# Supplementary material for: Frameshift and wild-type proteins are often highly similar because the genetic code and genomes were optimized for frameshift tolerance
Source: BMC Genomics. 2022 Jun 2;23:416. doi: 10.1186/s12864-022-08435-6 (PMC9164415; doi:10.1186/s12864-022-08435-6)
Supplement: Supplementary file 1 — Additional file 1: Table S1a. Frame similarities aligned by ClustalW or MSA. (1) The summary of the similarities of natural or simulated proteins and their frameshifts aligned by ClustalW or MSA (Table 2). (2) The similarities of random frame translations (aligned by ClustalW). (3) The similarities of random frame translations (aligned by MSA). (4) The similarities of E. coli frame translations (aligned by ClustalW). (5) The similarities of yeast frame translations (aligned by ClustalW). (6) The similarities of human frame translations (aligned by ClustalW). (7) The similarities of chimpanzee frame translations (aligned by ClustalW). (8) The similarities of mouse frame translations (aligned by ClustalW). (9) The similarities of Xenopus frame translations (aligned by ClustalW). (10) The similarities of zebrafish frame translations (aligned by ClustalW). (11) The similarities of fruit fly frame translations (aligned by ClustalW). (12) The similarities of nematode frame translations (aligned by ClustalW). (13) The similarities of Arabidopsis frame translations (aligned by ClustalW). Table S1b. Frame similarities aligned by FrameAlign. (1) The summary of the similarities of natural or simulated proteins and their frameshifts aligned by FrameAlign (Table 3). (2) The similarities of random translations (aligned by FrameAlign). (3) The similarities of E. coli frame translations (aligned by FrameAlign). (4) The similarities of yeast frame translations (aligned by FrameAlign). (5) The similarities of human frame translations (aligned by FrameAlign). (6) The similarities of chimpanzee frame translations (aligned by FrameAlign). (7) The similarities of mouse frame translations (aligned by FrameAlign). (8) The similarities of Xenopus frame translations (aligned by FrameAlign). (9) The similarities of zebrafish frame translations (aligned by FrameAlign). (10) The similarities of fruit fly frame translations (aligned by FrameAlign). (11) The similarities of nematode frame transla [file 12864_2022_8435_MOESM1_ESM.zip]

Archive with 3 entries (3 files):
- Table S1a-Frameshift Similarities-ClustalW-MSA.xlsx
- Table S1b-Frameshift Similarities - FrameAlign.xlsx
- Table S1c-The computation process of  the frame similarities for zebrafish vegfaa.xlsx
