# Supplementary material for: Frameshift and wild-type proteins are often highly similar because the genetic code and genomes were optimized for frameshift tolerance
Source: BMC Genomics. 2022 Jun 2;23:416. doi: 10.1186/s12864-022-08435-6 (PMC9164415; doi:10.1186/s12864-022-08435-6)
Supplement: Supplementary file 1 — Additional file 1: Table S1a. Frame similarities aligned by ClustalW or MSA. (1) The summary of the similarities of natural or simulated proteins and their frameshifts aligned by ClustalW or MSA (Table 2). (2) The similarities of random frame translations (aligned by ClustalW). (3) The similarities of random frame translations (aligned by MSA). (4) The similarities of E. coli frame translations (aligned by ClustalW). (5) The similarities of yeast frame translations (aligned by ClustalW). (6) The similarities of human frame translations (aligned by ClustalW). (7) The similarities of chimpanzee frame translations (aligned by ClustalW). (8) The similarities of mouse frame translations (aligned by ClustalW). (9) The similarities of Xenopus frame translations (aligned by ClustalW). (10) The similarities of zebrafish frame translations (aligned by ClustalW). (11) The similarities of fruit fly frame translations (aligned by ClustalW). (12) The similarities of nematode frame translations (aligned by ClustalW). (13) The similarities of Arabidopsis frame translations (aligned by ClustalW). Table S1b. Frame similarities aligned by FrameAlign. (1) The summary of the similarities of natural or simulated proteins and their frameshifts aligned by FrameAlign (Table 3). (2) The similarities of random translations (aligned by FrameAlign). (3) The similarities of E. coli frame translations (aligned by FrameAlign). (4) The similarities of yeast frame translations (aligned by FrameAlign). (5) The similarities of human frame translations (aligned by FrameAlign). (6) The similarities of chimpanzee frame translations (aligned by FrameAlign). (7) The similarities of mouse frame translations (aligned by FrameAlign). (8) The similarities of Xenopus frame translations (aligned by FrameAlign). (9) The similarities of zebrafish frame translations (aligned by FrameAlign). (10) The similarities of fruit fly frame translations (aligned by FrameAlign). (11) The similarities of nematode frame transla [file 12864_2022_8435_MOESM1_ESM.zip › Table S1a-Frameshift Similarities-ClustalW-MSA.xlsx]

## Sheet: (1)Summary
	Table S1a. The similarities of natural or simulated proteins and their frameshifts (aligned by ClustalW or MSA)
	(1) The summary of the similarities of natural or simulated proteins and their frameshifts
	Kingdom	Species	Number of proteins	Average similarity				STDEV				MAX	MIN	Gaps
				S12	S13	S23	Average of S12 and S13	S12	S13	S23	Average of S12 and S13
	Real CDSs （Aligned by ClustalW)	H. sapiens	71853	0.473702	0.454438	0.43328	0.46407	0.0386369	0.0461265	0.0427915	0.0332426	0.890339	0.270588	53.3301
		P. Troglodytes	15781	0.473047	0.452291	0.430766	0.462669	0.0404396	0.04691	0.0424929	0.0335621	0.656627	0.309211	48.93
		M. musculus	27208	0.469193	0.448456	0.430123	0.458825	0.0380158	0.045911	0.0405255	0.0325885	0.739224	0.285714	52.5398
		X. tropicalis	7706	0.476548	0.454875	0.439306	0.465712	0.0382695	0.0439072	0.0416321	0.032434	0.638249	0.319767	36.7598
		D. rerio	14151	0.464904	0.442878	0.433066	0.453891	0.03558	0.0426669	0.0384767	0.0315649	0.657895	0.332386	51.4338
		D. melanogaster	23936	0.455064	0.432204	0.426135	0.443634	0.0385432	0.0452039	0.0393383	0.0333506	0.702153	0.25	69.3502
		C. elegans	29227	0.474529	0.444005	0.441365	0.459267	0.0370017	0.0419117	0.0422238	0.0317389	0.75	0.26087	50.3605
		A. thaliana	35378	0.467556	0.438614	0.436338	0.453085	0.0383332	0.0418957	0.0431265	0.0317504	0.827586	0.216667	47.6213
		S. cerevisiae	5889	0.482059	0.451349	0.463158	0.466704	0.0432437	0.0415963	0.046939	0.0346341	0.692308	0.258929	39.7402
		E.coli	4140	0.441051	0.415146	0.407742	0.428099	0.0389245	0.0429499	0.0417597	0.0320428	0.614458	0.280303	45.6384
		Average	235269	0.467765	0.443426	0.434128	0.455595	0.0386988	0.0439079	0.0419306	0.0326909	0.890339	0.216667	49.5704
	Random CDSs （ClustalW/MSA)	Three frames - ClustalW	100000	0.475086	0.428093	0.427375	0.45159	0.0186697	0.0196374	0.0196041	0.0132978	0.512452	0.390684	80.1073
		Three CDSs - ClustalW	100000x3	0.476061	0.428847	0.428062	0.452454	0.0186482	0.0197231	0.0195462	0.0134179	0.520115	0.388454	137.051
		Three frames - MSA	100000	0.409341	0.410541	0.4482	0.409941	0.0595513	0.0593746	0.0436612	0.0551845	0.540909	0.207207	108.272
		Three CDSs - MSA	100000x3	0.411282	0.413116	0.446996	0.412199	0.0597218	0.0593924	0.0431253	0.0550864	0.540059	0.201238	109.47
	Table 2a. The similarities of natural or simulated proteins and their frameshifts (aligned by ClustalW or MSA).
	Kingdom	Species	Number of proteins	Similarity				MAX	MIN	Gaps
				S12	S13	S23	Average of S12 and S13
	Real CDSs （Aligned by ClustalW)	H. sapiens	71853	0.474±0.039	0.454±0.046	0.433±0.043	0.464±0.033	0.890339	0.270588	53.3301
		P. Troglodytes	15781	0.473±0.04	0.452±0.047	0.431±0.042	0.463±0.034	0.656627	0.309211	48.93
		M. musculus	27208	0.469±0.038	0.448±0.046	0.43±0.041	0.459±0.033	0.739224	0.285714	52.5398
		X. tropicalis	7706	0.477±0.038	0.455±0.044	0.439±0.042	0.466±0.032	0.638249	0.319767	36.7598
		D. rerio	14151	0.465±0.036	0.443±0.043	0.433±0.038	0.454±0.032	0.657895	0.332386	51.4338
		D. melanogaster	23936	0.455±0.039	0.432±0.045	0.426±0.039	0.444±0.033	0.702153	0.25	69.3502
		C. elegans	29227	0.475±0.037	0.444±0.042	0.441±0.042	0.459±0.032	0.75	0.26087	50.3605
		A. thaliana	35378	0.468±0.038	0.439±0.042	0.436±0.043	0.453±0.032	0.827586	0.216667	47.6213
		S. cerevisiae	5889	0.482±0.043	0.451±0.042	0.463±0.047	0.467±0.035	0.692308	0.258929	39.7402
		E.coli	4140	0.441±0.039	0.415±0.043	0.408±0.042	0.428±0.032	0.614458	0.280303	45.6384
		Average	235269	0.468±0.039	0.443±0.044	0.434±0.042	0.456±0.033	0.890339	0.216667	49.5704
	Random CDSs （ClustalW/MSA)	Three frames - ClustalW	100000	0.475±0.019	0.428±0.02	0.427±0.02	0.452±0.013	0.512452	0.390684	80.1073
		Three CDSs - ClustalW	100000x3	0.476±0.019	0.429±0.02	0.428±0.02	0.452±0.013	0.520115	0.388454	137.051
		Three frames - MSA	100000	0.409±0.06	0.411±0.059	0.448±0.044	0.41±0.055	0.540909	0.207207	108.272
		Three CDSs - MSA	100000x3	0.411±0.06	0.413±0.059	0.447±0.043	0.412±0.055	0.540059	0.201238	109.47

## Sheet: (2)Random_CDSs-ClustalW
	(2) The similarities of random frame translations (aligned by ClustalW)
(A) Three frames; ClustalW Aligned								(B) Three CDSs; ClustalW Aligned
No	Length	S12	S13	S23	Average of S12 and S13	Gaps		No	Length	S12	S13	S23	Average of S12 and S13	Gaps
Average	527.031	0.475086	0.428093	0.427375	0.45159	80.1073		Average	527.02	0.476061	0.428847	0.428062	0.452454	137.051			T-test
STDEV	8.58393	0.0186697	0.0196374	0.0196041	0.0132978	25.263		STDEV	8.59953	0.0186482	0.0197231	0.0195462	0.0134179	42.4631			1.76582e-31	1.01826e-17	4.42958e-15	2.02227e-47
Max	571	0.548571	0.512428	0.522989	0.512452	212		Max	572	0.553875	0.521484	0.509506	0.520115	359
Min	0	0.376426	0.33935	0.338262	0.390684	0		Min	503	0.384158	0.337017	0.339416	0.388454	14
1	519	0.466281	0.418112	0.412331	0.442197	56		1	527	0.493359	0.43833	0.411765	0.465844	140
2	527	0.476281	0.425047	0.442125	0.450664	80		2	542	0.45572	0.387454	0.431734	0.421587	215
3	544	0.474265	0.428309	0.424632	0.451287	131		3	526	0.467681	0.39924	0.441065	0.43346	132
4	526	0.511407	0.406844	0.418251	0.459125	77		4	524	0.480916	0.416031	0.437023	0.448473	116
5	532	0.464286	0.394737	0.426692	0.429511	95		5	522	0.47318	0.39272	0.444444	0.43295	114
6	527	0.421252	0.398482	0.461101	0.409867	80		6	535	0.48785	0.437383	0.4	0.462617	177
7	524	0.461832	0.423664	0.45229	0.442748	71		7	526	0.5	0.435361	0.43346	0.467681	131
8	536	0.496269	0.402985	0.404851	0.449627	107		8	539	0.471243	0.445269	0.415584	0.458256	196
9	533	0.506567	0.418386	0.418386	0.462477	98		9	537	0.484171	0.450652	0.404097	0.467412	181
10	525	0.474286	0.460952	0.392381	0.467619	74		10	535	0.484112	0.424299	0.407477	0.454206	178
11	530	0.462264	0.401887	0.435849	0.432075	89		11	534	0.511236	0.426966	0.449438	0.469101	173
12	538	0.479554	0.434944	0.418216	0.457249	113		12	524	0.501908	0.435115	0.44084	0.468511	116
13	526	0.460076	0.437262	0.406844	0.448669	77		13	539	0.489796	0.413729	0.411874	0.451763	196
14	521	0.504798	0.426104	0.401152	0.465451	62		14	542	0.46679	0.398524	0.426199	0.432657	214
15	528	0.484848	0.454545	0.4375	0.469697	83		15	541	0.467652	0.399261	0.441774	0.433457	208
16	528	0.481061	0.399621	0.426136	0.440341	83		16	548	0.478102	0.432482	0.416058	0.455292	239
17	527	0.500949	0.428843	0.480076	0.464896	80		17	543	0.473297	0.443831	0.421731	0.458564	210
18	520	0.473077	0.428846	0.451923	0.450962	59		18	544	0.46875	0.404412	0.435662	0.436581	213
19	532	0.492481	0.407895	0.424812	0.450188	95		19	528	0.465909	0.424242	0.429924	0.445076	142
20	529	0.470699	0.408318	0.412098	0.439509	86		20	538	0.472119	0.412639	0.423792	0.442379	189
21	534	0.451311	0.404494	0.440075	0.427903	101		21	533	0.469043	0.452158	0.401501	0.4606	158
22	532	0.496241	0.454887	0.419173	0.475564	95		22	560	0.478571	0.423214	0.392857	0.450893	300
23	527	0.478178	0.432638	0.45351	0.455408	80		23	549	0.469945	0.422587	0.409836	0.446266	241
24	524	0.44084	0.425573	0.429389	0.433206	71		24	525	0.472381	0.44	0.426667	0.45619	132
25	542	0.448339	0.439114	0.411439	0.443727	125		25	520	0.480769	0.417308	0.423077	0.449038	101
26	520	0.451923	0.432692	0.428846	0.442308	59		26	545	0.434862	0.433028	0.405505	0.433945	218
27	528	0.416667	0.403409	0.443182	0.410038	83		27	523	0.493308	0.403442	0.451243	0.448375	116
28	525	0.462857	0.447619	0.43619	0.455238	74		28	528	0.460227	0.414773	0.403409	0.4375	135
29	547	0.468007	0.471664	0.42596	0.469835	140		29	530	0.477358	0.411321	0.441509	0.44434	145
30	531	0.514124	0.442561	0.433145	0.478343	92		30	531	0.483992	0.412429	0.414313	0.448211	156
31	511	0.440313	0.434442	0.450098	0.437378	32		31	532	0.475564	0.432331	0.430451	0.453947	161
32	523	0.474187	0.43021	0.424474	0.452199	68		32	518	0.484556	0.445946	0.438224	0.465251	90
33	532	0.483083	0.419173	0.432331	0.451128	95		33	546	0.468864	0.412088	0.412088	0.440476	220
34	521	0.472169	0.426104	0.431862	0.449136	62		34	533	0.49531	0.452158	0.450281	0.473734	162
35	535	0.504673	0.450467	0.429907	0.47757	104		35	531	0.491525	0.435028	0.421846	0.463277	155
36	538	0.472119	0.423792	0.403346	0.447955	113		36	548	0.498175	0.40146	0.44708	0.449818	232
37	531	0.47646	0.418079	0.429379	0.447269	92		37	526	0.505703	0.427757	0.458175	0.46673	134
38	526	0.490494	0.423954	0.456274	0.457224	77		38	525	0.485714	0.451429	0.419048	0.468571	127
39	524	0.456107	0.400763	0.438931	0.428435	71		39	551	0.448276	0.417423	0.411978	0.432849	242
40	537	0.497207	0.437616	0.422719	0.467412	110		40	528	0.475379	0.426136	0.416667	0.450758	144
41	527	0.485769	0.40797	0.419355	0.446869	80		41	530	0.471698	0.454717	0.422642	0.463208	151
42	525	0.478095	0.40381	0.411429	0.440952	74		42	538	0.462825	0.420074	0.434944	0.44145	190
43	532	0.469925	0.406015	0.409774	0.43797	95		43	524	0.509542	0.486641	0.456107	0.498092	121
44	523	0.460803	0.472275	0.439771	0.466539	68		44	539	0.495362	0.408163	0.435993	0.451763	196
45	529	0.482042	0.432892	0.425331	0.457467	86		45	534	0.468165	0.425094	0.434457	0.446629	169
46	528	0.473485	0.433712	0.418561	0.453598	83		46	521	0.452975	0.447217	0.445298	0.450096	107
47	526	0.479087	0.406844	0.431559	0.442966	77		47	528	0.49053	0.403409	0.416667	0.44697	138
48	541	0.465804	0.406654	0.414048	0.436229	122		48	534	0.466292	0.44382	0.389513	0.455056	177
49	516	0.457364	0.459302	0.45155	0.458333	47		49	536	0.48694	0.429104	0.421642	0.458022	188
50	525	0.48	0.43619	0.411429	0.458095	74		50	530	0.449057	0.466038	0.407547	0.457547	151
51	521	0.426104	0.424184	0.43762	0.425144	62		51	536	0.503731	0.421642	0.421642	0.462687	183
52	534	0.458801	0.453184	0.398876	0.455993	101		52	536	0.455224	0.440299	0.460821	0.447761	179
53	519	0.470135	0.421965	0.420039	0.44605	56		53	534	0.494382	0.426966	0.460674	0.460674	172
54	524	0.465649	0.429389	0.423664	0.447519	71		54	536	0.472015	0.458955	0.429104	0.465485	186
55	529	0.497164	0.425331	0.404537	0.461248	86		55	529	0.47448	0.444234	0.42155	0.459357	146
56	518	0.507722	0.426641	0.442085	0.467181	53		56	534	0.486891	0.425094	0.47191	0.455993	166
57	521	0.483685	0.462572	0.462572	0.473129	62		57	535	0.459813	0.42243	0.433645	0.441121	175
58	522	0.490421	0.423372	0.396552	0.456897	65		58	531	0.500942	0.446328	0.440678	0.473635	156
59	531	0.463277	0.393597	0.440678	0.428437	92		59	529	0.506616	0.440454	0.453686	0.473535	146
60	528	0.471591	0.467803	0.445076	0.469697	83		60	530	0.481132	0.426415	0.426415	0.453774	156
61	522	0.471264	0.421456	0.41954	0.44636	65		61	526	0.477186	0.425856	0.441065	0.451521	129
62	518	0.496139	0.430502	0.436293	0.46332	53		62	525	0.500952	0.44	0.464762	0.470476	129
63	532	0.492481	0.404135	0.406015	0.448308	95		63	538	0.511152	0.410781	0.429368	0.460967	186
64	553	0.466546	0.414105	0.444846	0.440325	158		64	537	0.504655	0.404097	0.417132	0.454376	182
65	520	0.498077	0.446154	0.436538	0.472115	59		65	530	0.483019	0.445283	0.407547	0.464151	147
66	521	0.449136	0.40499	0.443378	0.427063	62		66	527	0.476281	0.42315	0.468691	0.449715	136
67	524	0.480916	0.427481	0.44084	0.454198	71		67	532	0.469925	0.43985	0.428571	0.454887	156
68	521	0.458733	0.441459	0.422265	0.450096	62		68	530	0.492453	0.443396	0.430189	0.467925	151
69	525	0.500952	0.417143	0.375238	0.459048	74		69	537	0.458101	0.450652	0.428305	0.454376	183
70	519	0.495183	0.429672	0.431599	0.462428	56		70	545	0.453211	0.392661	0.447706	0.422936	220
71	527	0.483871	0.404175	0.426945	0.444023	80		71	520	0.486538	0.417308	0.415385	0.451923	108
72	529	0.478261	0.425331	0.413989	0.451796	86		72	530	0.479245	0.481132	0.437736	0.480189	150
73	537	0.463687	0.426443	0.43203	0.445065	110		73	540	0.451852	0.433333	0.425926	0.442593	202
74	537	0.458101	0.430168	0.389199	0.444134	110		74	534	0.479401	0.451311	0.432584	0.465356	173
75	517	0.446809	0.446809	0.394584	0.446809	50		75	549	0.480874	0.406193	0.42623	0.443534	238
76	530	0.475472	0.392453	0.445283	0.433962	89		76	530	0.449057	0.422642	0.418868	0.435849	149
77	526	0.469582	0.423954	0.404943	0.446768	77		77	522	0.477011	0.448276	0.394636	0.462644	114
78	507	0.4714	0.433925	0.439842	0.452663	20		78	530	0.469811	0.437736	0.416981	0.453774	143
79	516	0.463178	0.420543	0.395349	0.44186	47		79	524	0.482824	0.425573	0.442748	0.454198	120
80	527	0.461101	0.449715	0.436433	0.455408	80		80	543	0.500921	0.38674	0.403315	0.443831	225
81	542	0.483395	0.413284	0.433579	0.448339	125		81	538	0.486989	0.433086	0.418216	0.460037	195
82	544	0.476103	0.398897	0.457721	0.4375	131		82	534	0.455056	0.421348	0.413858	0.438202	174
83	529	0.487713	0.42155	0.425331	0.454631	86		83	534	0.490637	0.445693	0.417603	0.468165	177
84	516	0.492248	0.426357	0.424419	0.459302	47		84	528	0.445076	0.422348	0.482955	0.433712	139
85	537	0.476723	0.413408	0.420857	0.445065	110		85	528	0.492424	0.405303	0.405303	0.448864	136
86	525	0.504762	0.411429	0.428571	0.458095	74		86	538	0.462825	0.431227	0.401487	0.447026	181
87	522	0.494253	0.448276	0.442529	0.471264	65		87	537	0.480447	0.463687	0.41527	0.472067	186
88	538	0.492565	0.386617	0.421933	0.439591	113		88	539	0.465677	0.393321	0.415584	0.429499	201
89	536	0.498134	0.434701	0.397388	0.466418	107		89	534	0.498127	0.428839	0.40824	0.463483	173
90	511	0.477495	0.412916	0.424658	0.445205	32		90	551	0.490018	0.415608	0.401089	0.452813	259
91	518	0.480695	0.42471	0.411197	0.452703	53		91	529	0.480151	0.42344	0.415879	0.451796	143
92	540	0.475926	0.45	0.448148	0.462963	119		92	532	0.475564	0.409774	0.443609	0.442669	157
93	520	0.496154	0.430769	0.440385	0.463462	59		93	534	0.462547	0.421348	0.41573	0.441948	165
94	523	0.48566	0.451243	0.437859	0.468451	68		94	533	0.478424	0.448405	0.429644	0.463415	166
95	528	0.479167	0.424242	0.441288	0.451705	83		95	524	0.450382	0.410305	0.469466	0.430344	121
96	532	0.488722	0.43609	0.43797	0.462406	95		96	547	0.511883	0.418647	0.422303	0.465265	222
97	512	0.466797	0.392578	0.408203	0.429688	35		97	543	0.489871	0.418048	0.405157	0.453959	211
98	533	0.484053	0.403377	0.425891	0.443715	98		98	529	0.485822	0.412098	0.429112	0.44896	146
99	534	0.505618	0.419476	0.423221	0.462547	101		99	544	0.470588	0.433824	0.426471	0.452206	225
100	521	0.479846	0.433781	0.447217	0.456814	62		100	532	0.5	0.43797	0.428571	0.468985	161
101	517	0.477756	0.446809	0.435203	0.462282	50		101	530	0.492453	0.467925	0.44717	0.480189	154
102	520	0.480769	0.426923	0.413462	0.453846	59		102	535	0.48785	0.450467	0.42243	0.469159	187
103	524	0.486641	0.412214	0.456107	0.449427	71		103	543	0.475138	0.460405	0.438306	0.467772	216
104	516	0.453488	0.405039	0.439922	0.429264	47		104	533	0.482176	0.442777	0.414634	0.462477	168
105	520	0.492308	0.444231	0.436538	0.468269	59		105	531	0.495292	0.436911	0.444444	0.466102	154
106	533	0.478424	0.461538	0.442777	0.469981	98		106	531	0.453861	0.433145	0.418079	0.443503	151
107	516	0.455426	0.432171	0.418605	0.443798	47		107	527	0.483871	0.43074	0.385199	0.457306	143
108	523	0.474187	0.386233	0.43021	0.43021	68		108	520	0.486538	0.461538	0.469231	0.474038	99
109	529	0.47448	0.391304	0.412098	0.432892	86		109	542	0.468635	0.405904	0.398524	0.437269	210
110	527	0.466793	0.419355	0.43074	0.443074	80		110	521	0.520154	0.454894	0.449136	0.487524	111
111	538	0.460967	0.418216	0.425651	0.439591	113		111	517	0.475822	0.439072	0.439072	0.457447	82
112	525	0.489524	0.419048	0.447619	0.454286	74		112	550	0.478182	0.4	0.38	0.439091	247
113	536	0.492537	0.436567	0.45709	0.464552	107		113	528	0.501894	0.403409	0.424242	0.452652	145
114	523	0.508604	0.441683	0.462715	0.475143	68		114	536	0.48694	0.440299	0.401119	0.463619	182
115	527	0.478178	0.444023	0.436433	0.461101	80		115	531	0.467043	0.431262	0.433145	0.449153	152
116	515	0.48932	0.436893	0.374757	0.463107	44		116	539	0.51577	0.426716	0.439703	0.471243	195
117	520	0.5	0.419231	0.426923	0.459615	59		117	522	0.494253	0.434866	0.43295	0.464559	108
118	521	0.462572	0.416507	0.429942	0.439539	62		118	524	0.479008	0.461832	0.442748	0.47042	118
119	540	0.487037	0.37963	0.455556	0.433333	119		119	553	0.497288	0.44123	0.423146	0.469259	251
120	524	0.469466	0.444656	0.444656	0.457061	71		120	538	0.490706	0.412639	0.449814	0.451673	193
121	523	0.479924	0.432122	0.434034	0.456023	68		121	535	0.493458	0.452336	0.413084	0.472897	177
122	546	0.485348	0.452381	0.437729	0.468864	137		122	541	0.478743	0.439926	0.415896	0.459335	200
123	543	0.46593	0.421731	0.432781	0.443831	128		123	522	0.509579	0.429119	0.452107	0.469349	113
124	521	0.472169	0.43762	0.451056	0.454894	62		124	547	0.464351	0.431444	0.422303	0.447898	235
125	534	0.481273	0.423221	0.430712	0.452247	101		125	533	0.491557	0.386492	0.418386	0.439024	164
126	525	0.499048	0.43619	0.40381	0.467619	74		126	535	0.485981	0.379439	0.418692	0.43271	170
127	515	0.454369	0.452427	0.442718	0.453398	44		127	529	0.480151	0.446125	0.436673	0.463138	145
128	526	0.463878	0.406844	0.43346	0.435361	77		128	526	0.465779	0.467681	0.444867	0.46673	130
129	550	0.436364	0.432727	0.389091	0.434545	149		129	543	0.508287	0.436464	0.449355	0.472376	207
130	519	0.468208	0.447013	0.450867	0.457611	56		130	541	0.480591	0.443623	0.462107	0.462107	210
131	528	0.488636	0.426136	0.44697	0.457386	83		131	519	0.524085	0.439306	0.425819	0.481696	95
132	543	0.480663	0.416206	0.421731	0.448435	128		132	517	0.475822	0.458414	0.458414	0.467118	86
133	519	0.473988	0.441233	0.408478	0.457611	56		133	538	0.473978	0.403346	0.423792	0.438662	189
134	525	0.449524	0.398095	0.409524	0.42381	74		134	526	0.486692	0.423954	0.406844	0.455323	125
135	521	0.464491	0.429942	0.445298	0.447217	62		135	529	0.47448	0.404537	0.41966	0.439509	150
136	517	0.491296	0.427466	0.452611	0.459381	50		136	528	0.486742	0.410985	0.407197	0.448864	140
137	524	0.486641	0.417939	0.446565	0.45229	71		137	554	0.454874	0.409747	0.425993	0.43231	263
138	552	0.452899	0.40942	0.42029	0.431159	155		138	540	0.474074	0.414815	0.438889	0.444444	205
139	529	0.493384	0.432892	0.412098	0.463138	86		139	524	0.480916	0.412214	0.438931	0.446565	123
140	518	0.453668	0.438224	0.476834	0.445946	53		140	527	0.495256	0.432638	0.40038	0.463947	134
141	535	0.463551	0.405607	0.401869	0.434579	104		141	553	0.453888	0.417722	0.410488	0.435805	261
142	515	0.481553	0.423301	0.452427	0.452427	44		142	534	0.464419	0.426966	0.43633	0.445693	167
143	525	0.502857	0.405714	0.426667	0.454286	74		143	531	0.467043	0.436911	0.414313	0.451977	149
144	541	0.495379	0.408503	0.425139	0.451941	122		144	538	0.494424	0.457249	0.429368	0.475836	196
145	527	0.487666	0.425047	0.411765	0.456357	80		145	531	0.435028	0.427495	0.40113	0.431262	152
146	521	0.483685	0.449136	0.431862	0.466411	62		146	528	0.479167	0.424242	0.439394	0.451705	136
147	528	0.475379	0.458333	0.414773	0.466856	83		147	536	0.472015	0.434701	0.429104	0.453358	181
148	523	0.466539	0.435946	0.428298	0.451243	68		148	531	0.468927	0.404896	0.435028	0.436911	162
149	532	0.507519	0.445489	0.413534	0.476504	95		149	530	0.471698	0.416981	0.469811	0.44434	152
150	517	0.466151	0.450677	0.408124	0.458414	50		150	536	0.442164	0.421642	0.425373	0.431903	179
151	526	0.469582	0.406844	0.448669	0.438213	77		151	529	0.504726	0.436673	0.442344	0.470699	146
152	546	0.443223	0.408425	0.43956	0.425824	137		152	530	0.475472	0.471698	0.411321	0.473585	157
153	532	0.503759	0.415414	0.411654	0.459586	95		153	525	0.491429	0.419048	0.459048	0.455238	123
154	526	0.479087	0.425856	0.420152	0.452471	77		154	520	0.459615	0.396154	0.421154	0.427885	101
155	530	0.454717	0.439623	0.40566	0.44717	89		155	544	0.455882	0.413603	0.415441	0.434743	214
156	536	0.438433	0.41791	0.416045	0.428172	107		156	521	0.489443	0.452975	0.456814	0.471209	107
157	513	0.444444	0.434698	0.426901	0.439571	38		157	524	0.479008	0.438931	0.423664	0.458969	123
158	520	0.488462	0.455769	0.401923	0.472115	59		158	538	0.460967	0.412639	0.449814	0.436803	190
159	536	0.477612	0.414179	0.412313	0.445896	107		159	532	0.496241	0.411654	0.454887	0.453947	165
160	524	0.458015	0.417939	0.40458	0.437977	71		160	539	0.480519	0.41744	0.408163	0.44898	186
161	535	0.476636	0.403738	0.433645	0.440187	104		161	527	0.506641	0.440228	0.447818	0.473435	142
162	538	0.457249	0.3829	0.423792	0.420074	113		162	527	0.485769	0.451613	0.44592	0.468691	134
163	514	0.496109	0.428016	0.431907	0.462062	41		163	535	0.456075	0.398131	0.386916	0.427103	170
164	518	0.42471	0.445946	0.432432	0.435328	53		164	520	0.494231	0.417308	0.442308	0.455769	101
165	539	0.480519	0.42115	0.460111	0.450835	116		165	524	0.480916	0.465649	0.419847	0.473282	123
166	525	0.502857	0.445714	0.413333	0.474286	74		166	530	0.5	0.432075	0.426415	0.466038	155
167	529	0.485822	0.413989	0.41966	0.449905	86		167	528	0.475379	0.405303	0.44697	0.440341	142
168	518	0.471042	0.411197	0.453668	0.44112	53		168	537	0.441341	0.459963	0.426443	0.450652	193
169	520	0.426923	0.432692	0.451923	0.429808	59		169	530	0.49434	0.435849	0.458491	0.465094	153
170	552	0.460145	0.443841	0.402174	0.451993	155		170	522	0.490421	0.44636	0.454023	0.468391	115
171	516	0.501938	0.48062	0.428295	0.491279	47		171	528	0.513258	0.429924	0.441288	0.471591	146
172	534	0.468165	0.428839	0.411985	0.448502	101		172	522	0.475096	0.454023	0.465517	0.464559	110
173	519	0.479769	0.44316	0.460501	0.461464	56		173	529	0.485822	0.438563	0.429112	0.462193	147
174	515	0.452427	0.405825	0.440777	0.429126	44		174	522	0.469349	0.452107	0.39272	0.460728	111
175	514	0.492218	0.428016	0.433852	0.460117	41		175	538	0.464684	0.459108	0.403346	0.461896	193
176	529	0.493384	0.463138	0.396975	0.478261	86		176	526	0.461977	0.444867	0.427757	0.453422	127
177	536	0.479478	0.427239	0.406716	0.453358	107		177	553	0.473779	0.394213	0.39783	0.433996	263
178	534	0.496255	0.425094	0.462547	0.460674	101		178	545	0.477064	0.433028	0.407339	0.455046	222
179	517	0.481625	0.427466	0.398453	0.454545	50		179	530	0.496226	0.443396	0.441509	0.469811	149
180	533	0.467167	0.424015	0.420263	0.445591	98		180	526	0.496198	0.38403	0.448669	0.440114	130
181	538	0.468401	0.407063	0.436803	0.437732	113		181	530	0.492453	0.449057	0.4	0.470755	150
182	522	0.469349	0.425287	0.415709	0.447318	65		182	524	0.482824	0.461832	0.44084	0.472328	125
183	525	0.449524	0.441905	0.415238	0.445714	74		183	533	0.484053	0.450281	0.446529	0.467167	178
184	527	0.497154	0.428843	0.417457	0.462998	80		184	540	0.464815	0.437037	0.416667	0.450926	194
185	526	0.488593	0.418251	0.422053	0.453422	77		185	542	0.509225	0.429889	0.409594	0.469557	207
186	526	0.477186	0.437262	0.378327	0.457224	77		186	525	0.493333	0.44	0.424762	0.466667	123
187	533	0.444653	0.397749	0.41651	0.421201	98		187	527	0.508539	0.419355	0.44592	0.463947	132
188	525	0.464762	0.420952	0.419048	0.442857	74		188	533	0.487805	0.41651	0.476548	0.452158	165
189	542	0.46679	0.437269	0.442804	0.45203	125		189	533	0.459662	0.418386	0.437148	0.439024	165
190	527	0.481973	0.428843	0.428843	0.455408	80		190	529	0.483932	0.459357	0.448015	0.471645	147
191	535	0.465421	0.418692	0.407477	0.442056	104		191	540	0.490741	0.424074	0.405556	0.457407	195
192	525	0.493333	0.4	0.430476	0.446667	74		192	529	0.478261	0.400756	0.406427	0.439509	149
193	527	0.485769	0.444023	0.40797	0.464896	80		193	526	0.460076	0.458175	0.435361	0.459125	133
194	528	0.484848	0.467803	0.405303	0.476326	83		194	542	0.48155	0.404059	0.415129	0.442804	206
195	524	0.494275	0.429389	0.423664	0.461832	71		195	543	0.445672	0.421731	0.41989	0.433702	212
196	524	0.45229	0.446565	0.431298	0.449427	71		196	530	0.492453	0.407547	0.403774	0.45	149
197	539	0.469388	0.402597	0.419295	0.435993	116		197	552	0.456522	0.42029	0.427536	0.438406	261
198	533	0.472795	0.435272	0.439024	0.454034	98		198	527	0.493359	0.421252	0.44592	0.457306	138
199	517	0.450677	0.431335	0.452611	0.441006	50		199	524	0.492366	0.454198	0.469466	0.473282	120
200	520	0.492308	0.453846	0.438462	0.473077	59		200	523	0.478011	0.437859	0.443595	0.457935	113
201	532	0.516917	0.413534	0.430451	0.465226	95		201	528	0.481061	0.458333	0.392045	0.469697	147
202	528	0.511364	0.426136	0.429924	0.46875	83		202	533	0.461538	0.422139	0.442777	0.441839	162
203	526	0.458175	0.406844	0.444867	0.43251	77		203	536	0.473881	0.41791	0.406716	0.445896	186
204	516	0.484496	0.49031	0.420543	0.487403	47		204	533	0.478424	0.427767	0.427767	0.453096	170
205	527	0.483871	0.413662	0.447818	0.448767	80		205	523	0.478011	0.453155	0.447419	0.465583	117
206	520	0.461538	0.438462	0.442308	0.45	59		206	547	0.478976	0.438757	0.372943	0.458867	228
207	527	0.461101	0.451613	0.42315	0.456357	80		207	535	0.480374	0.409346	0.441121	0.44486	174
208	521	0.479846	0.451056	0.410749	0.465451	62		208	535	0.465421	0.424299	0.385047	0.44486	173
209	532	0.43609	0.413534	0.460526	0.424812	95		209	537	0.458101	0.379888	0.409683	0.418994	175
210	539	0.465677	0.41744	0.411874	0.441558	116		210	529	0.470699	0.417769	0.442344	0.444234	140
211	530	0.467925	0.428302	0.418868	0.448113	89		211	522	0.454023	0.452107	0.425287	0.453065	106
212	524	0.456107	0.396947	0.450382	0.426527	71		212	524	0.494275	0.431298	0.423664	0.462786	121
213	525	0.455238	0.43619	0.415238	0.445714	74		213	547	0.478976	0.424132	0.411335	0.451554	229
214	517	0.466151	0.444874	0.425532	0.455513	50		214	537	0.472998	0.437616	0.411546	0.455307	187
215	536	0.468284	0.402985	0.410448	0.435634	107		215	537	0.441341	0.409683	0.445065	0.425512	178
216	526	0.492395	0.410646	0.467681	0.451521	77		216	521	0.520154	0.454894	0.462572	0.487524	110
217	527	0.476281	0.40038	0.449715	0.43833	80		217	534	0.494382	0.470037	0.413858	0.48221	164
218	529	0.508507	0.449905	0.417769	0.479206	86		218	537	0.454376	0.458101	0.41527	0.456238	181
219	526	0.439163	0.418251	0.406844	0.428707	77		219	539	0.465677	0.426716	0.447124	0.446197	200
220	516	0.465116	0.408915	0.457364	0.437016	47		220	536	0.494403	0.429104	0.401119	0.461754	185
221	521	0.491363	0.452975	0.46833	0.472169	62		221	541	0.478743	0.430684	0.434381	0.454713	198
222	516	0.455426	0.484496	0.410853	0.469961	47		222	531	0.467043	0.453861	0.399247	0.460452	157
223	516	0.478682	0.432171	0.403101	0.455426	47		223	537	0.484171	0.422719	0.439479	0.453445	181
224	517	0.454545	0.427466	0.444874	0.441006	50		224	533	0.491557	0.440901	0.427767	0.466229	170
225	540	0.481481	0.42037	0.424074	0.450926	119		225	544	0.463235	0.426471	0.428309	0.444853	224
226	531	0.47646	0.423729	0.429379	0.450094	92		226	534	0.496255	0.425094	0.447566	0.460674	172
227	529	0.495274	0.431002	0.425331	0.463138	86		227	524	0.484733	0.469466	0.423664	0.477099	121
228	522	0.48659	0.39272	0.411877	0.439655	65		228	533	0.484053	0.425891	0.465291	0.454972	163
229	527	0.514231	0.417457	0.470588	0.465844	80		229	526	0.473384	0.437262	0.454373	0.455323	130
230	523	0.500956	0.451243	0.393881	0.476099	68		230	540	0.483333	0.433333	0.438889	0.458333	197
231	523	0.458891	0.418738	0.466539	0.438815	68		231	522	0.471264	0.423372	0.440613	0.447318	119
232	512	0.490234	0.457031	0.427734	0.473633	35		232	544	0.474265	0.424632	0.441176	0.449449	213
233	533	0.482176	0.476548	0.41651	0.479362	98		233	546	0.474359	0.421245	0.42674	0.447802	228
234	514	0.492218	0.441634	0.441634	0.466926	41		234	546	0.459707	0.441392	0.437729	0.450549	232
235	509	0.455796	0.493124	0.400786	0.47446	26		235	527	0.483871	0.432638	0.44592	0.458254	135
236	550	0.470909	0.429091	0.42	0.45	149		236	531	0.483992	0.451977	0.40113	0.467985	159
237	524	0.484733	0.416031	0.427481	0.450382	71		237	548	0.445255	0.443431	0.428832	0.444343	239
238	528	0.448864	0.416667	0.409091	0.432765	83		238	532	0.449248	0.443609	0.443609	0.446429	161
239	539	0.489796	0.426716	0.467532	0.458256	116		239	540	0.498148	0.414815	0.407407	0.456481	203
240	537	0.480447	0.445065	0.435754	0.462756	110		240	526	0.492395	0.446768	0.414449	0.469582	137
241	513	0.45809	0.452242	0.436647	0.455166	38		241	524	0.490458	0.425573	0.48855	0.458015	123
242	538	0.457249	0.438662	0.425651	0.447955	113		242	524	0.469466	0.417939	0.40458	0.443702	118
243	528	0.473485	0.401515	0.445076	0.4375	83		243	536	0.531716	0.41791	0.464552	0.474813	180
244	527	0.506641	0.432638	0.419355	0.469639	80		244	535	0.454206	0.407477	0.424299	0.430841	172
245	524	0.494275	0.408397	0.438931	0.451336	71		245	536	0.481343	0.440299	0.477612	0.460821	175
246	535	0.456075	0.442991	0.426168	0.449533	104		246	536	0.458955	0.442164	0.464552	0.45056	175
247	520	0.473077	0.45	0.434615	0.461538	59		247	536	0.477612	0.423507	0.410448	0.45056	179
248	541	0.45841	0.436229	0.451017	0.44732	122		248	541	0.462107	0.404806	0.421442	0.433457	208
249	523	0.424474	0.439771	0.407266	0.432122	68		249	531	0.483992	0.463277	0.444444	0.473635	154
250	541	0.480591	0.434381	0.421442	0.457486	122		250	524	0.482824	0.423664	0.456107	0.453244	119
251	523	0.479924	0.43021	0.443595	0.455067	68		251	533	0.474672	0.442777	0.429644	0.458724	165
252	526	0.496198	0.439163	0.420152	0.467681	77		252	547	0.453382	0.422303	0.429616	0.437843	229
253	524	0.479008	0.450382	0.412214	0.464695	71		253	524	0.459924	0.423664	0.450382	0.441794	118
254	515	0.483495	0.434951	0.41165	0.459223	44		254	537	0.471136	0.417132	0.366853	0.444134	184
255	534	0.494382	0.40824	0.417603	0.451311	101		255	531	0.499058	0.442561	0.435028	0.47081	153
256	525	0.514286	0.453333	0.386667	0.48381	74		256	532	0.509398	0.43985	0.441729	0.474624	162
257	523	0.458891	0.395793	0.458891	0.427342	68		257	536	0.501866	0.389925	0.440299	0.445896	179
258	519	0.489403	0.420039	0.450867	0.454721	56		258	532	0.505639	0.428571	0.43985	0.467105	163
259	517	0.483559	0.433269	0.400387	0.458414	50		259	545	0.47156	0.427523	0.418349	0.449541	223
260	543	0.495396	0.403315	0.406998	0.449355	128		260	542	0.457565	0.428044	0.450185	0.442804	214
261	528	0.467803	0.426136	0.443182	0.44697	83		261	521	0.510557	0.431862	0.431862	0.471209	112
262	522	0.463602	0.402299	0.444444	0.43295	65		262	541	0.497227	0.42329	0.401109	0.460259	215
263	541	0.467652	0.456562	0.428835	0.462107	122		263	531	0.495292	0.451977	0.421846	0.473635	155
264	538	0.462825	0.410781	0.468401	0.436803	113		264	533	0.470919	0.444653	0.407129	0.457786	167
265	526	0.473384	0.439163	0.431559	0.456274	77		265	537	0.489758	0.437616	0.430168	0.463687	187
266	530	0.454717	0.432075	0.45283	0.443396	89		266	528	0.5	0.456439	0.420455	0.47822	140
267	538	0.503717	0.405204	0.442379	0.454461	113		267	525	0.464762	0.459048	0.380952	0.461905	127
268	525	0.48	0.426667	0.422857	0.453333	74		268	526	0.484791	0.418251	0.414449	0.451521	136
269	524	0.456107	0.429389	0.40458	0.442748	71		269	524	0.480916	0.423664	0.444656	0.45229	120
270	523	0.493308	0.367113	0.43021	0.43021	68		270	538	0.477695	0.438662	0.438662	0.458178	188
271	534	0.481273	0.423221	0.425094	0.452247	101		271	565	0.458407	0.39469	0.40531	0.426549	313
272	514	0.486381	0.412451	0.451362	0.449416	41		272	530	0.462264	0.449057	0.430189	0.45566	144
273	528	0.481061	0.420455	0.433712	0.450758	83		273	525	0.48381	0.398095	0.449524	0.440952	126
274	522	0.461686	0.448276	0.434866	0.454981	65		274	536	0.494403	0.432836	0.442164	0.463619	184
275	513	0.460039	0.423002	0.45809	0.44152	38		275	527	0.481973	0.417457	0.45351	0.449715	131
276	548	0.468978	0.421533	0.390511	0.445255	143		276	532	0.475564	0.434211	0.471805	0.454887	165
277	527	0.485769	0.447818	0.44592	0.466793	80		277	523	0.487572	0.424474	0.418738	0.456023	114
278	521	0.479846	0.454894	0.462572	0.46737	62		278	530	0.477358	0.409434	0.40566	0.443396	153
279	519	0.485549	0.396917	0.43738	0.441233	56		279	549	0.464481	0.418944	0.477231	0.441712	243
280	522	0.471264	0.417625	0.429119	0.444444	65		280	531	0.487759	0.457627	0.39548	0.472693	165
281	530	0.475472	0.403774	0.44717	0.439623	89		281	535	0.446729	0.4	0.442991	0.423364	182
282	532	0.466165	0.454887	0.449248	0.460526	95		282	526	0.475285	0.461977	0.410646	0.468631	128
283	529	0.480151	0.434783	0.398866	0.457467	86		283	534	0.492509	0.421348	0.440075	0.456929	171
284	515	0.487379	0.417476	0.466019	0.452427	44		284	534	0.492509	0.430712	0.449438	0.46161	169
285	520	0.482692	0.411538	0.434615	0.447115	59		285	531	0.46516	0.442561	0.448211	0.453861	153
286	530	0.477358	0.383019	0.413208	0.430189	89		286	530	0.518868	0.430189	0.445283	0.474528	156
287	535	0.472897	0.416822	0.420561	0.44486	104		287	535	0.471028	0.435514	0.456075	0.453271	177
288	531	0.444444	0.414313	0.474576	0.429379	92		288	533	0.4803	0.450281	0.412758	0.465291	157
289	525	0.474286	0.438095	0.407619	0.45619	74		289	535	0.474766	0.405607	0.441121	0.440187	174
290	524	0.459924	0.44084	0.446565	0.450382	71		290	535	0.469159	0.435514	0.416822	0.452336	183
291	538	0.483271	0.429368	0.395911	0.45632	113		291	536	0.5	0.419776	0.442164	0.459888	188
292	546	0.448718	0.430403	0.404762	0.43956	137		292	525	0.460952	0.405714	0.411429	0.433333	127
293	513	0.460039	0.440546	0.454191	0.450292	38		293	528	0.49053	0.424242	0.422348	0.457386	148
294	527	0.43074	0.432638	0.42315	0.431689	80		294	543	0.497238	0.405157	0.434622	0.451197	215
295	524	0.465649	0.427481	0.425573	0.446565	71		295	546	0.452381	0.432234	0.412088	0.442308	224
296	528	0.49053	0.458333	0.416667	0.474432	83		296	537	0.480447	0.409683	0.418994	0.445065	188
297	528	0.467803	0.429924	0.429924	0.448864	83		297	532	0.496241	0.421053	0.443609	0.458647	161
298	525	0.478095	0.460952	0.39619	0.469524	74		298	531	0.463277	0.40678	0.419962	0.435028	158
299	517	0.483559	0.458414	0.441006	0.470986	50		299	527	0.487666	0.421252	0.434535	0.454459	136
300	523	0.48566	0.432122	0.428298	0.458891	68		300	535	0.499065	0.431776	0.459813	0.465421	178
301	530	0.479245	0.462264	0.443396	0.470755	89		301	538	0.466543	0.392193	0.421933	0.429368	190
302	522	0.475096	0.421456	0.411877	0.448276	65		302	536	0.475746	0.427239	0.45709	0.451493	171
303	533	0.444653	0.427767	0.425891	0.43621	98		303	532	0.503759	0.447368	0.422932	0.475564	167
304	508	0.501969	0.401575	0.456693	0.451772	23		304	533	0.476548	0.435272	0.463415	0.45591	174
305	537	0.454376	0.389199	0.353818	0.421788	110		305	547	0.484461	0.416819	0.413163	0.45064	236
306	514	0.478599	0.453307	0.428016	0.465953	41		306	529	0.47448	0.406427	0.41966	0.440454	148
307	517	0.487427	0.468085	0.45648	0.477756	50		307	524	0.469466	0.442748	0.414122	0.456107	126
308	527	0.491461	0.426945	0.442125	0.459203	80		308	545	0.489908	0.431193	0.436697	0.46055	225
309	533	0.517824	0.440901	0.418386	0.479362	98		309	532	0.488722	0.415414	0.453008	0.452068	151
310	525	0.499048	0.44381	0.415238	0.471429	74		310	552	0.460145	0.405797	0.414855	0.432971	260
311	533	0.478424	0.407129	0.395872	0.442777	98		311	532	0.468045	0.462406	0.413534	0.465226	161
312	537	0.513966	0.405959	0.452514	0.459963	110		312	534	0.509363	0.451311	0.441948	0.480337	165
313	529	0.468809	0.406427	0.404537	0.437618	86		313	536	0.501866	0.43097	0.43097	0.466418	189
314	531	0.504708	0.387947	0.40678	0.446328	92		314	536	0.468284	0.447761	0.421642	0.458022	178
315	534	0.473783	0.430712	0.426966	0.452247	101		315	536	0.483209	0.406716	0.419776	0.444963	180
316	540	0.5	0.437037	0.375926	0.468519	119		316	544	0.457721	0.422794	0.417279	0.440257	222
317	538	0.460967	0.451673	0.414498	0.45632	113		317	525	0.489524	0.445714	0.417143	0.467619	132
318	523	0.483748	0.428298	0.449331	0.456023	68		318	547	0.480804	0.411335	0.414991	0.446069	238
319	527	0.481973	0.466793	0.432638	0.474383	80		319	545	0.453211	0.440367	0.416514	0.446789	223
320	522	0.484674	0.438697	0.438697	0.461686	65		320	532	0.494361	0.454887	0.413534	0.474624	157
321	525	0.493333	0.390476	0.401905	0.441905	74		321	536	0.485075	0.427239	0.434701	0.456157	183
322	518	0.445946	0.42278	0.418919	0.434363	53		322	544	0.479779	0.413603	0.4375	0.446691	225
323	527	0.489564	0.428843	0.436433	0.459203	80		323	530	0.488679	0.426415	0.396226	0.457547	153
324	522	0.496169	0.41954	0.431034	0.457854	65		324	529	0.523629	0.446125	0.461248	0.484877	145
325	521	0.472169	0.422265	0.418426	0.447217	62		325	531	0.451977	0.40113	0.431262	0.426554	150
326	528	0.488636	0.431818	0.401515	0.460227	83		326	530	0.503774	0.449057	0.422642	0.476415	152
327	523	0.489484	0.426386	0.464627	0.457935	68		327	539	0.450835	0.439703	0.432282	0.445269	196
328	532	0.486842	0.43985	0.413534	0.463346	95		328	546	0.496337	0.430403	0.413919	0.46337	237
329	530	0.466038	0.40566	0.443396	0.435849	89		329	522	0.482759	0.434866	0.431034	0.458812	117
330	517	0.466151	0.427466	0.470019	0.446809	50		330	526	0.498099	0.45057	0.441065	0.474335	132
331	514	0.445525	0.418288	0.437743	0.431907	41		331	536	0.492537	0.449627	0.414179	0.471082	181
332	528	0.496212	0.424242	0.443182	0.460227	83		332	548	0.45438	0.436131	0.461679	0.445255	248
333	523	0.466539	0.445507	0.390057	0.456023	68		333	554	0.505415	0.388087	0.425993	0.446751	260
334	523	0.49522	0.369025	0.40153	0.432122	68		334	522	0.461686	0.444444	0.448276	0.453065	99
335	526	0.488593	0.442966	0.425856	0.465779	77		335	535	0.46729	0.428037	0.407477	0.447664	174
336	526	0.503802	0.452471	0.460076	0.478137	77		336	540	0.485185	0.422222	0.466667	0.453704	202
337	514	0.501946	0.439689	0.410506	0.470817	41		337	522	0.477011	0.448276	0.467433	0.462644	113
338	544	0.487132	0.428309	0.417279	0.457721	131		338	532	0.481203	0.451128	0.430451	0.466165	152
339	532	0.481203	0.411654	0.426692	0.446429	95		339	535	0.46729	0.439252	0.435514	0.453271	178
340	533	0.446529	0.409006	0.418386	0.427767	98		340	537	0.487896	0.439479	0.43203	0.463687	184
341	525	0.445714	0.422857	0.445714	0.434286	74		341	538	0.464684	0.410781	0.44052	0.437732	188
342	536	0.470149	0.427239	0.401119	0.448694	107		342	527	0.523719	0.442125	0.45351	0.482922	135
343	531	0.467043	0.425612	0.414313	0.446328	92		343	538	0.459108	0.453532	0.407063	0.45632	188
344	531	0.495292	0.414313	0.404896	0.454802	92		344	542	0.476015	0.437269	0.45572	0.456642	213
345	517	0.454545	0.425532	0.415861	0.440039	50		345	530	0.488679	0.449057	0.430189	0.468868	153
346	525	0.48	0.455238	0.44381	0.467619	74		346	558	0.467742	0.422939	0.428315	0.445341	287
347	525	0.460952	0.453333	0.453333	0.457143	74		347	529	0.482042	0.455577	0.438563	0.468809	148
348	522	0.44636	0.417625	0.429119	0.431992	65		348	543	0.449355	0.45488	0.403315	0.452118	216
349	525	0.449524	0.424762	0.466667	0.437143	74		349	539	0.486085	0.428571	0.437848	0.457328	201
350	521	0.435701	0.395393	0.383877	0.415547	62		350	531	0.497175	0.423729	0.421846	0.460452	151
351	521	0.462572	0.428023	0.454894	0.445298	62		351	526	0.503802	0.43346	0.408745	0.468631	140
352	540	0.498148	0.448148	0.42963	0.473148	119		352	539	0.474954	0.454545	0.423006	0.46475	185
353	521	0.477927	0.420345	0.414587	0.449136	62		353	525	0.459048	0.415238	0.438095	0.437143	125
354	531	0.446328	0.399247	0.412429	0.422787	92		354	520	0.476923	0.411538	0.448077	0.444231	107
355	531	0.478343	0.416196	0.414313	0.447269	92		355	534	0.483146	0.430712	0.411985	0.456929	183
356	523	0.481836	0.426386	0.416826	0.454111	68		356	539	0.500928	0.410019	0.397032	0.455473	191
357	522	0.429119	0.429119	0.415709	0.429119	65		357	537	0.467412	0.458101	0.43203	0.462756	184
358	532	0.481203	0.43797	0.390977	0.459586	95		358	533	0.465291	0.420263	0.442777	0.442777	163
359	515	0.487379	0.460194	0.462136	0.473786	44		359	531	0.45951	0.433145	0.438795	0.446328	151
360	521	0.472169	0.414587	0.416507	0.443378	62		360	539	0.500928	0.415584	0.424861	0.458256	191
361	519	0.473988	0.44316	0.381503	0.458574	56		361	528	0.505682	0.410985	0.433712	0.458333	141
362	534	0.481273	0.398876	0.417603	0.440075	101		362	534	0.485019	0.434457	0.425094	0.459738	176
363	527	0.466793	0.434535	0.413662	0.450664	80		363	538	0.464684	0.447955	0.423792	0.45632	185
364	533	0.482176	0.474672	0.435272	0.478424	98		364	528	0.475379	0.439394	0.412879	0.457386	144
365	531	0.474576	0.431262	0.438795	0.452919	92		365	526	0.501901	0.439163	0.441065	0.470532	123
366	542	0.48893	0.426199	0.420664	0.457565	125		366	550	0.46	0.434545	0.441818	0.447273	250
367	527	0.485769	0.44592	0.421252	0.465844	80		367	531	0.485876	0.389831	0.450094	0.437853	158
368	537	0.476723	0.435754	0.402235	0.456238	110		368	540	0.475926	0.405556	0.418519	0.440741	208
369	520	0.5	0.392308	0.446154	0.446154	59		369	539	0.486085	0.411874	0.450835	0.44898	195
370	538	0.466543	0.403346	0.403346	0.434944	113		370	535	0.474766	0.424299	0.416822	0.449533	184
371	524	0.459924	0.442748	0.414122	0.451336	71		371	524	0.509542	0.414122	0.437023	0.461832	128
372	544	0.446691	0.426471	0.417279	0.436581	131		372	552	0.45471	0.423913	0.413043	0.439312	269
373	547	0.482633	0.442413	0.404022	0.462523	140		373	540	0.477778	0.437037	0.409259	0.457407	202
374	523	0.483748	0.388145	0.456979	0.435946	68		374	534	0.498127	0.466292	0.411985	0.48221	168
375	542	0.461255	0.426199	0.383764	0.443727	125		375	532	0.483083	0.428571	0.424812	0.455827	166
376	513	0.473684	0.454191	0.417154	0.463938	38		376	538	0.486989	0.433086	0.433086	0.460037	186
377	534	0.477528	0.417603	0.38764	0.447566	101		377	537	0.461825	0.405959	0.418994	0.433892	175
378	516	0.416667	0.445736	0.426357	0.431202	47		378	523	0.500956	0.434034	0.458891	0.467495	120
379	532	0.460526	0.424812	0.426692	0.442669	95		379	523	0.476099	0.468451	0.41109	0.472275	116
380	521	0.458733	0.433781	0.428023	0.446257	62		380	534	0.475655	0.404494	0.425094	0.440075	177
381	523	0.491396	0.439771	0.458891	0.465583	68		381	531	0.500942	0.440678	0.431262	0.47081	158
382	526	0.471483	0.423954	0.425856	0.447719	77		382	526	0.475285	0.423954	0.439163	0.44962	130
383	524	0.471374	0.429389	0.395038	0.450382	71		383	524	0.507634	0.423664	0.437023	0.465649	124
384	516	0.457364	0.410853	0.426357	0.434109	47		384	526	0.479087	0.435361	0.465779	0.457224	125
385	537	0.465549	0.405959	0.450652	0.435754	110		385	528	0.498106	0.401515	0.456439	0.449811	148
386	518	0.480695	0.426641	0.42471	0.453668	53		386	533	0.484053	0.39212	0.444653	0.438086	169
387	526	0.439163	0.414449	0.463878	0.426806	77		387	531	0.487759	0.40678	0.416196	0.447269	157
388	539	0.478664	0.415584	0.391466	0.447124	116		388	531	0.482109	0.436911	0.448211	0.45951	150
389	527	0.462998	0.41556	0.428843	0.439279	80		389	523	0.493308	0.426386	0.432122	0.459847	114
390	529	0.451796	0.427221	0.466919	0.439509	86		390	533	0.491557	0.412758	0.397749	0.452158	171
391	534	0.488764	0.44382	0.462547	0.466292	101		391	535	0.48785	0.42243	0.420561	0.45514	170
392	526	0.490494	0.456274	0.408745	0.473384	77		392	530	0.477358	0.445283	0.449057	0.461321	152
393	529	0.497164	0.413989	0.455577	0.455577	86		393	526	0.505703	0.446768	0.460076	0.476236	132
394	523	0.460803	0.43021	0.456979	0.445507	68		394	528	0.464015	0.407197	0.424242	0.435606	141
395	528	0.435606	0.439394	0.435606	0.4375	83		395	526	0.494297	0.427757	0.427757	0.461027	133
396	531	0.487759	0.450094	0.425612	0.468927	92		396	541	0.476895	0.417745	0.406654	0.44732	201
397	531	0.472693	0.418079	0.436911	0.445386	92		397	521	0.481766	0.428023	0.428023	0.454894	106
398	514	0.455253	0.412451	0.445525	0.433852	41		398	525	0.464762	0.44381	0.388571	0.454286	135
399	530	0.433962	0.433962	0.426415	0.433962	89		399	530	0.481132	0.386792	0.435849	0.433962	159
400	523	0.493308	0.443595	0.451243	0.468451	68		400	558	0.469534	0.422939	0.410394	0.446237	278
401	517	0.489362	0.419729	0.4294	0.454545	50		401	532	0.483083	0.432331	0.441729	0.457707	162
402	522	0.478927	0.429119	0.409962	0.454023	65		402	524	0.507634	0.410305	0.427481	0.458969	124
403	530	0.469811	0.471698	0.443396	0.470755	89		403	527	0.468691	0.464896	0.383302	0.466793	139
404	513	0.463938	0.434698	0.417154	0.449318	38		404	530	0.486792	0.413208	0.44717	0.45	152
405	518	0.472973	0.395753	0.42471	0.434363	53		405	529	0.482042	0.431002	0.408318	0.456522	141
406	531	0.47646	0.412429	0.442561	0.444444	92		406	542	0.48524	0.385609	0.446494	0.435424	218
407	519	0.473988	0.462428	0.435453	0.468208	56		407	532	0.507519	0.402256	0.451128	0.454887	157
408	522	0.448276	0.467433	0.442529	0.457854	65		408	523	0.508604	0.428298	0.468451	0.468451	118
409	512	0.492188	0.382812	0.388672	0.4375	35		409	543	0.510129	0.434622	0.412523	0.472376	221
410	515	0.458252	0.427184	0.429126	0.442718	44		410	528	0.464015	0.422348	0.420455	0.443182	140
411	536	0.475746	0.41791	0.414179	0.446828	107		411	524	0.505725	0.423664	0.431298	0.464695	127
412	530	0.488679	0.422642	0.445283	0.45566	89		412	547	0.491773	0.391225	0.42596	0.441499	231
413	528	0.496212	0.393939	0.426136	0.445076	83		413	551	0.486388	0.397459	0.448276	0.441924	246
414	527	0.472486	0.42315	0.442125	0.447818	80		414	528	0.486742	0.452652	0.460227	0.469697	136
415	531	0.497175	0.425612	0.442561	0.461394	92		415	528	0.494318	0.450758	0.44697	0.472538	139
416	528	0.505682	0.448864	0.443182	0.477273	83		416	540	0.459259	0.440741	0.416667	0.45	196
417	536	0.492537	0.43097	0.429104	0.461754	107		417	520	0.5	0.475	0.432692	0.4875	105
418	521	0.483685	0.387716	0.447217	0.435701	62		418	532	0.466165	0.449248	0.424812	0.457707	160
419	530	0.496226	0.424528	0.449057	0.460377	89		419	525	0.472381	0.451429	0.419048	0.461905	134
420	530	0.467925	0.460377	0.458491	0.464151	89		420	544	0.474265	0.431985	0.461397	0.453125	207
421	535	0.506542	0.431776	0.442991	0.469159	104		421	527	0.468691	0.442125	0.40797	0.455408	136
422	525	0.481905	0.438095	0.441905	0.46	74		422	531	0.46516	0.416196	0.412429	0.440678	150
423	531	0.495292	0.436911	0.429379	0.466102	92		423	535	0.482243	0.439252	0.433645	0.460748	178
424	516	0.457364	0.418605	0.445736	0.437984	47		424	539	0.497217	0.428571	0.434137	0.462894	195
425	522	0.469349	0.427203	0.467433	0.448276	65		425	533	0.465291	0.452158	0.425891	0.458724	171
426	522	0.480843	0.471264	0.394636	0.476054	65		426	521	0.487524	0.43762	0.447217	0.462572	107
427	531	0.487759	0.438795	0.410546	0.463277	92		427	528	0.475379	0.410985	0.420455	0.443182	137
428	551	0.500907	0.410163	0.397459	0.455535	152		428	521	0.472169	0.439539	0.433781	0.455854	110
429	513	0.450292	0.444444	0.436647	0.447368	38		429	535	0.46729	0.428037	0.437383	0.447664	173
430	513	0.510721	0.393762	0.452242	0.452242	38		430	550	0.463636	0.427273	0.414545	0.445455	245
431	519	0.460501	0.418112	0.400771	0.439306	56		431	532	0.496241	0.419173	0.419173	0.457707	162
432	540	0.481481	0.437037	0.433333	0.459259	119		432	537	0.47486	0.39851	0.450652	0.436685	183
433	526	0.488593	0.444867	0.422053	0.46673	77		433	526	0.484791	0.43346	0.460076	0.459125	131
434	524	0.490458	0.417939	0.406489	0.454198	71		434	545	0.53578	0.436697	0.449541	0.486239	224
435	531	0.46516	0.440678	0.40113	0.452919	92		435	521	0.47025	0.464491	0.412668	0.46737	101
436	538	0.47026	0.414498	0.442379	0.442379	113		436	542	0.47786	0.439114	0.453875	0.458487	220
437	519	0.491329	0.427746	0.400771	0.459538	56		437	547	0.469835	0.409506	0.382084	0.439671	234
438	523	0.474187	0.409178	0.426386	0.441683	68		438	538	0.451673	0.431227	0.395911	0.44145	190
439	540	0.490741	0.414815	0.42963	0.452778	119		439	521	0.47025	0.393474	0.460653	0.431862	105
440	530	0.475472	0.441509	0.439623	0.458491	89		440	534	0.479401	0.43633	0.432584	0.457865	177
441	515	0.495146	0.407767	0.460194	0.451456	44		441	527	0.478178	0.417457	0.447818	0.447818	136
442	523	0.453155	0.434034	0.441683	0.443595	68		442	541	0.45841	0.406654	0.408503	0.432532	205
443	523	0.470363	0.43021	0.455067	0.450287	68		443	534	0.473783	0.43633	0.47191	0.455056	172
444	528	0.454545	0.426136	0.484848	0.440341	83		444	547	0.484461	0.424132	0.416819	0.454296	232
445	528	0.473485	0.448864	0.452652	0.461174	83		445	542	0.47786	0.396679	0.404059	0.437269	204
446	527	0.459203	0.455408	0.421252	0.457306	80		446	532	0.5	0.430451	0.430451	0.465226	158
447	524	0.471374	0.421756	0.416031	0.446565	71		447	545	0.462385	0.442202	0.434862	0.452294	224
448	518	0.494208	0.465251	0.42278	0.47973	53		448	535	0.46729	0.416822	0.442991	0.442056	182
449	527	0.462998	0.457306	0.421252	0.460152	80		449	535	0.48972	0.472897	0.452336	0.481308	178
450	521	0.43762	0.40691	0.445298	0.422265	62		450	527	0.474383	0.432638	0.449715	0.45351	134
451	536	0.498134	0.391791	0.412313	0.444963	107		451	535	0.46729	0.409346	0.448598	0.438318	175
452	526	0.463878	0.406844	0.431559	0.435361	77		452	541	0.451017	0.445471	0.428835	0.448244	202
453	518	0.484556	0.46139	0.409266	0.472973	53		453	543	0.475138	0.445672	0.384899	0.460405	207
454	518	0.488417	0.413127	0.444015	0.450772	53		454	532	0.494361	0.456767	0.428571	0.475564	163
455	529	0.497164	0.434783	0.408318	0.465974	86		455	543	0.462247	0.429098	0.379374	0.445672	215
456	536	0.511194	0.425373	0.397388	0.468284	107		456	531	0.46516	0.435028	0.421846	0.450094	155
457	517	0.435203	0.437137	0.431335	0.43617	50		457	541	0.473198	0.434381	0.402957	0.453789	205
458	516	0.46124	0.434109	0.424419	0.447674	47		458	538	0.490706	0.434944	0.436803	0.462825	184
459	526	0.488593	0.429658	0.395437	0.459125	77		459	536	0.475746	0.427239	0.421642	0.451493	189
460	531	0.468927	0.410546	0.408663	0.439736	92		460	545	0.475229	0.411009	0.427523	0.443119	224
461	529	0.47259	0.457467	0.404537	0.465028	86		461	537	0.452514	0.417132	0.409683	0.434823	192
462	526	0.490494	0.393536	0.420152	0.442015	77		462	546	0.461538	0.435897	0.401099	0.448718	231
463	534	0.494382	0.43633	0.438202	0.465356	101		463	532	0.471805	0.407895	0.447368	0.43985	157
464	532	0.479323	0.445489	0.400376	0.462406	95		464	528	0.5	0.386364	0.422348	0.443182	144
465	528	0.496212	0.448864	0.435606	0.472538	83		465	522	0.471264	0.44636	0.425287	0.458812	113
466	525	0.485714	0.453333	0.39619	0.469524	74		466	531	0.480226	0.40113	0.435028	0.440678	161
467	522	0.454023	0.450192	0.413793	0.452107	65		467	539	0.473098	0.419295	0.410019	0.446197	198
468	535	0.478505	0.429907	0.437383	0.454206	104		468	549	0.468124	0.409836	0.404372	0.43898	238
469	531	0.474576	0.418079	0.425612	0.446328	92		469	530	0.450943	0.398113	0.407547	0.424528	148
470	530	0.507547	0.428302	0.422642	0.467925	89		470	524	0.494275	0.433206	0.45229	0.46374	121
471	543	0.462247	0.423573	0.414365	0.44291	128		471	537	0.480447	0.43203	0.454376	0.456238	189
472	550	0.46	0.414545	0.394545	0.437273	149		472	541	0.45841	0.454713	0.430684	0.456562	198
473	519	0.466281	0.420039	0.423892	0.44316	56		473	541	0.460259	0.432532	0.426987	0.446396	212
474	512	0.474609	0.451172	0.398438	0.462891	35		474	541	0.484288	0.439926	0.406654	0.462107	196
475	520	0.473077	0.398077	0.440385	0.435577	59		475	537	0.471136	0.43203	0.402235	0.451583	189
476	545	0.447706	0.425688	0.411009	0.436697	134		476	523	0.453155	0.451243	0.424474	0.452199	112
477	541	0.438078	0.42329	0.410351	0.430684	122		477	554	0.433213	0.393502	0.427798	0.413357	267
478	537	0.476723	0.443203	0.391061	0.459963	110		478	530	0.522642	0.439623	0.454717	0.481132	158
479	529	0.493384	0.434783	0.387524	0.464083	86		479	538	0.492565	0.408922	0.427509	0.450743	185
480	517	0.491296	0.4294	0.439072	0.460348	50		480	525	0.491429	0.415238	0.44381	0.453333	136
481	526	0.48289	0.404943	0.439163	0.443916	77		481	527	0.516129	0.476281	0.43833	0.496205	135
482	521	0.493282	0.466411	0.445298	0.479846	62		482	530	0.481132	0.445283	0.424528	0.463208	150
483	522	0.484674	0.41954	0.454023	0.452107	65		483	532	0.464286	0.43609	0.434211	0.450188	158
484	527	0.535104	0.421252	0.444023	0.478178	80		484	533	0.476548	0.418386	0.439024	0.447467	162
485	518	0.472973	0.440154	0.407336	0.456564	53		485	524	0.501908	0.427481	0.459924	0.464695	127
486	538	0.468401	0.451673	0.44052	0.460037	113		486	531	0.506591	0.39548	0.463277	0.451036	149
487	524	0.480916	0.400763	0.450382	0.44084	71		487	531	0.512241	0.418079	0.412429	0.46516	154
488	522	0.507663	0.444444	0.427203	0.476054	65		488	529	0.470699	0.429112	0.440454	0.449905	145
489	555	0.446847	0.412613	0.41982	0.42973	164		489	534	0.511236	0.430712	0.402622	0.470974	162
490	526	0.486692	0.442966	0.425856	0.464829	77		490	528	0.513258	0.397727	0.443182	0.455492	144
491	535	0.482243	0.435514	0.396262	0.458879	104		491	531	0.440678	0.39548	0.440678	0.418079	148
492	530	0.49434	0.432075	0.422642	0.463208	89		492	534	0.522472	0.41573	0.458801	0.469101	170
493	523	0.479924	0.414914	0.447419	0.447419	68		493	530	0.5	0.466038	0.420755	0.483019	155
494	526	0.501901	0.420152	0.425856	0.461027	77		494	541	0.471349	0.414048	0.42329	0.442699	204
495	537	0.497207	0.41527	0.445065	0.456238	110		495	542	0.47417	0.396679	0.429889	0.435424	208
496	534	0.464419	0.460674	0.426966	0.462547	101		496	540	0.490741	0.437037	0.381481	0.463889	203
497	523	0.476099	0.43021	0.451243	0.453155	68		497	528	0.462121	0.422348	0.450758	0.442235	137
498	524	0.496183	0.486641	0.410305	0.491412	71		498	541	0.445471	0.414048	0.426987	0.42976	196
499	529	0.457467	0.442344	0.379962	0.449905	86		499	531	0.450094	0.404896	0.416196	0.427495	158
500	529	0.489603	0.453686	0.42155	0.471645	86		500	536	0.516791	0.408582	0.455224	0.462687	181
501	529	0.506616	0.455577	0.434783	0.481096	86		501	530	0.481132	0.439623	0.398113	0.460377	151
502	542	0.453875	0.442804	0.439114	0.448339	125		502	529	0.491493	0.440454	0.41966	0.465974	150
503	530	0.456604	0.428302	0.430189	0.442453	89		503	524	0.465649	0.408397	0.458015	0.437023	116
504	523	0.483748	0.409178	0.414914	0.446463	68		504	534	0.475655	0.455056	0.44382	0.465356	170
505	529	0.451796	0.431002	0.410208	0.441399	86		505	530	0.481132	0.420755	0.464151	0.450943	144
506	554	0.463899	0.407942	0.438628	0.435921	161		506	531	0.47646	0.442561	0.421846	0.45951	154
507	519	0.479769	0.441233	0.44894	0.460501	56		507	526	0.448669	0.444867	0.427757	0.446768	121
508	522	0.469349	0.434866	0.429119	0.452107	65		508	529	0.47448	0.451796	0.395085	0.463138	140
509	519	0.468208	0.423892	0.470135	0.44605	56		509	533	0.469043	0.395872	0.424015	0.432458	160
510	538	0.477695	0.405204	0.447955	0.44145	113		510	535	0.495327	0.409346	0.429907	0.452336	180
511	525	0.495238	0.426667	0.422857	0.460952	74		511	517	0.500967	0.464217	0.437137	0.482592	90
512	537	0.463687	0.422719	0.446927	0.443203	110		512	531	0.468927	0.442561	0.414313	0.455744	156
513	532	0.453008	0.447368	0.390977	0.450188	95		513	529	0.510397	0.446125	0.457467	0.478261	141
514	530	0.479245	0.433962	0.420755	0.456604	89		514	532	0.477444	0.419173	0.434211	0.448308	157
515	519	0.44894	0.400771	0.400771	0.424855	56		515	529	0.485822	0.400756	0.434783	0.443289	139
516	524	0.459924	0.429389	0.416031	0.444656	71		516	528	0.498106	0.416667	0.429924	0.457386	140
517	520	0.505769	0.4	0.411538	0.452885	59		517	533	0.437148	0.439024	0.440901	0.438086	172
518	513	0.432749	0.423002	0.397661	0.427875	38		518	531	0.482109	0.451977	0.412429	0.467043	151
519	538	0.483271	0.412639	0.421933	0.447955	113		519	525	0.487619	0.441905	0.445714	0.464762	127
520	522	0.498084	0.41954	0.385057	0.458812	65		520	533	0.510319	0.440901	0.448405	0.47561	157
521	529	0.476371	0.431002	0.442344	0.453686	86		521	529	0.468809	0.444234	0.404537	0.456522	145
522	526	0.465779	0.441065	0.441065	0.453422	77		522	525	0.464762	0.411429	0.445714	0.438095	123
523	517	0.495164	0.40619	0.435203	0.450677	50		523	525	0.478095	0.424762	0.434286	0.451429	117
524	519	0.468208	0.431599	0.425819	0.449904	56		524	529	0.482042	0.448015	0.412098	0.465028	142
525	517	0.435203	0.435203	0.444874	0.435203	50		525	525	0.512381	0.4	0.432381	0.45619	125
526	532	0.477444	0.424812	0.362782	0.451128	95		526	546	0.459707	0.437729	0.384615	0.448718	223
527	538	0.431227	0.447955	0.434944	0.439591	113		527	535	0.476636	0.416822	0.42243	0.446729	171
528	528	0.458333	0.42803	0.477273	0.443182	83		528	532	0.477444	0.430451	0.428571	0.453947	156
529	541	0.487985	0.445471	0.414048	0.466728	122		529	542	0.48893	0.404059	0.418819	0.446494	211
530	525	0.478095	0.409524	0.449524	0.44381	74		530	530	0.486792	0.443396	0.439623	0.465094	149
531	511	0.450098	0.412916	0.455969	0.431507	32		531	536	0.48694	0.416045	0.399254	0.451493	181
532	522	0.469349	0.429119	0.41954	0.449234	65		532	545	0.497248	0.431193	0.427523	0.46422	224
533	530	0.498113	0.443396	0.432075	0.470755	89		533	534	0.481273	0.430712	0.430712	0.455993	164
534	533	0.487805	0.371482	0.440901	0.429644	98		534	525	0.497143	0.432381	0.441905	0.464762	132
535	525	0.466667	0.426667	0.415238	0.446667	74		535	535	0.484112	0.437383	0.42243	0.460748	181
536	520	0.444231	0.465385	0.419231	0.454808	59		536	523	0.470363	0.418738	0.439771	0.444551	117
537	538	0.481413	0.395911	0.427509	0.438662	113		537	548	0.483577	0.417883	0.448905	0.45073	230
538	530	0.473585	0.475472	0.432075	0.474528	89		538	530	0.471698	0.409434	0.460377	0.440566	147
539	524	0.450382	0.431298	0.408397	0.44084	71		539	540	0.483333	0.422222	0.438889	0.452778	196
540	519	0.489403	0.433526	0.420039	0.461464	56		540	532	0.469925	0.43797	0.426692	0.453947	166
541	525	0.48	0.44381	0.420952	0.461905	74		541	526	0.486692	0.427757	0.43346	0.457224	129
542	530	0.450943	0.416981	0.445283	0.433962	89		542	533	0.49531	0.43152	0.427767	0.463415	166
543	534	0.468165	0.428839	0.419476	0.448502	101		543	527	0.464896	0.419355	0.419355	0.442125	142
544	538	0.45539	0.447955	0.438662	0.451673	113		544	547	0.471664	0.420475	0.427788	0.446069	228
545	521	0.493282	0.476008	0.416507	0.484645	62		545	545	0.486239	0.368807	0.469725	0.427523	225
546	523	0.499044	0.426386	0.395793	0.462715	68		546	533	0.476548	0.448405	0.433396	0.462477	160
547	521	0.474088	0.443378	0.412668	0.458733	62		547	538	0.47026	0.444238	0.429368	0.457249	186
548	513	0.450292	0.432749	0.419103	0.44152	38		548	539	0.460111	0.404453	0.428571	0.432282	189
549	544	0.518382	0.455882	0.417279	0.487132	131		549	533	0.476548	0.459662	0.414634	0.468105	155
550	528	0.498106	0.454545	0.426136	0.476326	83		550	523	0.474187	0.435946	0.42065	0.455067	114
551	531	0.47081	0.431262	0.427495	0.451036	92		551	524	0.477099	0.431298	0.44084	0.454198	115
552	524	0.458015	0.454198	0.448473	0.456107	71		552	530	0.490566	0.432075	0.430189	0.461321	153
553	559	0.474061	0.395349	0.406082	0.434705	176		553	543	0.493554	0.410681	0.432781	0.452118	213
554	523	0.493308	0.397706	0.453155	0.445507	68		554	529	0.476371	0.413989	0.438563	0.44518	142
555	529	0.465028	0.427221	0.417769	0.446125	86		555	536	0.492537	0.447761	0.423507	0.470149	177
556	526	0.444867	0.456274	0.456274	0.45057	77		556	534	0.498127	0.440075	0.445693	0.469101	169
557	528	0.511364	0.414773	0.407197	0.463068	83		557	527	0.461101	0.425047	0.43074	0.443074	136
558	523	0.470363	0.42065	0.445507	0.445507	68		558	526	0.519011	0.408745	0.414449	0.463878	134
559	535	0.472897	0.429907	0.424299	0.451402	104		559	540	0.477778	0.42037	0.425926	0.449074	200
560	535	0.474766	0.401869	0.394393	0.438318	104		560	528	0.454545	0.422348	0.441288	0.438447	143
561	517	0.481625	0.433269	0.435203	0.457447	50		561	536	0.464552	0.462687	0.436567	0.463619	178
562	538	0.45539	0.39777	0.431227	0.42658	113		562	545	0.488073	0.436697	0.433028	0.462385	224
563	515	0.469903	0.473786	0.415534	0.471845	44		563	521	0.487524	0.426104	0.445298	0.456814	106
564	527	0.459203	0.411765	0.468691	0.435484	80		564	524	0.459924	0.419847	0.44084	0.439885	128
565	517	0.485493	0.425532	0.444874	0.455513	50		565	527	0.499051	0.419355	0.447818	0.459203	137
566	517	0.462282	0.462282	0.4294	0.462282	50		566	536	0.490672	0.455224	0.429104	0.472948	185
567	522	0.490421	0.448276	0.436782	0.469349	65		567	533	0.484053	0.439024	0.459662	0.461538	160
568	543	0.456722	0.438306	0.412523	0.447514	128		568	527	0.478178	0.43074	0.434535	0.454459	133
569	534	0.449438	0.400749	0.417603	0.425094	101		569	531	0.46516	0.431262	0.410546	0.448211	161
570	524	0.477099	0.429389	0.391221	0.453244	71		570	529	0.47259	0.444234	0.42155	0.458412	140
571	517	0.49323	0.444874	0.452611	0.469052	50		571	529	0.480151	0.442344	0.440454	0.461248	141
572	530	0.454717	0.416981	0.415094	0.435849	89		572	531	0.47646	0.414313	0.414313	0.445386	155
573	539	0.486085	0.404453	0.404453	0.445269	116		573	544	0.483456	0.433824	0.40625	0.45864	218
574	522	0.463602	0.450192	0.41954	0.456897	65		574	529	0.465028	0.412098	0.413989	0.438563	152
575	529	0.506616	0.417769	0.440454	0.462193	86		575	527	0.478178	0.455408	0.426945	0.466793	131
576	528	0.475379	0.416667	0.38447	0.446023	83		576	525	0.489524	0.441905	0.430476	0.465714	123
577	531	0.472693	0.423729	0.419962	0.448211	92		577	527	0.491461	0.428843	0.444023	0.460152	132
578	526	0.469582	0.437262	0.418251	0.453422	77		578	533	0.484053	0.388368	0.410882	0.43621	167
579	525	0.457143	0.472381	0.420952	0.464762	74		579	544	0.477941	0.448529	0.411765	0.463235	221
580	511	0.473581	0.438356	0.454012	0.455969	32		580	527	0.495256	0.417457	0.436433	0.456357	136
581	533	0.476548	0.390244	0.446529	0.433396	98		581	545	0.46422	0.451376	0.418349	0.457798	231
582	526	0.498099	0.454373	0.423954	0.476236	77		582	530	0.483019	0.460377	0.424528	0.471698	148
583	540	0.442593	0.409259	0.409259	0.425926	119		583	524	0.494275	0.444656	0.408397	0.469466	122
584	523	0.462715	0.435946	0.449331	0.449331	68		584	521	0.460653	0.443378	0.418426	0.452015	109
585	533	0.478424	0.425891	0.412758	0.452158	98		585	536	0.492537	0.442164	0.43097	0.467351	186
586	519	0.493256	0.435453	0.447013	0.464355	56		586	539	0.458256	0.391466	0.395176	0.424861	183
587	525	0.47619	0.424762	0.384762	0.450476	74		587	530	0.496226	0.449057	0.464151	0.472642	153
588	527	0.519924	0.449715	0.43833	0.48482	80		588	534	0.464419	0.432584	0.406367	0.448502	168
589	518	0.488417	0.449807	0.438224	0.469112	53		589	536	0.505597	0.425373	0.410448	0.465485	185
590	535	0.463551	0.416822	0.437383	0.440187	104		590	546	0.485348	0.423077	0.40293	0.454212	229
591	519	0.489403	0.39499	0.43738	0.442197	56		591	524	0.5	0.475191	0.45229	0.487595	120
592	553	0.477396	0.406872	0.399638	0.442134	158		592	537	0.476723	0.450652	0.424581	0.463687	175
593	527	0.464896	0.455408	0.461101	0.460152	80		593	550	0.489091	0.46	0.44	0.474545	256
594	526	0.488593	0.401141	0.406844	0.444867	77		594	532	0.468045	0.445489	0.43609	0.456767	168
595	533	0.454034	0.425891	0.420263	0.439962	98		595	523	0.470363	0.432122	0.41109	0.451243	110
596	517	0.470019	0.441006	0.413926	0.455513	50		596	530	0.484906	0.454717	0.450943	0.469811	157
597	529	0.449905	0.404537	0.429112	0.427221	86		597	522	0.480843	0.409962	0.448276	0.445402	106
598	525	0.459048	0.434286	0.432381	0.446667	74		598	531	0.504708	0.450094	0.46516	0.477401	152
599	524	0.45229	0.44084	0.437023	0.446565	71		599	529	0.483932	0.396975	0.413989	0.440454	153
600	532	0.484962	0.430451	0.462406	0.457707	95		600	530	0.464151	0.44717	0.437736	0.45566	156
601	530	0.475472	0.426415	0.428302	0.450943	89		601	525	0.472381	0.424762	0.415238	0.448571	121
602	536	0.488806	0.438433	0.414179	0.463619	107		602	545	0.475229	0.411009	0.412844	0.443119	218
603	525	0.499048	0.447619	0.430476	0.473333	74		603	527	0.466793	0.444023	0.419355	0.455408	134
604	534	0.494382	0.430712	0.41573	0.462547	101		604	525	0.478095	0.39619	0.451429	0.437143	122
605	533	0.49531	0.41651	0.440901	0.45591	98		605	546	0.483516	0.404762	0.417582	0.444139	236
606	551	0.495463	0.410163	0.406534	0.452813	152		606	530	0.501887	0.424528	0.418868	0.463208	147
607	517	0.475822	0.410058	0.437137	0.44294	50		607	535	0.514019	0.431776	0.414953	0.472897	179
608	513	0.469786	0.448343	0.436647	0.459064	38		608	532	0.483083	0.441729	0.428571	0.462406	159
609	528	0.486742	0.456439	0.469697	0.471591	83		609	536	0.490672	0.460821	0.410448	0.475746	179
610	532	0.468045	0.471805	0.415414	0.469925	95		610	521	0.466411	0.451056	0.439539	0.458733	103
611	534	0.496255	0.426966	0.400749	0.46161	101		611	521	0.479846	0.429942	0.408829	0.454894	111
612	525	0.472381	0.43619	0.417143	0.454286	74		612	555	0.464865	0.389189	0.416216	0.427027	279
613	527	0.491461	0.406072	0.426945	0.448767	80		613	535	0.495327	0.428037	0.37757	0.461682	173
614	522	0.47318	0.438697	0.43295	0.455939	65		614	533	0.499062	0.446529	0.43152	0.472795	160
615	530	0.467925	0.409434	0.464151	0.438679	89		615	535	0.465421	0.401869	0.403738	0.433645	176
616	514	0.464981	0.404669	0.435798	0.434825	41		616	526	0.479087	0.437262	0.444867	0.458175	129
617	518	0.440154	0.447876	0.42278	0.444015	53		617	527	0.459203	0.426945	0.41556	0.443074	135
618	542	0.47417	0.433579	0.440959	0.453875	125		618	529	0.480151	0.440454	0.431002	0.460302	146
619	525	0.445714	0.432381	0.472381	0.439048	74		619	534	0.492509	0.43633	0.428839	0.464419	173
620	522	0.496169	0.411877	0.442529	0.454023	65		620	532	0.492481	0.430451	0.415414	0.461466	164
621	521	0.456814	0.43762	0.424184	0.447217	62		621	537	0.463687	0.426443	0.452514	0.445065	181
622	525	0.462857	0.424762	0.441905	0.44381	74		622	539	0.423006	0.428571	0.402597	0.425788	190
623	532	0.469925	0.434211	0.441729	0.452068	95		623	535	0.484112	0.42243	0.401869	0.453271	192
624	528	0.484848	0.431818	0.405303	0.458333	83		624	527	0.485769	0.434535	0.413662	0.460152	135
625	534	0.460674	0.421348	0.376404	0.441011	101		625	535	0.499065	0.44486	0.439252	0.471963	185
626	520	0.455769	0.436538	0.471154	0.446154	59		626	532	0.473684	0.400376	0.421053	0.43703	160
627	527	0.474383	0.394687	0.413662	0.434535	80		627	533	0.472795	0.450281	0.405253	0.461538	171
628	529	0.455577	0.438563	0.391304	0.44707	86		628	524	0.513359	0.454198	0.416031	0.483779	120
629	529	0.482042	0.429112	0.457467	0.455577	86		629	536	0.488806	0.427239	0.460821	0.458022	182
630	528	0.456439	0.407197	0.448864	0.431818	83		630	523	0.479924	0.447419	0.424474	0.463671	114
631	528	0.482955	0.44697	0.4375	0.464962	83		631	543	0.486188	0.425414	0.41989	0.455801	219
632	523	0.493308	0.405354	0.422562	0.449331	68		632	522	0.492337	0.402299	0.444444	0.447318	114
633	511	0.471624	0.432485	0.424658	0.452055	32		633	528	0.501894	0.443182	0.420455	0.472538	143
634	513	0.487329	0.409357	0.409357	0.448343	38		634	547	0.500914	0.42596	0.427788	0.463437	232
635	511	0.440313	0.422701	0.410959	0.431507	32		635	539	0.491651	0.428571	0.410019	0.460111	188
636	516	0.482558	0.436047	0.467054	0.459302	47		636	527	0.493359	0.409867	0.436433	0.451613	139
637	516	0.447674	0.437984	0.426357	0.442829	47		637	540	0.451852	0.424074	0.418519	0.437963	194
638	524	0.446565	0.387405	0.410305	0.416985	71		638	537	0.504655	0.417132	0.437616	0.460894	182
639	527	0.480076	0.413662	0.417457	0.446869	80		639	541	0.502773	0.42329	0.438078	0.463031	211
640	540	0.464815	0.455556	0.42037	0.460185	119		640	526	0.507605	0.403042	0.43346	0.455323	137
641	521	0.476008	0.431862	0.462572	0.453935	62		641	549	0.477231	0.378871	0.431694	0.428051	245
642	528	0.477273	0.412879	0.452652	0.445076	83		642	540	0.483333	0.472222	0.418519	0.477778	199
643	529	0.47259	0.413989	0.449905	0.443289	86		643	526	0.536122	0.448669	0.45057	0.492395	133
644	516	0.484496	0.395349	0.44186	0.439922	47		644	529	0.502836	0.410208	0.431002	0.456522	155
645	514	0.48249	0.437743	0.468872	0.460117	41		645	538	0.48513	0.416357	0.407063	0.450743	194
646	522	0.478927	0.436782	0.427203	0.457854	65		646	543	0.475138	0.423573	0.443831	0.449355	215
647	528	0.498106	0.424242	0.424242	0.461174	83		647	545	0.499083	0.411009	0.436697	0.455046	215
648	520	0.467308	0.438462	0.438462	0.452885	59		648	534	0.485019	0.445693	0.453184	0.465356	170
649	531	0.47081	0.442561	0.431262	0.456685	92		649	533	0.49531	0.446529	0.403377	0.470919	168
650	521	0.46833	0.40499	0.443378	0.43666	62		650	543	0.478821	0.443831	0.384899	0.461326	214
651	523	0.487572	0.395793	0.403442	0.441683	68		651	531	0.504708	0.451977	0.436911	0.478343	155
652	525	0.457143	0.449524	0.386667	0.453333	74		652	535	0.450467	0.431776	0.469159	0.441121	177
653	540	0.448148	0.453704	0.422222	0.450926	119		653	537	0.445065	0.428305	0.433892	0.436685	181
654	521	0.497121	0.410749	0.445298	0.453935	62		654	525	0.478095	0.422857	0.417143	0.450476	127
655	511	0.452055	0.444227	0.391389	0.448141	32		655	536	0.466418	0.460821	0.436567	0.463619	177
656	520	0.496154	0.438462	0.426923	0.467308	59		656	533	0.493433	0.433396	0.450281	0.463415	164
657	516	0.449612	0.463178	0.45155	0.456395	47		657	534	0.470037	0.426966	0.438202	0.448502	171
658	511	0.528376	0.407045	0.395303	0.46771	32		658	525	0.495238	0.413333	0.449524	0.454286	131
659	530	0.467925	0.445283	0.411321	0.456604	89		659	534	0.481273	0.458801	0.413858	0.470037	169
660	549	0.486339	0.418944	0.411658	0.452641	146		660	528	0.473485	0.420455	0.426136	0.44697	150
661	538	0.522305	0.451673	0.47026	0.486989	113		661	529	0.491493	0.440454	0.448015	0.465974	143
662	523	0.434034	0.414914	0.428298	0.424474	68		662	527	0.472486	0.421252	0.447818	0.446869	133
663	516	0.49031	0.414729	0.399225	0.452519	47		663	534	0.481273	0.453184	0.460674	0.467228	167
664	526	0.477186	0.41635	0.406844	0.446768	77		664	544	0.483456	0.409926	0.415441	0.446691	220
665	532	0.451128	0.449248	0.430451	0.450188	95		665	535	0.497196	0.420561	0.42243	0.458879	171
666	524	0.471374	0.446565	0.419847	0.458969	71		666	546	0.468864	0.406593	0.424908	0.437729	226
667	544	0.481618	0.424632	0.448529	0.453125	131		667	524	0.509542	0.446565	0.459924	0.478053	124
668	539	0.486085	0.398887	0.423006	0.442486	116		668	534	0.47191	0.406367	0.391386	0.439139	175
669	523	0.478011	0.432122	0.41109	0.455067	68		669	537	0.461825	0.383613	0.418994	0.422719	187
670	527	0.462998	0.421252	0.43833	0.442125	80		670	536	0.483209	0.412313	0.436567	0.447761	186
671	537	0.461825	0.417132	0.433892	0.439479	110		671	534	0.475655	0.400749	0.43633	0.438202	169
672	531	0.482109	0.444444	0.416196	0.463277	92		672	550	0.467273	0.421818	0.381818	0.444545	249
673	525	0.472381	0.411429	0.445714	0.441905	74		673	536	0.451493	0.453358	0.419776	0.452425	180
674	512	0.429688	0.447266	0.455078	0.438477	35		674	532	0.50188	0.445489	0.390977	0.473684	162
675	518	0.474903	0.432432	0.399614	0.453668	53		675	536	0.453358	0.442164	0.375	0.447761	174
676	546	0.478022	0.421245	0.393773	0.449634	137		676	531	0.485876	0.438795	0.438795	0.462335	151
677	539	0.471243	0.423006	0.434137	0.447124	116		677	534	0.494382	0.425094	0.428839	0.459738	179
678	535	0.456075	0.433645	0.426168	0.44486	104		678	535	0.448598	0.403738	0.437383	0.426168	178
679	522	0.465517	0.431034	0.408046	0.448276	65		679	553	0.433996	0.406872	0.399638	0.420434	259
680	537	0.50838	0.433892	0.430168	0.471136	110		680	548	0.472628	0.416058	0.40146	0.444343	231
681	538	0.449814	0.423792	0.423792	0.436803	113		681	538	0.468401	0.429368	0.399628	0.448885	191
682	537	0.463687	0.409683	0.435754	0.436685	110		682	546	0.494505	0.406593	0.419414	0.450549	235
683	528	0.498106	0.435606	0.4375	0.466856	83		683	536	0.442164	0.429104	0.425373	0.435634	181
684	524	0.442748	0.417939	0.444656	0.430344	71		684	543	0.489871	0.451197	0.412523	0.470534	214
685	528	0.492424	0.401515	0.412879	0.44697	83		685	529	0.47259	0.453686	0.431002	0.463138	140
686	536	0.485075	0.451493	0.438433	0.468284	107		686	531	0.46516	0.427495	0.444444	0.446328	159
687	541	0.50647	0.415896	0.395564	0.461183	122		687	527	0.497154	0.436433	0.406072	0.466793	132
688	527	0.449715	0.409867	0.40797	0.429791	80		688	551	0.455535	0.401089	0.419238	0.428312	245
689	522	0.465517	0.40613	0.417625	0.435824	65		689	550	0.487273	0.441818	0.418182	0.464545	249
690	543	0.460405	0.381215	0.436464	0.42081	128		690	567	0.469136	0.389771	0.400353	0.429453	329
691	524	0.479008	0.446565	0.416031	0.462786	71		691	533	0.489681	0.444653	0.424015	0.467167	165
692	528	0.488636	0.439394	0.471591	0.464015	83		692	547	0.457038	0.404022	0.394881	0.43053	237
693	522	0.469349	0.408046	0.442529	0.438697	65		693	547	0.469835	0.436929	0.418647	0.453382	235
694	523	0.487572	0.432122	0.426386	0.459847	68		694	531	0.504708	0.429379	0.421846	0.467043	162
695	527	0.436433	0.436433	0.41556	0.436433	80		695	535	0.495327	0.446729	0.411215	0.471028	170
696	539	0.491651	0.408163	0.406308	0.449907	116		696	530	0.462264	0.437736	0.426415	0.45	145
697	521	0.479846	0.393474	0.441459	0.43666	62		697	541	0.463956	0.426987	0.434381	0.445471	200
698	534	0.481273	0.372659	0.434457	0.426966	101		698	536	0.477612	0.425373	0.440299	0.451493	186
699	515	0.483495	0.421359	0.421359	0.452427	44		699	536	0.48694	0.399254	0.41791	0.443097	177
700	520	0.465385	0.401923	0.425	0.433654	59		700	532	0.49812	0.428571	0.419173	0.463346	162
701	521	0.485605	0.401152	0.433781	0.443378	62		701	531	0.489642	0.45951	0.453861	0.474576	155
702	540	0.474074	0.451852	0.425926	0.462963	119		702	547	0.502742	0.414991	0.422303	0.458867	232
703	541	0.497227	0.386322	0.399261	0.441774	122		703	544	0.466912	0.430147	0.417279	0.448529	211
704	540	0.5	0.435185	0.440741	0.467593	119		704	540	0.459259	0.448148	0.375926	0.453704	192
705	527	0.476281	0.413662	0.447818	0.444972	80		705	539	0.478664	0.434137	0.45269	0.456401	192
706	522	0.477011	0.465517	0.402299	0.471264	65		706	538	0.462825	0.427509	0.405204	0.445167	188
707	523	0.493308	0.414914	0.393881	0.454111	68		707	547	0.491773	0.442413	0.433272	0.467093	237
708	517	0.446809	0.419729	0.419729	0.433269	50		708	530	0.501887	0.420755	0.441509	0.461321	146
709	527	0.442125	0.40797	0.387097	0.425047	80		709	529	0.519849	0.442344	0.449905	0.481096	148
710	515	0.466019	0.466019	0.434951	0.466019	44		710	550	0.505455	0.44	0.423636	0.472727	245
711	520	0.446154	0.461538	0.432692	0.453846	59		711	520	0.480769	0.453846	0.405769	0.467308	107
712	532	0.496241	0.417293	0.430451	0.456767	95		712	534	0.486891	0.404494	0.411985	0.445693	174
713	535	0.472897	0.429907	0.394393	0.451402	104		713	526	0.503802	0.422053	0.410646	0.462928	130
714	529	0.483932	0.41966	0.400756	0.451796	86		714	527	0.449715	0.442125	0.40038	0.44592	134
715	535	0.48972	0.418692	0.401869	0.454206	104		715	543	0.460405	0.430939	0.421731	0.445672	209
716	536	0.494403	0.436567	0.440299	0.465485	107		716	533	0.499062	0.422139	0.448405	0.4606	174
717	527	0.457306	0.42315	0.409867	0.440228	80		717	540	0.487037	0.416667	0.412963	0.451852	193
718	515	0.467961	0.452427	0.423301	0.460194	44		718	550	0.481818	0.410909	0.418182	0.446364	240
719	525	0.481905	0.409524	0.424762	0.445714	74		719	539	0.510204	0.441558	0.408163	0.475881	194
720	517	0.483559	0.458414	0.427466	0.470986	50		720	526	0.488593	0.43346	0.401141	0.461027	131
721	516	0.472868	0.408915	0.46124	0.440891	47		721	529	0.476371	0.459357	0.402647	0.467864	145
722	534	0.460674	0.458801	0.434457	0.459738	101		722	531	0.47081	0.446328	0.448211	0.458569	156
723	540	0.490741	0.425926	0.416667	0.458333	119		723	535	0.497196	0.4	0.407477	0.448598	176
724	518	0.46332	0.438224	0.447876	0.450772	53		724	537	0.476723	0.437616	0.439479	0.457169	182
725	523	0.462715	0.42065	0.447419	0.441683	68		725	533	0.484053	0.405253	0.403377	0.444653	160
726	515	0.431068	0.442718	0.43301	0.436893	44		726	527	0.506641	0.417457	0.455408	0.462049	141
727	536	0.436567	0.458955	0.442164	0.447761	107		727	535	0.459813	0.446729	0.439252	0.453271	166
728	544	0.481618	0.411765	0.431985	0.446691	131		728	541	0.502773	0.393715	0.417745	0.448244	201
729	534	0.514981	0.406367	0.421348	0.460674	101		729	531	0.47081	0.40678	0.40678	0.438795	159
730	525	0.462857	0.44381	0.449524	0.453333	74		730	529	0.465028	0.406427	0.442344	0.435728	144
731	523	0.493308	0.422562	0.435946	0.457935	68		731	543	0.511971	0.416206	0.383057	0.464088	208
732	539	0.476809	0.443414	0.450835	0.460111	116		732	527	0.499051	0.440228	0.417457	0.469639	134
733	514	0.44358	0.459144	0.431907	0.451362	41		733	530	0.511321	0.426415	0.437736	0.468868	150
734	536	0.488806	0.401119	0.419776	0.444963	107		734	537	0.476723	0.430168	0.450652	0.453445	179
735	524	0.5	0.442748	0.423664	0.471374	71		735	520	0.5	0.426923	0.409615	0.463462	101
736	535	0.485981	0.416822	0.414953	0.451402	104		736	526	0.463878	0.404943	0.406844	0.434411	133
737	521	0.495202	0.451056	0.431862	0.473129	62		737	533	0.474672	0.425891	0.433396	0.450281	171
738	526	0.480989	0.403042	0.427757	0.442015	77		738	530	0.437736	0.449057	0.396226	0.443396	156
739	515	0.504854	0.429126	0.407767	0.46699	44		739	534	0.481273	0.44382	0.441948	0.462547	161
740	526	0.479087	0.41635	0.408745	0.447719	77		740	525	0.487619	0.419048	0.422857	0.453333	130
741	526	0.469582	0.422053	0.414449	0.445817	77		741	528	0.452652	0.439394	0.393939	0.446023	143
742	528	0.492424	0.42803	0.435606	0.460227	83		742	518	0.488417	0.434363	0.420849	0.46139	95
743	537	0.433892	0.430168	0.426443	0.43203	110		743	539	0.502783	0.41744	0.434137	0.460111	199
744	520	0.478846	0.434615	0.467308	0.456731	59		744	536	0.477612	0.455224	0.406716	0.466418	172
745	512	0.470703	0.408203	0.457031	0.439453	35		745	535	0.497196	0.426168	0.416822	0.461682	179
746	518	0.503861	0.42471	0.447876	0.464286	53		746	530	0.5	0.422642	0.4	0.461321	153
747	537	0.499069	0.433892	0.413408	0.46648	110		747	537	0.484171	0.430168	0.402235	0.457169	183
748	530	0.477358	0.473585	0.454717	0.475472	89		748	545	0.484404	0.442202	0.427523	0.463303	217
749	533	0.484053	0.407129	0.420263	0.445591	98		749	530	0.479245	0.456604	0.437736	0.467925	154
750	524	0.475191	0.427481	0.437023	0.451336	71		750	537	0.489758	0.445065	0.433892	0.467412	184
751	524	0.479008	0.412214	0.461832	0.445611	71		751	543	0.502762	0.449355	0.441989	0.476059	215
752	524	0.456107	0.444656	0.427481	0.450382	71		752	545	0.475229	0.420183	0.412844	0.447706	227
753	517	0.458414	0.421663	0.427466	0.440039	50		753	551	0.46461	0.433757	0.430127	0.449183	243
754	524	0.475191	0.44084	0.44084	0.458015	71		754	543	0.441989	0.390424	0.438306	0.416206	214
755	526	0.448669	0.441065	0.425856	0.444867	77		755	535	0.461682	0.403738	0.439252	0.43271	171
756	523	0.499044	0.403442	0.409178	0.451243	68		756	542	0.442804	0.418819	0.398524	0.430812	206
757	522	0.509579	0.455939	0.440613	0.482759	65		757	538	0.477695	0.407063	0.429368	0.442379	186
758	518	0.480695	0.413127	0.440154	0.446911	53		758	533	0.467167	0.433396	0.427767	0.450281	170
759	530	0.496226	0.435849	0.422642	0.466038	89		759	528	0.482955	0.433712	0.448864	0.458333	147
760	545	0.445872	0.40367	0.440367	0.424771	134		760	552	0.492754	0.440217	0.40942	0.466486	255
761	528	0.475379	0.462121	0.44697	0.46875	83		761	530	0.450943	0.403774	0.411321	0.427358	152
762	522	0.507663	0.448276	0.448276	0.477969	65		762	537	0.513966	0.41527	0.437616	0.464618	181
763	532	0.486842	0.415414	0.426692	0.451128	95		763	530	0.479245	0.411321	0.418868	0.445283	146
764	521	0.479846	0.40691	0.424184	0.443378	62		764	541	0.486137	0.443623	0.408503	0.46488	208
765	515	0.438835	0.438835	0.456311	0.438835	44		765	525	0.500952	0.451429	0.44381	0.47619	137
766	523	0.455067	0.422562	0.453155	0.438815	68		766	542	0.48155	0.405904	0.453875	0.443727	210
767	522	0.505747	0.425287	0.452107	0.465517	65		767	542	0.47417	0.4631	0.442804	0.468635	202
768	536	0.505597	0.421642	0.445896	0.463619	107		768	539	0.458256	0.415584	0.408163	0.43692	193
769	518	0.482625	0.420849	0.449807	0.451737	53		769	540	0.490741	0.409259	0.403704	0.45	201
770	520	0.465385	0.417308	0.432692	0.441346	59		770	546	0.446886	0.443223	0.434066	0.445055	234
771	546	0.470696	0.399267	0.410256	0.434982	137		771	528	0.505682	0.456439	0.409091	0.481061	149
772	527	0.504744	0.434535	0.413662	0.469639	80		772	527	0.489564	0.440228	0.442125	0.464896	134
773	523	0.462715	0.445507	0.422562	0.454111	68		773	552	0.452899	0.434783	0.427536	0.443841	261
774	518	0.46139	0.436293	0.418919	0.448842	53		774	535	0.502804	0.42243	0.454206	0.462617	178
775	522	0.505747	0.431034	0.402299	0.468391	65		775	521	0.474088	0.452975	0.454894	0.463532	105
776	518	0.469112	0.432432	0.420849	0.450772	53		776	534	0.458801	0.430712	0.434457	0.444757	169
777	520	0.451923	0.461538	0.451923	0.456731	59		777	527	0.476281	0.44592	0.436433	0.461101	133
778	530	0.458491	0.458491	0.422642	0.458491	89		778	536	0.481343	0.436567	0.434701	0.458955	177
779	525	0.493333	0.422857	0.415238	0.458095	74		779	536	0.473881	0.404851	0.43097	0.439366	181
780	523	0.466539	0.439771	0.455067	0.453155	68		780	541	0.486137	0.415896	0.451017	0.451017	200
781	532	0.494361	0.415414	0.43609	0.454887	95		781	527	0.499051	0.41556	0.417457	0.457306	133
782	528	0.484848	0.462121	0.42803	0.473485	83		782	543	0.489871	0.421731	0.429098	0.455801	219
783	537	0.49162	0.443203	0.424581	0.467412	110		783	541	0.467652	0.42329	0.401109	0.445471	207
784	531	0.472693	0.418079	0.427495	0.445386	92		784	539	0.499072	0.410019	0.445269	0.454545	190
785	525	0.48381	0.462857	0.411429	0.473333	74		785	524	0.505725	0.419847	0.435115	0.462786	119
786	527	0.472486	0.478178	0.421252	0.475332	80		786	539	0.478664	0.41744	0.395176	0.448052	188
787	511	0.450098	0.412916	0.438356	0.431507	32		787	518	0.457529	0.413127	0.440154	0.435328	89
788	526	0.475285	0.43346	0.437262	0.454373	77		788	519	0.495183	0.447013	0.412331	0.471098	101
789	528	0.477273	0.445076	0.429924	0.461174	83		789	532	0.50188	0.428571	0.430451	0.465226	157
790	523	0.51434	0.445507	0.447419	0.479924	68		790	530	0.462264	0.439623	0.426415	0.450943	145
791	536	0.470149	0.442164	0.393657	0.456157	107		791	546	0.483516	0.446886	0.42674	0.465201	234
792	534	0.470037	0.40824	0.441948	0.439139	101		792	543	0.447514	0.399632	0.432781	0.423573	222
793	520	0.463462	0.459615	0.436538	0.461538	59		793	552	0.463768	0.40942	0.391304	0.436594	260
794	541	0.486137	0.415896	0.404806	0.451017	122		794	536	0.479478	0.43097	0.425373	0.455224	186
795	533	0.485929	0.433396	0.395872	0.459662	98		795	536	0.470149	0.41791	0.406716	0.44403	177
796	521	0.50096	0.418426	0.426104	0.459693	62		796	538	0.45539	0.429368	0.438662	0.442379	191
797	553	0.464738	0.426763	0.428571	0.44575	158		797	526	0.475285	0.439163	0.425856	0.457224	131
798	523	0.472275	0.390057	0.414914	0.431166	68		798	542	0.472325	0.439114	0.433579	0.45572	203
799	518	0.444015	0.453668	0.420849	0.448842	53		799	523	0.489484	0.405354	0.460803	0.447419	112
800	530	0.477358	0.435849	0.426415	0.456604	89		800	536	0.503731	0.43097	0.445896	0.467351	176
801	520	0.486538	0.444231	0.457692	0.465385	59		801	539	0.491651	0.432282	0.415584	0.461967	201
802	520	0.496154	0.434615	0.473077	0.465385	59		802	538	0.473978	0.386617	0.453532	0.430297	193
803	520	0.486538	0.448077	0.469231	0.467308	59		803	531	0.495292	0.444444	0.429379	0.469868	159
804	520	0.488462	0.457692	0.448077	0.473077	59		804	525	0.472381	0.434286	0.474286	0.453333	127
805	521	0.474088	0.426104	0.412668	0.450096	62		805	538	0.449814	0.431227	0.425651	0.44052	184
806	520	0.455769	0.442308	0.425	0.449038	59		806	531	0.45951	0.414313	0.414313	0.436911	157
807	533	0.489681	0.433396	0.429644	0.461538	98		807	529	0.506616	0.432892	0.461248	0.469754	152
808	521	0.458733	0.443378	0.443378	0.451056	62		808	537	0.476723	0.428305	0.417132	0.452514	180
809	522	0.478927	0.454023	0.431034	0.466475	65		809	538	0.459108	0.421933	0.431227	0.44052	186
810	539	0.474954	0.424861	0.42115	0.449907	116		810	539	0.489796	0.432282	0.443414	0.461039	192
811	520	0.476923	0.440385	0.432692	0.458654	59		811	560	0.475	0.408929	0.414286	0.441964	295
812	522	0.467433	0.463602	0.43295	0.465517	65		812	536	0.464552	0.438433	0.423507	0.451493	180
813	532	0.456767	0.396617	0.434211	0.426692	95		813	529	0.487713	0.440454	0.429112	0.464083	143
814	520	0.496154	0.396154	0.425	0.446154	59		814	533	0.487805	0.439024	0.429644	0.463415	171
815	535	0.465421	0.418692	0.4	0.442056	104		815	534	0.486891	0.410112	0.445693	0.448502	166
816	511	0.424658	0.454012	0.39726	0.439335	32		816	529	0.497164	0.453686	0.440454	0.475425	150
817	521	0.481766	0.439539	0.428023	0.460653	62		817	530	0.484906	0.386792	0.415094	0.435849	153
818	538	0.486989	0.381041	0.438662	0.434015	113		818	530	0.484906	0.464151	0.441509	0.474528	149
819	533	0.4803	0.440901	0.463415	0.4606	98		819	548	0.498175	0.439781	0.423358	0.468978	247
820	531	0.493409	0.416196	0.442561	0.454802	92		820	549	0.486339	0.411658	0.42623	0.448998	244
821	529	0.487713	0.446125	0.396975	0.466919	86		821	526	0.490494	0.39924	0.439163	0.444867	131
822	518	0.486486	0.403475	0.430502	0.444981	53		822	536	0.470149	0.434701	0.416045	0.452425	178
823	516	0.488372	0.403101	0.416667	0.445736	47		823	530	0.503774	0.460377	0.422642	0.482075	147
824	536	0.479478	0.38806	0.436567	0.433769	107		824	523	0.458891	0.441683	0.42065	0.450287	116
825	543	0.478821	0.418048	0.421731	0.448435	128		825	531	0.502825	0.451977	0.416196	0.477401	157
826	522	0.45977	0.429119	0.409962	0.444444	65		826	536	0.464552	0.412313	0.38806	0.438433	181
827	525	0.447619	0.424762	0.415238	0.43619	74		827	539	0.512059	0.428571	0.465677	0.470315	209
828	520	0.459615	0.423077	0.430769	0.441346	59		828	528	0.49053	0.429924	0.393939	0.460227	145
829	523	0.481836	0.455067	0.399618	0.468451	68		829	533	0.499062	0.41651	0.444653	0.457786	171
830	521	0.46833	0.412668	0.445298	0.440499	62		830	531	0.478343	0.442561	0.433145	0.460452	164
831	521	0.481766	0.412668	0.422265	0.447217	62		831	540	0.464815	0.444444	0.422222	0.45463	195
832	532	0.50188	0.417293	0.449248	0.459586	95		832	540	0.501852	0.45	0.442593	0.475926	208
833	523	0.491396	0.422562	0.445507	0.456979	68		833	526	0.48289	0.41635	0.446768	0.44962	129
834	533	0.472795	0.424015	0.429644	0.448405	98		834	516	0.49031	0.439922	0.443798	0.465116	84
835	525	0.495238	0.432381	0.4	0.46381	74		835	534	0.498127	0.455056	0.44382	0.476592	172
836	520	0.436538	0.463462	0.426923	0.45	59		836	523	0.478011	0.395793	0.426386	0.436902	114
837	518	0.488417	0.467181	0.399614	0.477799	53		837	544	0.457721	0.428309	0.439338	0.443015	215
838	528	0.486742	0.439394	0.410985	0.463068	83		838	538	0.475836	0.44052	0.394052	0.458178	179
839	530	0.467925	0.441509	0.420755	0.454717	89		839	532	0.451128	0.43985	0.422932	0.445489	152
840	521	0.464491	0.424184	0.458733	0.444338	62		840	527	0.472486	0.42315	0.468691	0.447818	141
841	522	0.475096	0.431034	0.404215	0.453065	65		841	536	0.490672	0.408582	0.445896	0.449627	180
842	523	0.460803	0.481836	0.40153	0.471319	68		842	539	0.495362	0.478664	0.45269	0.487013	200
843	520	0.471154	0.403846	0.480769	0.4375	59		843	541	0.484288	0.414048	0.410351	0.449168	201
844	532	0.481203	0.454887	0.468045	0.468045	95		844	534	0.464419	0.44382	0.41573	0.45412	165
845	527	0.447818	0.459203	0.434535	0.45351	80		845	543	0.473297	0.451197	0.432781	0.462247	215
846	538	0.483271	0.447955	0.414498	0.465613	113		846	537	0.484171	0.417132	0.439479	0.450652	182
847	522	0.475096	0.413793	0.450192	0.444444	65		847	524	0.475191	0.473282	0.425573	0.474237	121
848	517	0.473888	0.417795	0.460348	0.445841	50		848	540	0.47963	0.453704	0.42037	0.466667	209
849	529	0.516068	0.425331	0.41966	0.470699	86		849	527	0.480076	0.417457	0.444023	0.448767	136
850	529	0.465028	0.427221	0.413989	0.446125	86		850	524	0.479008	0.45229	0.433206	0.465649	125
851	522	0.490421	0.44636	0.413793	0.468391	65		851	529	0.478261	0.461248	0.476371	0.469754	145
852	528	0.456439	0.422348	0.420455	0.439394	83		852	530	0.481132	0.435849	0.430189	0.458491	150
853	528	0.460227	0.42803	0.429924	0.444129	83		853	522	0.5	0.43295	0.436782	0.466475	109
854	529	0.512287	0.429112	0.429112	0.470699	86		854	540	0.475926	0.446296	0.42037	0.461111	200
855	528	0.473485	0.426136	0.405303	0.449811	83		855	537	0.478585	0.426443	0.461825	0.452514	177
856	521	0.479846	0.447217	0.443378	0.463532	62		856	539	0.497217	0.437848	0.426716	0.467532	200
857	532	0.50188	0.419173	0.409774	0.460526	95		857	527	0.481973	0.447818	0.442125	0.464896	135
858	548	0.514599	0.40146	0.394161	0.458029	143		858	528	0.498106	0.441288	0.44697	0.469697	146
859	512	0.466797	0.460938	0.412109	0.463867	35		859	534	0.505618	0.447566	0.468165	0.476592	169
860	528	0.475379	0.416667	0.403409	0.446023	83		860	521	0.481766	0.426104	0.439539	0.453935	110
861	533	0.427767	0.435272	0.433396	0.43152	98		861	536	0.458955	0.429104	0.451493	0.44403	173
862	540	0.468519	0.424074	0.442593	0.446296	119		862	534	0.481273	0.423221	0.451311	0.452247	168
863	522	0.490421	0.400383	0.425287	0.445402	65		863	541	0.469501	0.443623	0.421442	0.456562	211
864	532	0.486842	0.406015	0.451128	0.446429	95		864	541	0.48244	0.415896	0.391867	0.449168	198
865	511	0.410959	0.432485	0.469667	0.421722	32		865	530	0.44717	0.443396	0.428302	0.445283	152
866	525	0.489524	0.426667	0.40381	0.458095	74		866	535	0.46729	0.435514	0.409346	0.451402	172
867	535	0.474766	0.405607	0.446729	0.440187	104		867	547	0.473492	0.3766	0.413163	0.425046	234
868	514	0.486381	0.414397	0.453307	0.450389	41		868	532	0.49812	0.417293	0.43609	0.457707	168
869	518	0.447876	0.416988	0.413127	0.432432	53		869	530	0.462264	0.445283	0.45283	0.453774	144
870	524	0.458015	0.423664	0.477099	0.44084	71		870	525	0.472381	0.432381	0.426667	0.452381	125
871	515	0.464078	0.419417	0.448544	0.441748	44		871	528	0.49053	0.450758	0.392045	0.470644	140
872	530	0.454717	0.439623	0.426415	0.44717	89		872	531	0.506591	0.421846	0.423729	0.464218	153
873	526	0.486692	0.461977	0.418251	0.474335	77		873	531	0.461394	0.404896	0.416196	0.433145	157
874	529	0.478261	0.461248	0.413989	0.469754	86		874	542	0.468635	0.435424	0.429889	0.45203	217
875	543	0.495396	0.438306	0.416206	0.466851	128		875	540	0.459259	0.412963	0.412963	0.436111	191
876	542	0.48524	0.416974	0.407749	0.451107	125		876	539	0.510204	0.426716	0.447124	0.46846	200
877	529	0.497164	0.449905	0.42344	0.473535	86		877	534	0.507491	0.406367	0.398876	0.456929	171
878	531	0.438795	0.416196	0.435028	0.427495	92		878	529	0.478261	0.480151	0.453686	0.479206	141
879	543	0.488029	0.414365	0.401473	0.451197	128		879	545	0.462385	0.429358	0.4	0.445872	228
880	516	0.472868	0.389535	0.47093	0.431202	47		880	542	0.483395	0.422509	0.444649	0.452952	213
881	530	0.492453	0.432075	0.445283	0.462264	89		881	523	0.50478	0.443595	0.418738	0.474187	119
882	533	0.50469	0.401501	0.412758	0.453096	98		882	553	0.470163	0.399638	0.403255	0.434901	247
883	520	0.482692	0.415385	0.392308	0.449038	59		883	519	0.481696	0.439306	0.414258	0.460501	92
884	537	0.482309	0.437616	0.445065	0.459963	110		884	532	0.492481	0.419173	0.406015	0.455827	172
885	522	0.461686	0.43295	0.454023	0.447318	65		885	540	0.462963	0.4	0.437037	0.431481	207
886	514	0.44358	0.420233	0.461089	0.431907	41		886	544	0.487132	0.398897	0.422794	0.443015	214
887	512	0.425781	0.447266	0.4375	0.436523	35		887	535	0.482243	0.428037	0.463551	0.45514	174
888	527	0.493359	0.470588	0.406072	0.481973	80		888	540	0.488889	0.412963	0.435185	0.450926	201
889	520	0.463462	0.430769	0.428846	0.447115	59		889	528	0.458333	0.414773	0.414773	0.436553	142
890	538	0.5	0.436803	0.384758	0.468401	113		890	523	0.512428	0.434034	0.435946	0.473231	116
891	527	0.474383	0.413662	0.419355	0.444023	80		891	533	0.470919	0.452158	0.459662	0.461538	167
892	530	0.473585	0.413208	0.443396	0.443396	89		892	526	0.490494	0.420152	0.418251	0.455323	130
893	526	0.479087	0.461977	0.41635	0.470532	77		893	551	0.473684	0.424682	0.413793	0.449183	253
894	529	0.459357	0.42155	0.444234	0.440454	86		894	550	0.489091	0.421818	0.432727	0.455455	252
895	527	0.45351	0.449715	0.442125	0.451613	80		895	537	0.512104	0.422719	0.454376	0.467412	184
896	516	0.459302	0.428295	0.410853	0.443798	47		896	530	0.479245	0.428302	0.481132	0.453774	160
897	536	0.479478	0.436567	0.449627	0.458022	107		897	530	0.475472	0.439623	0.450943	0.457547	147
898	516	0.449612	0.424419	0.403101	0.437016	47		898	526	0.467681	0.422053	0.412548	0.444867	128
899	516	0.472868	0.474806	0.424419	0.473837	47		899	520	0.463462	0.430769	0.442308	0.447115	100
900	532	0.468045	0.400376	0.404135	0.434211	95		900	528	0.494318	0.410985	0.435606	0.452652	136
901	526	0.460076	0.422053	0.441065	0.441065	77		901	540	0.468519	0.414815	0.453704	0.441667	200
902	522	0.475096	0.429119	0.375479	0.452107	65		902	535	0.465421	0.413084	0.428037	0.439252	174
903	524	0.484733	0.412214	0.433206	0.448473	71		903	529	0.504726	0.444234	0.446125	0.47448	149
904	534	0.475655	0.417603	0.430712	0.446629	101		904	538	0.449814	0.436803	0.429368	0.443309	176
905	517	0.495164	0.415861	0.431335	0.455513	50		905	547	0.466179	0.414991	0.40585	0.440585	226
906	521	0.460653	0.403071	0.449136	0.431862	62		906	525	0.449524	0.420952	0.432381	0.435238	124
907	523	0.456979	0.395793	0.376673	0.426386	68		907	528	0.505682	0.4375	0.460227	0.471591	147
908	520	0.440385	0.407692	0.409615	0.424038	59		908	538	0.464684	0.390335	0.407063	0.427509	185
909	530	0.443396	0.424528	0.411321	0.433962	89		909	535	0.459813	0.409346	0.426168	0.434579	178
910	524	0.494275	0.412214	0.421756	0.453244	71		910	533	0.506567	0.448405	0.401501	0.477486	166
911	531	0.52354	0.423729	0.423729	0.473635	92		911	527	0.480076	0.449715	0.432638	0.464896	140
912	532	0.477444	0.422932	0.406015	0.450188	95		912	534	0.477528	0.445693	0.411985	0.46161	166
913	521	0.477927	0.426104	0.420345	0.452015	62		913	540	0.511111	0.442593	0.446296	0.476852	199
914	536	0.477612	0.369403	0.427239	0.423507	107		914	541	0.48244	0.428835	0.410351	0.455638	196
915	525	0.495238	0.438095	0.449524	0.466667	74		915	539	0.486085	0.41744	0.411874	0.451763	191
916	522	0.515326	0.47318	0.444444	0.494253	65		916	536	0.483209	0.399254	0.440299	0.441231	177
917	528	0.479167	0.435606	0.435606	0.457386	83		917	536	0.490672	0.438433	0.414179	0.464552	180
918	532	0.462406	0.432331	0.422932	0.447368	95		918	547	0.460695	0.414991	0.444241	0.437843	223
919	523	0.478011	0.468451	0.426386	0.473231	68		919	541	0.443623	0.417745	0.4122	0.430684	199
920	534	0.490637	0.441948	0.453184	0.466292	101		920	549	0.460838	0.406193	0.429872	0.433515	238
921	526	0.488593	0.423954	0.452471	0.456274	77		921	538	0.475836	0.405204	0.446097	0.44052	193
922	530	0.486792	0.439623	0.460377	0.463208	89		922	530	0.483019	0.426415	0.428302	0.454717	142
923	517	0.471954	0.413926	0.421663	0.44294	50		923	533	0.469043	0.414634	0.446529	0.441839	159
924	523	0.466539	0.449331	0.416826	0.457935	68		924	536	0.483209	0.410448	0.410448	0.446828	190
925	521	0.452975	0.458733	0.431862	0.455854	62		925	542	0.472325	0.385609	0.413284	0.428967	205
926	533	0.49531	0.41651	0.450281	0.45591	98		926	531	0.500942	0.399247	0.431262	0.450094	152
927	530	0.473585	0.428302	0.426415	0.450943	89		927	527	0.499051	0.461101	0.476281	0.480076	144
928	516	0.453488	0.410853	0.416667	0.432171	47		928	542	0.476015	0.437269	0.440959	0.456642	209
929	533	0.500938	0.454034	0.422139	0.477486	98		929	541	0.491682	0.441774	0.417745	0.466728	202
930	517	0.441006	0.408124	0.423598	0.424565	50		930	526	0.477186	0.43346	0.479087	0.455323	126
931	518	0.457529	0.445946	0.430502	0.451737	53		931	538	0.488848	0.429368	0.420074	0.459108	181
932	521	0.474088	0.443378	0.460653	0.458733	62		932	540	0.455556	0.422222	0.424074	0.438889	199
933	523	0.481836	0.458891	0.434034	0.470363	68		933	534	0.483146	0.455056	0.451311	0.469101	172
934	522	0.454023	0.471264	0.434866	0.462644	65		934	525	0.487619	0.434286	0.449524	0.460952	128
935	524	0.45229	0.433206	0.425573	0.442748	71		935	538	0.472119	0.418216	0.451673	0.445167	189
936	517	0.495164	0.433269	0.427466	0.464217	50		936	527	0.480076	0.444023	0.444023	0.462049	141
937	537	0.456238	0.456238	0.433892	0.456238	110		937	536	0.455224	0.419776	0.382463	0.4375	182
938	522	0.444444	0.417625	0.44636	0.431034	65		938	532	0.49812	0.422932	0.432331	0.460526	163
939	519	0.470135	0.400771	0.43738	0.435453	56		939	536	0.485075	0.442164	0.412313	0.463619	178
940	516	0.463178	0.432171	0.397287	0.447674	47		940	531	0.478343	0.408663	0.403013	0.443503	149
941	544	0.476103	0.402574	0.389706	0.439338	131		941	536	0.475746	0.414179	0.41791	0.444963	187
942	507	0.449704	0.433925	0.455621	0.441815	20		942	545	0.482569	0.409174	0.440367	0.445872	229
943	527	0.45351	0.417457	0.444023	0.435484	80		943	533	0.50469	0.425891	0.450281	0.465291	168
944	542	0.479705	0.391144	0.411439	0.435424	125		944	538	0.492565	0.447955	0.436803	0.47026	182
945	522	0.482759	0.43295	0.425287	0.457854	65		945	522	0.478927	0.434866	0.438697	0.456897	111
946	525	0.419048	0.457143	0.432381	0.438095	74		946	528	0.482955	0.429924	0.456439	0.456439	141
947	532	0.477444	0.424812	0.43609	0.451128	95		947	538	0.498141	0.449814	0.457249	0.473978	193
948	534	0.455056	0.445693	0.438202	0.450375	101		948	541	0.475046	0.436229	0.419593	0.455638	200
949	516	0.468992	0.439922	0.399225	0.454457	47		949	536	0.475746	0.432836	0.427239	0.454291	181
950	531	0.497175	0.440678	0.412429	0.468927	92		950	535	0.499065	0.418692	0.442991	0.458879	179
951	538	0.468401	0.405204	0.429368	0.436803	113		951	530	0.467925	0.437736	0.44717	0.45283	141
952	522	0.463602	0.400383	0.409962	0.431992	65		952	541	0.438078	0.415896	0.406654	0.426987	194
953	523	0.48566	0.445507	0.432122	0.465583	68		953	519	0.489403	0.406551	0.398844	0.447977	101
954	529	0.470699	0.440454	0.436673	0.455577	86		954	534	0.488764	0.445693	0.426966	0.467228	172
955	533	0.469043	0.43152	0.409006	0.450281	98		955	538	0.453532	0.446097	0.403346	0.449814	190
956	539	0.473098	0.402597	0.441558	0.437848	116		956	537	0.467412	0.418994	0.424581	0.443203	179
957	545	0.488073	0.440367	0.418349	0.46422	134		957	544	0.461397	0.4375	0.428309	0.449449	218
958	526	0.492395	0.425856	0.446768	0.459125	77		958	534	0.507491	0.428839	0.417603	0.468165	176
959	524	0.484733	0.433206	0.417939	0.458969	71		959	533	0.448405	0.435272	0.397749	0.441839	161
960	517	0.491296	0.410058	0.411992	0.450677	50		960	527	0.457306	0.442125	0.436433	0.449715	137
961	521	0.460653	0.414587	0.47025	0.43762	62		961	527	0.459203	0.461101	0.466793	0.460152	130
962	526	0.507605	0.412548	0.420152	0.460076	77		962	522	0.47318	0.431034	0.431034	0.452107	108
963	508	0.482283	0.389764	0.427165	0.436024	23		963	531	0.500942	0.45951	0.433145	0.480226	158
964	524	0.484733	0.417939	0.437023	0.451336	71		964	526	0.48289	0.423954	0.422053	0.453422	128
965	521	0.458733	0.40499	0.403071	0.431862	62		965	528	0.471591	0.439394	0.439394	0.455492	142
966	530	0.484906	0.449057	0.430189	0.466981	89		966	532	0.492481	0.451128	0.413534	0.471805	156
967	520	0.478846	0.409615	0.45	0.444231	59		967	532	0.475564	0.432331	0.449248	0.453947	151
968	528	0.481061	0.412879	0.454545	0.44697	83		968	542	0.48524	0.404059	0.429889	0.444649	203
969	518	0.472973	0.449807	0.445946	0.46139	53		969	527	0.472486	0.45351	0.444023	0.462998	132
970	518	0.478764	0.389961	0.411197	0.434363	53		970	531	0.47646	0.446328	0.427495	0.461394	159
971	527	0.464896	0.444023	0.417457	0.454459	80		971	528	0.481061	0.412879	0.424242	0.44697	141
972	529	0.449905	0.431002	0.442344	0.440454	86		972	550	0.503636	0.449091	0.432727	0.476364	244
973	532	0.50188	0.407895	0.451128	0.454887	95		973	556	0.48741	0.433453	0.388489	0.460432	272
974	514	0.5	0.441634	0.431907	0.470817	41		974	568	0.461268	0.424296	0.410211	0.442782	345
975	523	0.483748	0.443595	0.432122	0.463671	68		975	544	0.479779	0.395221	0.409926	0.4375	220
976	531	0.457627	0.438795	0.384181	0.448211	92		976	537	0.486034	0.400372	0.41527	0.443203	186
977	521	0.46833	0.414587	0.443378	0.441459	62		977	549	0.51184	0.468124	0.420765	0.489982	243
978	533	0.474672	0.424015	0.41651	0.449343	98		978	526	0.460076	0.427757	0.442966	0.443916	127
979	522	0.467433	0.421456	0.427203	0.444444	65		979	546	0.461538	0.40293	0.399267	0.432234	229
980	524	0.498092	0.395038	0.435115	0.446565	71		980	536	0.470149	0.458955	0.412313	0.464552	176
981	536	0.492537	0.41791	0.449627	0.455224	107		981	533	0.485929	0.420263	0.437148	0.453096	166
982	525	0.48381	0.428571	0.428571	0.45619	74		982	542	0.483395	0.446494	0.418819	0.464945	203
983	523	0.443595	0.451243	0.458891	0.447419	68		983	551	0.475499	0.399274	0.419238	0.437387	251
984	525	0.462857	0.422857	0.44	0.442857	74		984	532	0.505639	0.464286	0.402256	0.484962	164
985	530	0.464151	0.433962	0.413208	0.449057	89		985	531	0.493409	0.433145	0.435028	0.463277	163
986	529	0.482042	0.47448	0.417769	0.478261	86		986	539	0.45269	0.437848	0.406308	0.445269	188
987	529	0.487713	0.432892	0.383743	0.460302	86		987	540	0.468519	0.416667	0.451852	0.442593	203
988	526	0.444867	0.452471	0.420152	0.448669	77		988	538	0.494424	0.460967	0.427509	0.477695	188
989	517	0.446809	0.444874	0.446809	0.445841	50		989	526	0.465779	0.423954	0.444867	0.444867	127
990	515	0.454369	0.436893	0.401942	0.445631	44		990	545	0.480734	0.456881	0.385321	0.468807	231
991	510	0.439216	0.433333	0.413725	0.436275	29		991	541	0.512015	0.428835	0.417745	0.470425	214
992	524	0.473282	0.44084	0.442748	0.457061	71		992	537	0.495345	0.413408	0.418994	0.454376	189
993	526	0.480989	0.431559	0.395437	0.456274	77		993	541	0.473198	0.428835	0.432532	0.451017	202
994	526	0.465779	0.437262	0.439163	0.451521	77		994	529	0.497164	0.431002	0.425331	0.464083	145
995	537	0.515829	0.400372	0.407821	0.458101	110		995	536	0.492537	0.416045	0.432836	0.454291	191
996	530	0.481132	0.443396	0.426415	0.462264	89		996	536	0.501866	0.445896	0.447761	0.473881	181
997	546	0.448718	0.417582	0.437729	0.43315	137		997	528	0.482955	0.407197	0.4375	0.445076	147
998	531	0.474576	0.412429	0.448211	0.443503	92		998	533	0.482176	0.427767	0.401501	0.454972	168
999	529	0.47448	0.429112	0.449905	0.451796	86		999	535	0.471028	0.44486	0.442991	0.457944	178
1000	520	0.476923	0.446154	0.419231	0.461538	59		1000	542	0.47048	0.402214	0.418819	0.436347	210
1001	518	0.453668	0.482625	0.395753	0.468147	53		1001	535	0.461682	0.442991	0.442991	0.452336	177
1002	522	0.455939	0.427203	0.438697	0.441571	65		1002	535	0.530841	0.454206	0.437383	0.492523	183
1003	553	0.477396	0.448463	0.439421	0.462929	158		1003	533	0.497186	0.420263	0.452158	0.458724	163
1004	524	0.461832	0.448473	0.442748	0.455153	71		1004	531	0.472693	0.438795	0.427495	0.455744	156
1005	543	0.47698	0.427256	0.403315	0.452118	128		1005	546	0.456044	0.428571	0.384615	0.442308	238
1006	542	0.47048	0.450185	0.431734	0.460332	125		1006	529	0.482042	0.466919	0.410208	0.47448	151
1007	526	0.471483	0.406844	0.41635	0.439163	77		1007	535	0.471028	0.396262	0.442991	0.433645	170
1008	518	0.484556	0.411197	0.42278	0.447876	53		1008	535	0.442991	0.435514	0.44486	0.439252	182
1009	536	0.503731	0.458955	0.406716	0.481343	107		1009	543	0.47698	0.381215	0.436464	0.429098	206
1010	514	0.463035	0.435798	0.451362	0.449416	41		1010	532	0.49812	0.430451	0.471805	0.464286	162
1011	522	0.498084	0.417625	0.457854	0.457854	65		1011	530	0.486792	0.420755	0.428302	0.453774	165
1012	523	0.512428	0.403442	0.443595	0.457935	68		1012	542	0.47048	0.407749	0.424354	0.439114	205
1013	518	0.480695	0.447876	0.438224	0.464286	53		1013	530	0.479245	0.44717	0.433962	0.463208	157
1014	548	0.483577	0.445255	0.425182	0.464416	143		1014	533	0.465291	0.410882	0.41651	0.438086	166
1015	527	0.487666	0.426945	0.434535	0.457306	80		1015	528	0.477273	0.420455	0.405303	0.448864	135
1016	527	0.466793	0.434535	0.428843	0.450664	80		1016	534	0.486891	0.395131	0.434457	0.441011	171
1017	527	0.472486	0.43833	0.406072	0.455408	80		1017	537	0.465549	0.41527	0.422719	0.44041	183
1018	525	0.455238	0.407619	0.489524	0.431429	74		1018	528	0.501894	0.435606	0.456439	0.46875	141
1019	526	0.473384	0.403042	0.425856	0.438213	77		1019	530	0.475472	0.426415	0.435849	0.450943	153
1020	528	0.450758	0.395833	0.454545	0.423295	83		1020	532	0.5	0.43609	0.426692	0.468045	154
1021	521	0.464491	0.399232	0.439539	0.431862	62		1021	524	0.467557	0.479008	0.431298	0.473282	122
1022	524	0.459924	0.400763	0.406489	0.430344	71		1022	550	0.478182	0.432727	0.387273	0.455455	242
1023	527	0.470588	0.421252	0.40038	0.44592	80		1023	543	0.502762	0.436464	0.456722	0.469613	218
1024	530	0.460377	0.413208	0.426415	0.436792	89		1024	546	0.461538	0.395604	0.424908	0.428571	222
1025	519	0.479769	0.420039	0.414258	0.449904	56		1025	548	0.485401	0.430657	0.395985	0.458029	248
1026	527	0.500949	0.442125	0.425047	0.471537	80		1026	533	0.484053	0.424015	0.414634	0.454034	163
1027	535	0.493458	0.403738	0.401869	0.448598	104		1027	526	0.471483	0.494297	0.460076	0.48289	127
1028	520	0.480769	0.490385	0.436538	0.485577	59		1028	535	0.46729	0.478505	0.429907	0.472897	174
1029	523	0.437859	0.451243	0.483748	0.444551	68		1029	544	0.479779	0.441176	0.444853	0.460478	212
1030	525	0.474286	0.438095	0.419048	0.45619	74		1030	531	0.46516	0.403013	0.436911	0.434087	156
1031	518	0.496139	0.434363	0.413127	0.465251	53		1031	531	0.487759	0.410546	0.397363	0.449153	165
1032	528	0.462121	0.456439	0.407197	0.45928	83		1032	541	0.476895	0.397412	0.42329	0.437153	197
1033	526	0.48289	0.429658	0.427757	0.456274	77		1033	534	0.470037	0.43633	0.41573	0.453184	173
1034	519	0.472062	0.441233	0.429672	0.456647	56		1034	545	0.47156	0.416514	0.388991	0.444037	218
1035	525	0.462857	0.466667	0.430476	0.464762	74		1035	544	0.476103	0.433824	0.398897	0.454963	219
1036	517	0.475822	0.433269	0.437137	0.454545	50		1036	554	0.472924	0.397112	0.451264	0.435018	260
1037	539	0.474954	0.411874	0.426716	0.443414	116		1037	532	0.486842	0.43985	0.430451	0.463346	159
1038	519	0.473988	0.416185	0.435453	0.445087	56		1038	542	0.47786	0.420664	0.433579	0.449262	213
1039	510	0.490196	0.429412	0.403922	0.459804	29		1039	546	0.446886	0.391941	0.465201	0.419414	227
1040	534	0.483146	0.451311	0.413858	0.467228	101		1040	531	0.483992	0.472693	0.431262	0.478343	147
1041	532	0.49812	0.434211	0.404135	0.466165	95		1041	529	0.482042	0.453686	0.429112	0.467864	149
1042	530	0.481132	0.366038	0.439623	0.423585	89		1042	531	0.487759	0.451977	0.455744	0.469868	155
1043	521	0.477927	0.429942	0.452975	0.453935	62		1043	521	0.476008	0.456814	0.443378	0.466411	105
1044	520	0.444231	0.375	0.448077	0.409615	59		1044	540	0.457407	0.437037	0.416667	0.447222	190
1045	518	0.482625	0.426641	0.432432	0.454633	53		1045	540	0.483333	0.412963	0.444444	0.448148	201
1046	526	0.454373	0.423954	0.418251	0.439163	77		1046	529	0.478261	0.451796	0.42344	0.465028	144
1047	520	0.469231	0.394231	0.428846	0.431731	59		1047	540	0.472222	0.42963	0.42963	0.450926	195
1048	538	0.488848	0.421933	0.425651	0.45539	113		1048	521	0.502879	0.456814	0.451056	0.479846	108
1049	530	0.45283	0.401887	0.45283	0.427358	89		1049	534	0.464419	0.453184	0.426966	0.458801	181
1050	519	0.454721	0.439306	0.439306	0.447013	56		1050	540	0.490741	0.403704	0.455556	0.447222	198
1051	536	0.51306	0.408582	0.453358	0.460821	107		1051	521	0.491363	0.452975	0.462572	0.472169	109
1052	529	0.448015	0.444234	0.417769	0.446125	86		1052	533	0.506567	0.418386	0.43152	0.462477	166
1053	532	0.473684	0.449248	0.447368	0.461466	95		1053	532	0.503759	0.466165	0.43985	0.484962	161
1054	527	0.472486	0.426945	0.440228	0.449715	80		1054	528	0.460227	0.410985	0.429924	0.435606	143
1055	528	0.522727	0.435606	0.418561	0.479167	83		1055	535	0.482243	0.424299	0.398131	0.453271	171
1056	536	0.458955	0.41791	0.412313	0.438433	107		1056	548	0.465328	0.428832	0.40146	0.44708	238
1057	518	0.490347	0.393822	0.434363	0.442085	53		1057	533	0.49531	0.422139	0.425891	0.458724	164
1058	522	0.475096	0.427203	0.409962	0.451149	65		1058	533	0.4803	0.424015	0.412758	0.452158	170
1059	517	0.489362	0.427466	0.423598	0.458414	50		1059	545	0.486239	0.444037	0.388991	0.465138	223
1060	517	0.475822	0.425532	0.413926	0.450677	50		1060	531	0.482109	0.423729	0.427495	0.452919	161
1061	524	0.477099	0.448473	0.435115	0.462786	71		1061	531	0.468927	0.463277	0.403013	0.466102	156
1062	527	0.504744	0.44592	0.406072	0.475332	80		1062	545	0.493578	0.427523	0.398165	0.46055	225
1063	534	0.460674	0.411985	0.451311	0.43633	101		1063	524	0.469466	0.433206	0.435115	0.451336	118
1064	520	0.482692	0.444231	0.434615	0.463462	59		1064	535	0.499065	0.442991	0.418692	0.471028	168
1065	514	0.457198	0.418288	0.402724	0.437743	41		1065	535	0.472897	0.416822	0.448598	0.44486	175
1066	522	0.452107	0.440613	0.43295	0.44636	65		1066	531	0.485876	0.453861	0.450094	0.469868	153
1067	540	0.477778	0.411111	0.396296	0.444444	119		1067	546	0.448718	0.417582	0.386447	0.43315	229
1068	527	0.497154	0.402277	0.428843	0.449715	80		1068	535	0.459813	0.420561	0.413084	0.440187	173
1069	537	0.480447	0.418994	0.437616	0.449721	110		1069	546	0.474359	0.424908	0.408425	0.449634	223
1070	529	0.476371	0.431002	0.425331	0.453686	86		1070	537	0.49162	0.428305	0.437616	0.459963	180
1071	514	0.429961	0.406615	0.420233	0.418288	41		1071	533	0.467167	0.418386	0.424015	0.442777	168
1072	528	0.464015	0.426136	0.433712	0.445076	83		1072	531	0.47081	0.408663	0.427495	0.439736	158
1073	536	0.498134	0.41791	0.416045	0.458022	107		1073	531	0.482109	0.451977	0.404896	0.467043	155
1074	518	0.488417	0.388031	0.442085	0.438224	53		1074	527	0.472486	0.440228	0.419355	0.456357	134
1075	541	0.439926	0.402957	0.445471	0.421442	122		1075	549	0.479053	0.429872	0.442623	0.454463	256
1076	536	0.473881	0.423507	0.404851	0.448694	107		1076	545	0.484404	0.40367	0.409174	0.444037	228
1077	525	0.481905	0.457143	0.420952	0.469524	74		1077	529	0.489603	0.404537	0.400756	0.44707	142
1078	519	0.479769	0.393064	0.431599	0.436416	56		1078	528	0.473485	0.435606	0.410985	0.454545	132
1079	546	0.512821	0.413919	0.421245	0.46337	137		1079	540	0.464815	0.412963	0.437037	0.438889	190
1080	524	0.442748	0.402672	0.454198	0.42271	71		1080	521	0.47025	0.443378	0.439539	0.456814	111
1081	520	0.446154	0.419231	0.436538	0.432692	59		1081	533	0.500938	0.450281	0.429644	0.47561	165
1082	543	0.473297	0.432781	0.425414	0.453039	128		1082	524	0.498092	0.446565	0.423664	0.472328	118
1083	523	0.439771	0.405354	0.434034	0.422562	68		1083	522	0.522989	0.425287	0.427203	0.474138	115
1084	524	0.467557	0.442748	0.438931	0.455153	71		1084	531	0.502825	0.427495	0.429379	0.46516	155
1085	530	0.454717	0.454717	0.435849	0.454717	89		1085	515	0.471845	0.417476	0.409709	0.44466	71
1086	541	0.452865	0.426987	0.375231	0.439926	122		1086	529	0.476371	0.431002	0.455577	0.453686	146
1087	527	0.45351	0.436433	0.402277	0.444972	80		1087	526	0.488593	0.429658	0.423954	0.459125	130
1088	527	0.504744	0.436433	0.440228	0.470588	80		1088	525	0.474286	0.4	0.453333	0.437143	124
1089	536	0.449627	0.410448	0.43097	0.430037	107		1089	528	0.528409	0.412879	0.441288	0.470644	139
1090	525	0.460952	0.441905	0.415238	0.451429	74		1090	522	0.492337	0.415709	0.43295	0.454023	108
1091	522	0.5	0.454023	0.413793	0.477011	65		1091	526	0.471483	0.410646	0.45057	0.441065	128
1092	525	0.472381	0.401905	0.428571	0.437143	74		1092	538	0.475836	0.414498	0.446097	0.445167	192
1093	547	0.458867	0.420475	0.382084	0.439671	140		1093	535	0.484112	0.431776	0.405607	0.457944	169
1094	532	0.49812	0.434211	0.464286	0.466165	95		1094	535	0.461682	0.439252	0.439252	0.450467	176
1095	530	0.488679	0.450943	0.40566	0.469811	89		1095	542	0.47048	0.426199	0.45572	0.448339	209
1096	524	0.465649	0.400763	0.444656	0.433206	71		1096	549	0.469945	0.429872	0.455373	0.449909	238
1097	525	0.472381	0.420952	0.398095	0.446667	74		1097	527	0.499051	0.440228	0.426945	0.469639	145
1098	515	0.473786	0.440777	0.419417	0.457282	44		1098	544	0.465074	0.420956	0.40625	0.443015	220
1099	537	0.446927	0.394786	0.443203	0.420857	110		1099	525	0.48381	0.422857	0.422857	0.453333	125
1100	532	0.488722	0.415414	0.422932	0.452068	95		1100	538	0.462825	0.436803	0.449814	0.449814	198
1101	525	0.485714	0.438095	0.432381	0.461905	74		1101	524	0.498092	0.456107	0.450382	0.477099	122
1102	519	0.491329	0.420039	0.412331	0.455684	56		1102	531	0.468927	0.444444	0.410546	0.456685	151
1103	511	0.479452	0.393346	0.391389	0.436399	32		1103	536	0.498134	0.427239	0.425373	0.462687	186
1104	525	0.495238	0.449524	0.43619	0.472381	74		1104	538	0.48513	0.459108	0.434944	0.472119	192
1105	516	0.49031	0.420543	0.426357	0.455426	47		1105	533	0.489681	0.454034	0.420263	0.471857	167
1106	531	0.467043	0.468927	0.429379	0.467985	92		1106	542	0.483395	0.444649	0.400369	0.464022	203
1107	519	0.458574	0.439306	0.423892	0.44894	56		1107	548	0.456204	0.414234	0.394161	0.435219	239
1108	521	0.489443	0.433781	0.445298	0.461612	62		1108	531	0.478343	0.412429	0.442561	0.445386	163
1109	527	0.44592	0.442125	0.425047	0.444023	80		1109	538	0.481413	0.420074	0.420074	0.450743	201
1110	525	0.453333	0.401905	0.449524	0.427619	74		1110	532	0.484962	0.419173	0.451128	0.452068	155
1111	524	0.467557	0.433206	0.417939	0.450382	71		1111	532	0.490602	0.426692	0.434211	0.458647	151
1112	523	0.458891	0.41109	0.426386	0.43499	68		1112	529	0.470699	0.438563	0.417769	0.454631	142
1113	523	0.50478	0.432122	0.449331	0.468451	68		1113	543	0.482505	0.421731	0.418048	0.452118	215
1114	535	0.465421	0.448598	0.418692	0.457009	104		1114	526	0.513308	0.442966	0.414449	0.478137	138
1115	531	0.472693	0.436911	0.408663	0.454802	92		1115	537	0.497207	0.426443	0.417132	0.461825	181
1116	522	0.478927	0.398467	0.44636	0.438697	65		1116	548	0.481752	0.467153	0.428832	0.474453	233
1117	532	0.483083	0.458647	0.424812	0.470865	95		1117	539	0.500928	0.415584	0.415584	0.458256	192
1118	519	0.456647	0.441233	0.433526	0.44894	56		1118	530	0.488679	0.415094	0.424528	0.451887	147
1119	530	0.5	0.418868	0.409434	0.459434	89		1119	529	0.478261	0.466919	0.425331	0.47259	145
1120	523	0.455067	0.445507	0.409178	0.450287	68		1120	532	0.466165	0.462406	0.413534	0.464286	158
1121	534	0.475655	0.430712	0.410112	0.453184	101		1121	537	0.487896	0.420857	0.441341	0.454376	200
1122	531	0.519774	0.425612	0.427495	0.472693	92		1122	535	0.495327	0.461682	0.418692	0.478505	174
1123	512	0.455078	0.443359	0.40625	0.449219	35		1123	529	0.47259	0.415879	0.402647	0.444234	141
1124	532	0.475564	0.432331	0.43985	0.453947	95		1124	531	0.467043	0.429379	0.423729	0.448211	154
1125	525	0.495238	0.401905	0.43619	0.448571	74		1125	530	0.484906	0.439623	0.443396	0.462264	147
1126	537	0.478585	0.391061	0.396648	0.434823	110		1126	533	0.482176	0.444653	0.435272	0.463415	166
1127	536	0.488806	0.445896	0.429104	0.467351	107		1127	526	0.488593	0.410646	0.45057	0.44962	132
1128	539	0.473098	0.441558	0.434137	0.457328	116		1128	536	0.472015	0.404851	0.389925	0.438433	184
1129	529	0.493384	0.396975	0.410208	0.44518	86		1129	545	0.500917	0.440367	0.423853	0.470642	233
1130	526	0.458175	0.441065	0.43346	0.44962	77		1130	539	0.463822	0.432282	0.415584	0.448052	193
1131	527	0.474383	0.428843	0.45351	0.451613	80		1131	572	0.461538	0.428322	0.382867	0.44493	343
1132	531	0.482109	0.412429	0.435028	0.447269	92		1132	545	0.453211	0.401835	0.39633	0.427523	219
1133	532	0.481203	0.43609	0.449248	0.458647	95		1133	545	0.453211	0.445872	0.422018	0.449541	223
1134	539	0.497217	0.458256	0.439703	0.477737	116		1134	531	0.495292	0.457627	0.435028	0.47646	162
1135	533	0.482176	0.405253	0.424015	0.443715	98		1135	530	0.483019	0.384906	0.407547	0.433962	148
1136	521	0.443378	0.443378	0.460653	0.443378	62		1136	529	0.483932	0.412098	0.453686	0.448015	145
1137	530	0.466038	0.458491	0.420755	0.462264	89		1137	546	0.470696	0.423077	0.399267	0.446886	232
1138	528	0.482955	0.416667	0.454545	0.449811	83		1138	536	0.485075	0.414179	0.45709	0.449627	180
1139	535	0.469159	0.414953	0.435514	0.442056	104		1139	532	0.469925	0.447368	0.43797	0.458647	152
1140	524	0.471374	0.456107	0.44084	0.46374	71		1140	531	0.483992	0.414313	0.440678	0.449153	159
1141	525	0.468571	0.432381	0.428571	0.450476	74		1141	532	0.522556	0.445489	0.432331	0.484023	164
1142	531	0.467043	0.433145	0.414313	0.450094	92		1142	521	0.476008	0.418426	0.424184	0.447217	107
1143	523	0.499044	0.409178	0.439771	0.454111	68		1143	537	0.459963	0.454376	0.441341	0.457169	188
1144	532	0.484962	0.43609	0.419173	0.460526	95		1144	545	0.486239	0.407339	0.416514	0.446789	215
1145	532	0.43985	0.402256	0.456767	0.421053	95		1145	522	0.45977	0.442529	0.438697	0.451149	109
1146	544	0.463235	0.455882	0.411765	0.459559	131		1146	524	0.484733	0.435115	0.456107	0.459924	116
1147	520	0.45	0.428846	0.446154	0.439423	59		1147	533	0.478424	0.459662	0.410882	0.469043	161
1148	524	0.469466	0.45229	0.427481	0.460878	71		1148	543	0.475138	0.429098	0.405157	0.452118	209
1149	542	0.487085	0.391144	0.413284	0.439114	125		1149	553	0.466546	0.444846	0.417722	0.455696	263
1150	526	0.498099	0.439163	0.460076	0.468631	77		1150	530	0.488679	0.445283	0.432075	0.466981	159
1151	529	0.47259	0.442344	0.41966	0.457467	86		1151	539	0.461967	0.430427	0.424861	0.446197	197
1152	524	0.498092	0.433206	0.389313	0.465649	71		1152	542	0.461255	0.426199	0.426199	0.443727	210
1153	532	0.477444	0.451128	0.409774	0.464286	95		1153	546	0.459707	0.423077	0.401099	0.441392	227
1154	520	0.459615	0.411538	0.467308	0.435577	59		1154	522	0.492337	0.431034	0.43295	0.461686	111
1155	532	0.473684	0.424812	0.43985	0.449248	95		1155	541	0.460259	0.421442	0.42329	0.44085	193
1156	522	0.492337	0.434866	0.450192	0.463602	65		1156	525	0.48	0.438095	0.417143	0.459048	128
1157	538	0.490706	0.444238	0.412639	0.467472	113		1157	525	0.489524	0.428571	0.441905	0.459048	126
1158	520	0.440385	0.434615	0.440385	0.4375	59		1158	527	0.489564	0.426945	0.442125	0.458254	139
1159	524	0.48855	0.444656	0.408397	0.466603	71		1159	531	0.467043	0.444444	0.448211	0.455744	153
1160	539	0.465677	0.406308	0.413729	0.435993	116		1160	527	0.487666	0.379507	0.457306	0.433586	137
1161	527	0.525617	0.432638	0.413662	0.479127	80		1161	531	0.480226	0.425612	0.453861	0.452919	162
1162	529	0.504726	0.436673	0.413989	0.470699	86		1162	561	0.454545	0.42246	0.424242	0.438503	304
1163	531	0.47081	0.435028	0.412429	0.452919	92		1163	543	0.440147	0.392265	0.390424	0.416206	218
1164	526	0.484791	0.43346	0.454373	0.459125	77		1164	542	0.47417	0.405904	0.392989	0.440037	200
1165	531	0.474576	0.416196	0.433145	0.445386	92		1165	532	0.453008	0.434211	0.434211	0.443609	158
1166	524	0.48855	0.461832	0.448473	0.475191	71		1166	533	0.49531	0.414634	0.439024	0.454972	163
1167	523	0.50478	0.445507	0.405354	0.475143	68		1167	527	0.476281	0.442125	0.44592	0.459203	136
1168	520	0.448077	0.432692	0.446154	0.440385	59		1168	522	0.48659	0.454023	0.44636	0.470307	109
1169	525	0.466667	0.445714	0.422857	0.45619	74		1169	532	0.460526	0.424812	0.417293	0.442669	160
1170	513	0.499025	0.405458	0.434698	0.452242	38		1170	543	0.460405	0.423573	0.427256	0.441989	211
1171	521	0.47025	0.441459	0.410749	0.455854	62		1171	549	0.429872	0.408015	0.398907	0.418944	240
1172	538	0.507435	0.451673	0.392193	0.479554	113		1172	534	0.498127	0.43633	0.475655	0.467228	166
1173	542	0.48155	0.407749	0.374539	0.444649	125		1173	523	0.499044	0.434034	0.388145	0.466539	117
1174	519	0.475915	0.431599	0.43738	0.453757	56		1174	537	0.471136	0.443203	0.413408	0.457169	188
1175	514	0.470817	0.412451	0.445525	0.441634	41		1175	525	0.478095	0.472381	0.413333	0.475238	130
1176	514	0.507782	0.435798	0.445525	0.47179	41		1176	542	0.48155	0.428044	0.433579	0.454797	212
1177	520	0.5	0.421154	0.438462	0.460577	59		1177	534	0.479401	0.426966	0.404494	0.453184	171
1178	531	0.472693	0.438795	0.438795	0.455744	92		1178	529	0.463138	0.417769	0.415879	0.440454	144
1179	518	0.484556	0.434363	0.445946	0.459459	53		1179	533	0.478424	0.435272	0.433396	0.456848	158
1180	532	0.484962	0.43609	0.413534	0.460526	95		1180	534	0.470037	0.406367	0.417603	0.438202	167
1181	535	0.478505	0.403738	0.437383	0.441121	104		1181	525	0.485714	0.409524	0.438095	0.447619	126
1182	527	0.478178	0.417457	0.432638	0.447818	80		1182	538	0.507435	0.434944	0.436803	0.47119	191
1183	516	0.457364	0.459302	0.391473	0.458333	47		1183	532	0.466165	0.417293	0.428571	0.441729	167
1184	530	0.454717	0.426415	0.416981	0.440566	89		1184	533	0.49531	0.420263	0.444653	0.457786	161
1185	532	0.449248	0.428571	0.424812	0.43891	95		1185	528	0.496212	0.407197	0.422348	0.451705	140
1186	520	0.453846	0.419231	0.461538	0.436538	59		1186	540	0.490741	0.427778	0.451852	0.459259	210
1187	532	0.468045	0.456767	0.464286	0.462406	95		1187	531	0.468927	0.410546	0.431262	0.439736	152
1188	527	0.476281	0.40797	0.426945	0.442125	80		1188	545	0.473394	0.434862	0.377982	0.454128	214
1189	524	0.482824	0.438931	0.408397	0.460878	71		1189	527	0.472486	0.43833	0.451613	0.455408	139
1190	526	0.422053	0.446768	0.387833	0.434411	77		1190	520	0.478846	0.392308	0.432692	0.435577	101
1191	530	0.481132	0.422642	0.418868	0.451887	89		1191	529	0.466919	0.42155	0.413989	0.444234	142
1192	529	0.465028	0.444234	0.427221	0.454631	86		1192	540	0.47963	0.42037	0.474074	0.45	200
1193	534	0.477528	0.44382	0.395131	0.460674	101		1193	533	0.4803	0.442777	0.444653	0.461538	162
1194	525	0.47619	0.434286	0.428571	0.455238	74		1194	538	0.5	0.401487	0.425651	0.450743	188
1195	531	0.480226	0.438795	0.423729	0.45951	92		1195	532	0.488722	0.43609	0.453008	0.462406	161
1196	527	0.461101	0.426945	0.499051	0.444023	80		1196	534	0.47191	0.432584	0.423221	0.452247	166
1197	527	0.478178	0.444023	0.40797	0.461101	80		1197	525	0.47619	0.426667	0.424762	0.451429	131
1198	531	0.47081	0.404896	0.40678	0.437853	92		1198	526	0.488593	0.458175	0.43346	0.473384	130
1199	519	0.493256	0.433526	0.429672	0.463391	56		1199	529	0.476371	0.415879	0.47259	0.446125	147
1200	522	0.47318	0.40613	0.415709	0.439655	65		1200	527	0.464896	0.440228	0.444023	0.452562	133
1201	525	0.478095	0.413333	0.428571	0.445714	74		1201	538	0.479554	0.423792	0.446097	0.451673	195
1202	519	0.483622	0.410405	0.433526	0.447013	56		1202	551	0.46461	0.401089	0.410163	0.432849	249
1203	525	0.457143	0.415238	0.43619	0.43619	74		1203	532	0.469925	0.417293	0.409774	0.443609	168
1204	529	0.510397	0.404537	0.413989	0.457467	86		1204	529	0.497164	0.410208	0.444234	0.453686	144
1205	540	0.492593	0.411111	0.407407	0.451852	119		1205	550	0.445455	0.425455	0.432727	0.435455	241
1206	527	0.468691	0.432638	0.411765	0.450664	80		1206	528	0.464015	0.414773	0.424242	0.439394	137
1207	542	0.46679	0.376384	0.428044	0.421587	125		1207	546	0.46337	0.445055	0.397436	0.454212	232
1208	512	0.453125	0.414062	0.412109	0.433594	35		1208	547	0.466179	0.453382	0.435101	0.459781	233
1209	542	0.47417	0.433579	0.411439	0.453875	125		1209	549	0.455373	0.437158	0.422587	0.446266	248
1210	533	0.448405	0.41651	0.41651	0.432458	98		1210	536	0.464552	0.408582	0.399254	0.436567	177
1211	532	0.477444	0.406015	0.415414	0.441729	95		1211	540	0.464815	0.451852	0.451852	0.458333	199
1212	526	0.490494	0.437262	0.422053	0.463878	77		1212	528	0.469697	0.390152	0.418561	0.429924	142
1213	516	0.474806	0.44186	0.437984	0.458333	47		1213	540	0.474074	0.427778	0.424074	0.450926	202
1214	531	0.510358	0.403013	0.410546	0.456685	92		1214	541	0.469501	0.449168	0.414048	0.459335	198
1215	526	0.458175	0.446768	0.45057	0.452471	77		1215	526	0.452471	0.41635	0.456274	0.434411	129
1216	515	0.440777	0.423301	0.446602	0.432039	44		1216	544	0.496324	0.419118	0.450368	0.457721	224
1217	516	0.48062	0.424419	0.453488	0.452519	47		1217	543	0.458564	0.441989	0.410681	0.450276	216
1218	532	0.473684	0.456767	0.419173	0.465226	95		1218	545	0.473394	0.423853	0.40367	0.448624	226
1219	525	0.491429	0.379048	0.401905	0.435238	74		1219	541	0.463956	0.438078	0.404806	0.451017	206
1220	519	0.454721	0.43738	0.456647	0.44605	56		1220	531	0.483992	0.431262	0.433145	0.457627	148
1221	539	0.473098	0.423006	0.430427	0.448052	116		1221	528	0.49053	0.433712	0.450758	0.462121	146
1222	521	0.489443	0.408829	0.420345	0.449136	62		1222	521	0.456814	0.474088	0.454894	0.465451	102
1223	526	0.496198	0.473384	0.460076	0.484791	77		1223	545	0.447706	0.440367	0.418349	0.444037	219
1224	538	0.438662	0.462825	0.408922	0.450743	113		1224	525	0.474286	0.43619	0.434286	0.455238	125
1225	518	0.467181	0.411197	0.405405	0.439189	53		1225	533	0.478424	0.41651	0.427767	0.447467	166
1226	521	0.502879	0.424184	0.412668	0.463532	62		1226	537	0.43203	0.467412	0.385475	0.449721	185
1227	541	0.480591	0.391867	0.425139	0.436229	122		1227	534	0.483146	0.411985	0.41573	0.447566	167
1228	526	0.463878	0.437262	0.404943	0.45057	77		1228	531	0.472693	0.440678	0.419962	0.456685	156
1229	542	0.450185	0.394834	0.435424	0.422509	125		1229	536	0.468284	0.425373	0.421642	0.446828	180
1230	514	0.459144	0.453307	0.453307	0.456226	41		1230	530	0.501887	0.424528	0.418868	0.463208	148
1231	516	0.445736	0.445736	0.430233	0.445736	47		1231	524	0.496183	0.454198	0.396947	0.475191	122
1232	523	0.470363	0.464627	0.441683	0.467495	68		1232	533	0.463415	0.459662	0.425891	0.461538	168
1233	513	0.419103	0.424951	0.403509	0.422027	38		1233	528	0.507576	0.429924	0.409091	0.46875	143
1234	541	0.502773	0.430684	0.454713	0.466728	122		1234	532	0.516917	0.454887	0.434211	0.485902	169
1235	531	0.493409	0.423729	0.403013	0.458569	92		1235	524	0.5	0.46374	0.427481	0.48187	123
1236	522	0.477011	0.436782	0.43295	0.456897	65		1236	539	0.476809	0.463822	0.423006	0.470315	194
1237	528	0.488636	0.448864	0.456439	0.46875	83		1237	520	0.440385	0.417308	0.451923	0.428846	104
1238	528	0.498106	0.386364	0.431818	0.442235	83		1238	544	0.485294	0.391544	0.408088	0.438419	221
1239	521	0.477927	0.40499	0.40499	0.441459	62		1239	552	0.452899	0.394928	0.362319	0.423913	259
1240	517	0.475822	0.435203	0.415861	0.455513	50		1240	530	0.475472	0.454717	0.443396	0.465094	148
1241	513	0.454191	0.450292	0.430799	0.452242	38		1241	527	0.478178	0.43833	0.432638	0.458254	135
1242	543	0.499079	0.45488	0.423573	0.47698	128		1242	525	0.468571	0.485714	0.455238	0.477143	124
1243	526	0.467681	0.387833	0.431559	0.427757	77		1243	540	0.475926	0.438889	0.401852	0.457407	201
1244	524	0.473282	0.437023	0.419847	0.455153	71		1244	548	0.505474	0.385036	0.427007	0.445255	241
1245	541	0.471349	0.410351	0.406654	0.44085	122		1245	534	0.460674	0.441948	0.40824	0.451311	166
1246	543	0.480663	0.41989	0.445672	0.450276	128		1246	540	0.462963	0.422222	0.437037	0.442593	198
1247	532	0.471805	0.447368	0.43797	0.459586	95		1247	534	0.479401	0.397004	0.417603	0.438202	163
1248	526	0.486692	0.425856	0.439163	0.456274	77		1248	520	0.484615	0.426923	0.436538	0.455769	99
1249	530	0.49434	0.413208	0.435849	0.453774	89		1249	539	0.513915	0.424861	0.402597	0.469388	197
1250	516	0.472868	0.443798	0.463178	0.458333	47		1250	535	0.46729	0.429907	0.429907	0.448598	175
1251	541	0.454713	0.382625	0.404806	0.418669	122		1251	524	0.494275	0.437023	0.429389	0.465649	129
1252	546	0.47619	0.379121	0.42674	0.427656	137		1252	545	0.47156	0.414679	0.412844	0.443119	221
1253	519	0.458574	0.433526	0.406551	0.44605	56		1253	526	0.467681	0.431559	0.458175	0.44962	141
1254	539	0.467532	0.411874	0.410019	0.439703	116		1254	521	0.447217	0.431862	0.418426	0.439539	108
1255	524	0.522901	0.448473	0.379771	0.485687	71		1255	539	0.48423	0.430427	0.387755	0.457328	196
1256	518	0.484556	0.445946	0.465251	0.465251	53		1256	536	0.490672	0.423507	0.434701	0.45709	183
1257	513	0.487329	0.467836	0.423002	0.477583	38		1257	536	0.496269	0.427239	0.427239	0.461754	180
1258	534	0.492509	0.425094	0.404494	0.458801	101		1258	540	0.483333	0.412963	0.412963	0.448148	201
1259	529	0.465028	0.438563	0.449905	0.451796	86		1259	548	0.456204	0.403285	0.405109	0.429745	236
1260	521	0.489443	0.416507	0.460653	0.452975	62		1260	536	0.449627	0.442164	0.445896	0.445896	180
1261	514	0.455253	0.398833	0.439689	0.427043	41		1261	521	0.47025	0.422265	0.40499	0.446257	108
1262	520	0.442308	0.380769	0.380769	0.411538	59		1262	526	0.461977	0.43346	0.427757	0.447719	135
1263	524	0.456107	0.459924	0.406489	0.458015	71		1263	544	0.476103	0.428309	0.435662	0.452206	209
1264	533	0.467167	0.410882	0.420263	0.439024	98		1264	540	0.483333	0.444444	0.387037	0.463889	196
1265	528	0.482955	0.407197	0.405303	0.445076	83		1265	529	0.482042	0.398866	0.432892	0.440454	142
1266	538	0.466543	0.423792	0.449814	0.445167	113		1266	530	0.483019	0.424528	0.430189	0.453774	149
1267	532	0.483083	0.456767	0.453008	0.469925	95		1267	538	0.47026	0.449814	0.395911	0.460037	201
1268	533	0.50469	0.440901	0.440901	0.472795	98		1268	536	0.492537	0.458955	0.45709	0.475746	174
1269	540	0.464815	0.418519	0.431481	0.441667	119		1269	532	0.466165	0.422932	0.428571	0.444549	158
1270	519	0.470135	0.429672	0.441233	0.449904	56		1270	524	0.498092	0.410305	0.431298	0.454198	124
1271	528	0.473485	0.450758	0.414773	0.462121	83		1271	536	0.468284	0.41791	0.423507	0.443097	174
1272	515	0.481553	0.419417	0.471845	0.450485	44		1272	530	0.471698	0.443396	0.409434	0.457547	157
1273	520	0.488462	0.411538	0.413462	0.45	59		1273	523	0.487572	0.443595	0.445507	0.465583	114
1274	533	0.45591	0.448405	0.407129	0.452158	98		1274	551	0.497278	0.397459	0.441016	0.447368	256
1275	525	0.499048	0.430476	0.434286	0.464762	74		1275	527	0.500949	0.413662	0.419355	0.457306	137
1276	532	0.473684	0.421053	0.43797	0.447368	95		1276	548	0.461679	0.408759	0.414234	0.435219	236
1277	517	0.446809	0.444874	0.433269	0.445841	50		1277	523	0.466539	0.443595	0.432122	0.455067	117
1278	530	0.49434	0.433962	0.432075	0.464151	89		1278	526	0.484791	0.422053	0.406844	0.453422	135
1279	523	0.48566	0.424474	0.445507	0.455067	68		1279	529	0.47448	0.41966	0.449905	0.44707	142
1280	517	0.479691	0.402321	0.404255	0.441006	50		1280	526	0.479087	0.435361	0.435361	0.457224	131
1281	528	0.481061	0.407197	0.439394	0.444129	83		1281	536	0.479478	0.423507	0.429104	0.451493	178
1282	520	0.465385	0.409615	0.426923	0.4375	59		1282	516	0.465116	0.46124	0.445736	0.463178	81
1283	526	0.498099	0.441065	0.43346	0.469582	77		1283	528	0.501894	0.482955	0.445076	0.492424	141
1284	528	0.484848	0.44697	0.450758	0.465909	83		1284	532	0.462406	0.426692	0.406015	0.444549	161
1285	531	0.516008	0.393597	0.40113	0.454802	92		1285	534	0.494382	0.464419	0.421348	0.479401	182
1286	538	0.494424	0.429368	0.412639	0.461896	113		1286	531	0.47646	0.446328	0.397363	0.461394	150
1287	543	0.475138	0.399632	0.384899	0.437385	128		1287	527	0.481973	0.417457	0.385199	0.449715	133
1288	532	0.492481	0.415414	0.447368	0.453947	95		1288	546	0.487179	0.443223	0.437729	0.465201	234
1289	537	0.463687	0.430168	0.405959	0.446927	110		1289	535	0.437383	0.418692	0.4	0.428037	173
1290	533	0.461538	0.461538	0.437148	0.461538	98		1290	537	0.487896	0.407821	0.43203	0.447858	175
1291	520	0.484615	0.405769	0.434615	0.445192	59		1291	529	0.47448	0.442344	0.451796	0.458412	147
1292	514	0.498054	0.431907	0.416342	0.464981	41		1292	542	0.479705	0.420664	0.415129	0.450185	200
1293	522	0.444444	0.408046	0.440613	0.426245	65		1293	547	0.468007	0.404022	0.414991	0.436015	232
1294	530	0.477358	0.437736	0.420755	0.457547	89		1294	527	0.497154	0.447818	0.432638	0.472486	135
1295	526	0.479087	0.391635	0.444867	0.435361	77		1295	529	0.483932	0.434783	0.449905	0.459357	148
1296	551	0.480944	0.435572	0.404719	0.458258	152		1296	535	0.495327	0.426168	0.433645	0.460748	177
1297	515	0.471845	0.440777	0.448544	0.456311	44		1297	544	0.455882	0.452206	0.433824	0.454044	221
1298	511	0.436399	0.46771	0.428571	0.452055	32		1298	533	0.461538	0.410882	0.414634	0.43621	168
1299	530	0.471698	0.390566	0.403774	0.431132	89		1299	530	0.454717	0.411321	0.433962	0.433019	148
1300	539	0.478664	0.415584	0.419295	0.447124	116		1300	547	0.477148	0.446069	0.416819	0.461609	236
1301	513	0.45614	0.397661	0.419103	0.426901	38		1301	525	0.474286	0.390476	0.460952	0.432381	126
1302	521	0.495202	0.408829	0.40691	0.452015	62		1302	529	0.478261	0.415879	0.42344	0.44707	147
1303	539	0.480519	0.463822	0.439703	0.472171	116		1303	543	0.482505	0.423573	0.399632	0.453039	211
1304	534	0.509363	0.451311	0.426966	0.480337	101		1304	525	0.499048	0.422857	0.464762	0.460952	128
1305	542	0.48524	0.440959	0.400369	0.4631	125		1305	544	0.461397	0.426471	0.422794	0.443934	216
1306	525	0.466667	0.40381	0.424762	0.435238	74		1306	525	0.44381	0.422857	0.420952	0.433333	124
1307	528	0.473485	0.401515	0.445076	0.4375	83		1307	535	0.457944	0.435514	0.435514	0.446729	168
1308	542	0.464945	0.418819	0.448339	0.441882	125		1308	536	0.488806	0.423507	0.412313	0.456157	182
1309	511	0.46184	0.41683	0.434442	0.439335	32		1309	539	0.469388	0.404453	0.411874	0.43692	200
1310	532	0.486842	0.43985	0.422932	0.463346	95		1310	551	0.46461	0.466425	0.406534	0.465517	243
1311	524	0.5	0.431298	0.40458	0.465649	71		1311	533	0.467167	0.418386	0.418386	0.442777	159
1312	514	0.461089	0.398833	0.44358	0.429961	41		1312	529	0.500945	0.429112	0.42155	0.465028	144
1313	519	0.49711	0.427746	0.435453	0.462428	56		1313	528	0.473485	0.422348	0.392045	0.447917	133
1314	523	0.483748	0.40153	0.428298	0.442639	68		1314	520	0.507692	0.438462	0.448077	0.473077	103
1315	524	0.473282	0.442748	0.383588	0.458015	71		1315	531	0.500942	0.467043	0.435028	0.483992	154
1316	521	0.460653	0.422265	0.441459	0.441459	62		1316	553	0.471971	0.424955	0.415913	0.448463	258
1317	518	0.472973	0.442085	0.42471	0.457529	53		1317	536	0.475746	0.445896	0.423507	0.460821	183
1318	533	0.474672	0.424015	0.393996	0.449343	98		1318	534	0.456929	0.445693	0.449438	0.451311	167
1319	520	0.473077	0.384615	0.442308	0.428846	59		1319	521	0.477927	0.445298	0.429942	0.461612	110
1320	534	0.481273	0.430712	0.410112	0.455993	101		1320	542	0.472325	0.420664	0.428044	0.446494	200
1321	529	0.489603	0.429112	0.446125	0.459357	86		1321	537	0.459963	0.463687	0.420857	0.461825	185
1322	525	0.491429	0.39619	0.394286	0.44381	74		1322	525	0.487619	0.43619	0.434286	0.461905	127
1323	518	0.492278	0.405405	0.395753	0.448842	53		1323	534	0.503745	0.438202	0.449438	0.470974	170
1324	525	0.464762	0.445714	0.413333	0.455238	74		1324	527	0.478178	0.404175	0.455408	0.441176	131
1325	523	0.468451	0.428298	0.414914	0.448375	68		1325	530	0.464151	0.424528	0.473585	0.44434	150
1326	537	0.465549	0.420857	0.417132	0.443203	110		1326	541	0.454713	0.402957	0.42329	0.428835	198
1327	518	0.451737	0.418919	0.426641	0.435328	53		1327	539	0.458256	0.441558	0.423006	0.449907	190
1328	533	0.484053	0.425891	0.418386	0.454972	98		1328	547	0.52468	0.427788	0.413163	0.476234	235
1329	528	0.482955	0.420455	0.414773	0.451705	83		1329	540	0.516667	0.409259	0.42037	0.462963	191
1330	522	0.484674	0.39272	0.44636	0.438697	65		1330	534	0.486891	0.447566	0.496255	0.467228	169
1331	536	0.509328	0.395522	0.455224	0.452425	107		1331	539	0.487941	0.406308	0.460111	0.447124	195
1332	533	0.435272	0.440901	0.412758	0.438086	98		1332	538	0.48513	0.425651	0.394052	0.45539	201
1333	520	0.484615	0.425	0.388462	0.454808	59		1333	534	0.511236	0.434457	0.455056	0.472846	175
1334	518	0.42471	0.430502	0.403475	0.427606	53		1334	536	0.468284	0.395522	0.425373	0.431903	177
1335	519	0.500963	0.39499	0.441233	0.447977	56		1335	541	0.471349	0.454713	0.402957	0.463031	204
1336	537	0.480447	0.417132	0.443203	0.44879	110		1336	532	0.483083	0.424812	0.415414	0.453947	156
1337	528	0.473485	0.454545	0.42803	0.464015	83		1337	525	0.462857	0.438095	0.460952	0.450476	126
1338	535	0.456075	0.431776	0.429907	0.443925	104		1338	526	0.469582	0.431559	0.425856	0.45057	128
1339	518	0.467181	0.432432	0.440154	0.449807	53		1339	531	0.510358	0.444444	0.450094	0.477401	154
1340	527	0.487666	0.451613	0.425047	0.469639	80		1340	527	0.455408	0.419355	0.434535	0.437381	135
1341	519	0.510597	0.441233	0.416185	0.475915	56		1341	534	0.505618	0.441948	0.434457	0.473783	178
1342	527	0.483871	0.442125	0.444023	0.462998	80		1342	536	0.462687	0.414179	0.402985	0.438433	179
1343	525	0.451429	0.420952	0.449524	0.43619	74		1343	529	0.499055	0.402647	0.440454	0.450851	143
1344	524	0.503817	0.45229	0.448473	0.478053	71		1344	549	0.48816	0.384335	0.404372	0.436248	248
1345	529	0.497164	0.427221	0.434783	0.462193	86		1345	532	0.458647	0.422932	0.406015	0.440789	153
1346	528	0.469697	0.399621	0.458333	0.434659	83		1346	527	0.489564	0.43074	0.449715	0.460152	134
1347	525	0.495238	0.380952	0.405714	0.438095	74		1347	532	0.475564	0.422932	0.417293	0.449248	158
1348	522	0.490421	0.440613	0.463602	0.465517	65		1348	533	0.489681	0.446529	0.461538	0.468105	174
1349	539	0.489796	0.400742	0.408163	0.445269	116		1349	532	0.477444	0.43797	0.422932	0.457707	161
1350	532	0.481203	0.404135	0.413534	0.442669	95		1350	532	0.5	0.404135	0.390977	0.452068	164
1351	520	0.453846	0.428846	0.409615	0.441346	59		1351	533	0.482176	0.424015	0.410882	0.453096	164
1352	537	0.450652	0.428305	0.424581	0.439479	110		1352	525	0.495238	0.413333	0.428571	0.454286	131
1353	513	0.510721	0.397661	0.403509	0.454191	38		1353	554	0.476534	0.402527	0.404332	0.439531	275
1354	531	0.482109	0.425612	0.421846	0.453861	92		1354	533	0.482176	0.435272	0.446529	0.458724	164
1355	524	0.473282	0.419847	0.458015	0.446565	71		1355	554	0.458484	0.427798	0.424188	0.443141	267
1356	545	0.442202	0.411009	0.445872	0.426606	134		1356	552	0.476449	0.423913	0.405797	0.450181	267
1357	539	0.465677	0.426716	0.404453	0.446197	116		1357	520	0.482692	0.465385	0.444231	0.474038	98
1358	517	0.487427	0.450677	0.404255	0.469052	50		1358	535	0.448598	0.420561	0.394393	0.434579	178
1359	525	0.497143	0.39619	0.394286	0.446667	74		1359	525	0.459048	0.43619	0.390476	0.447619	123
1360	535	0.474766	0.454206	0.385047	0.464486	104		1360	530	0.496226	0.415094	0.435849	0.45566	152
1361	529	0.504726	0.431002	0.42155	0.467864	86		1361	542	0.501845	0.415129	0.453875	0.458487	215
1362	518	0.478764	0.447876	0.42471	0.46332	53		1362	544	0.461397	0.395221	0.439338	0.428309	215
1363	530	0.45283	0.445283	0.441509	0.449057	89		1363	528	0.484848	0.467803	0.431818	0.476326	146
1364	526	0.461977	0.408745	0.45057	0.435361	77		1364	549	0.493625	0.449909	0.433515	0.471767	240
1365	518	0.465251	0.42471	0.451737	0.444981	53		1365	536	0.5	0.429104	0.423507	0.464552	180
1366	526	0.488593	0.406844	0.406844	0.447719	77		1366	548	0.470803	0.423358	0.416058	0.44708	236
1367	525	0.460952	0.420952	0.430476	0.440952	74		1367	546	0.454212	0.408425	0.417582	0.431319	225
1368	525	0.474286	0.457143	0.430476	0.465714	74		1368	527	0.491461	0.432638	0.41556	0.462049	140
1369	512	0.435547	0.4375	0.445312	0.436523	35		1369	554	0.453069	0.384477	0.413357	0.418773	271
1370	523	0.460803	0.451243	0.449331	0.456023	68		1370	528	0.464015	0.4375	0.431818	0.450758	136
1371	529	0.495274	0.400756	0.429112	0.448015	86		1371	545	0.440367	0.39633	0.414679	0.418349	227
1372	521	0.445298	0.431862	0.447217	0.43858	62		1372	517	0.466151	0.446809	0.419729	0.45648	84
1373	528	0.452652	0.407197	0.465909	0.429924	83		1373	527	0.495256	0.444023	0.428843	0.469639	144
1374	515	0.446602	0.405825	0.421359	0.426214	44		1374	529	0.499055	0.42344	0.436673	0.461248	147
1375	528	0.471591	0.44697	0.462121	0.45928	83		1375	542	0.479705	0.402214	0.418819	0.440959	210
1376	543	0.510129	0.432781	0.436464	0.471455	128		1376	535	0.472897	0.383178	0.411215	0.428037	179
1377	520	0.5	0.434615	0.419231	0.467308	59		1377	526	0.473384	0.458175	0.423954	0.465779	131
1378	530	0.507547	0.413208	0.409434	0.460377	89		1378	527	0.466793	0.421252	0.40038	0.444023	132
1379	531	0.47081	0.410546	0.438795	0.440678	92		1379	531	0.493409	0.414313	0.482109	0.453861	148
1380	526	0.48289	0.412548	0.448669	0.447719	77		1380	537	0.499069	0.437616	0.426443	0.468343	190
1381	524	0.498092	0.414122	0.417939	0.456107	71		1381	531	0.46516	0.399247	0.444444	0.432203	158
1382	513	0.454191	0.423002	0.452242	0.438596	38		1382	527	0.502846	0.459203	0.428843	0.481025	136
1383	518	0.490347	0.453668	0.409266	0.472008	53		1383	518	0.465251	0.455598	0.453668	0.460425	95
1384	531	0.451977	0.410546	0.435028	0.431262	92		1384	535	0.461682	0.42243	0.439252	0.442056	169
1385	526	0.484791	0.454373	0.458175	0.469582	77		1385	529	0.470699	0.391304	0.429112	0.431002	148
1386	535	0.450467	0.469159	0.44486	0.459813	104		1386	521	0.514395	0.424184	0.431862	0.46929	111
1387	544	0.479779	0.428309	0.362132	0.454044	131		1387	555	0.468468	0.401802	0.437838	0.435135	270
1388	529	0.480151	0.440454	0.404537	0.460302	86		1388	544	0.479779	0.443015	0.441176	0.461397	223
1389	535	0.500935	0.424299	0.420561	0.462617	104		1389	534	0.496255	0.44382	0.438202	0.470037	167
1390	530	0.471698	0.432075	0.383019	0.451887	89		1390	549	0.477231	0.413479	0.429872	0.445355	243
1391	521	0.47025	0.381958	0.43762	0.426104	62		1391	531	0.489642	0.418079	0.463277	0.453861	159
1392	518	0.478764	0.436293	0.434363	0.457529	53		1392	529	0.508507	0.395085	0.442344	0.451796	148
1393	513	0.45614	0.465887	0.409357	0.461014	38		1393	535	0.48972	0.439252	0.456075	0.464486	175
1394	533	0.467167	0.45591	0.418386	0.461538	98		1394	526	0.456274	0.435361	0.439163	0.445817	125
1395	529	0.438563	0.444234	0.413989	0.441399	86		1395	543	0.471455	0.434622	0.383057	0.453039	209
1396	527	0.493359	0.447818	0.434535	0.470588	80		1396	533	0.457786	0.45591	0.380863	0.456848	168
1397	527	0.468691	0.43074	0.434535	0.449715	80		1397	527	0.474383	0.417457	0.42315	0.44592	140
1398	530	0.449057	0.426415	0.424528	0.437736	89		1398	525	0.472381	0.426667	0.424762	0.449524	122
1399	519	0.447013	0.420039	0.439306	0.433526	56		1399	538	0.486989	0.429368	0.434944	0.458178	188
1400	519	0.477842	0.452794	0.414258	0.465318	56		1400	532	0.484962	0.400376	0.430451	0.442669	157
1401	537	0.482309	0.437616	0.402235	0.459963	110		1401	532	0.466165	0.430451	0.424812	0.448308	161
1402	533	0.478424	0.410882	0.418386	0.444653	98		1402	530	0.501887	0.398113	0.456604	0.45	154
1403	528	0.469697	0.426136	0.435606	0.447917	83		1403	540	0.461111	0.398148	0.446296	0.42963	207
1404	521	0.481766	0.426104	0.451056	0.453935	62		1404	542	0.49262	0.420664	0.433579	0.456642	197
1405	516	0.455426	0.449612	0.443798	0.452519	47		1405	553	0.444846	0.396022	0.453888	0.420434	264
1406	524	0.456107	0.437023	0.429389	0.446565	71		1406	543	0.469613	0.399632	0.451197	0.434622	208
1407	531	0.461394	0.427495	0.416196	0.444444	92		1407	538	0.481413	0.429368	0.427509	0.45539	191
1408	515	0.464078	0.438835	0.425243	0.451456	44		1408	544	0.452206	0.431985	0.393382	0.442096	218
1409	521	0.466411	0.435701	0.426104	0.451056	62		1409	537	0.482309	0.411546	0.446927	0.446927	185
1410	522	0.450192	0.442529	0.454023	0.44636	65		1410	531	0.467043	0.47646	0.450094	0.471751	152
1411	546	0.496337	0.443223	0.388278	0.46978	137		1411	527	0.506641	0.455408	0.466793	0.481025	134
1412	517	0.470019	0.45648	0.40619	0.46325	50		1412	537	0.467412	0.426443	0.43203	0.446927	181
1413	554	0.449458	0.444043	0.416968	0.446751	161		1413	542	0.512915	0.428044	0.424354	0.47048	201
1414	530	0.490566	0.439623	0.411321	0.465094	89		1414	517	0.483559	0.413926	0.427466	0.448743	89
1415	518	0.46332	0.378378	0.46332	0.420849	53		1415	533	0.493433	0.439024	0.439024	0.466229	166
1416	524	0.479008	0.446565	0.435115	0.462786	71		1416	532	0.471805	0.428571	0.422932	0.450188	162
1417	531	0.468927	0.435028	0.387947	0.451977	92		1417	520	0.476923	0.415385	0.463462	0.446154	95
1418	525	0.481905	0.384762	0.428571	0.433333	74		1418	535	0.499065	0.42243	0.42243	0.460748	186
1419	528	0.503788	0.431818	0.418561	0.467803	83		1419	537	0.465549	0.422719	0.426443	0.444134	177
1420	528	0.484848	0.424242	0.416667	0.454545	83		1420	531	0.487759	0.40113	0.436911	0.444444	152
1421	518	0.459459	0.428571	0.407336	0.444015	53		1421	536	0.5	0.442164	0.432836	0.471082	185
1422	533	0.463415	0.41651	0.399625	0.439962	98		1422	531	0.450094	0.448211	0.374765	0.449153	149
1423	526	0.461977	0.48289	0.446768	0.472433	77		1423	526	0.456274	0.404943	0.422053	0.430608	130
1424	523	0.50478	0.403442	0.470363	0.454111	68		1424	547	0.462523	0.409506	0.433272	0.436015	231
1425	543	0.47698	0.453039	0.414365	0.465009	128		1425	527	0.455408	0.428843	0.444023	0.442125	152
1426	524	0.465649	0.435115	0.467557	0.450382	71		1426	533	0.50469	0.457786	0.448405	0.481238	165
1427	518	0.459459	0.444015	0.449807	0.451737	53		1427	546	0.47619	0.404762	0.423077	0.440476	224
1428	534	0.449438	0.430712	0.417603	0.440075	101		1428	544	0.465074	0.409926	0.415441	0.4375	212
1429	531	0.467043	0.423729	0.431262	0.445386	92		1429	548	0.474453	0.423358	0.40146	0.448905	237
1430	520	0.471154	0.417308	0.448077	0.444231	59		1430	533	0.489681	0.45591	0.435272	0.472795	166
1431	528	0.494318	0.435606	0.465909	0.464962	83		1431	531	0.504708	0.425612	0.425612	0.46516	158
1432	512	0.455078	0.386719	0.433594	0.420898	35		1432	522	0.5	0.409962	0.434866	0.454981	122
1433	529	0.463138	0.406427	0.453686	0.434783	86		1433	532	0.451128	0.426692	0.407895	0.43891	157
1434	525	0.48381	0.398095	0.441905	0.440952	74		1434	548	0.492701	0.425182	0.485401	0.458942	235
1435	520	0.473077	0.403846	0.415385	0.438462	59		1435	533	0.444653	0.395872	0.410882	0.420263	166
1436	524	0.48855	0.433206	0.412214	0.460878	71		1436	521	0.481766	0.460653	0.412668	0.471209	106
1437	529	0.440454	0.451796	0.410208	0.446125	86		1437	529	0.47259	0.429112	0.42155	0.450851	144
1438	535	0.502804	0.409346	0.401869	0.456075	104		1438	531	0.478343	0.468927	0.40678	0.473635	155
1439	539	0.471243	0.447124	0.432282	0.459184	116		1439	528	0.481061	0.392045	0.410985	0.436553	145
1440	536	0.440299	0.425373	0.419776	0.432836	107		1440	520	0.475	0.403846	0.451923	0.439423	101
1441	521	0.447217	0.412668	0.443378	0.429942	62		1441	537	0.461825	0.420857	0.39851	0.441341	184
1442	524	0.51145	0.44084	0.40458	0.476145	71		1442	530	0.460377	0.466038	0.445283	0.463208	147
1443	522	0.492337	0.469349	0.417625	0.480843	65		1443	546	0.445055	0.39011	0.412088	0.417582	227
1444	532	0.458647	0.400376	0.458647	0.429511	95		1444	526	0.477186	0.437262	0.404943	0.457224	132
1445	522	0.438697	0.421456	0.438697	0.430077	65		1445	534	0.47191	0.425094	0.43633	0.448502	167
1446	541	0.495379	0.45841	0.393715	0.476895	122		1446	524	0.465649	0.45229	0.465649	0.458969	118
1447	528	0.458333	0.414773	0.439394	0.436553	83		1447	525	0.489524	0.445714	0.417143	0.467619	127
1448	538	0.446097	0.438662	0.436803	0.442379	113		1448	535	0.502804	0.457944	0.459813	0.480374	171
1449	519	0.450867	0.43738	0.44894	0.444123	56		1449	528	0.475379	0.424242	0.412879	0.449811	147
1450	514	0.476654	0.470817	0.414397	0.473735	41		1450	546	0.468864	0.413919	0.424908	0.441392	218
1451	530	0.477358	0.40566	0.45283	0.441509	89		1451	544	0.459559	0.433824	0.426471	0.446691	213
1452	524	0.492366	0.45229	0.416031	0.472328	71		1452	530	0.445283	0.454717	0.401887	0.45	146
1453	520	0.475	0.440385	0.421154	0.457692	59		1453	529	0.514178	0.434783	0.434783	0.47448	144
1454	529	0.487713	0.385633	0.457467	0.436673	86		1454	539	0.44898	0.408163	0.435993	0.428571	197
1455	524	0.477099	0.437023	0.442748	0.457061	71		1455	541	0.451017	0.451017	0.430684	0.451017	209
1456	519	0.473988	0.431599	0.427746	0.452794	56		1456	523	0.474187	0.441683	0.458891	0.457935	115
1457	530	0.471698	0.433962	0.45283	0.45283	89		1457	548	0.470803	0.386861	0.405109	0.428832	250
1458	540	0.503704	0.444444	0.401852	0.474074	119		1458	543	0.504604	0.406998	0.46593	0.455801	219
1459	527	0.476281	0.440228	0.385199	0.458254	80		1459	545	0.473394	0.434862	0.416514	0.454128	223
1460	523	0.468451	0.413002	0.418738	0.440727	68		1460	521	0.497121	0.485605	0.441459	0.491363	108
1461	543	0.443831	0.429098	0.430939	0.436464	128		1461	561	0.467023	0.374332	0.445633	0.420677	298
1462	522	0.454023	0.436782	0.44636	0.445402	65		1462	523	0.497132	0.435946	0.426386	0.466539	116
1463	540	0.492593	0.45	0.412963	0.471296	119		1463	534	0.501873	0.393258	0.426966	0.447566	169
1464	533	0.529081	0.395872	0.393996	0.462477	98		1464	533	0.484053	0.461538	0.439024	0.472795	163
1465	542	0.48524	0.411439	0.415129	0.448339	125		1465	525	0.466667	0.441905	0.445714	0.454286	130
1466	512	0.464844	0.4375	0.476562	0.451172	35		1466	529	0.470699	0.459357	0.442344	0.465028	152
1467	534	0.468165	0.432584	0.406367	0.450375	101		1467	535	0.493458	0.442991	0.433645	0.468224	174
1468	512	0.492188	0.425781	0.417969	0.458984	35		1468	540	0.501852	0.411111	0.405556	0.456481	193
1469	526	0.452471	0.427757	0.404943	0.440114	77		1469	534	0.475655	0.445693	0.425094	0.460674	170
1470	527	0.483871	0.442125	0.426945	0.462998	80		1470	534	0.475655	0.441948	0.417603	0.458801	169
1471	528	0.471591	0.443182	0.42803	0.457386	83		1471	539	0.482375	0.447124	0.426716	0.46475	197
1472	539	0.499072	0.441558	0.432282	0.470315	116		1472	546	0.459707	0.408425	0.369963	0.434066	217
1473	529	0.485822	0.465028	0.429112	0.475425	86		1473	533	0.499062	0.420263	0.420263	0.459662	161
1474	524	0.471374	0.414122	0.421756	0.442748	71		1474	522	0.469349	0.417625	0.431034	0.443487	107
1475	524	0.479008	0.433206	0.446565	0.456107	71		1475	530	0.511321	0.411321	0.471698	0.461321	155
1476	528	0.484848	0.433712	0.42803	0.45928	83		1476	522	0.482759	0.467433	0.448276	0.475096	108
1477	521	0.504798	0.431862	0.429942	0.46833	62		1477	541	0.487985	0.426987	0.399261	0.457486	204
1478	532	0.507519	0.409774	0.43609	0.458647	95		1478	535	0.485981	0.414953	0.413084	0.450467	175
1479	536	0.477612	0.45709	0.419776	0.467351	107		1479	523	0.493308	0.432122	0.432122	0.462715	121
1480	520	0.492308	0.45	0.446154	0.471154	59		1480	535	0.519626	0.446729	0.424299	0.483178	175
1481	538	0.501859	0.427509	0.459108	0.464684	113		1481	529	0.499055	0.442344	0.429112	0.470699	147
1482	524	0.477099	0.435115	0.437023	0.456107	71		1482	545	0.495413	0.40367	0.445872	0.449541	228
1483	520	0.484615	0.451923	0.438462	0.468269	59		1483	537	0.482309	0.418994	0.428305	0.450652	188
1484	523	0.451243	0.437859	0.399618	0.444551	68		1484	534	0.513109	0.44382	0.413858	0.478464	178
1485	525	0.510476	0.428571	0.455238	0.469524	74		1485	534	0.486891	0.426966	0.413858	0.456929	172
1486	519	0.493256	0.427746	0.433526	0.460501	56		1486	531	0.472693	0.455744	0.397363	0.464218	155
1487	525	0.478095	0.422857	0.462857	0.450476	74		1487	539	0.437848	0.424861	0.435993	0.431354	198
1488	523	0.466539	0.424474	0.424474	0.445507	68		1488	546	0.489011	0.428571	0.423077	0.458791	230
1489	520	0.455769	0.438462	0.465385	0.447115	59		1489	541	0.476895	0.460259	0.419593	0.468577	205
1490	529	0.489603	0.41966	0.404537	0.454631	86		1490	537	0.489758	0.437616	0.430168	0.463687	187
1491	535	0.465421	0.407477	0.461682	0.436449	104		1491	533	0.472795	0.427767	0.397749	0.450281	165
1492	532	0.466165	0.441729	0.43985	0.453947	95		1492	530	0.483019	0.430189	0.407547	0.456604	144
1493	519	0.431599	0.43738	0.421965	0.434489	56		1493	542	0.446494	0.415129	0.437269	0.430812	209
1494	557	0.436266	0.411131	0.396768	0.423698	170		1494	539	0.474954	0.439703	0.411874	0.457328	201
1495	523	0.445507	0.472275	0.426386	0.458891	68		1495	535	0.523364	0.463551	0.418692	0.493458	182
1496	522	0.469349	0.45977	0.415709	0.464559	65		1496	544	0.492647	0.428309	0.444853	0.460478	225
1497	530	0.484906	0.44717	0.469811	0.466038	89		1497	537	0.471136	0.39851	0.422719	0.434823	182
1498	538	0.464684	0.436803	0.412639	0.450743	113		1498	529	0.468809	0.413989	0.42344	0.441399	141
1499	538	0.494424	0.434944	0.427509	0.464684	113		1499	555	0.463063	0.412613	0.441441	0.437838	271
1500	517	0.462282	0.388781	0.444874	0.425532	50		1500	533	0.476548	0.424015	0.409006	0.450281	171
1501	526	0.496198	0.41635	0.420152	0.456274	77		1501	533	0.459662	0.427767	0.393996	0.443715	163
1502	523	0.441683	0.414914	0.434034	0.428298	68		1502	535	0.461682	0.405607	0.459813	0.433645	177
1503	536	0.460821	0.447761	0.442164	0.454291	107		1503	535	0.450467	0.414953	0.435514	0.43271	182
1504	545	0.456881	0.414679	0.429358	0.43578	134		1504	519	0.49711	0.421965	0.420039	0.459538	91
1505	514	0.449416	0.416342	0.453307	0.432879	41		1505	524	0.490458	0.490458	0.427481	0.490458	120
1506	537	0.463687	0.41527	0.411546	0.439479	110		1506	539	0.486085	0.419295	0.458256	0.45269	195
1507	534	0.486891	0.419476	0.397004	0.453184	101		1507	523	0.478011	0.393881	0.458891	0.435946	114
1508	532	0.456767	0.402256	0.406015	0.429511	95		1508	522	0.478927	0.450192	0.45977	0.464559	108
1509	535	0.517757	0.44486	0.469159	0.481308	104		1509	529	0.502836	0.431002	0.431002	0.466919	147
1510	532	0.468045	0.430451	0.404135	0.449248	95		1510	542	0.483395	0.426199	0.415129	0.454797	200
1511	525	0.472381	0.411429	0.40381	0.441905	74		1511	532	0.488722	0.417293	0.419173	0.453008	160
1512	555	0.479279	0.4	0.392793	0.43964	164		1512	531	0.472693	0.46516	0.431262	0.468927	154
1513	523	0.474187	0.441683	0.437859	0.457935	68		1513	536	0.466418	0.421642	0.423507	0.44403	176
1514	525	0.481905	0.430476	0.413333	0.45619	74		1514	539	0.469388	0.41744	0.406308	0.443414	186
1515	525	0.508571	0.398095	0.422857	0.453333	74		1515	550	0.474545	0.443636	0.385455	0.459091	249
1516	530	0.507547	0.422642	0.416981	0.465094	89		1516	524	0.492366	0.417939	0.429389	0.455153	119
1517	529	0.493384	0.387524	0.417769	0.440454	86		1517	542	0.48893	0.446494	0.450185	0.467712	201
1518	527	0.506641	0.462998	0.419355	0.48482	80		1518	529	0.470699	0.432892	0.444234	0.451796	142
1519	518	0.480695	0.395753	0.430502	0.438224	53		1519	535	0.48785	0.44486	0.420561	0.466355	176
1520	518	0.492278	0.415058	0.445946	0.453668	53		1520	543	0.495396	0.436464	0.429098	0.46593	212
1521	518	0.428571	0.444015	0.440154	0.436293	53		1521	522	0.496169	0.41954	0.438697	0.457854	108
1522	524	0.494275	0.446565	0.45229	0.47042	71		1522	536	0.483209	0.408582	0.425373	0.445896	185
1523	534	0.479401	0.40824	0.432584	0.44382	101		1523	537	0.480447	0.41527	0.396648	0.447858	185
1524	521	0.464491	0.424184	0.445298	0.444338	62		1524	549	0.43898	0.429872	0.40255	0.434426	245
1525	519	0.44894	0.439306	0.425819	0.444123	56		1525	537	0.471136	0.400372	0.452514	0.435754	186
1526	525	0.47619	0.445714	0.413333	0.460952	74		1526	550	0.458182	0.418182	0.429091	0.438182	257
1527	531	0.457627	0.444444	0.444444	0.451036	92		1527	533	0.4803	0.444653	0.43152	0.462477	164
1528	519	0.472062	0.425819	0.429672	0.44894	56		1528	540	0.466667	0.401852	0.422222	0.434259	204
1529	524	0.467557	0.389313	0.45229	0.428435	71		1529	525	0.510476	0.413333	0.405714	0.461905	135
1530	515	0.44466	0.41165	0.450485	0.428155	44		1530	520	0.463462	0.405769	0.430769	0.434615	102
1531	530	0.486792	0.418868	0.449057	0.45283	89		1531	548	0.463504	0.406934	0.386861	0.435219	240
1532	523	0.451243	0.43021	0.416826	0.440727	68		1532	535	0.482243	0.459813	0.437383	0.471028	178
1533	531	0.467043	0.429379	0.412429	0.448211	92		1533	533	0.489681	0.437148	0.452158	0.463415	159
1534	524	0.477099	0.375954	0.400763	0.426527	71		1534	524	0.46374	0.423664	0.416031	0.443702	114
1535	522	0.503831	0.413793	0.411877	0.458812	65		1535	532	0.494361	0.454887	0.456767	0.474624	160
1536	528	0.486742	0.439394	0.429924	0.463068	83		1536	538	0.524164	0.407063	0.444238	0.465613	187
1537	514	0.480545	0.392996	0.466926	0.43677	41		1537	529	0.482042	0.470699	0.463138	0.476371	147
1538	524	0.461832	0.419847	0.438931	0.44084	71		1538	528	0.501894	0.426136	0.426136	0.464015	144
1539	526	0.484791	0.460076	0.439163	0.472433	77		1539	550	0.478182	0.418182	0.423636	0.448182	247
1540	535	0.459813	0.448598	0.418692	0.454206	104		1540	528	0.530303	0.431818	0.401515	0.481061	145
1541	517	0.495164	0.410058	0.452611	0.452611	50		1541	533	0.457786	0.446529	0.433396	0.452158	166
1542	518	0.484556	0.413127	0.395753	0.448842	53		1542	532	0.468045	0.415414	0.428571	0.441729	154
1543	536	0.485075	0.425373	0.440299	0.455224	107		1543	537	0.482309	0.435754	0.411546	0.459032	182
1544	528	0.464015	0.439394	0.395833	0.451705	83		1544	542	0.472325	0.420664	0.426199	0.446494	217
1545	519	0.460501	0.414258	0.458574	0.43738	56		1545	543	0.497238	0.434622	0.429098	0.46593	206
1546	520	0.455769	0.434615	0.428846	0.445192	59		1546	549	0.469945	0.40255	0.433515	0.436248	238
1547	514	0.490272	0.431907	0.429961	0.461089	41		1547	535	0.48785	0.465421	0.409346	0.476636	172
1548	537	0.47486	0.417132	0.428305	0.445996	110		1548	529	0.478261	0.415879	0.442344	0.44707	149
1549	539	0.469388	0.434137	0.430427	0.451763	116		1549	525	0.459048	0.453333	0.44381	0.45619	125
1550	528	0.473485	0.44697	0.435606	0.460227	83		1550	539	0.443414	0.419295	0.437848	0.431354	190
1551	519	0.431599	0.412331	0.44316	0.421965	56		1551	522	0.477011	0.431034	0.421456	0.454023	111
1552	540	0.485185	0.451852	0.4	0.468519	119		1552	542	0.48893	0.448339	0.4631	0.468635	206
1553	522	0.45977	0.436782	0.438697	0.448276	65		1553	545	0.458716	0.411009	0.433028	0.434862	220
1554	523	0.466539	0.428298	0.434034	0.447419	68		1554	528	0.498106	0.424242	0.426136	0.461174	148
1555	522	0.503831	0.457854	0.442529	0.480843	65		1555	547	0.464351	0.435101	0.389397	0.449726	224
1556	530	0.449057	0.433962	0.445283	0.441509	89		1556	527	0.476281	0.43074	0.434535	0.45351	133
1557	524	0.442748	0.414122	0.444656	0.428435	71		1557	528	0.501894	0.433712	0.4375	0.467803	142
1558	536	0.485075	0.425373	0.44403	0.455224	107		1558	529	0.516068	0.438563	0.427221	0.477316	148
1559	528	0.473485	0.431818	0.420455	0.452652	83		1559	528	0.482955	0.477273	0.422348	0.480114	139
1560	535	0.469159	0.405607	0.403738	0.437383	104		1560	540	0.472222	0.448148	0.396296	0.460185	206
1561	527	0.457306	0.426945	0.436433	0.442125	80		1561	538	0.486989	0.433086	0.394052	0.460037	194
1562	533	0.465291	0.412758	0.446529	0.439024	98		1562	545	0.466055	0.427523	0.412844	0.446789	224
1563	524	0.484733	0.431298	0.412214	0.458015	71		1563	533	0.515947	0.440901	0.463415	0.478424	155
1564	538	0.472119	0.444238	0.416357	0.458178	113		1564	532	0.492481	0.453008	0.421053	0.472744	163
1565	515	0.502913	0.450485	0.431068	0.476699	44		1565	535	0.474766	0.429907	0.411215	0.452336	183
1566	532	0.481203	0.400376	0.466165	0.440789	95		1566	521	0.476008	0.462572	0.435701	0.46929	110
1567	515	0.464078	0.456311	0.440777	0.460194	44		1567	528	0.501894	0.460227	0.439394	0.481061	139
1568	530	0.483019	0.443396	0.424528	0.463208	89		1568	527	0.491461	0.43833	0.387097	0.464896	137
1569	513	0.491228	0.409357	0.432749	0.450292	38		1569	534	0.498127	0.438202	0.434457	0.468165	180
1570	530	0.49434	0.439623	0.441509	0.466981	89		1570	543	0.469613	0.416206	0.412523	0.44291	200
1571	530	0.454717	0.430189	0.426415	0.442453	89		1571	533	0.469043	0.403377	0.476548	0.43621	166
1572	533	0.484053	0.414634	0.395872	0.449343	98		1572	530	0.466038	0.424528	0.40566	0.445283	143
1573	519	0.466281	0.414258	0.427746	0.44027	56		1573	536	0.496269	0.447761	0.432836	0.472015	178
1574	517	0.454545	0.421663	0.396518	0.438104	50		1574	529	0.489603	0.468809	0.440454	0.479206	150
1575	521	0.449136	0.43762	0.454894	0.443378	62		1575	537	0.476723	0.420857	0.417132	0.44879	177
1576	520	0.486538	0.417308	0.405769	0.451923	59		1576	525	0.514286	0.447619	0.438095	0.480952	126
1577	526	0.503802	0.395437	0.461977	0.44962	77		1577	538	0.507435	0.444238	0.429368	0.475836	187
1578	529	0.510397	0.455577	0.408318	0.482987	86		1578	536	0.466418	0.451493	0.404851	0.458955	174
1579	523	0.491396	0.449331	0.443595	0.470363	68		1579	544	0.455882	0.40625	0.395221	0.431066	214
1580	534	0.470037	0.402622	0.426966	0.43633	101		1580	533	0.476548	0.463415	0.444653	0.469981	167
1581	531	0.463277	0.380414	0.416196	0.421846	92		1581	523	0.491396	0.441683	0.409178	0.466539	121
1582	518	0.465251	0.451737	0.438224	0.458494	53		1582	531	0.468927	0.45951	0.393597	0.464218	155
1583	523	0.474187	0.42065	0.42065	0.447419	68		1583	537	0.489758	0.400372	0.405959	0.445065	181
1584	529	0.493384	0.444234	0.429112	0.468809	86		1584	521	0.474088	0.439539	0.422265	0.456814	107
1585	524	0.45229	0.444656	0.431298	0.448473	71		1585	527	0.485769	0.426945	0.436433	0.456357	130
1586	519	0.454721	0.435453	0.445087	0.445087	56		1586	538	0.464684	0.425651	0.446097	0.445167	190
1587	541	0.487985	0.456562	0.42329	0.472274	122		1587	536	0.479478	0.438433	0.421642	0.458955	179
1588	520	0.469231	0.442308	0.415385	0.455769	59		1588	525	0.457143	0.466667	0.415238	0.461905	129
1589	523	0.460803	0.405354	0.458891	0.433078	68		1589	532	0.481203	0.43985	0.415414	0.460526	158
1590	541	0.487985	0.391867	0.44732	0.439926	122		1590	530	0.49434	0.415094	0.450943	0.454717	153
1591	534	0.483146	0.425094	0.430712	0.45412	101		1591	551	0.466425	0.415608	0.433757	0.441016	255
1592	517	0.477756	0.450677	0.437137	0.464217	50		1592	523	0.500956	0.422562	0.456979	0.461759	117
1593	542	0.47417	0.407749	0.415129	0.440959	125		1593	529	0.455577	0.425331	0.417769	0.440454	153
1594	538	0.473978	0.436803	0.418216	0.45539	113		1594	529	0.491493	0.417769	0.431002	0.454631	151
1595	517	0.448743	0.468085	0.452611	0.458414	50		1595	528	0.464015	0.4375	0.426136	0.450758	136
1596	535	0.521495	0.429907	0.426168	0.475701	104		1596	528	0.524621	0.429924	0.420455	0.477273	141
1597	526	0.484791	0.458175	0.425856	0.471483	77		1597	531	0.495292	0.446328	0.463277	0.47081	149
1598	521	0.485605	0.424184	0.452975	0.454894	62		1598	528	0.492424	0.458333	0.429924	0.475379	144
1599	520	0.488462	0.405769	0.430769	0.447115	59		1599	532	0.481203	0.456767	0.409774	0.468985	156
1600	531	0.491525	0.446328	0.421846	0.468927	92		1600	544	0.485294	0.411765	0.40625	0.448529	213
1601	541	0.476895	0.42329	0.393715	0.450092	122		1601	541	0.465804	0.456562	0.425139	0.461183	198
1602	529	0.485822	0.451796	0.429112	0.468809	86		1602	534	0.486891	0.432584	0.400749	0.459738	176
1603	520	0.494231	0.386538	0.417308	0.440385	59		1603	527	0.478178	0.421252	0.440228	0.449715	135
1604	508	0.476378	0.411417	0.438976	0.443898	23		1604	533	0.50469	0.429644	0.424015	0.467167	167
1605	513	0.454191	0.411306	0.415205	0.432749	38		1605	530	0.481132	0.401887	0.441509	0.441509	154
1606	521	0.46833	0.412668	0.420345	0.440499	62		1606	536	0.466418	0.425373	0.453358	0.445896	178
1607	521	0.477927	0.403071	0.429942	0.440499	62		1607	525	0.466667	0.434286	0.420952	0.450476	124
1608	511	0.432485	0.420744	0.426614	0.426614	32		1608	540	0.524074	0.457407	0.42037	0.490741	197
1609	524	0.469466	0.448473	0.446565	0.458969	71		1609	524	0.465649	0.45229	0.412214	0.458969	127
1610	529	0.500945	0.465028	0.438563	0.482987	86		1610	541	0.497227	0.467652	0.42329	0.48244	206
1611	531	0.487759	0.419962	0.436911	0.453861	92		1611	526	0.435361	0.418251	0.422053	0.426806	129
1612	522	0.465517	0.436782	0.431034	0.451149	65		1612	532	0.490602	0.417293	0.432331	0.453947	163
1613	529	0.468809	0.453686	0.425331	0.461248	86		1613	532	0.481203	0.43609	0.443609	0.458647	162
1614	526	0.507605	0.431559	0.414449	0.469582	77		1614	541	0.465804	0.426987	0.399261	0.446396	208
1615	532	0.473684	0.43797	0.390977	0.455827	95		1615	542	0.479705	0.444649	0.415129	0.462177	202
1616	518	0.484556	0.436293	0.445946	0.460425	53		1616	533	0.459662	0.420263	0.448405	0.439962	167
1617	513	0.471735	0.415205	0.411306	0.44347	38		1617	529	0.478261	0.436673	0.444234	0.457467	149
1618	520	0.436538	0.442308	0.432692	0.439423	59		1618	530	0.488679	0.432075	0.40566	0.460377	156
1619	540	0.468519	0.425926	0.425926	0.447222	119		1619	542	0.48524	0.439114	0.409594	0.462177	207
1620	519	0.487476	0.416185	0.450867	0.45183	56		1620	540	0.448148	0.442593	0.424074	0.44537	194
1621	525	0.485714	0.460952	0.40381	0.473333	74		1621	538	0.48513	0.423792	0.431227	0.454461	188
1622	532	0.473684	0.428571	0.415414	0.451128	95		1622	517	0.460348	0.402321	0.437137	0.431335	88
1623	530	0.445283	0.441509	0.435849	0.443396	89		1623	530	0.473585	0.426415	0.437736	0.45	151
1624	533	0.459662	0.388368	0.454034	0.424015	98		1624	532	0.445489	0.409774	0.400376	0.427632	155
1625	531	0.46516	0.468927	0.427495	0.467043	92		1625	533	0.472795	0.429644	0.390244	0.45122	170
1626	511	0.436399	0.412916	0.450098	0.424658	32		1626	529	0.497164	0.415879	0.406427	0.456522	144
1627	534	0.449438	0.44382	0.41573	0.446629	101		1627	545	0.46789	0.431193	0.438532	0.449541	221
1628	533	0.4803	0.440901	0.407129	0.4606	98		1628	535	0.480374	0.437383	0.456075	0.458879	181
1629	512	0.498047	0.433594	0.441406	0.46582	35		1629	537	0.489758	0.417132	0.387337	0.453445	183
1630	531	0.467043	0.438795	0.425612	0.452919	92		1630	563	0.488455	0.417407	0.397869	0.452931	306
1631	525	0.478095	0.386667	0.445714	0.432381	74		1631	524	0.469466	0.433206	0.385496	0.451336	118
1632	517	0.489362	0.423598	0.419729	0.45648	50		1632	524	0.471374	0.431298	0.469466	0.451336	122
1633	534	0.5	0.432584	0.434457	0.466292	101		1633	526	0.471483	0.43346	0.458175	0.452471	132
1634	514	0.470817	0.468872	0.424125	0.469844	41		1634	532	0.486842	0.43985	0.413534	0.463346	170
1635	522	0.498084	0.425287	0.429119	0.461686	65		1635	521	0.483685	0.462572	0.429942	0.473129	104
1636	538	0.473978	0.431227	0.434944	0.452602	113		1636	544	0.454044	0.404412	0.408088	0.429228	222
1637	513	0.465887	0.423002	0.45809	0.444444	38		1637	526	0.494297	0.43346	0.448669	0.463878	130
1638	530	0.466038	0.441509	0.407547	0.453774	89		1638	531	0.47081	0.453861	0.421846	0.462335	153
1639	517	0.485493	0.419729	0.398453	0.452611	50		1639	546	0.467033	0.421245	0.472527	0.444139	232
1640	519	0.473988	0.44894	0.420039	0.461464	56		1640	527	0.502846	0.466793	0.455408	0.48482	137
1641	538	0.5	0.408922	0.416357	0.454461	113		1641	540	0.488889	0.440741	0.42963	0.464815	197
1642	529	0.482042	0.451796	0.436673	0.466919	86		1642	521	0.487524	0.435701	0.458733	0.461612	114
1643	544	0.474265	0.448529	0.413603	0.461397	131		1643	537	0.493482	0.420857	0.437616	0.457169	181
1644	524	0.461832	0.479008	0.374046	0.47042	71		1644	528	0.494318	0.403409	0.42803	0.448864	137
1645	524	0.503817	0.44084	0.433206	0.472328	71		1645	538	0.45539	0.416357	0.395911	0.435874	190
1646	519	0.460501	0.447013	0.439306	0.453757	56		1646	523	0.512428	0.468451	0.432122	0.49044	114
1647	514	0.453307	0.44358	0.433852	0.448444	41		1647	545	0.488073	0.427523	0.431193	0.457798	228
1648	540	0.474074	0.418519	0.448148	0.446296	119		1648	527	0.489564	0.434535	0.474383	0.462049	136
1649	520	0.484615	0.451923	0.438462	0.468269	59		1649	553	0.499096	0.412297	0.43038	0.455696	257
1650	520	0.475	0.434615	0.467308	0.454808	59		1650	533	0.469043	0.440901	0.444653	0.454972	158
1651	531	0.482109	0.431262	0.448211	0.456685	92		1651	531	0.480226	0.455744	0.421846	0.467985	150
1652	538	0.468401	0.434944	0.381041	0.451673	113		1652	534	0.464419	0.426966	0.430712	0.445693	168
1653	532	0.471805	0.400376	0.443609	0.43609	95		1653	540	0.474074	0.407407	0.418519	0.440741	200
1654	536	0.445896	0.425373	0.397388	0.435634	107		1654	530	0.483019	0.454717	0.435849	0.468868	151
1655	525	0.438095	0.438095	0.459048	0.438095	74		1655	531	0.468927	0.429379	0.419962	0.449153	160
1656	528	0.5	0.412879	0.454545	0.456439	83		1656	528	0.471591	0.460227	0.420455	0.465909	137
1657	535	0.485981	0.375701	0.416822	0.430841	104		1657	530	0.518868	0.424528	0.462264	0.471698	151
1658	518	0.511583	0.444015	0.418919	0.477799	53		1658	537	0.433892	0.407821	0.404097	0.420857	179
1659	517	0.483559	0.439072	0.419729	0.461315	50		1659	532	0.473684	0.451128	0.441729	0.462406	162
1660	521	0.497121	0.454894	0.458733	0.476008	62		1660	529	0.487713	0.396975	0.425331	0.442344	138
1661	537	0.476723	0.433892	0.38175	0.455307	110		1661	542	0.457565	0.400369	0.392989	0.428967	209
1662	525	0.474286	0.447619	0.445714	0.460952	74		1662	528	0.515152	0.458333	0.42803	0.486742	145
1663	535	0.508411	0.398131	0.411215	0.453271	104		1663	530	0.486792	0.422642	0.40566	0.454717	155
1664	527	0.502846	0.440228	0.411765	0.471537	80		1664	529	0.487713	0.41966	0.427221	0.453686	151
1665	527	0.470588	0.426945	0.40797	0.448767	80		1665	538	0.5	0.401487	0.434944	0.450743	187
1666	529	0.463138	0.408318	0.412098	0.435728	86		1666	539	0.467532	0.432282	0.413729	0.449907	193
1667	518	0.474903	0.413127	0.416988	0.444015	53		1667	528	0.481061	0.448864	0.454545	0.464962	144
1668	517	0.483559	0.481625	0.402321	0.482592	50		1668	536	0.468284	0.468284	0.412313	0.468284	188
1669	535	0.482243	0.439252	0.409346	0.460748	104		1669	532	0.503759	0.413534	0.417293	0.458647	162
1670	529	0.451796	0.417769	0.431002	0.434783	86		1670	539	0.473098	0.413729	0.415584	0.443414	193
1671	539	0.445269	0.406308	0.45269	0.425788	116		1671	530	0.503774	0.426415	0.420755	0.465094	159
1672	524	0.479008	0.444656	0.437023	0.461832	71		1672	534	0.449438	0.426966	0.395131	0.438202	160
1673	540	0.496296	0.388889	0.401852	0.442593	119		1673	530	0.484906	0.462264	0.443396	0.473585	150
1674	521	0.472169	0.435701	0.424184	0.453935	62		1674	531	0.485876	0.425612	0.425612	0.455744	154
1675	514	0.433852	0.416342	0.416342	0.425097	41		1675	534	0.492509	0.430712	0.432584	0.46161	171
1676	527	0.495256	0.428843	0.411765	0.462049	80		1676	535	0.508411	0.385047	0.474766	0.446729	175
1677	535	0.46729	0.416822	0.411215	0.442056	104		1677	528	0.465909	0.418561	0.448864	0.442235	135
1678	527	0.480076	0.413662	0.434535	0.446869	80		1678	534	0.449438	0.417603	0.41573	0.433521	167
1679	539	0.48423	0.42115	0.42115	0.45269	116		1679	536	0.48694	0.43097	0.44403	0.458955	176
1680	515	0.469903	0.440777	0.43301	0.45534	44		1680	554	0.456679	0.398917	0.388087	0.427798	259
1681	516	0.46124	0.439922	0.465116	0.450581	47		1681	537	0.465549	0.39851	0.418994	0.43203	192
1682	525	0.472381	0.426667	0.4	0.449524	74		1682	525	0.485714	0.470476	0.422857	0.478095	125
1683	511	0.497065	0.395303	0.444227	0.446184	32		1683	544	0.446691	0.400735	0.422794	0.423713	222
1684	532	0.473684	0.434211	0.43985	0.453947	95		1684	540	0.481481	0.435185	0.422222	0.458333	192
1685	523	0.491396	0.416826	0.41109	0.454111	68		1685	530	0.498113	0.422642	0.45283	0.460377	150
1686	517	0.485493	0.435203	0.444874	0.460348	50		1686	528	0.484848	0.424242	0.405303	0.454545	143
1687	516	0.439922	0.432171	0.422481	0.436047	47		1687	532	0.477444	0.406015	0.43985	0.441729	164
1688	512	0.462891	0.427734	0.365234	0.445312	35		1688	530	0.5	0.426415	0.407547	0.463208	152
1689	531	0.45951	0.408663	0.423729	0.434087	92		1689	547	0.493601	0.382084	0.458867	0.437843	238
1690	538	0.503717	0.420074	0.412639	0.461896	113		1690	543	0.464088	0.432781	0.423573	0.448435	214
1691	536	0.479478	0.468284	0.38806	0.473881	107		1691	525	0.48381	0.432381	0.449524	0.458095	128
1692	534	0.488764	0.447566	0.400749	0.468165	101		1692	526	0.475285	0.414449	0.404943	0.444867	127
1693	515	0.491262	0.417476	0.401942	0.454369	44		1693	526	0.486692	0.41635	0.437262	0.451521	128
1694	533	0.470919	0.424015	0.450281	0.447467	98		1694	530	0.496226	0.415094	0.437736	0.45566	147
1695	524	0.48855	0.431298	0.421756	0.459924	71		1695	535	0.514019	0.433645	0.431776	0.473832	182
1696	545	0.480734	0.434862	0.392661	0.457798	134		1696	542	0.437269	0.415129	0.391144	0.426199	206
1697	533	0.463415	0.424015	0.409006	0.443715	98		1697	538	0.498141	0.394052	0.442379	0.446097	187
1698	525	0.460952	0.407619	0.428571	0.434286	74		1698	533	0.512195	0.448405	0.435272	0.4803	170
1699	517	0.471954	0.40619	0.464217	0.439072	50		1699	528	0.481061	0.445076	0.431818	0.463068	144
1700	533	0.493433	0.390244	0.474672	0.441839	98		1700	543	0.475138	0.453039	0.418048	0.464088	210
1701	527	0.449715	0.440228	0.425047	0.444972	80		1701	531	0.493409	0.440678	0.436911	0.467043	155
1702	532	0.441729	0.430451	0.447368	0.43609	95		1702	530	0.484906	0.424528	0.433962	0.454717	155
1703	523	0.456979	0.434034	0.403442	0.445507	68		1703	539	0.474954	0.41744	0.423006	0.446197	195
1704	535	0.476636	0.457944	0.383178	0.46729	104		1704	525	0.470476	0.447619	0.460952	0.459048	124
1705	525	0.455238	0.44381	0.430476	0.449524	74		1705	537	0.472998	0.43203	0.404097	0.452514	194
1706	524	0.498092	0.431298	0.44084	0.464695	71		1706	529	0.493384	0.429112	0.427221	0.461248	147
1707	523	0.443595	0.426386	0.416826	0.43499	68		1707	534	0.496255	0.391386	0.449438	0.44382	171
1708	525	0.468571	0.445714	0.455238	0.457143	74		1708	530	0.475472	0.469811	0.428302	0.472642	158
1709	516	0.515504	0.443798	0.46124	0.479651	47		1709	535	0.457944	0.431776	0.424299	0.44486	175
1710	528	0.505682	0.445076	0.456439	0.475379	83		1710	525	0.464762	0.459048	0.415238	0.461905	121
1711	529	0.465028	0.36862	0.42155	0.416824	86		1711	533	0.463415	0.403377	0.422139	0.433396	163
1712	517	0.473888	0.44294	0.44294	0.458414	50		1712	538	0.486989	0.39777	0.410781	0.442379	186
1713	548	0.474453	0.385036	0.392336	0.429745	143		1713	535	0.471028	0.437383	0.435514	0.454206	168
1714	524	0.465649	0.429389	0.448473	0.447519	71		1714	539	0.476809	0.434137	0.424861	0.455473	188
1715	520	0.471154	0.45	0.45	0.460577	59		1715	521	0.474088	0.426104	0.458733	0.450096	104
1716	516	0.484496	0.385659	0.443798	0.435078	47		1716	533	0.457786	0.444653	0.418386	0.45122	153
1717	530	0.481132	0.422642	0.39434	0.451887	89		1717	555	0.493694	0.427027	0.428829	0.46036	264
1718	523	0.493308	0.399618	0.443595	0.446463	68		1718	536	0.475746	0.432836	0.432836	0.454291	178
1719	543	0.510129	0.401473	0.405157	0.455801	128		1719	530	0.492453	0.443396	0.433962	0.467925	146
1720	521	0.447217	0.424184	0.420345	0.435701	62		1720	530	0.509434	0.466038	0.445283	0.487736	159
1721	518	0.5	0.426641	0.416988	0.46332	53		1721	542	0.479705	0.433579	0.424354	0.456642	206
1722	513	0.463938	0.424951	0.436647	0.444444	38		1722	529	0.47448	0.438563	0.431002	0.456522	144
1723	512	0.472656	0.458984	0.412109	0.46582	35		1723	532	0.462406	0.424812	0.434211	0.443609	163
1724	527	0.451613	0.464896	0.457306	0.458254	80		1724	535	0.491589	0.428037	0.454206	0.459813	172
1725	526	0.463878	0.467681	0.429658	0.465779	77		1725	524	0.467557	0.438931	0.416031	0.453244	124
1726	527	0.464896	0.436433	0.392789	0.450664	80		1726	525	0.518095	0.445714	0.455238	0.481905	119
1727	541	0.487985	0.406654	0.377079	0.44732	122		1727	518	0.476834	0.432432	0.426641	0.454633	90
1728	537	0.461825	0.422719	0.400372	0.442272	110		1728	541	0.445471	0.397412	0.441774	0.421442	197
1729	523	0.460803	0.432122	0.434034	0.446463	68		1729	549	0.477231	0.413479	0.398907	0.445355	235
1730	529	0.499055	0.436673	0.425331	0.467864	86		1730	547	0.482633	0.422303	0.447898	0.452468	236
1731	537	0.44879	0.41527	0.420857	0.43203	110		1731	535	0.495327	0.411215	0.428037	0.453271	189
1732	547	0.477148	0.409506	0.398537	0.443327	140		1732	540	0.455556	0.411111	0.462963	0.433333	188
1733	530	0.513208	0.435849	0.422642	0.474528	89		1733	549	0.453552	0.420765	0.406193	0.437158	246
1734	517	0.479691	0.448743	0.410058	0.464217	50		1734	532	0.503759	0.402256	0.430451	0.453008	160
1735	527	0.493359	0.434535	0.428843	0.463947	80		1735	531	0.497175	0.448211	0.425612	0.472693	163
1736	544	0.485294	0.419118	0.430147	0.452206	131		1736	546	0.485348	0.413919	0.406593	0.449634	224
1737	522	0.496169	0.438697	0.440613	0.467433	65		1737	544	0.455882	0.439338	0.443015	0.44761	216
1738	531	0.46516	0.455744	0.433145	0.460452	92		1738	550	0.48	0.421818	0.416364	0.450909	254
1739	536	0.460821	0.432836	0.442164	0.446828	107		1739	542	0.5	0.446494	0.444649	0.473247	214
1740	529	0.482042	0.440454	0.41966	0.461248	86		1740	526	0.442966	0.435361	0.406844	0.439163	135
1741	531	0.493409	0.410546	0.461394	0.451977	92		1741	538	0.481413	0.407063	0.403346	0.444238	190
1742	533	0.459662	0.405253	0.439024	0.432458	98		1742	533	0.493433	0.43152	0.454034	0.462477	159
1743	513	0.469786	0.430799	0.430799	0.450292	38		1743	521	0.493282	0.420345	0.428023	0.456814	110
1744	523	0.456979	0.424474	0.445507	0.440727	68		1744	526	0.463878	0.420152	0.429658	0.442015	132
1745	513	0.42885	0.436647	0.405458	0.432749	38		1745	543	0.497238	0.401473	0.405157	0.449355	207
1746	531	0.467043	0.418079	0.427495	0.442561	92		1746	548	0.472628	0.399635	0.394161	0.436131	236
1747	520	0.486538	0.448077	0.401923	0.467308	59		1747	548	0.483577	0.414234	0.445255	0.448905	240
1748	512	0.449219	0.421875	0.441406	0.435547	35		1748	535	0.474766	0.409346	0.431776	0.442056	179
1749	532	0.456767	0.394737	0.428571	0.425752	95		1749	533	0.467167	0.427767	0.469043	0.447467	164
1750	535	0.461682	0.428037	0.418692	0.44486	104		1750	523	0.479924	0.464627	0.445507	0.472275	109
1751	526	0.501901	0.414449	0.452471	0.458175	77		1751	536	0.48694	0.438433	0.429104	0.462687	175
1752	520	0.471154	0.419231	0.407692	0.445192	59		1752	536	0.470149	0.425373	0.410448	0.447761	174
1753	535	0.452336	0.428037	0.437383	0.440187	104		1753	524	0.498092	0.425573	0.454198	0.461832	122
1754	515	0.450485	0.392233	0.423301	0.421359	44		1754	532	0.483083	0.426692	0.417293	0.454887	156
1755	528	0.477273	0.412879	0.426136	0.445076	83		1755	543	0.473297	0.432781	0.40884	0.453039	215
1756	536	0.449627	0.43097	0.436567	0.440299	107		1756	532	0.454887	0.419173	0.385338	0.43703	159
1757	529	0.485822	0.449905	0.451796	0.467864	86		1757	530	0.50566	0.454717	0.409434	0.480189	160
1758	524	0.450382	0.419847	0.429389	0.435115	71		1758	528	0.469697	0.435606	0.454545	0.452652	140
1759	536	0.479478	0.38806	0.399254	0.433769	107		1759	539	0.463822	0.423006	0.434137	0.443414	197
1760	525	0.460952	0.392381	0.426667	0.426667	74		1760	536	0.485075	0.43097	0.408582	0.458022	180
1761	530	0.469811	0.424528	0.426415	0.44717	89		1761	540	0.453704	0.451852	0.422222	0.452778	205
1762	525	0.481905	0.44	0.405714	0.460952	74		1762	533	0.493433	0.409006	0.444653	0.45122	161
1763	538	0.472119	0.438662	0.399628	0.45539	113		1763	520	0.476923	0.434615	0.448077	0.455769	95
1764	520	0.486538	0.425	0.415385	0.455769	59		1764	532	0.453008	0.432331	0.415414	0.442669	154
1765	543	0.453039	0.458564	0.430939	0.455801	128		1765	526	0.467681	0.460076	0.427757	0.463878	131
1766	528	0.49053	0.435606	0.456439	0.463068	83		1766	517	0.464217	0.450677	0.4294	0.457447	87
1767	542	0.51107	0.440959	0.433579	0.476015	125		1767	534	0.483146	0.438202	0.419476	0.460674	182
1768	522	0.498084	0.431034	0.444444	0.464559	65		1768	545	0.453211	0.449541	0.451376	0.451376	228
1769	523	0.474187	0.445507	0.422562	0.459847	68		1769	535	0.474766	0.435514	0.433645	0.45514	177
1770	544	0.474265	0.424632	0.443015	0.449449	131		1770	535	0.476636	0.42243	0.429907	0.449533	176
1771	527	0.468691	0.425047	0.466793	0.446869	80		1771	527	0.514231	0.426945	0.392789	0.470588	135
1772	523	0.460803	0.405354	0.460803	0.433078	68		1772	533	0.506567	0.440901	0.425891	0.473734	160
1773	520	0.486538	0.434615	0.428846	0.460577	59		1773	536	0.481343	0.393657	0.442164	0.4375	183
1774	522	0.480843	0.40613	0.438697	0.443487	65		1774	522	0.455939	0.43295	0.463602	0.444444	109
1775	542	0.46679	0.426199	0.435424	0.446494	125		1775	533	0.493433	0.422139	0.457786	0.457786	169
1776	526	0.454373	0.431559	0.425856	0.442966	77		1776	524	0.48855	0.431298	0.425573	0.459924	114
1777	507	0.487179	0.453649	0.420118	0.470414	20		1777	542	0.483395	0.435424	0.429889	0.45941	200
1778	526	0.456274	0.420152	0.404943	0.438213	77		1778	530	0.475472	0.443396	0.435849	0.459434	153
1779	531	0.478343	0.425612	0.419962	0.451977	92		1779	550	0.454545	0.454545	0.405455	0.454545	245
1780	524	0.48855	0.465649	0.446565	0.477099	71		1780	532	0.460526	0.454887	0.43609	0.457707	166
1781	522	0.507663	0.427203	0.43295	0.467433	65		1781	540	0.462963	0.42037	0.398148	0.441667	205
1782	513	0.477583	0.469786	0.424951	0.473684	38		1782	536	0.458955	0.416045	0.41791	0.4375	181
1783	532	0.492481	0.430451	0.428571	0.461466	95		1783	551	0.477314	0.404719	0.435572	0.441016	253
1784	530	0.477358	0.469811	0.428302	0.473585	89		1784	546	0.457875	0.423077	0.404762	0.440476	224
1785	526	0.480989	0.439163	0.439163	0.460076	77		1785	544	0.459559	0.459559	0.40625	0.459559	221
1786	536	0.434701	0.421642	0.43097	0.428172	107		1786	539	0.499072	0.445269	0.437848	0.472171	200
1787	549	0.459016	0.428051	0.462659	0.443534	146		1787	530	0.507547	0.411321	0.415094	0.459434	152
1788	538	0.462825	0.442379	0.434944	0.452602	113		1788	536	0.468284	0.402985	0.367537	0.435634	178
1789	515	0.454369	0.452427	0.423301	0.453398	44		1789	534	0.479401	0.425094	0.432584	0.452247	172
1790	521	0.476008	0.435701	0.429942	0.455854	62		1790	527	0.500949	0.470588	0.428843	0.485769	142
1791	525	0.489524	0.409524	0.409524	0.449524	74		1791	527	0.491461	0.42315	0.44592	0.457306	136
1792	532	0.496241	0.43797	0.430451	0.467105	95		1792	540	0.472222	0.435185	0.427778	0.453704	207
1793	519	0.477842	0.377649	0.421965	0.427746	56		1793	550	0.445455	0.392727	0.4	0.419091	246
1794	543	0.475138	0.438306	0.441989	0.456722	128		1794	555	0.461261	0.425225	0.43964	0.443243	278
1795	524	0.490458	0.438931	0.433206	0.464695	71		1795	524	0.48855	0.431298	0.458015	0.459924	123
1796	524	0.458015	0.446565	0.46374	0.45229	71		1796	537	0.459963	0.420857	0.368715	0.44041	188
1797	519	0.493256	0.43738	0.423892	0.465318	56		1797	540	0.466667	0.438889	0.474074	0.452778	194
1798	552	0.449275	0.447464	0.403986	0.44837	155		1798	542	0.450185	0.407749	0.391144	0.428967	204
1799	532	0.462406	0.426692	0.424812	0.444549	95		1799	534	0.477528	0.447566	0.43633	0.462547	168
1800	532	0.454887	0.43797	0.434211	0.446429	95		1800	532	0.458647	0.432331	0.415414	0.445489	169
1801	533	0.489681	0.454034	0.409006	0.471857	98		1801	538	0.48513	0.453532	0.423792	0.469331	194
1802	516	0.484496	0.424419	0.430233	0.454457	47		1802	529	0.47259	0.408318	0.42155	0.440454	151
1803	523	0.462715	0.460803	0.441683	0.461759	68		1803	533	0.500938	0.452158	0.435272	0.476548	159
1804	533	0.487805	0.407129	0.450281	0.447467	98		1804	553	0.466546	0.439421	0.399638	0.452984	263
1805	539	0.476809	0.439703	0.406308	0.458256	116		1805	522	0.467433	0.43295	0.438697	0.450192	113
1806	523	0.478011	0.434034	0.42065	0.456023	68		1806	533	0.50469	0.442777	0.410882	0.473734	168
1807	525	0.478095	0.405714	0.422857	0.441905	74		1807	522	0.5	0.438697	0.421456	0.469349	115
1808	530	0.490566	0.426415	0.430189	0.458491	89		1808	531	0.52354	0.438795	0.427495	0.481168	153
1809	531	0.467043	0.442561	0.455744	0.454802	92		1809	531	0.519774	0.463277	0.448211	0.491525	152
1810	538	0.483271	0.420074	0.395911	0.451673	113		1810	529	0.489603	0.455577	0.413989	0.47259	155
1811	527	0.451613	0.442125	0.421252	0.446869	80		1811	522	0.490421	0.429119	0.434866	0.45977	108
1812	524	0.465649	0.423664	0.44084	0.444656	71		1812	541	0.463956	0.415896	0.436229	0.439926	203
1813	529	0.47448	0.400756	0.42344	0.437618	86		1813	528	0.486742	0.414773	0.462121	0.450758	147
1814	534	0.485019	0.402622	0.406367	0.44382	101		1814	534	0.451311	0.44382	0.456929	0.447566	165
1815	522	0.475096	0.457854	0.427203	0.466475	65		1815	529	0.499055	0.41966	0.427221	0.459357	147
1816	533	0.499062	0.437148	0.403377	0.468105	98		1816	555	0.463063	0.427027	0.428829	0.445045	261
1817	525	0.491429	0.432381	0.44	0.461905	74		1817	535	0.48785	0.442991	0.420561	0.465421	170
1818	524	0.465649	0.433206	0.433206	0.449427	71		1818	532	0.475564	0.406015	0.413534	0.440789	161
1819	534	0.456929	0.438202	0.447566	0.447566	101		1819	545	0.473394	0.442202	0.431193	0.457798	219
1820	522	0.475096	0.417625	0.427203	0.44636	65		1820	546	0.46337	0.408425	0.406593	0.435897	235
1821	522	0.452107	0.427203	0.436782	0.439655	65		1821	526	0.475285	0.444867	0.441065	0.460076	130
1822	523	0.462715	0.437859	0.468451	0.450287	68		1822	539	0.489796	0.44898	0.441558	0.469388	194
1823	526	0.479087	0.439163	0.422053	0.459125	77		1823	532	0.492481	0.426692	0.456767	0.459586	160
1824	518	0.490347	0.409266	0.442085	0.449807	53		1824	523	0.491396	0.390057	0.409178	0.440727	121
1825	522	0.452107	0.413793	0.411877	0.43295	65		1825	538	0.446097	0.414498	0.395911	0.430297	185
1826	521	0.518234	0.428023	0.40499	0.473129	62		1826	514	0.457198	0.428016	0.428016	0.442607	70
1827	521	0.472169	0.410749	0.399232	0.441459	62		1827	533	0.463415	0.405253	0.424015	0.434334	162
1828	538	0.479554	0.418216	0.416357	0.448885	113		1828	531	0.483992	0.418079	0.47646	0.451036	156
1829	527	0.487666	0.42315	0.425047	0.455408	80		1829	533	0.461538	0.412758	0.412758	0.437148	164
1830	513	0.481481	0.42885	0.432749	0.455166	38		1830	530	0.475472	0.424528	0.435849	0.45	151
1831	537	0.476723	0.454376	0.413408	0.465549	110		1831	537	0.458101	0.396648	0.44879	0.427374	192
1832	534	0.507491	0.428839	0.458801	0.468165	101		1832	535	0.491589	0.441121	0.431776	0.466355	170
1833	534	0.481273	0.426966	0.419476	0.45412	101		1833	529	0.470699	0.41966	0.434783	0.44518	144
1834	528	0.481061	0.441288	0.433712	0.461174	83		1834	539	0.478664	0.424861	0.415584	0.451763	186
1835	528	0.475379	0.448864	0.426136	0.462121	83		1835	527	0.468691	0.41556	0.409867	0.442125	132
1836	528	0.492424	0.42803	0.471591	0.460227	83		1836	530	0.490566	0.450943	0.432075	0.470755	153
1837	513	0.475634	0.42885	0.442495	0.452242	38		1837	525	0.47619	0.422857	0.422857	0.449524	125
1838	530	0.450943	0.418868	0.443396	0.434906	89		1838	521	0.474088	0.428023	0.401152	0.451056	110
1839	523	0.451243	0.447419	0.455067	0.449331	68		1839	542	0.49262	0.429889	0.442804	0.461255	211
1840	541	0.475046	0.462107	0.419593	0.468577	122		1840	528	0.479167	0.435606	0.414773	0.457386	142
1841	531	0.480226	0.39548	0.416196	0.437853	92		1841	529	0.480151	0.438563	0.434783	0.459357	140
1842	523	0.50478	0.432122	0.418738	0.468451	68		1842	521	0.497121	0.447217	0.445298	0.472169	103
1843	532	0.483083	0.441729	0.415414	0.462406	95		1843	529	0.508507	0.446125	0.448015	0.477316	153
1844	525	0.489524	0.4	0.415238	0.444762	74		1844	537	0.500931	0.389199	0.446927	0.445065	193
1845	527	0.461101	0.41556	0.444023	0.43833	80		1845	530	0.498113	0.39434	0.443396	0.446226	154
1846	520	0.484615	0.423077	0.421154	0.453846	59		1846	550	0.421818	0.390909	0.412727	0.406364	249
1847	534	0.473783	0.462547	0.419476	0.468165	101		1847	538	0.477695	0.472119	0.459108	0.474907	196
1848	513	0.497076	0.446394	0.382066	0.471735	38		1848	536	0.483209	0.425373	0.432836	0.454291	187
1849	518	0.503861	0.418919	0.411197	0.46139	53		1849	542	0.5	0.444649	0.407749	0.472325	212
1850	534	0.488764	0.426966	0.428839	0.457865	101		1850	535	0.480374	0.398131	0.416822	0.439252	181
1851	541	0.497227	0.419593	0.428835	0.45841	122		1851	543	0.462247	0.412523	0.41989	0.437385	214
1852	522	0.482759	0.429119	0.440613	0.455939	65		1852	522	0.463602	0.434866	0.452107	0.449234	112
1853	537	0.461825	0.446927	0.41527	0.454376	110		1853	537	0.49162	0.435754	0.445065	0.463687	183
1854	520	0.503846	0.413462	0.394231	0.458654	59		1854	537	0.500931	0.446927	0.439479	0.473929	180
1855	532	0.483083	0.415414	0.43797	0.449248	95		1855	527	0.489564	0.42315	0.43833	0.456357	140
1856	523	0.462715	0.416826	0.426386	0.439771	68		1856	531	0.493409	0.391714	0.455744	0.442561	155
1857	532	0.464286	0.385338	0.421053	0.424812	95		1857	527	0.487666	0.44592	0.474383	0.466793	135
1858	532	0.488722	0.400376	0.419173	0.444549	95		1858	532	0.471805	0.426692	0.411654	0.449248	164
1859	528	0.479167	0.412879	0.420455	0.446023	83		1859	550	0.496364	0.42	0.425455	0.458182	246
1860	542	0.47417	0.428044	0.405904	0.451107	125		1860	534	0.445693	0.434457	0.432584	0.440075	166
1861	540	0.481481	0.405556	0.42963	0.443519	119		1861	518	0.484556	0.472973	0.42278	0.478764	94
1862	527	0.487666	0.440228	0.444023	0.463947	80		1862	527	0.493359	0.43074	0.426945	0.462049	137
1863	525	0.453333	0.432381	0.43619	0.442857	74		1863	531	0.497175	0.450094	0.457627	0.473635	151
1864	525	0.468571	0.409524	0.424762	0.439048	74		1864	525	0.457143	0.4	0.415238	0.428571	129
1865	545	0.489908	0.422018	0.423853	0.455963	134		1865	533	0.50469	0.43152	0.446529	0.468105	166
1866	532	0.483083	0.415414	0.434211	0.449248	95		1866	533	0.474672	0.425891	0.420263	0.450281	161
1867	527	0.45351	0.44592	0.404175	0.449715	80		1867	521	0.46833	0.447217	0.466411	0.457774	108
1868	527	0.464896	0.432638	0.425047	0.448767	80		1868	528	0.484848	0.473485	0.422348	0.479167	134
1869	530	0.490566	0.432075	0.401887	0.461321	89		1869	520	0.507692	0.430769	0.444231	0.469231	105
1870	519	0.508671	0.429672	0.418112	0.469171	56		1870	531	0.508475	0.39548	0.45951	0.451977	154
1871	526	0.479087	0.412548	0.452471	0.445817	77		1871	537	0.482309	0.420857	0.430168	0.451583	190
1872	516	0.486434	0.443798	0.45155	0.465116	47		1872	538	0.449814	0.420074	0.412639	0.434944	193
1873	531	0.480226	0.442561	0.404896	0.461394	92		1873	532	0.522556	0.421053	0.400376	0.471805	158
1874	533	0.452158	0.409006	0.414634	0.430582	98		1874	529	0.504726	0.427221	0.455577	0.465974	144
1875	524	0.501908	0.442748	0.408397	0.472328	71		1875	517	0.473888	0.446809	0.40619	0.460348	88
1876	527	0.457306	0.43074	0.43074	0.444023	80		1876	536	0.494403	0.404851	0.449627	0.449627	182
1877	526	0.467681	0.429658	0.456274	0.448669	77		1877	533	0.469043	0.429644	0.410882	0.449343	163
1878	519	0.491329	0.412331	0.418112	0.45183	56		1878	544	0.463235	0.435662	0.40625	0.449449	223
1879	524	0.482824	0.438931	0.419847	0.460878	71		1879	535	0.474766	0.446729	0.439252	0.460748	174
1880	532	0.471805	0.407895	0.456767	0.43985	95		1880	525	0.491429	0.455238	0.432381	0.473333	128
1881	530	0.492453	0.45283	0.401887	0.472642	89		1881	529	0.495274	0.47259	0.408318	0.483932	142
1882	511	0.483366	0.434442	0.420744	0.458904	32		1882	533	0.500938	0.424015	0.424015	0.462477	169
1883	528	0.454545	0.469697	0.448864	0.462121	83		1883	537	0.478585	0.445065	0.396648	0.461825	181
1884	527	0.478178	0.402277	0.459203	0.440228	80		1884	543	0.471455	0.430939	0.421731	0.451197	210
1885	517	0.439072	0.419729	0.415861	0.4294	50		1885	536	0.524254	0.438433	0.464552	0.481343	185
1886	520	0.461538	0.461538	0.407692	0.461538	59		1886	527	0.451613	0.421252	0.42315	0.436433	133
1887	525	0.52	0.426667	0.419048	0.473333	74		1887	533	0.508443	0.442777	0.429644	0.47561	171
1888	532	0.475564	0.43985	0.422932	0.457707	95		1888	530	0.488679	0.40566	0.418868	0.44717	157
1889	526	0.458175	0.401141	0.448669	0.429658	77		1889	543	0.47698	0.414365	0.406998	0.445672	207
1890	522	0.505747	0.427203	0.411877	0.466475	65		1890	541	0.467652	0.419593	0.426987	0.443623	207
1891	527	0.436433	0.425047	0.468691	0.43074	80		1891	519	0.460501	0.433526	0.429672	0.447013	96
1892	522	0.5	0.408046	0.471264	0.454023	65		1892	534	0.462547	0.470037	0.438202	0.466292	173
1893	537	0.478585	0.407821	0.420857	0.443203	110		1893	535	0.471028	0.435514	0.416822	0.453271	179
1894	528	0.479167	0.458333	0.420455	0.46875	83		1894	523	0.472275	0.414914	0.468451	0.443595	114
1895	537	0.487896	0.430168	0.426443	0.459032	110		1895	537	0.50838	0.422719	0.405959	0.465549	183
1896	520	0.457692	0.436538	0.426923	0.447115	59		1896	537	0.487896	0.392924	0.446927	0.44041	190
1897	522	0.457854	0.425287	0.457854	0.441571	65		1897	531	0.468927	0.412429	0.433145	0.440678	159
1898	518	0.465251	0.393822	0.430502	0.429537	53		1898	521	0.489443	0.439539	0.452975	0.464491	110
1899	529	0.483932	0.436673	0.427221	0.460302	86		1899	537	0.495345	0.456238	0.443203	0.475791	183
1900	521	0.493282	0.428023	0.428023	0.460653	62		1900	527	0.470588	0.436433	0.413662	0.45351	132
1901	518	0.457529	0.455598	0.451737	0.456564	53		1901	526	0.467681	0.442966	0.41635	0.455323	124
1902	526	0.509506	0.437262	0.442966	0.473384	77		1902	531	0.444444	0.382298	0.427495	0.413371	158
1903	534	0.475655	0.426966	0.438202	0.451311	101		1903	523	0.479924	0.445507	0.439771	0.462715	115
1904	526	0.467681	0.446768	0.420152	0.457224	77		1904	545	0.46789	0.422018	0.411009	0.444954	219
1905	524	0.479008	0.433206	0.435115	0.456107	71		1905	519	0.499037	0.44894	0.464355	0.473988	96
1906	512	0.425781	0.447266	0.441406	0.436523	35		1906	545	0.480734	0.436697	0.407339	0.458716	228
1907	536	0.501866	0.414179	0.453358	0.458022	107		1907	535	0.499065	0.465421	0.44486	0.482243	177
1908	539	0.487941	0.426716	0.400742	0.457328	116		1908	541	0.489834	0.414048	0.44732	0.451941	207
1909	547	0.458867	0.447898	0.416819	0.453382	140		1909	534	0.477528	0.426966	0.426966	0.452247	175
1910	516	0.430233	0.436047	0.410853	0.43314	47		1910	528	0.469697	0.435606	0.412879	0.452652	136
1911	531	0.467043	0.404896	0.391714	0.43597	92		1911	533	0.478424	0.43152	0.446529	0.454972	157
1912	525	0.495238	0.409524	0.424762	0.452381	74		1912	534	0.473783	0.451311	0.479401	0.462547	170
1913	543	0.499079	0.405157	0.427256	0.452118	128		1913	543	0.486188	0.395948	0.447514	0.441068	212
1914	512	0.435547	0.421875	0.445312	0.428711	35		1914	531	0.474576	0.429379	0.429379	0.451977	158
1915	520	0.475	0.415385	0.448077	0.445192	59		1915	543	0.471455	0.443831	0.45488	0.457643	212
1916	533	0.489681	0.446529	0.448405	0.468105	98		1916	523	0.478011	0.437859	0.422562	0.457935	119
1917	524	0.435115	0.465649	0.406489	0.450382	71		1917	540	0.475926	0.440741	0.412963	0.458333	191
1918	535	0.480374	0.452336	0.420561	0.466355	104		1918	539	0.495362	0.426716	0.404453	0.461039	193
1919	517	0.502901	0.444874	0.419729	0.473888	50		1919	542	0.453875	0.409594	0.446494	0.431734	205
1920	519	0.487476	0.38343	0.400771	0.435453	56		1920	527	0.478178	0.451613	0.468691	0.464896	137
1921	524	0.465649	0.446565	0.425573	0.456107	71		1921	536	0.466418	0.382463	0.438433	0.42444	174
1922	549	0.453552	0.415301	0.440801	0.434426	146		1922	524	0.505725	0.446565	0.433206	0.476145	123
1923	528	0.484848	0.407197	0.435606	0.446023	83		1923	547	0.478976	0.413163	0.440585	0.446069	236
1924	514	0.457198	0.433852	0.418288	0.445525	41		1924	542	0.46679	0.394834	0.383764	0.430812	209
1925	527	0.461101	0.42315	0.447818	0.442125	80		1925	543	0.458564	0.412523	0.39779	0.435543	214
1926	517	0.448743	0.437137	0.423598	0.44294	50		1926	534	0.481273	0.432584	0.41573	0.456929	164
1927	531	0.489642	0.440678	0.40678	0.46516	92		1927	524	0.461832	0.473282	0.419847	0.467557	124
1928	518	0.469112	0.403475	0.409266	0.436293	53		1928	545	0.466055	0.409174	0.440367	0.437615	226
1929	518	0.480695	0.432432	0.409266	0.456564	53		1929	537	0.476723	0.41527	0.405959	0.445996	182
1930	522	0.448276	0.400383	0.461686	0.42433	65		1930	528	0.50947	0.407197	0.433712	0.458333	143
1931	535	0.525234	0.428037	0.424299	0.476636	104		1931	540	0.488889	0.414815	0.403704	0.451852	193
1932	521	0.495202	0.429942	0.456814	0.462572	62		1932	543	0.478821	0.434622	0.447514	0.456722	205
1933	532	0.469925	0.415414	0.43797	0.442669	95		1933	531	0.467043	0.380414	0.438795	0.423729	167
1934	522	0.478927	0.454023	0.448276	0.466475	65		1934	535	0.478505	0.461682	0.442991	0.470093	170
1935	529	0.47448	0.410208	0.438563	0.442344	86		1935	530	0.466038	0.420755	0.422642	0.443396	143
1936	542	0.457565	0.426199	0.429889	0.441882	125		1936	546	0.472527	0.452381	0.43956	0.462454	227
1937	519	0.481696	0.404624	0.433526	0.44316	56		1937	542	0.48893	0.428044	0.446494	0.458487	206
1938	529	0.470699	0.449905	0.461248	0.460302	86		1938	528	0.507576	0.410985	0.42803	0.45928	142
1939	528	0.458333	0.416667	0.405303	0.4375	83		1939	547	0.477148	0.429616	0.451554	0.453382	237
1940	516	0.465116	0.424419	0.443798	0.444767	47		1940	536	0.479478	0.419776	0.442164	0.449627	186
1941	529	0.485822	0.413989	0.410208	0.449905	86		1941	554	0.49278	0.416968	0.400722	0.454874	271
1942	533	0.489681	0.439024	0.412758	0.464353	98		1942	539	0.482375	0.426716	0.428571	0.454545	188
1943	523	0.466539	0.43021	0.434034	0.448375	68		1943	528	0.501894	0.410985	0.401515	0.456439	136
1944	536	0.462687	0.447761	0.408582	0.455224	107		1944	530	0.479245	0.433962	0.413208	0.456604	150
1945	518	0.472973	0.432432	0.401544	0.452703	53		1945	529	0.476371	0.42344	0.438563	0.449905	158
1946	541	0.487985	0.430684	0.462107	0.459335	122		1946	526	0.519011	0.441065	0.425856	0.480038	131
1947	520	0.482692	0.455769	0.432692	0.469231	59		1947	534	0.526217	0.426966	0.434457	0.476592	173
1948	539	0.506494	0.380334	0.460111	0.443414	116		1948	538	0.466543	0.438662	0.420074	0.452602	196
1949	526	0.471483	0.39924	0.43346	0.435361	77		1949	534	0.492509	0.413858	0.434457	0.453184	171
1950	519	0.441233	0.43738	0.425819	0.439306	56		1950	529	0.497164	0.442344	0.463138	0.469754	145
1951	527	0.468691	0.421252	0.449715	0.444972	80		1951	537	0.472998	0.392924	0.41527	0.432961	184
1952	526	0.461977	0.425856	0.404943	0.443916	77		1952	531	0.506591	0.442561	0.446328	0.474576	156
1953	510	0.458824	0.456863	0.417647	0.457843	29		1953	524	0.467557	0.412214	0.433206	0.439885	128
1954	530	0.5	0.418868	0.424528	0.459434	89		1954	538	0.473978	0.438662	0.421933	0.45632	192
1955	530	0.498113	0.464151	0.426415	0.481132	89		1955	528	0.5	0.465909	0.418561	0.482955	140
1956	517	0.437137	0.423598	0.466151	0.430368	50		1956	534	0.494382	0.419476	0.421348	0.456929	177
1957	539	0.487941	0.439703	0.432282	0.463822	116		1957	535	0.499065	0.392523	0.411215	0.445794	168
1958	531	0.495292	0.444444	0.450094	0.469868	92		1958	533	0.474672	0.433396	0.433396	0.454034	162
1959	535	0.485981	0.433645	0.456075	0.459813	104		1959	541	0.489834	0.428835	0.4122	0.459335	199
1960	521	0.466411	0.452975	0.433781	0.459693	62		1960	535	0.485981	0.46729	0.414953	0.476636	179
1961	526	0.492395	0.448669	0.452471	0.470532	77		1961	531	0.504708	0.436911	0.425612	0.47081	156
1962	535	0.454206	0.471028	0.390654	0.462617	104		1962	523	0.51434	0.424474	0.414914	0.469407	118
1963	544	0.454044	0.430147	0.400735	0.442096	131		1963	543	0.480663	0.421731	0.425414	0.451197	213
1964	527	0.44592	0.444023	0.44592	0.444972	80		1964	523	0.481836	0.447419	0.424474	0.464627	121
1965	523	0.502868	0.462715	0.42065	0.482792	68		1965	542	0.487085	0.437269	0.387454	0.462177	200
1966	533	0.454034	0.439024	0.420263	0.446529	98		1966	523	0.487572	0.434034	0.416826	0.460803	112
1967	539	0.487941	0.439703	0.404453	0.463822	116		1967	526	0.484791	0.441065	0.429658	0.462928	138
1968	522	0.480843	0.436782	0.475096	0.458812	65		1968	526	0.490494	0.429658	0.460076	0.460076	135
1969	540	0.511111	0.437037	0.442593	0.474074	119		1969	538	0.457249	0.425651	0.442379	0.44145	192
1970	527	0.457306	0.42315	0.43074	0.440228	80		1970	528	0.473485	0.441288	0.395833	0.457386	148
1971	513	0.430799	0.397661	0.454191	0.41423	38		1971	541	0.512015	0.436229	0.410351	0.474122	215
1972	533	0.487805	0.442777	0.437148	0.465291	98		1972	538	0.477695	0.436803	0.453532	0.457249	182
1973	520	0.515385	0.425	0.434615	0.470192	59		1973	539	0.473098	0.42115	0.430427	0.447124	192
1974	531	0.482109	0.408663	0.446328	0.445386	92		1974	539	0.473098	0.441558	0.430427	0.457328	198
1975	526	0.463878	0.45057	0.41635	0.457224	77		1975	538	0.473978	0.420074	0.429368	0.447026	194
1976	532	0.513158	0.413534	0.417293	0.463346	95		1976	527	0.480076	0.42315	0.421252	0.451613	141
1977	522	0.461686	0.431034	0.427203	0.44636	65		1977	540	0.472222	0.440741	0.405556	0.456481	201
1978	553	0.45208	0.424955	0.399638	0.438517	158		1978	541	0.500924	0.406654	0.432532	0.453789	214
1979	526	0.479087	0.422053	0.441065	0.45057	77		1979	537	0.497207	0.417132	0.433892	0.457169	189
1980	519	0.475915	0.456647	0.479769	0.466281	56		1980	535	0.48972	0.435514	0.414953	0.462617	180
1981	516	0.50969	0.47093	0.420543	0.49031	47		1981	525	0.459048	0.407619	0.453333	0.433333	131
1982	535	0.523364	0.390654	0.44486	0.457009	104		1982	536	0.451493	0.408582	0.408582	0.430037	184
1983	506	0.466403	0.403162	0.432806	0.434783	17		1983	537	0.482309	0.404097	0.428305	0.443203	189
1984	525	0.478095	0.434286	0.441905	0.45619	74		1984	540	0.453704	0.431481	0.403704	0.442593	193
1985	526	0.469582	0.427757	0.442966	0.448669	77		1985	531	0.487759	0.427495	0.435028	0.457627	154
1986	526	0.463878	0.439163	0.403042	0.451521	77		1986	537	0.467412	0.409683	0.439479	0.438547	180
1987	533	0.459662	0.414634	0.474672	0.437148	98		1987	529	0.465028	0.432892	0.400756	0.44896	142
1988	524	0.513359	0.429389	0.44084	0.471374	71		1988	524	0.479008	0.442748	0.410305	0.460878	120
1989	524	0.486641	0.416031	0.425573	0.451336	71		1989	529	0.497164	0.446125	0.442344	0.471645	145
1990	517	0.508704	0.433269	0.421663	0.470986	50		1990	531	0.474576	0.423729	0.425612	0.449153	151
1991	527	0.44592	0.432638	0.398482	0.439279	80		1991	543	0.513812	0.443831	0.443831	0.478821	206
1992	540	0.451852	0.42037	0.438889	0.436111	119		1992	541	0.480591	0.441774	0.428835	0.461183	201
1993	526	0.48289	0.425856	0.442966	0.454373	77		1993	542	0.450185	0.409594	0.428044	0.429889	206
[truncated: 98,007 more rows]

## Sheet: (3)Random_CDSs-MSA
	(3) The similarities of random frame translations (aligned by MSA)
(C) Three frames; MSA Aligned								(D) Three CDSs; MSA Aligned
No	Length	S12	S13	S23	Average of S12 and S13	Gaps		No	Length	S12	S13	S23	Average of S12 and S13	Gaps
Average	346.978	0.409341	0.410541	0.4482	0.409941	108.272		Average	348.082	0.411282	0.413116	0.446996	0.412199	109.47			T-test
STDEV	19.2125	0.0595513	0.0593746	0.0436612	0.0551845	20.3996		STDEV	19.8965	0.0597218	0.0593924	0.0431253	0.0550864	20.3764			3.38395e-13	3.14378e-22	5.37455e-10	5.31318e-20
Max	877	0.57622	0.580838	0.580547	0.540909	218		Max	848	0.594512	0.579268	0.590214	0.540059	216
Min	314	0.203438	0.18018	0.255952	0.207207	41		Min	314	0.197101	0.179567	0.243478	0.201238	42
1	382	0.41349	0.410557	0.43695	0.412023	125		1	335	0.480597	0.426866	0.456716	0.453731	105
2	326	0.377301	0.392638	0.472393	0.384969	80		2	369	0.437318	0.408163	0.460641	0.422741	129
3	330	0.409091	0.460606	0.442424	0.434848	92		3	332	0.382263	0.360856	0.461774	0.37156	81
4	337	0.397626	0.504451	0.442136	0.451039	113		4	330	0.463636	0.493939	0.421212	0.478788	90
5	380	0.302053	0.416422	0.378299	0.359238	125		5	384	0.325373	0.420896	0.358209	0.373134	105
6	327	0.422018	0.501529	0.559633	0.461774	83		6	333	0.486486	0.441441	0.444444	0.463964	99
7	332	0.423313	0.457055	0.509202	0.440184	80		7	324	0.376543	0.416667	0.444444	0.396605	72
8	334	0.452096	0.428144	0.434132	0.44012	104		8	330	0.469697	0.406061	0.442424	0.437879	90
9	343	0.388724	0.364985	0.495549	0.376855	113		9	347	0.381381	0.378378	0.399399	0.37988	99
10	350	0.428571	0.428571	0.505714	0.428571	152		10	332	0.449541	0.477064	0.458716	0.463303	81
11	349	0.51682	0.480122	0.470948	0.498471	83		11	373	0.45584	0.39886	0.433048	0.42735	153
12	410	0.368902	0.411585	0.32622	0.390244	86		12	332	0.51506	0.5	0.406627	0.50753	96
13	334	0.36036	0.423423	0.447447	0.391892	101		13	332	0.35241	0.322289	0.512048	0.337349	96
14	333	0.42042	0.453453	0.483483	0.436937	101		14	340	0.420588	0.523529	0.444118	0.472059	120
15	344	0.348837	0.34593	0.418605	0.347384	134		15	365	0.345566	0.406728	0.400612	0.376147	81
16	343	0.446064	0.521866	0.437318	0.483965	131		16	346	0.39528	0.386431	0.351032	0.390855	117
17	363	0.353659	0.417683	0.429878	0.385671	86		17	329	0.455927	0.43465	0.462006	0.445289	87
18	355	0.304985	0.360704	0.387097	0.332845	125		18	347	0.337176	0.308357	0.481268	0.322767	141
19	341	0.466276	0.457478	0.524927	0.461877	125		19	325	0.375385	0.378462	0.483077	0.376923	75
20	343	0.403614	0.376506	0.35241	0.39006	98		20	347	0.343109	0.422287	0.407625	0.382698	123
21	339	0.436578	0.460177	0.424779	0.448378	119		21	337	0.290801	0.305638	0.459941	0.29822	111
22	325	0.44	0.529231	0.483077	0.484615	77		22	330	0.324242	0.315152	0.490909	0.319697	90
23	340	0.429412	0.464706	0.508824	0.447059	122		23	341	0.442815	0.507331	0.442815	0.475073	123
24	325	0.495385	0.430769	0.458462	0.463077	77		24	365	0.370262	0.346939	0.446064	0.358601	129
25	385	0.39939	0.414634	0.45122	0.407012	86		25	336	0.458333	0.428571	0.520833	0.443452	108
26	398	0.370821	0.425532	0.443769	0.398176	89		26	333	0.368902	0.387195	0.405488	0.378049	84
27	357	0.376119	0.334328	0.483582	0.355224	107		27	360	0.414201	0.387574	0.508876	0.400888	114
28	338	0.485207	0.39645	0.434911	0.440828	116		28	355	0.396396	0.447447	0.510511	0.421922	99
29	337	0.433234	0.4273	0.501484	0.430267	113		29	346	0.427746	0.424855	0.453757	0.426301	138
30	356	0.319149	0.328267	0.392097	0.323708	89		30	349	0.438395	0.455587	0.469914	0.446991	147
31	342	0.476608	0.473684	0.45614	0.475146	128		31	340	0.452941	0.464706	0.464706	0.458824	120
32	335	0.420896	0.450746	0.441791	0.435821	107		32	354	0.433735	0.466867	0.5	0.450301	96
33	362	0.458824	0.420588	0.461765	0.439706	122		33	365	0.359649	0.450292	0.44152	0.404971	126
34	350	0.388889	0.395062	0.398148	0.391975	74		34	336	0.3125	0.327381	0.452381	0.31994	108
35	429	0.446429	0.360119	0.363095	0.403274	110		35	364	0.406433	0.48538	0.435673	0.445906	126
36	354	0.412651	0.409639	0.48494	0.411145	98		36	361	0.459459	0.456456	0.438438	0.457958	99
37	335	0.423881	0.498507	0.41791	0.461194	107		37	345	0.411594	0.376812	0.434783	0.394203	135
38	354	0.429379	0.440678	0.477401	0.435028	164		38	332	0.527108	0.427711	0.424699	0.47741	96
39	341	0.416422	0.475073	0.439883	0.445748	125		39	363	0.398204	0.416168	0.431138	0.407186	102
40	357	0.344828	0.387931	0.405172	0.366379	146		40	369	0.435159	0.426513	0.48415	0.430836	141
41	336	0.458333	0.502976	0.434524	0.480655	110		41	363	0.460411	0.457478	0.451613	0.458944	123
42	354	0.451807	0.436747	0.472892	0.444277	98		42	349	0.389381	0.39233	0.415929	0.390855	117
43	353	0.453172	0.477341	0.510574	0.465257	95		43	398	0.346269	0.346269	0.38806	0.346269	105
44	398	0.375375	0.306306	0.405405	0.340841	101		44	326	0.460123	0.457055	0.506135	0.458589	78
45	335	0.41194	0.474627	0.438806	0.443284	107		45	340	0.291176	0.320588	0.464706	0.305882	120
46	336	0.330357	0.357143	0.455357	0.34375	110		46	333	0.435435	0.534535	0.498498	0.484985	99
47	365	0.443149	0.434402	0.422741	0.438776	131		47	360	0.408284	0.434911	0.502959	0.421598	114
48	327	0.449541	0.480122	0.446483	0.464832	83		48	358	0.458333	0.467262	0.41369	0.462798	108
49	383	0.39881	0.366071	0.428571	0.38244	110		49	409	0.303725	0.329513	0.346705	0.316619	147
50	342	0.404255	0.352584	0.413374	0.378419	89		50	355	0.375758	0.390909	0.378788	0.383333	90
51	358	0.369048	0.363095	0.434524	0.366071	110		51	364	0.304094	0.347953	0.44152	0.326023	126
52	339	0.317221	0.350453	0.380665	0.333837	95		52	339	0.439528	0.445428	0.489676	0.442478	117
53	339	0.451327	0.463127	0.501475	0.457227	119		53	327	0.311927	0.321101	0.507645	0.316514	81
54	380	0.390533	0.461538	0.434911	0.426036	116		54	332	0.391566	0.5	0.433735	0.445783	96
55	325	0.470769	0.461538	0.473846	0.466154	77		55	335	0.492537	0.450746	0.41791	0.471642	105
56	344	0.459302	0.430233	0.456395	0.444767	134		56	333	0.435435	0.510511	0.465465	0.472973	99
57	335	0.513433	0.444776	0.495522	0.479104	107		57	371	0.366569	0.390029	0.445748	0.378299	123
58	338	0.35503	0.298817	0.449704	0.326923	116		58	353	0.361032	0.309456	0.398281	0.335244	147
59	419	0.38	0.348571	0.394286	0.364286	152		59	361	0.327536	0.388406	0.388406	0.357971	135
60	345	0.45045	0.441441	0.486486	0.445946	101		60	366	0.479651	0.412791	0.444767	0.446221	132
61	383	0.425982	0.362538	0.410876	0.39426	95		61	337	0.347181	0.362018	0.397626	0.354599	111
62	353	0.47432	0.453172	0.444109	0.463746	95		62	411	0.37092	0.308605	0.364985	0.339763	111
63	342	0.357143	0.383929	0.375	0.370536	110		63	369	0.397695	0.446686	0.403458	0.42219	141
64	351	0.430199	0.415954	0.45584	0.423077	155		64	349	0.438395	0.47851	0.389685	0.458453	147
65	361	0.345133	0.324484	0.451327	0.334808	119		65	339	0.439528	0.430678	0.501475	0.435103	117
66	360	0.491124	0.464497	0.443787	0.477811	116		66	338	0.452663	0.446746	0.491124	0.449704	114
67	340	0.379412	0.388235	0.447059	0.383824	122		67	341	0.416667	0.386905	0.488095	0.401786	108
68	351	0.280967	0.392749	0.407855	0.336858	95		68	336	0.425595	0.443452	0.464286	0.434524	108
69	332	0.403614	0.391566	0.5	0.39759	98		69	414	0.392749	0.353474	0.371601	0.373112	93
70	412	0.379205	0.345566	0.394495	0.362385	83		70	350	0.368902	0.378049	0.490854	0.373476	84
71	340	0.429412	0.467647	0.435294	0.448529	122		71	378	0.311239	0.380403	0.377522	0.345821	141
72	338	0.360947	0.378698	0.431953	0.369822	116		72	343	0.475219	0.425656	0.431487	0.450437	129
73	341	0.41349	0.475073	0.454545	0.444282	125		73	397	0.335277	0.367347	0.346939	0.351312	129
74	410	0.361194	0.370149	0.364179	0.365672	107		74	329	0.443769	0.504559	0.440729	0.474164	87
75	342	0.361111	0.42284	0.45679	0.391975	74		75	338	0.473373	0.502959	0.393491	0.488166	114
76	358	0.4375	0.446429	0.517857	0.441964	110		76	363	0.322581	0.28739	0.43695	0.304985	123
77	335	0.510448	0.423881	0.456716	0.467164	107		77	336	0.443452	0.511905	0.455357	0.477679	108
78	331	0.450151	0.495468	0.456193	0.47281	95		78	369	0.414986	0.420749	0.472622	0.417867	141
79	332	0.421687	0.512048	0.448795	0.466867	98		79	349	0.30659	0.352436	0.467049	0.329513	147
80	347	0.43804	0.43804	0.48415	0.43804	143		80	361	0.402985	0.358209	0.423881	0.380597	105
81	399	0.330435	0.385507	0.394203	0.357971	137		81	331	0.450151	0.416918	0.453172	0.433535	93
82	337	0.451039	0.504451	0.430267	0.477745	113		82	347	0.336364	0.372727	0.378788	0.354545	90
83	346	0.339339	0.405405	0.378378	0.372372	101		83	340	0.523529	0.438235	0.438235	0.480882	120
84	356	0.422156	0.532934	0.488024	0.477545	104		84	362	0.365559	0.377644	0.465257	0.371601	93
85	348	0.353474	0.413897	0.398792	0.383686	95		85	349	0.475645	0.418338	0.449857	0.446991	147
86	338	0.423077	0.505917	0.455621	0.464497	116		86	340	0.348624	0.394495	0.412844	0.37156	81
87	322	0.450311	0.385093	0.534161	0.417702	68		87	333	0.348348	0.345345	0.462462	0.346847	99
88	353	0.470255	0.410765	0.427762	0.44051	161		88	369	0.42522	0.478006	0.454545	0.451613	123
89	375	0.40708	0.40708	0.39528	0.40708	119		89	339	0.445428	0.463127	0.40413	0.454277	117
90	345	0.478261	0.44058	0.46087	0.45942	137		90	334	0.452096	0.476048	0.45509	0.464072	102
91	337	0.391691	0.424332	0.465875	0.408012	113		91	355	0.477477	0.456456	0.426426	0.466967	99
92	333	0.345345	0.384384	0.456456	0.364865	101		92	344	0.435045	0.416918	0.468278	0.425982	93
93	323	0.430341	0.414861	0.467492	0.422601	71		93	342	0.459064	0.450292	0.438596	0.454678	126
94	324	0.41358	0.518519	0.444444	0.466049	74		94	356	0.535928	0.413174	0.494012	0.474551	102
95	340	0.355882	0.364706	0.441176	0.360294	122		95	346	0.364162	0.372832	0.465318	0.368497	138
96	424	0.405488	0.27439	0.362805	0.339939	86		96	339	0.327434	0.324484	0.480826	0.325959	117
97	335	0.337313	0.313433	0.450746	0.325373	107		97	326	0.37963	0.462963	0.358025	0.421296	72
98	366	0.390029	0.384164	0.372434	0.387097	125		98	340	0.344118	0.352941	0.447059	0.348529	120
99	363	0.420749	0.43804	0.469741	0.429395	143		99	336	0.452381	0.520833	0.455357	0.486607	108
100	332	0.35241	0.35241	0.415663	0.35241	98		100	338	0.343195	0.343195	0.511834	0.343195	114
101	354	0.503012	0.490964	0.412651	0.496988	98		101	356	0.332335	0.338323	0.45509	0.335329	102
102	349	0.381089	0.421203	0.426934	0.401146	149		102	332	0.493976	0.466867	0.454819	0.480422	96
103	366	0.412281	0.418129	0.418129	0.415205	128		103	366	0.406977	0.421512	0.494186	0.414244	132
104	323	0.458204	0.510836	0.452012	0.48452	71		104	344	0.427326	0.436047	0.5	0.431686	132
105	393	0.392749	0.323263	0.362538	0.358006	95		105	348	0.393678	0.502874	0.436782	0.448276	144
106	396	0.39823	0.40413	0.39233	0.40118	119		106	338	0.340237	0.346154	0.443787	0.343195	114
107	340	0.420588	0.405882	0.494118	0.413235	122		107	390	0.381818	0.4	0.463636	0.390909	90
108	342	0.403509	0.494152	0.453216	0.44883	128		108	342	0.438596	0.412281	0.48538	0.425439	126
109	351	0.270655	0.358974	0.404558	0.314815	155		109	330	0.449541	0.455657	0.480122	0.452599	81
110	320	0.484375	0.421875	0.44375	0.453125	62		110	346	0.439306	0.424855	0.508671	0.432081	138
111	324	0.435185	0.506173	0.450617	0.470679	74		111	357	0.40597	0.38806	0.510448	0.397015	105
112	363	0.472141	0.43695	0.454545	0.454545	125		112	339	0.312684	0.342183	0.477876	0.327434	117
113	333	0.351351	0.417417	0.435435	0.384384	101		113	340	0.35	0.326471	0.432353	0.338235	120
114	363	0.428152	0.460411	0.434018	0.444282	125		114	345	0.342029	0.4	0.489855	0.371014	135
115	352	0.454545	0.451515	0.475758	0.45303	92		115	332	0.325301	0.358434	0.46988	0.341867	96
116	349	0.406877	0.432665	0.467049	0.419771	149		116	362	0.423529	0.485294	0.408824	0.454412	120
117	369	0.389049	0.440922	0.449568	0.414986	143		117	349	0.291667	0.318452	0.41369	0.30506	108
118	328	0.457317	0.5	0.439024	0.478659	86		118	383	0.344023	0.35277	0.396501	0.348397	129
119	329	0.336391	0.296636	0.324159	0.316514	83		119	344	0.514535	0.462209	0.459302	0.488372	132
120	337	0.35905	0.403561	0.498516	0.381306	113		120	347	0.403077	0.409231	0.483077	0.406154	75
121	330	0.530303	0.415152	0.454545	0.472727	92		121	326	0.429448	0.453988	0.493865	0.441718	78
122	328	0.446154	0.415385	0.452308	0.430769	77		122	333	0.342342	0.318318	0.438438	0.33033	99
123	335	0.456716	0.435821	0.519403	0.446269	107		123	371	0.455587	0.464183	0.409742	0.459885	147
124	388	0.401163	0.337209	0.383721	0.369186	134		124	346	0.390173	0.381503	0.393064	0.385838	138
125	339	0.469027	0.39233	0.483776	0.430678	119		125	339	0.345133	0.324484	0.469027	0.334808	117
126	339	0.474926	0.501475	0.436578	0.488201	119		126	333	0.396396	0.459459	0.504505	0.427928	99
127	355	0.468468	0.447447	0.441441	0.457958	101		127	335	0.367164	0.370149	0.456716	0.368657	105
128	338	0.414201	0.455621	0.497041	0.434911	116		128	336	0.4375	0.505952	0.47619	0.471726	108
129	352	0.472727	0.384848	0.475758	0.428788	92		129	352	0.451705	0.474432	0.409091	0.463068	156
130	341	0.454545	0.466276	0.510264	0.460411	125		130	327	0.428135	0.464832	0.449541	0.446483	81
131	373	0.287749	0.296296	0.435897	0.292023	155		131	339	0.432024	0.392749	0.459215	0.412387	93
132	335	0.41791	0.420896	0.498507	0.419403	107		132	357	0.480597	0.516418	0.468657	0.498507	105
133	359	0.495549	0.436202	0.448071	0.465875	113		133	354	0.427711	0.436747	0.503012	0.432229	96
134	357	0.534328	0.444776	0.438806	0.489552	107		134	331	0.338369	0.350453	0.52568	0.344411	93
135	353	0.329305	0.293051	0.486405	0.311178	95		135	395	0.332353	0.352941	0.35	0.342647	120
136	339	0.315634	0.286136	0.477876	0.300885	119		136	356	0.371257	0.332335	0.449102	0.351796	102
137	346	0.442197	0.485549	0.49422	0.463873	140		137	376	0.305949	0.29745	0.348442	0.3017	159
138	333	0.504505	0.435435	0.483483	0.46997	101		138	353	0.441088	0.432024	0.459215	0.436556	93
139	339	0.377581	0.374631	0.445428	0.376106	119		139	333	0.441441	0.516517	0.432432	0.478979	99
140	367	0.363897	0.381089	0.412607	0.372493	149		140	355	0.478873	0.456338	0.391549	0.467606	165
141	353	0.510574	0.483384	0.453172	0.496979	95		141	377	0.371681	0.365782	0.39823	0.368732	117
142	329	0.410334	0.462006	0.49848	0.43617	89		142	344	0.395349	0.5	0.438953	0.447674	132
143	344	0.453488	0.430233	0.476744	0.44186	134		143	343	0.39403	0.370149	0.41194	0.38209	105
144	327	0.477064	0.449541	0.498471	0.463303	83		144	321	0.436137	0.495327	0.41433	0.465732	63
145	336	0.369369	0.321321	0.447447	0.345345	101		145	328	0.457317	0.445122	0.533537	0.45122	84
146	334	0.305389	0.293413	0.449102	0.299401	104		146	404	0.370821	0.367781	0.386018	0.369301	87
147	359	0.495549	0.4273	0.459941	0.461424	113		147	367	0.334337	0.337349	0.415663	0.335843	96
148	362	0.470588	0.414706	0.452941	0.442647	122		148	343	0.349854	0.408163	0.469388	0.379009	129
149	356	0.505988	0.416168	0.449102	0.461078	104		149	338	0.363905	0.420118	0.461538	0.392012	114
150	323	0.513932	0.421053	0.482972	0.467492	71		150	328	0.484756	0.545732	0.445122	0.515244	84
151	362	0.367647	0.35	0.461765	0.358824	122		151	336	0.431548	0.514881	0.440476	0.473214	108
152	354	0.439759	0.46988	0.433735	0.454819	98		152	337	0.451039	0.531157	0.462908	0.491098	111
153	326	0.45092	0.48773	0.435583	0.469325	80		153	341	0.42522	0.472141	0.510264	0.44868	123
154	335	0.385075	0.391045	0.507463	0.38806	107		154	331	0.465257	0.44713	0.516616	0.456193	93
155	348	0.43865	0.404908	0.546012	0.421779	80		155	360	0.461538	0.41716	0.452663	0.439349	114
156	348	0.518405	0.411043	0.493865	0.464724	80		156	332	0.376506	0.334337	0.463855	0.355422	96
157	343	0.41691	0.504373	0.405248	0.460641	131		157	342	0.370588	0.373529	0.408824	0.372059	120
158	336	0.455357	0.505952	0.434524	0.480655	110		158	369	0.376471	0.397059	0.420588	0.386765	120
159	339	0.412979	0.330383	0.421829	0.371681	119		159	339	0.333333	0.456456	0.399399	0.394895	99
160	340	0.45	0.441176	0.538235	0.445588	122		160	378	0.361702	0.3769	0.349544	0.369301	87
161	333	0.435435	0.429429	0.510511	0.432432	101		161	330	0.445455	0.548485	0.451515	0.49697	90
162	339	0.361963	0.374233	0.420245	0.368098	80		162	335	0.459701	0.474627	0.519403	0.467164	105
163	379	0.33033	0.291291	0.384384	0.310811	101		163	361	0.442478	0.460177	0.501475	0.451327	117
164	341	0.507331	0.445748	0.451613	0.47654	125		164	379	0.357988	0.414201	0.372781	0.386095	114
165	371	0.431138	0.422156	0.461078	0.426647	104		165	338	0.449704	0.488166	0.414201	0.468935	114
166	333	0.441441	0.525526	0.45045	0.483483	101		166	400	0.379939	0.346505	0.410334	0.363222	87
167	402	0.35061	0.310976	0.347561	0.330793	86		167	351	0.357143	0.354167	0.434524	0.355655	108
168	342	0.336283	0.353982	0.327434	0.345133	119		168	349	0.401146	0.43553	0.475645	0.418338	147
169	352	0.322485	0.292899	0.369822	0.307692	116		169	345	0.350725	0.33913	0.434783	0.344928	135
170	329	0.358663	0.386018	0.477204	0.37234	89		170	348	0.371345	0.400585	0.423977	0.385965	126
171	328	0.335366	0.362805	0.463415	0.349085	86		171	339	0.356932	0.39823	0.483776	0.377581	117
172	338	0.452663	0.387574	0.482249	0.420118	116		172	339	0.474926	0.410029	0.427729	0.442478	117
173	339	0.457227	0.477876	0.504425	0.467552	119		173	354	0.460843	0.527108	0.451807	0.493976	96
174	330	0.439394	0.412121	0.466667	0.425758	92		174	346	0.459538	0.430636	0.445087	0.445087	138
175	335	0.426866	0.456716	0.504478	0.441791	107		175	336	0.47619	0.446429	0.46131	0.46131	108
176	331	0.401813	0.425982	0.413897	0.413897	95		176	361	0.445428	0.457227	0.498525	0.451327	117
177	365	0.527697	0.472303	0.434402	0.5	131		177	331	0.468278	0.507553	0.459215	0.487915	93
178	345	0.489855	0.405797	0.44058	0.447826	137		178	327	0.41896	0.504587	0.461774	0.461774	81
179	346	0.419075	0.471098	0.456647	0.445087	140		179	337	0.522255	0.465875	0.436202	0.494065	111
180	335	0.498507	0.456716	0.462687	0.477612	107		180	332	0.509259	0.469136	0.462963	0.489198	72
181	335	0.492537	0.459701	0.397015	0.476119	107		181	364	0.444444	0.476608	0.432749	0.460526	126
182	339	0.457227	0.430678	0.480826	0.443953	119		182	334	0.467066	0.5	0.422156	0.483533	102
183	340	0.311765	0.305882	0.426471	0.308824	122		183	345	0.197101	0.24058	0.455072	0.218841	135
184	334	0.467066	0.491018	0.443114	0.479042	104		184	336	0.467262	0.464286	0.544643	0.465774	108
185	338	0.449704	0.505917	0.431953	0.477811	116		185	331	0.468278	0.516616	0.432024	0.492447	93
186	326	0.420245	0.460123	0.496933	0.440184	80		186	331	0.444109	0.44713	0.507553	0.445619	93
187	329	0.364742	0.352584	0.443769	0.358663	89		187	344	0.511628	0.47093	0.450581	0.491279	132
188	326	0.503067	0.453988	0.395706	0.478528	80		188	330	0.369697	0.321212	0.39697	0.345455	90
189	329	0.465046	0.401216	0.462006	0.433131	89		189	367	0.387879	0.469697	0.442424	0.428788	90
190	354	0.429379	0.437853	0.471751	0.433616	164		190	343	0.355685	0.399417	0.425656	0.377551	129
191	357	0.322388	0.322388	0.429851	0.322388	107		191	355	0.430303	0.457576	0.436364	0.443939	90
192	339	0.421829	0.436578	0.415929	0.429204	119		192	384	0.348083	0.333333	0.380531	0.340708	117
193	362	0.447059	0.426471	0.497059	0.436765	122		193	343	0.303207	0.303207	0.44898	0.303207	129
194	342	0.330275	0.388379	0.391437	0.359327	83		194	334	0.491018	0.497006	0.47006	0.494012	102
195	355	0.529577	0.447887	0.464789	0.488732	167		195	364	0.473684	0.435673	0.423977	0.454678	126
196	343	0.495627	0.443149	0.419825	0.469388	131		196	415	0.409091	0.318182	0.369697	0.363636	90
197	334	0.437126	0.476048	0.431138	0.456587	104		197	342	0.295322	0.350877	0.45614	0.323099	126
198	333	0.504505	0.447447	0.429429	0.475976	101		198	340	0.429412	0.414706	0.488235	0.422059	120
199	323	0.439628	0.433437	0.526316	0.436533	71		199	338	0.43787	0.502959	0.423077	0.470414	114
200	333	0.417417	0.462462	0.537538	0.43994	101		200	377	0.356287	0.39521	0.392216	0.375749	102
201	335	0.349254	0.38209	0.444776	0.365672	107		201	344	0.459215	0.450151	0.486405	0.454683	93
202	357	0.450746	0.486567	0.444776	0.468657	107		202	339	0.466077	0.436578	0.424779	0.451327	117
203	337	0.328313	0.304217	0.481928	0.316265	98		203	334	0.329341	0.347305	0.479042	0.338323	102
204	387	0.356495	0.344411	0.362538	0.350453	95		204	336	0.47619	0.532738	0.455357	0.504464	108
205	342	0.380117	0.30117	0.461988	0.340643	128		205	352	0.524242	0.445455	0.490909	0.484848	90
206	361	0.471976	0.439528	0.448378	0.455752	119		206	381	0.493036	0.392758	0.431755	0.442897	177
207	328	0.386503	0.432515	0.432515	0.409509	80		207	344	0.479651	0.43314	0.40407	0.456395	132
208	345	0.437681	0.507246	0.44058	0.472464	137		208	345	0.504644	0.467492	0.498452	0.486068	69
209	342	0.447368	0.461988	0.444444	0.454678	128		209	343	0.428571	0.393586	0.48688	0.411079	129
210	330	0.318182	0.357576	0.478788	0.337879	92		210	376	0.394322	0.451104	0.495268	0.422713	51
211	333	0.45045	0.447447	0.51952	0.448949	101		211	337	0.445104	0.480712	0.4273	0.462908	111
212	337	0.436202	0.433234	0.495549	0.434718	113		212	337	0.356083	0.341246	0.433234	0.348665	111
213	394	0.322485	0.331361	0.372781	0.326923	116		213	349	0.415902	0.470948	0.474006	0.443425	81
214	344	0.370588	0.344118	0.382353	0.357353	122		214	331	0.407855	0.374622	0.468278	0.391239	93
215	327	0.382263	0.40367	0.46789	0.392966	83		215	356	0.419643	0.46131	0.443452	0.440476	108
216	368	0.471098	0.416185	0.447977	0.443642	140		216	347	0.420749	0.492795	0.435159	0.456772	141
217	360	0.403561	0.421365	0.353116	0.412463	113		217	329	0.465046	0.474164	0.528875	0.469605	87
218	336	0.354167	0.345238	0.458333	0.349702	110		218	338	0.45858	0.491124	0.423077	0.474852	114
219	369	0.358824	0.379412	0.408824	0.369118	122		219	353	0.471299	0.513595	0.465257	0.492447	93
220	351	0.345029	0.383041	0.385965	0.364035	128		220	330	0.412121	0.387879	0.50303	0.4	90
221	338	0.491124	0.45858	0.45858	0.474852	116		221	356	0.358209	0.328358	0.435821	0.343284	105
222	344	0.414414	0.459459	0.462462	0.436937	101		222	364	0.333333	0.321637	0.467836	0.327485	126
223	322	0.319876	0.350932	0.437888	0.335404	68		223	346	0.433526	0.534682	0.442197	0.484104	138
224	340	0.377246	0.416168	0.467066	0.396707	104		224	340	0.376471	0.429412	0.420588	0.402941	120
225	336	0.511905	0.46131	0.4375	0.486607	110		225	344	0.363372	0.366279	0.47093	0.364826	132
226	339	0.483776	0.451327	0.424779	0.467552	119		226	336	0.470238	0.514881	0.443452	0.49256	108
227	324	0.466049	0.447531	0.506173	0.45679	74		227	356	0.338323	0.320359	0.422156	0.329341	102
228	324	0.429012	0.533951	0.450617	0.481481	74		228	332	0.436747	0.490964	0.424699	0.463855	96
229	333	0.357357	0.39039	0.489489	0.373874	101		229	376	0.248588	0.350282	0.429379	0.299435	162
230	367	0.397015	0.402985	0.456716	0.4	107		230	329	0.428571	0.519757	0.465046	0.474164	87
231	332	0.36747	0.358434	0.472892	0.362952	98		231	349	0.336257	0.321637	0.435673	0.328947	126
232	337	0.47181	0.41543	0.409496	0.44362	113		232	342	0.507645	0.428135	0.489297	0.46789	81
233	341	0.43695	0.404692	0.483871	0.420821	125		233	413	0.351744	0.424419	0.372093	0.388081	132
234	334	0.431138	0.437126	0.520958	0.434132	104		234	331	0.305136	0.365559	0.441088	0.335347	93
235	331	0.332326	0.34139	0.462236	0.336858	95		235	338	0.447205	0.431677	0.503106	0.439441	66
236	397	0.29912	0.337243	0.375367	0.318182	125		236	377	0.348214	0.401786	0.366071	0.375	108
237	339	0.495575	0.460177	0.430678	0.477876	119		237	376	0.364985	0.350148	0.397626	0.357567	111
238	332	0.490964	0.442771	0.457831	0.466867	98		238	338	0.476331	0.405325	0.455621	0.440828	114
239	341	0.351906	0.357771	0.480938	0.354839	125		239	333	0.375375	0.387387	0.447447	0.381381	99
240	341	0.445748	0.486804	0.445748	0.466276	125		240	359	0.421365	0.382789	0.47181	0.402077	111
241	345	0.466667	0.449275	0.481159	0.457971	137		241	339	0.489676	0.477876	0.530973	0.483776	117
242	326	0.515337	0.43865	0.395706	0.476994	80		242	384	0.387879	0.339394	0.390909	0.363636	90
243	422	0.329446	0.346939	0.332362	0.338192	131		243	336	0.363095	0.389881	0.467262	0.376488	108
244	345	0.457971	0.449275	0.475362	0.453623	137		244	394	0.395833	0.39881	0.431548	0.397321	108
245	337	0.4273	0.409496	0.522255	0.418398	113		245	363	0.307918	0.313783	0.439883	0.31085	123
246	327	0.41896	0.366972	0.48318	0.392966	83		246	331	0.410876	0.404834	0.435045	0.407855	93
247	334	0.452096	0.491018	0.443114	0.471557	104		247	421	0.284866	0.344214	0.35905	0.31454	111
248	339	0.471976	0.436578	0.427729	0.454277	119		248	346	0.479769	0.433526	0.424855	0.456647	138
249	340	0.467647	0.414706	0.464706	0.441176	122		249	364	0.378698	0.399408	0.414201	0.389053	114
250	345	0.344928	0.356522	0.414493	0.350725	137		250	348	0.45092	0.444785	0.515337	0.447853	78
251	336	0.410876	0.401813	0.422961	0.406344	95		251	347	0.446429	0.419643	0.473214	0.433036	108
252	353	0.486405	0.435045	0.477341	0.460725	95		252	355	0.344118	0.3	0.388235	0.322059	120
253	357	0.319885	0.291066	0.377522	0.305476	143		253	328	0.39939	0.469512	0.515244	0.434451	84
254	332	0.48494	0.460843	0.466867	0.472892	98		254	342	0.517544	0.453216	0.447368	0.48538	126
255	340	0.441176	0.473529	0.476471	0.457353	122		255	366	0.325581	0.322674	0.44186	0.324128	132
256	345	0.463768	0.475362	0.402899	0.469565	137		256	338	0.502959	0.414201	0.494083	0.45858	114
257	417	0.356725	0.304094	0.368421	0.330409	128		257	339	0.356932	0.351032	0.480826	0.353982	117
258	358	0.428571	0.410714	0.425595	0.419643	110		258	328	0.54878	0.448171	0.466463	0.498476	84
259	358	0.494048	0.505952	0.502976	0.5	110		259	340	0.494118	0.435294	0.397059	0.464706	120
260	334	0.404192	0.422156	0.401198	0.413174	104		260	334	0.48503	0.446108	0.437126	0.465569	102
261	395	0.325444	0.366864	0.349112	0.346154	116		261	335	0.402985	0.432836	0.432836	0.41791	105
262	339	0.418879	0.477876	0.454277	0.448378	119		262	341	0.379822	0.424332	0.424332	0.402077	111
263	378	0.376471	0.335294	0.408824	0.355882	122		263	335	0.358209	0.376119	0.480597	0.367164	105
264	328	0.469512	0.493902	0.445122	0.481707	86		264	342	0.467836	0.526316	0.426901	0.497076	126
265	390	0.230321	0.253644	0.332362	0.241983	131		265	346	0.5	0.46988	0.472892	0.48494	96
266	346	0.436416	0.459538	0.514451	0.447977	140		266	337	0.4273	0.510386	0.400593	0.468843	111
267	346	0.416185	0.447977	0.479769	0.432081	140		267	338	0.464497	0.449704	0.508876	0.457101	114
268	343	0.413994	0.469388	0.434402	0.441691	131		268	342	0.373529	0.397059	0.473529	0.385294	120
269	365	0.40413	0.439528	0.460177	0.421829	119		269	333	0.468468	0.510511	0.474474	0.489489	99
270	334	0.461078	0.494012	0.461078	0.477545	104		270	326	0.447853	0.518405	0.469325	0.483129	78
271	412	0.345821	0.322767	0.368876	0.334294	143		271	334	0.362275	0.317365	0.476048	0.33982	102
272	370	0.412281	0.403509	0.388889	0.407895	128		272	337	0.41543	0.385757	0.480712	0.400593	111
273	330	0.427273	0.490909	0.445455	0.459091	92		273	335	0.370149	0.379104	0.420896	0.374627	105
274	350	0.503049	0.414634	0.469512	0.458841	86		274	334	0.41358	0.435185	0.521605	0.424383	72
275	330	0.481818	0.521212	0.436364	0.501515	92		275	354	0.382609	0.405797	0.4	0.394203	135
276	355	0.377581	0.365782	0.377581	0.371681	119		276	346	0.337243	0.392962	0.395894	0.365103	123
277	341	0.442815	0.442815	0.392962	0.442815	125		277	340	0.417647	0.429412	0.482353	0.423529	120
278	359	0.445104	0.454006	0.439169	0.449555	113		278	329	0.443769	0.525836	0.477204	0.484802	87
279	357	0.342262	0.3125	0.431548	0.327381	110		279	361	0.388235	0.411765	0.432353	0.4	120
280	334	0.354545	0.330303	0.366667	0.342424	92		280	340	0.355882	0.335294	0.476471	0.345588	120
281	340	0.470588	0.476471	0.473529	0.473529	122		281	342	0.343109	0.331378	0.351906	0.337243	123
282	326	0.469325	0.441718	0.518405	0.455521	80		282	330	0.451515	0.406061	0.460606	0.428788	90
283	328	0.460366	0.52439	0.52439	0.492378	86		283	342	0.433333	0.436364	0.493939	0.434848	90
284	342	0.400585	0.383041	0.450292	0.391813	128		284	338	0.349112	0.331361	0.494083	0.340237	114
285	360	0.367953	0.394659	0.388724	0.381306	113		285	334	0.461078	0.431138	0.428144	0.446108	102
286	337	0.376855	0.397626	0.445104	0.38724	113		286	361	0.510324	0.424779	0.39528	0.467552	117
287	342	0.349254	0.376119	0.408955	0.362687	107		287	354	0.39759	0.415663	0.463855	0.406627	96
288	393	0.357349	0.368876	0.363112	0.363112	143		288	404	0.265487	0.294985	0.380531	0.280236	117
289	336	0.404762	0.360119	0.422619	0.38244	110		289	338	0.47929	0.45858	0.488166	0.468935	114
290	397	0.387195	0.304878	0.365854	0.346037	86		290	345	0.434783	0.428986	0.469565	0.431884	135
291	337	0.362018	0.323442	0.468843	0.34273	113		291	358	0.272206	0.320917	0.309456	0.296562	147
292	341	0.419355	0.360704	0.460411	0.390029	125		292	348	0.465517	0.433908	0.497126	0.449713	144
293	324	0.33642	0.339506	0.469136	0.337963	74		293	427	0.389571	0.349693	0.303681	0.369632	78
294	333	0.468468	0.534535	0.444444	0.501502	101		294	371	0.432665	0.449857	0.426934	0.441261	147
295	334	0.415902	0.363914	0.342508	0.389908	83		295	347	0.423631	0.498559	0.414986	0.461095	141
296	337	0.519288	0.468843	0.418398	0.494065	113		296	344	0.366154	0.378462	0.433846	0.372308	75
297	359	0.486647	0.442136	0.421365	0.464392	113		297	329	0.370821	0.367781	0.462006	0.369301	87
298	340	0.426471	0.455882	0.535294	0.441176	122		298	343	0.457726	0.399417	0.425656	0.428571	129
299	328	0.445122	0.426829	0.512195	0.435976	86		299	353	0.448071	0.41543	0.501484	0.431751	111
300	334	0.422156	0.44012	0.48503	0.431138	104		300	351	0.33033	0.375375	0.42042	0.352853	99
301	365	0.387879	0.372727	0.384848	0.380303	92		301	362	0.5	0.441176	0.476471	0.470588	120
302	337	0.513353	0.462908	0.439169	0.488131	113		302	339	0.374631	0.386431	0.471976	0.380531	117
303	333	0.387387	0.369369	0.498498	0.378378	101		303	371	0.35905	0.323442	0.436202	0.341246	111
304	347	0.443077	0.516923	0.489231	0.48	77		304	356	0.482036	0.437126	0.464072	0.459581	102
305	343	0.37092	0.379822	0.403561	0.375371	113		305	343	0.405248	0.361516	0.472303	0.383382	129
306	344	0.343284	0.328358	0.423881	0.335821	107		306	367	0.418398	0.4273	0.451039	0.422849	111
307	394	0.321101	0.299694	0.357798	0.310398	83		307	335	0.33945	0.391437	0.412844	0.365443	81
308	327	0.498471	0.440367	0.501529	0.469419	83		308	357	0.438806	0.480597	0.498507	0.459701	105
309	344	0.419453	0.507599	0.455927	0.463526	89		309	328	0.405488	0.375	0.503049	0.390244	84
310	326	0.380368	0.346626	0.515337	0.363497	80		310	327	0.538226	0.431193	0.455657	0.484709	81
311	397	0.324484	0.303835	0.342183	0.314159	119		311	359	0.366667	0.445455	0.460606	0.406061	90
312	336	0.294643	0.348214	0.443452	0.321429	110		312	331	0.465257	0.444109	0.425982	0.454683	93
313	370	0.357798	0.394495	0.443425	0.376147	83		313	341	0.410557	0.475073	0.445748	0.442815	123
314	333	0.483483	0.432432	0.513514	0.457958	101		314	340	0.283582	0.340299	0.370149	0.31194	105
315	336	0.434524	0.443452	0.446429	0.438988	110		315	343	0.314869	0.338192	0.45481	0.326531	129
316	334	0.284431	0.368263	0.482036	0.326347	104		316	388	0.352761	0.334356	0.420245	0.343558	78
317	355	0.396396	0.39039	0.456456	0.393393	101		317	418	0.355623	0.343465	0.395137	0.349544	87
318	356	0.317365	0.320359	0.482036	0.318862	104		318	342	0.40597	0.414925	0.459701	0.410448	105
319	395	0.327536	0.315942	0.330435	0.321739	137		319	358	0.416667	0.416667	0.505952	0.416667	108
320	342	0.426901	0.476608	0.48538	0.451754	128		320	351	0.413374	0.443769	0.525836	0.428571	87
321	345	0.380952	0.372024	0.46131	0.376488	110		321	351	0.277286	0.286136	0.418879	0.281711	117
322	361	0.421829	0.40708	0.436578	0.414454	119		322	324	0.373457	0.37037	0.447531	0.371914	72
323	334	0.458084	0.47006	0.479042	0.464072	104		323	337	0.430267	0.418398	0.480712	0.424332	111
324	332	0.298193	0.283133	0.457831	0.290663	98		324	350	0.318966	0.324713	0.364943	0.321839	144
325	366	0.290698	0.319767	0.386628	0.305233	134		325	339	0.471976	0.463127	0.530973	0.467552	117
326	345	0.391304	0.411594	0.472464	0.401449	137		326	368	0.372493	0.409742	0.47851	0.391117	147
327	334	0.452096	0.419162	0.488024	0.435629	104		327	337	0.353474	0.299094	0.383686	0.326284	93
328	371	0.361963	0.395706	0.355828	0.378834	80		328	365	0.460641	0.48105	0.469388	0.470845	129
329	351	0.404558	0.487179	0.410256	0.445869	155		329	364	0.418129	0.45614	0.517544	0.437135	126
330	348	0.385057	0.364943	0.41954	0.375	146		330	330	0.442424	0.524242	0.427273	0.483333	90
331	334	0.365269	0.386228	0.45509	0.375749	104		331	346	0.419075	0.390173	0.49422	0.404624	138
332	336	0.306548	0.315476	0.494048	0.311012	110		332	327	0.525994	0.446483	0.446483	0.486239	81
333	329	0.447205	0.416149	0.453416	0.431677	68		333	327	0.385321	0.302752	0.498471	0.344037	81
334	336	0.505952	0.449405	0.440476	0.477679	110		334	333	0.345345	0.402402	0.456456	0.373874	99
335	386	0.353474	0.332326	0.34139	0.3429	95		335	329	0.462006	0.449848	0.455927	0.455927	87
336	358	0.38024	0.42515	0.491018	0.402695	104		336	372	0.294286	0.377143	0.365714	0.335714	150
337	362	0.382353	0.405882	0.497059	0.394118	122		337	381	0.440111	0.364903	0.431755	0.402507	177
338	348	0.431953	0.390533	0.440828	0.411243	116		338	350	0.312865	0.333333	0.377193	0.323099	126
339	409	0.374251	0.350299	0.422156	0.362275	104		339	375	0.353116	0.341246	0.344214	0.347181	111
340	328	0.45122	0.515244	0.414634	0.483232	86		340	342	0.491228	0.406433	0.426901	0.44883	126
341	332	0.466867	0.445783	0.521084	0.456325	98		341	334	0.505988	0.446108	0.467066	0.476048	102
342	334	0.473054	0.44012	0.473054	0.456587	104		342	343	0.409357	0.429825	0.409357	0.419591	126
343	331	0.477341	0.44713	0.507553	0.462236	95		343	340	0.419162	0.434132	0.502994	0.426647	102
344	344	0.372671	0.42236	0.428571	0.397516	68		344	425	0.38209	0.289552	0.379104	0.335821	105
345	340	0.364706	0.358824	0.514706	0.361765	122		345	347	0.348703	0.285303	0.455331	0.317003	141
346	327	0.35474	0.376147	0.486239	0.365443	83		346	339	0.510324	0.445428	0.40118	0.477876	117
347	334	0.401198	0.368263	0.473054	0.384731	104		347	350	0.371681	0.442478	0.466077	0.40708	117
348	348	0.364985	0.364985	0.397626	0.364985	113		348	359	0.442136	0.51632	0.418398	0.479228	111
349	335	0.522388	0.450746	0.465672	0.486567	107		349	340	0.372024	0.333333	0.360119	0.352679	108
350	328	0.496951	0.460366	0.411585	0.478659	86		350	348	0.505747	0.428161	0.445402	0.466954	144
351	346	0.436416	0.520231	0.424855	0.478324	140		351	362	0.364179	0.361194	0.373134	0.362687	105
352	371	0.328446	0.31085	0.428152	0.319648	125		352	357	0.459701	0.462687	0.468657	0.461194	105
353	350	0.332317	0.359756	0.512195	0.346037	86		353	337	0.433234	0.430267	0.513353	0.431751	111
354	329	0.351682	0.385321	0.391437	0.368502	83		354	331	0.365559	0.362538	0.386707	0.364048	93
355	388	0.415663	0.379518	0.418675	0.39759	98		355	330	0.427273	0.524242	0.451515	0.475758	90
356	352	0.34384	0.375358	0.332378	0.359599	149		356	342	0.453216	0.488304	0.418129	0.47076	126
357	361	0.439528	0.418879	0.460177	0.429204	119		357	339	0.463127	0.492625	0.480826	0.477876	117
358	357	0.352239	0.4	0.480597	0.376119	107		358	364	0.400585	0.45614	0.502924	0.428363	126
359	345	0.345238	0.389881	0.467262	0.36756	110		359	330	0.409091	0.484848	0.442424	0.44697	90
360	350	0.434286	0.44	0.488571	0.437143	152		360	361	0.383481	0.362832	0.427729	0.373156	117
361	359	0.364985	0.373887	0.492582	0.369436	113		361	357	0.480597	0.483582	0.468657	0.48209	105
362	358	0.345238	0.383929	0.5	0.364583	110		362	335	0.358209	0.337313	0.474627	0.347761	105
363	335	0.474627	0.492537	0.438806	0.483582	107		363	357	0.366864	0.408284	0.43787	0.387574	114
364	352	0.451515	0.451515	0.454545	0.451515	92		364	350	0.41349	0.398827	0.434018	0.406158	123
365	333	0.336336	0.324324	0.492492	0.33033	101		365	333	0.495495	0.45045	0.510511	0.472973	99
366	374	0.468843	0.409496	0.433234	0.439169	113		366	329	0.334347	0.346505	0.446809	0.340426	87
367	361	0.471976	0.40708	0.448378	0.439528	119		367	332	0.351682	0.330275	0.412844	0.340979	81
368	332	0.439759	0.490964	0.418675	0.465361	98		368	347	0.276657	0.400576	0.475504	0.338617	141
369	340	0.502941	0.452941	0.447059	0.477941	122		369	330	0.5	0.424242	0.436364	0.462121	90
370	360	0.47929	0.523669	0.420118	0.501479	116		370	334	0.44012	0.452096	0.502994	0.446108	102
371	340	0.391691	0.379822	0.400593	0.385757	113		371	336	0.339286	0.345238	0.449405	0.342262	108
372	335	0.423881	0.438806	0.489552	0.431343	107		372	363	0.386905	0.345238	0.39881	0.366071	108
373	399	0.344118	0.347059	0.417647	0.345588	122		373	371	0.412607	0.395415	0.498567	0.404011	147
374	334	0.434132	0.389222	0.458084	0.411677	104		374	376	0.3207	0.311953	0.3207	0.316327	129
375	338	0.476331	0.514793	0.464497	0.495562	116		375	380	0.379412	0.411765	0.408824	0.395588	120
376	340	0.497059	0.467647	0.385294	0.482353	122		376	348	0.396552	0.399425	0.497126	0.397989	144
377	330	0.451515	0.512121	0.487879	0.481818	92		377	343	0.450292	0.415205	0.421053	0.432749	126
378	354	0.374251	0.476048	0.45509	0.42515	104		378	339	0.387574	0.307692	0.363905	0.347633	114
379	367	0.344928	0.371014	0.44058	0.357971	137		379	388	0.323529	0.382353	0.352941	0.352941	120
380	332	0.355422	0.361446	0.490964	0.358434	98		380	338	0.414201	0.464497	0.440828	0.439349	114
381	336	0.446429	0.464286	0.422619	0.455357	110		381	350	0.325444	0.313609	0.340237	0.319527	114
382	363	0.385075	0.456716	0.40597	0.420896	107		382	336	0.434524	0.485119	0.467262	0.459821	108
383	341	0.391691	0.442136	0.403561	0.416914	113		383	336	0.4375	0.508929	0.434524	0.473214	108
384	372	0.353474	0.425982	0.389728	0.389728	95		384	355	0.315789	0.353801	0.362573	0.334795	126
385	335	0.441791	0.471642	0.432836	0.456716	107		385	343	0.374269	0.406433	0.383041	0.390351	126
386	335	0.495522	0.462687	0.459701	0.479104	107		386	329	0.49848	0.413374	0.401216	0.455927	87
387	348	0.435583	0.481595	0.429448	0.458589	80		387	374	0.355114	0.392045	0.394886	0.37358	156
388	339	0.474926	0.436578	0.415929	0.455752	119		388	336	0.428571	0.497024	0.46131	0.462798	108
389	351	0.413374	0.395137	0.462006	0.404255	89		389	348	0.431611	0.483283	0.452888	0.457447	87
390	353	0.495468	0.459215	0.462236	0.477341	95		390	339	0.504425	0.40708	0.424779	0.455752	117
391	333	0.408408	0.507508	0.408408	0.457958	101		391	348	0.344828	0.327586	0.425287	0.336207	144
392	348	0.365497	0.356725	0.336257	0.361111	128		392	368	0.348974	0.348974	0.41349	0.348974	123
393	343	0.370262	0.314869	0.457726	0.342566	131		393	338	0.443787	0.449704	0.511834	0.446746	114
394	325	0.483077	0.467692	0.44	0.475385	77		394	332	0.393293	0.359756	0.411585	0.376524	84
395	448	0.311573	0.338279	0.385757	0.324926	113		395	384	0.368263	0.338323	0.39521	0.353293	102
396	337	0.522255	0.454006	0.430267	0.488131	113		396	373	0.44868	0.40176	0.454545	0.42522	123
397	335	0.38806	0.373134	0.447761	0.380597	107		397	357	0.404255	0.462006	0.370821	0.433131	87
398	329	0.486322	0.440729	0.531915	0.463526	89		398	346	0.39823	0.39233	0.348083	0.39528	117
399	346	0.361272	0.323699	0.424855	0.342486	140		399	335	0.450746	0.525373	0.438806	0.48806	105
400	353	0.369048	0.377976	0.404762	0.373512	110		400	333	0.459459	0.513514	0.456456	0.486486	99
401	355	0.453521	0.487324	0.433803	0.470423	167		401	347	0.368263	0.335329	0.398204	0.351796	102
402	328	0.490854	0.393293	0.5	0.442073	86		402	336	0.517857	0.407738	0.458333	0.462798	108
403	408	0.303303	0.366366	0.363363	0.334835	101		403	402	0.393293	0.323171	0.387195	0.358232	84
404	394	0.336364	0.378788	0.360606	0.357576	92		404	353	0.409786	0.388379	0.437309	0.399083	81
405	334	0.517964	0.449102	0.404192	0.483533	104		405	407	0.388554	0.337349	0.38253	0.362952	96
406	334	0.413174	0.377246	0.491018	0.39521	104		406	335	0.429851	0.453731	0.480597	0.441791	105
407	332	0.430723	0.475904	0.518072	0.453313	98		407	341	0.307918	0.343109	0.472141	0.325513	123
408	349	0.383954	0.406877	0.444126	0.395415	149		408	416	0.386018	0.349544	0.386018	0.367781	87
409	343	0.376093	0.346939	0.478134	0.361516	131		409	388	0.338369	0.332326	0.374622	0.335347	93
410	339	0.342183	0.339233	0.430678	0.340708	119		410	335	0.361194	0.343284	0.471642	0.352239	105
411	382	0.379412	0.364706	0.308824	0.372059	122		411	345	0.475362	0.405797	0.414493	0.44058	135
412	332	0.39759	0.379518	0.472892	0.388554	98		412	339	0.389381	0.374631	0.451327	0.382006	117
413	341	0.434018	0.507331	0.431085	0.470674	125		413	342	0.395894	0.395894	0.395894	0.395894	123
414	331	0.375758	0.348485	0.481818	0.362121	92		414	357	0.510448	0.435821	0.459701	0.473134	105
415	328	0.378049	0.439024	0.426829	0.408537	86		415	331	0.453172	0.456193	0.516616	0.454683	93
416	328	0.341463	0.368902	0.463415	0.355183	86		416	326	0.380368	0.306748	0.441718	0.343558	78
417	340	0.435294	0.494118	0.488235	0.464706	122		417	344	0.415698	0.421512	0.459302	0.418605	132
418	337	0.445104	0.451039	0.474777	0.448071	113		418	339	0.431138	0.404192	0.446108	0.417665	102
419	366	0.354651	0.401163	0.47093	0.377907	134		419	350	0.435976	0.493902	0.457317	0.464939	84
420	349	0.449857	0.467049	0.487106	0.458453	149		420	357	0.349854	0.314869	0.329446	0.332362	129
421	348	0.429448	0.457055	0.496933	0.443252	80		421	337	0.399399	0.381381	0.378378	0.39039	99
422	386	0.311953	0.303207	0.376093	0.30758	131		422	338	0.45858	0.455621	0.526627	0.457101	114
423	362	0.485294	0.470588	0.420588	0.477941	122		423	336	0.324405	0.291667	0.491071	0.308036	108
424	358	0.404762	0.410714	0.5	0.407738	110		424	331	0.389728	0.383686	0.462236	0.386707	93
425	334	0.407186	0.452096	0.520958	0.429641	104		425	332	0.512048	0.445783	0.454819	0.478916	96
426	364	0.397661	0.48538	0.447368	0.44152	128		426	357	0.414414	0.294294	0.387387	0.354354	99
427	362	0.300912	0.306991	0.416413	0.303951	89		427	342	0.44152	0.421053	0.511696	0.431287	126
428	396	0.392749	0.314199	0.389728	0.353474	95		428	336	0.383929	0.4375	0.446429	0.410714	108
429	341	0.439394	0.384848	0.451515	0.412121	92		429	334	0.497006	0.449102	0.476048	0.473054	102
430	357	0.420245	0.478528	0.404908	0.449387	80		430	347	0.335366	0.359756	0.304878	0.347561	84
431	332	0.364742	0.410334	0.413374	0.387538	89		431	361	0.374631	0.389381	0.477876	0.382006	117
432	352	0.539394	0.451515	0.409091	0.495455	92		432	400	0.370821	0.458967	0.419453	0.414894	87
433	346	0.413295	0.364162	0.436416	0.388728	140		433	368	0.346269	0.39403	0.41791	0.370149	105
434	370	0.462644	0.422414	0.454023	0.442529	146		434	370	0.371257	0.386228	0.407186	0.378743	102
435	335	0.420896	0.426866	0.495522	0.423881	107		435	339	0.430678	0.445428	0.504425	0.438053	117
436	341	0.336336	0.333333	0.495495	0.334835	101		436	357	0.480597	0.462687	0.465672	0.471642	105
437	338	0.455621	0.452663	0.52071	0.454142	116		437	358	0.508929	0.485119	0.532738	0.497024	108
438	359	0.439169	0.462908	0.459941	0.451039	113		438	359	0.371951	0.460366	0.39939	0.416159	84
439	327	0.482972	0.427245	0.464396	0.455108	71		439	326	0.493865	0.466258	0.453988	0.480061	78
440	340	0.341176	0.329412	0.458824	0.335294	122		440	368	0.424855	0.456647	0.433526	0.440751	138
441	334	0.434132	0.392216	0.473054	0.413174	104		441	341	0.390029	0.372434	0.428152	0.381232	123
442	334	0.469512	0.411585	0.509146	0.440549	86		442	349	0.347059	0.394118	0.476471	0.370588	120
443	339	0.445428	0.528024	0.457227	0.486726	119		443	333	0.489489	0.471471	0.453453	0.48048	99
444	342	0.438596	0.435673	0.488304	0.437135	128		444	343	0.354839	0.360704	0.43695	0.357771	123
445	396	0.380062	0.299065	0.323988	0.339564	65		445	385	0.314706	0.376471	0.367647	0.345588	120
446	393	0.384384	0.336336	0.369369	0.36036	101		446	346	0.43695	0.42522	0.439883	0.431085	123
447	410	0.41875	0.45	0.434375	0.434375	62		447	377	0.331378	0.387097	0.395894	0.359238	123
448	344	0.337209	0.322674	0.465116	0.329942	134		448	360	0.405325	0.43787	0.488166	0.421598	114
449	321	0.436137	0.495327	0.457944	0.465732	65		449	330	0.363636	0.40303	0.448485	0.383333	90
450	339	0.345133	0.359882	0.415929	0.352507	119		450	360	0.43787	0.485207	0.428994	0.461538	114
451	355	0.483483	0.399399	0.477477	0.441441	101		451	336	0.422619	0.4375	0.46131	0.43006	108
452	366	0.427326	0.476744	0.450581	0.452035	134		452	332	0.542169	0.442771	0.481928	0.49247	96
453	343	0.39881	0.377976	0.440476	0.388393	110		453	352	0.384848	0.463636	0.433333	0.424242	90
454	355	0.354354	0.342342	0.459459	0.348348	101		454	342	0.502924	0.45614	0.447368	0.479532	126
455	378	0.320917	0.332378	0.389685	0.326648	149		455	332	0.403614	0.39759	0.521084	0.400602	96
456	325	0.378462	0.353846	0.464615	0.366154	77		456	340	0.337386	0.340426	0.358663	0.338906	87
457	335	0.435821	0.4	0.489552	0.41791	107		457	329	0.401216	0.440729	0.492401	0.420973	87
458	350	0.439024	0.469512	0.439024	0.454268	86		458	350	0.515244	0.435976	0.484756	0.47561	84
459	373	0.339233	0.342183	0.362832	0.340708	119		459	353	0.331343	0.310448	0.429851	0.320896	105
460	338	0.39645	0.352071	0.449704	0.37426	116		460	361	0.393939	0.460606	0.381818	0.427273	90
461	332	0.466463	0.439024	0.448171	0.452744	86		461	389	0.460411	0.439883	0.454545	0.450147	123
462	410	0.375367	0.378299	0.422287	0.376833	125		462	359	0.413174	0.362275	0.464072	0.387725	102
463	327	0.469325	0.444785	0.503067	0.457055	80		463	369	0.305882	0.388235	0.335294	0.347059	120
464	362	0.444109	0.422961	0.422961	0.433535	95		464	337	0.451039	0.507418	0.445104	0.479228	111
465	355	0.432432	0.456456	0.498498	0.444444	101		465	342	0.44152	0.359649	0.426901	0.400585	126
466	343	0.425656	0.45481	0.425656	0.440233	131		466	360	0.426036	0.508876	0.426036	0.467456	114
467	335	0.420896	0.495522	0.477612	0.458209	107		467	352	0.447674	0.383721	0.459302	0.415698	132
468	341	0.394578	0.358434	0.388554	0.376506	98		468	352	0.493939	0.515152	0.442424	0.504545	90
469	334	0.374251	0.401198	0.42515	0.387725	104		469	376	0.295977	0.307471	0.364943	0.301724	144
470	357	0.453731	0.480597	0.420896	0.467164	107		470	330	0.487879	0.442424	0.506061	0.465152	90
471	326	0.423313	0.395706	0.447853	0.409509	80		471	328	0.533537	0.460366	0.454268	0.496951	84
472	342	0.356725	0.350877	0.44152	0.353801	128		472	332	0.451807	0.430723	0.503012	0.441265	96
473	415	0.358663	0.346505	0.382979	0.352584	89		473	332	0.349398	0.388554	0.5	0.368976	96
474	356	0.365269	0.38024	0.443114	0.372754	104		474	345	0.510145	0.449275	0.469565	0.47971	135
475	357	0.31307	0.422492	0.404255	0.367781	89		475	335	0.471642	0.420896	0.522388	0.446269	105
476	337	0.462908	0.504451	0.4273	0.48368	113		476	359	0.328267	0.361702	0.382979	0.344985	87
477	340	0.340361	0.430723	0.349398	0.385542	98		477	339	0.303835	0.330383	0.433628	0.317109	117
478	330	0.390909	0.342424	0.484848	0.366667	92		478	341	0.434018	0.398827	0.480938	0.416422	123
479	336	0.425595	0.41369	0.47619	0.419643	110		479	357	0.441791	0.414925	0.516418	0.428358	105
480	336	0.366071	0.306548	0.482143	0.33631	110		480	377	0.376506	0.364458	0.391566	0.370482	96
481	335	0.513433	0.435821	0.420896	0.474627	107		481	329	0.44	0.427692	0.461538	0.433846	75
482	341	0.463343	0.451613	0.472141	0.457478	125		482	347	0.466859	0.420749	0.435159	0.443804	141
483	339	0.393293	0.396341	0.371951	0.394817	86		483	338	0.313609	0.292899	0.461538	0.303254	114
484	334	0.340426	0.364742	0.367781	0.352584	89		484	340	0.426471	0.511765	0.441176	0.469118	120
485	339	0.4	0.430303	0.433333	0.415152	92		485	332	0.518072	0.412651	0.451807	0.465361	96
486	329	0.37386	0.392097	0.468085	0.382979	89		486	378	0.42378	0.490854	0.426829	0.457317	84
487	333	0.483483	0.513514	0.441441	0.498498	101		487	325	0.433846	0.455385	0.523077	0.444615	75
488	324	0.398148	0.410494	0.515432	0.404321	74		488	336	0.401786	0.434524	0.467262	0.418155	108
489	328	0.54878	0.432927	0.460366	0.490854	86		489	335	0.441791	0.516418	0.408955	0.479104	105
490	339	0.393393	0.414414	0.429429	0.403904	101		490	368	0.267241	0.341954	0.45977	0.304598	144
491	362	0.388235	0.467647	0.470588	0.427941	122		491	331	0.401813	0.383686	0.459215	0.392749	93
492	335	0.480597	0.414925	0.438806	0.447761	107		492	358	0.431548	0.455357	0.4375	0.443452	108
493	370	0.396396	0.372372	0.423423	0.384384	101		493	359	0.324638	0.315942	0.394203	0.32029	135
494	368	0.327536	0.434783	0.365217	0.381159	137		494	334	0.473054	0.491018	0.482036	0.482036	102
495	338	0.446746	0.52071	0.434911	0.483728	116		495	369	0.44152	0.391813	0.47076	0.416667	126
496	328	0.445122	0.439024	0.469512	0.442073	86		496	346	0.404624	0.398844	0.439306	0.401734	138
497	356	0.364706	0.364706	0.332353	0.364706	122		497	358	0.492447	0.492447	0.501511	0.492447	93
498	332	0.487952	0.415663	0.457831	0.451807	98		498	370	0.375723	0.427746	0.367052	0.401734	138
499	335	0.361194	0.352239	0.456716	0.356716	107		499	334	0.42515	0.449102	0.482036	0.437126	102
500	333	0.525526	0.453453	0.477477	0.489489	101		500	382	0.352601	0.442197	0.398844	0.397399	138
501	330	0.472727	0.50303	0.454545	0.487879	92		501	335	0.292537	0.325373	0.432836	0.308955	105
502	344	0.434783	0.369565	0.453416	0.402174	68		502	349	0.446991	0.426934	0.467049	0.436963	147
503	349	0.301493	0.349254	0.39403	0.325373	107		503	343	0.428571	0.460641	0.469388	0.444606	129
504	324	0.493827	0.447531	0.444444	0.470679	74		504	362	0.394118	0.432353	0.494118	0.413235	120
505	336	0.433735	0.412651	0.487952	0.423193	98		505	337	0.504451	0.456973	0.424332	0.480712	111
506	433	0.357143	0.339286	0.354167	0.348214	110		506	348	0.357558	0.360465	0.375	0.359012	132
507	366	0.363372	0.389535	0.462209	0.376453	134		507	394	0.36236	0.401685	0.441011	0.382022	168
508	333	0.444444	0.504505	0.429429	0.474474	101		508	374	0.356725	0.356725	0.365497	0.356725	126
509	358	0.488095	0.4375	0.4375	0.462798	110		509	363	0.328446	0.346041	0.460411	0.337243	123
510	337	0.366972	0.376147	0.379205	0.37156	83		510	343	0.425656	0.446064	0.457726	0.43586	129
511	337	0.448071	0.439169	0.462908	0.44362	113		511	338	0.363905	0.322485	0.431953	0.343195	114
512	367	0.466667	0.457971	0.449275	0.462319	137		512	356	0.320359	0.359281	0.449102	0.33982	102
513	354	0.391176	0.458824	0.488235	0.425	122		513	341	0.363636	0.372727	0.418182	0.368182	90
514	334	0.437126	0.452096	0.526946	0.444611	104		514	337	0.445104	0.51632	0.445104	0.480712	111
515	330	0.330303	0.290909	0.521212	0.310606	92		515	337	0.397626	0.37092	0.451039	0.384273	111
516	385	0.384375	0.340625	0.384375	0.3625	62		516	334	0.508982	0.45509	0.446108	0.482036	102
517	368	0.332335	0.311377	0.347305	0.321856	104		517	363	0.472141	0.43695	0.478006	0.454545	123
518	358	0.356083	0.403561	0.430267	0.379822	113		518	345	0.394203	0.423188	0.475362	0.408696	135
519	375	0.416431	0.439093	0.393768	0.427762	161		519	361	0.421829	0.498525	0.463127	0.460177	117
520	371	0.346705	0.332378	0.404011	0.339542	149		520	332	0.472892	0.5	0.472892	0.486446	96
521	342	0.406433	0.429825	0.508772	0.418129	128		521	352	0.427273	0.406061	0.469697	0.416667	90
522	342	0.459064	0.400585	0.432749	0.429825	128		522	367	0.363077	0.369231	0.381538	0.366154	75
523	354	0.392962	0.41349	0.469208	0.403226	125		523	337	0.418398	0.364985	0.48368	0.391691	111
524	337	0.456973	0.418398	0.462908	0.437685	113		524	356	0.505988	0.443114	0.5	0.474551	102
525	366	0.412791	0.377907	0.476744	0.395349	134		525	350	0.462006	0.404255	0.431611	0.433131	87
526	326	0.337423	0.346626	0.407975	0.342025	80		526	371	0.396396	0.363363	0.411411	0.37988	99
527	343	0.469388	0.48688	0.443149	0.478134	131		527	345	0.455072	0.434783	0.504348	0.444928	135
528	336	0.349398	0.436747	0.39759	0.393072	98		528	329	0.468085	0.410334	0.458967	0.43921	87
529	322	0.47205	0.506211	0.453416	0.48913	68		529	385	0.334294	0.377522	0.391931	0.355908	141
530	394	0.33908	0.359195	0.416667	0.349138	146		530	333	0.363363	0.348348	0.417417	0.355856	99
531	348	0.384615	0.369822	0.325444	0.377219	116		531	334	0.497006	0.535928	0.42515	0.516467	102
532	405	0.451807	0.385542	0.436747	0.418675	98		532	331	0.400621	0.42236	0.493789	0.411491	66
533	332	0.512048	0.46988	0.457831	0.490964	98		533	333	0.453453	0.447447	0.525526	0.45045	99
534	374	0.338323	0.326347	0.446108	0.332335	104		534	359	0.47181	0.448071	0.424332	0.459941	111
535	338	0.414201	0.508876	0.420118	0.461538	116		535	338	0.449704	0.426036	0.508876	0.43787	114
536	377	0.434018	0.419355	0.395894	0.426686	125		536	341	0.434018	0.41349	0.489736	0.423754	123
537	348	0.444785	0.43865	0.515337	0.441718	80		537	334	0.422156	0.48503	0.434132	0.453593	102
538	364	0.467836	0.447368	0.48538	0.457602	128		538	361	0.510324	0.410029	0.454277	0.460177	117
539	341	0.507331	0.457478	0.469208	0.482405	125		539	328	0.466463	0.472561	0.533537	0.469512	84
540	330	0.458462	0.396923	0.412308	0.427692	77		540	342	0.453216	0.415205	0.502924	0.434211	126
541	366	0.348083	0.377581	0.351032	0.362832	119		541	335	0.402985	0.471642	0.489552	0.437313	105
542	381	0.406627	0.38253	0.433735	0.394578	98		542	347	0.33033	0.354354	0.402402	0.342342	99
543	369	0.308357	0.357349	0.365994	0.332853	143		543	394	0.340058	0.345821	0.432277	0.342939	141
544	330	0.533333	0.463636	0.509091	0.498485	92		544	339	0.424779	0.457227	0.430678	0.441003	117
545	345	0.359882	0.39823	0.448378	0.379056	119		545	333	0.413897	0.444109	0.471299	0.429003	93
546	340	0.373529	0.358824	0.455882	0.366176	122		546	339	0.41194	0.456716	0.41791	0.434328	105
547	344	0.482558	0.485465	0.421512	0.484012	134		547	342	0.3125	0.303571	0.41369	0.308036	108
548	345	0.423188	0.414493	0.486957	0.418841	137		548	335	0.531343	0.453731	0.459701	0.492537	105
549	339	0.492625	0.448378	0.427729	0.470501	119		549	336	0.369048	0.345238	0.458333	0.357143	108
550	348	0.386503	0.441718	0.365031	0.41411	80		550	343	0.475219	0.422741	0.457726	0.44898	129
551	334	0.446108	0.5	0.461078	0.473054	104		551	335	0.310241	0.334337	0.439759	0.322289	96
552	335	0.325373	0.358209	0.486567	0.341791	107		552	335	0.361194	0.340299	0.453731	0.350746	105
553	353	0.438066	0.422961	0.483384	0.430514	95		553	360	0.532544	0.443787	0.446746	0.488166	114
554	329	0.401216	0.468085	0.455927	0.43465	89		554	368	0.433526	0.384393	0.476879	0.40896	138
555	376	0.348214	0.342262	0.392857	0.345238	110		555	349	0.418338	0.412607	0.498567	0.415473	147
556	334	0.479042	0.461078	0.45509	0.47006	104		556	328	0.414634	0.496951	0.445122	0.455793	84
557	341	0.392962	0.343109	0.472141	0.368035	125		557	327	0.428135	0.501529	0.470948	0.464832	81
558	359	0.477745	0.451039	0.459941	0.464392	113		558	341	0.442815	0.460411	0.460411	0.451613	123
559	360	0.292899	0.316568	0.461538	0.304734	116		559	341	0.384848	0.345455	0.390909	0.365152	90
560	332	0.463855	0.433735	0.475904	0.448795	98		560	345	0.428986	0.466667	0.486957	0.447826	135
561	334	0.374251	0.359281	0.479042	0.366766	104		561	382	0.407738	0.39881	0.440476	0.403274	108
562	331	0.429003	0.528701	0.47432	0.478852	95		562	331	0.438066	0.425982	0.504532	0.432024	93
563	342	0.429825	0.415205	0.48538	0.422515	128		563	358	0.449405	0.464286	0.46131	0.456845	108
564	336	0.4375	0.520833	0.422619	0.479167	110		564	340	0.372308	0.403077	0.464615	0.387692	75
565	354	0.48494	0.421687	0.406627	0.453313	98		565	331	0.543807	0.441088	0.456193	0.492447	93
566	347	0.407738	0.360119	0.449405	0.383929	110		566	359	0.400593	0.48368	0.430267	0.442136	111
567	327	0.397554	0.486239	0.480122	0.441896	83		567	330	0.463636	0.484848	0.512121	0.474242	90
568	332	0.310241	0.361446	0.463855	0.335843	98		568	359	0.337209	0.299419	0.354651	0.318314	132
569	360	0.420118	0.411243	0.511834	0.41568	116		569	328	0.442073	0.527439	0.493902	0.484756	84
570	398	0.385075	0.391045	0.373134	0.38806	107		570	376	0.39881	0.401786	0.434524	0.400298	108
571	333	0.380368	0.371166	0.435583	0.375767	80		571	343	0.361194	0.295522	0.38806	0.328358	105
572	333	0.369369	0.339339	0.456456	0.354354	101		572	369	0.367647	0.417647	0.45	0.392647	120
573	333	0.327327	0.282282	0.48048	0.304805	101		573	331	0.531722	0.486405	0.444109	0.509063	93
574	358	0.42522	0.466276	0.431085	0.445748	125		574	356	0.312121	0.339394	0.433333	0.325758	90
575	350	0.454268	0.457317	0.515244	0.455793	86		575	361	0.387195	0.381098	0.384146	0.384146	84
576	364	0.371345	0.453216	0.494152	0.412281	128		576	333	0.453453	0.468468	0.48048	0.460961	99
577	352	0.447853	0.389571	0.5	0.418712	80		577	328	0.484756	0.445122	0.442073	0.464939	84
578	353	0.396396	0.465465	0.435435	0.430931	101		578	330	0.487879	0.415152	0.463636	0.451515	90
579	339	0.463127	0.463127	0.519174	0.463127	119		579	355	0.428169	0.478873	0.44507	0.453521	165
580	342	0.44012	0.44012	0.422156	0.44012	104		580	345	0.301449	0.301449	0.501449	0.301449	135
581	327	0.30581	0.345566	0.51682	0.325688	83		581	355	0.471471	0.441441	0.513514	0.456456	99
582	361	0.417417	0.438438	0.465465	0.427928	101		582	357	0.489552	0.438806	0.438806	0.464179	105
583	327	0.474006	0.431193	0.519878	0.452599	83		583	343	0.396501	0.466472	0.48688	0.431487	129
584	363	0.366864	0.369822	0.357988	0.368343	116		584	341	0.366569	0.337243	0.442815	0.351906	123
585	328	0.332317	0.329268	0.503049	0.330793	86		585	337	0.442136	0.548961	0.468843	0.495549	111
586	352	0.451515	0.442424	0.430303	0.44697	92		586	341	0.466276	0.404692	0.524927	0.435484	123
587	332	0.427711	0.400602	0.433735	0.414157	98		587	336	0.46131	0.458333	0.479167	0.459821	108
588	355	0.406154	0.446154	0.449231	0.426154	77		588	365	0.438806	0.471642	0.429851	0.455224	105
589	332	0.424699	0.418675	0.460843	0.421687	98		589	343	0.399417	0.457726	0.489796	0.428571	129
590	334	0.383234	0.404192	0.437126	0.393713	104		590	341	0.284457	0.296188	0.431085	0.290323	123
591	325	0.433846	0.424615	0.510769	0.429231	77		591	325	0.380062	0.401869	0.47352	0.390966	63
592	338	0.346154	0.349112	0.452663	0.347633	116		592	365	0.402332	0.440233	0.48105	0.421283	129
593	355	0.495495	0.435435	0.501502	0.465465	101		593	333	0.48048	0.441441	0.477477	0.460961	99
594	330	0.324242	0.321212	0.493939	0.322727	92		594	337	0.41543	0.379822	0.459941	0.397626	111
595	330	0.330303	0.354545	0.475758	0.342424	92		595	380	0.371681	0.362832	0.436578	0.367257	117
596	375	0.407855	0.41994	0.389728	0.413897	95		596	396	0.42042	0.405405	0.435435	0.412913	99
597	328	0.439024	0.503049	0.429878	0.471037	86		597	344	0.459302	0.453488	0.517442	0.456395	132
598	350	0.45122	0.463415	0.539634	0.457317	86		598	370	0.5	0.364943	0.445402	0.432471	144
599	369	0.412104	0.466859	0.475504	0.439481	143		599	360	0.497041	0.449704	0.449704	0.473373	114
600	385	0.364742	0.343465	0.379939	0.354103	89		600	345	0.423188	0.472464	0.443478	0.447826	135
601	356	0.359756	0.375	0.42378	0.367378	86		601	350	0.391566	0.427711	0.524096	0.409639	96
602	356	0.460674	0.41573	0.41573	0.438202	170		602	321	0.482759	0.388715	0.438871	0.435737	57
603	354	0.445783	0.493976	0.448795	0.46988	98		603	391	0.330383	0.39528	0.415929	0.362832	117
604	419	0.322289	0.334337	0.373494	0.328313	98		604	366	0.359649	0.467836	0.464912	0.413743	126
605	374	0.363636	0.406061	0.409091	0.384848	92		605	348	0.387931	0.37931	0.474138	0.383621	144
606	338	0.511834	0.491124	0.434911	0.501479	116		606	331	0.438066	0.413897	0.483384	0.425982	93
607	353	0.289398	0.318052	0.340974	0.303725	149		607	332	0.445783	0.490964	0.457831	0.468373	96
608	336	0.448171	0.42378	0.393293	0.435976	86		608	338	0.443787	0.43787	0.449704	0.440828	114
609	329	0.358663	0.395137	0.495441	0.3769	89		609	347	0.375	0.338415	0.396341	0.356707	84
610	347	0.397695	0.420749	0.440922	0.409222	143		610	335	0.426866	0.435821	0.474627	0.431343	105
611	378	0.343195	0.423077	0.426036	0.383136	116		611	346	0.456647	0.50289	0.433526	0.479769	138
612	363	0.325373	0.367164	0.432836	0.346269	107		612	332	0.349398	0.35241	0.475904	0.350904	96
613	385	0.434402	0.405248	0.411079	0.419825	131		613	432	0.319403	0.331343	0.39403	0.325373	105
614	344	0.505814	0.436047	0.444767	0.47093	134		614	379	0.342105	0.353801	0.353801	0.347953	126
615	378	0.371951	0.384146	0.408537	0.378049	86		615	358	0.428571	0.38484	0.411079	0.406706	129
616	345	0.330435	0.33913	0.394203	0.334783	137		616	325	0.412308	0.409231	0.498462	0.410769	75
617	352	0.306818	0.335227	0.4375	0.321023	158		617	336	0.431548	0.419643	0.46131	0.425595	108
618	336	0.419643	0.482143	0.485119	0.450893	110		618	326	0.41411	0.457055	0.515337	0.435583	78
619	354	0.383929	0.422619	0.488095	0.403274	110		619	366	0.436047	0.459302	0.406977	0.447674	132
620	333	0.447447	0.435435	0.525526	0.441441	101		620	355	0.351682	0.397554	0.382263	0.374618	81
621	332	0.463855	0.421687	0.512048	0.442771	98		621	327	0.489297	0.513761	0.492355	0.501529	81
622	348	0.389571	0.383436	0.478528	0.386503	80		622	357	0.358209	0.373134	0.444776	0.365672	105
623	337	0.412463	0.456973	0.48368	0.434718	113		623	337	0.540059	0.433234	0.456973	0.486647	111
624	329	0.408537	0.448171	0.496951	0.428354	86		624	327	0.379205	0.406728	0.480122	0.392966	81
625	326	0.380368	0.371166	0.447853	0.375767	80		625	368	0.361272	0.375723	0.413295	0.368497	138
626	333	0.288288	0.279279	0.462462	0.283784	101		626	334	0.464072	0.431138	0.511976	0.447605	102
627	354	0.454819	0.46988	0.481928	0.462349	98		627	329	0.513678	0.43465	0.43769	0.474164	87
628	350	0.378462	0.393846	0.489231	0.386154	77		628	398	0.398148	0.407407	0.401235	0.402778	72
629	439	0.373563	0.350575	0.376437	0.362069	146		629	351	0.363636	0.416422	0.384164	0.390029	123
630	364	0.411765	0.408824	0.376471	0.410294	122		630	343	0.384615	0.39645	0.352071	0.390533	114
631	335	0.349254	0.346269	0.504478	0.347761	107		631	334	0.416413	0.413374	0.495441	0.414894	87
632	332	0.427711	0.46988	0.53012	0.448795	98		632	379	0.327381	0.380952	0.407738	0.354167	108
633	341	0.486804	0.454545	0.442815	0.470674	125		633	383	0.269231	0.304734	0.39645	0.286982	114
634	336	0.357143	0.297619	0.482143	0.327381	110		634	391	0.356941	0.314448	0.402266	0.335694	159
635	334	0.386228	0.41018	0.482036	0.398204	104		635	335	0.480597	0.435821	0.492537	0.458209	105
636	340	0.502941	0.455882	0.444118	0.479412	122		636	333	0.416667	0.42284	0.404321	0.419753	72
637	346	0.358209	0.423881	0.340299	0.391045	107		637	343	0.35119	0.360119	0.41369	0.355655	108
638	340	0.438235	0.479412	0.464706	0.458824	122		638	339	0.451327	0.415929	0.495575	0.433628	117
639	344	0.328267	0.319149	0.392097	0.323708	89		639	334	0.386228	0.407186	0.446108	0.396707	102
640	333	0.423423	0.438438	0.468468	0.430931	101		640	332	0.412651	0.403614	0.442771	0.408133	96
641	348	0.39039	0.423423	0.447447	0.406907	101		641	327	0.431193	0.406728	0.464832	0.41896	81
642	344	0.436047	0.497093	0.450581	0.46657	134		642	331	0.438066	0.41994	0.47432	0.429003	93
643	349	0.510703	0.455657	0.461774	0.48318	83		643	364	0.473684	0.447368	0.5	0.460526	126
644	335	0.358209	0.337313	0.474627	0.347761	107		644	343	0.48105	0.44898	0.413994	0.465015	129
645	369	0.345821	0.363112	0.449568	0.354467	143		645	329	0.495356	0.467492	0.486068	0.481424	69
646	333	0.39039	0.381381	0.426426	0.385886	101		646	400	0.350148	0.320475	0.382789	0.335312	111
647	329	0.449848	0.416413	0.431611	0.433131	89		647	343	0.361516	0.373178	0.440233	0.367347	129
648	342	0.505848	0.44152	0.406433	0.473684	128		648	342	0.340299	0.346269	0.4	0.343284	105
649	334	0.386228	0.341317	0.464072	0.363772	104		649	356	0.426829	0.448171	0.448171	0.4375	84
650	334	0.437126	0.47006	0.413174	0.453593	104		650	337	0.379822	0.391691	0.477745	0.385757	111
651	345	0.448916	0.442724	0.495356	0.44582	71		651	334	0.452096	0.428144	0.508982	0.44012	102
652	317	0.444795	0.511041	0.463722	0.477918	53		652	345	0.405797	0.428986	0.42029	0.417391	135
653	341	0.385294	0.432353	0.461765	0.408824	122		653	345	0.437681	0.486957	0.443478	0.462319	135
654	350	0.414634	0.457317	0.5	0.435976	86		654	336	0.502976	0.449405	0.431548	0.47619	108
655	327	0.449541	0.449541	0.501529	0.449541	83		655	369	0.376855	0.344214	0.385757	0.360534	111
656	343	0.344023	0.346939	0.469388	0.345481	131		656	360	0.381657	0.467456	0.488166	0.424556	114
657	376	0.325228	0.337386	0.331307	0.331307	89		657	337	0.510386	0.445104	0.439169	0.477745	111
658	334	0.391437	0.379205	0.412844	0.385321	83		658	349	0.373178	0.367347	0.443149	0.370262	129
659	330	0.330275	0.302752	0.342508	0.316514	83		659	355	0.45045	0.498498	0.438438	0.474474	99
660	414	0.329305	0.320242	0.359517	0.324773	95		660	360	0.428994	0.420118	0.505917	0.424556	114
661	337	0.356083	0.403561	0.468843	0.379822	113		661	336	0.357143	0.348214	0.440476	0.352679	108
662	332	0.406627	0.412651	0.512048	0.409639	98		662	363	0.432836	0.408955	0.41791	0.420896	105
663	336	0.407738	0.464286	0.514881	0.436012	110		663	341	0.475073	0.42522	0.407625	0.450147	123
664	343	0.367347	0.35277	0.472303	0.360058	131		664	370	0.468391	0.439655	0.45977	0.454023	144
665	356	0.42042	0.504505	0.471471	0.462462	101		665	344	0.360465	0.343023	0.462209	0.351744	132
666	358	0.502976	0.428571	0.4375	0.465774	110		666	337	0.451039	0.462908	0.480712	0.456973	111
667	341	0.423077	0.340237	0.408284	0.381657	116		667	338	0.37574	0.360947	0.43787	0.368343	114
668	391	0.280967	0.317221	0.371601	0.299094	95		668	369	0.330435	0.333333	0.365217	0.331884	135
669	332	0.418675	0.373494	0.445783	0.396084	98		669	350	0.3	0.308571	0.454286	0.304286	150
670	357	0.495522	0.450746	0.429851	0.473134	107		670	327	0.541284	0.443425	0.443425	0.492355	81
671	336	0.5	0.470238	0.467262	0.485119	110		671	328	0.381098	0.448171	0.414634	0.414634	84
672	340	0.388235	0.447059	0.497059	0.417647	122		672	330	0.448485	0.5	0.475758	0.474242	90
673	335	0.349254	0.379104	0.504478	0.364179	107		673	396	0.327273	0.318182	0.351515	0.322727	90
674	393	0.408284	0.366864	0.405325	0.387574	116		674	338	0.328402	0.434911	0.461538	0.381657	114
675	336	0.422619	0.479167	0.449405	0.450893	110		675	328	0.429878	0.435976	0.472561	0.432927	84
676	352	0.412463	0.391691	0.400593	0.402077	113		676	329	0.495441	0.443769	0.483283	0.469605	87
677	345	0.431884	0.44058	0.455072	0.436232	137		677	350	0.431429	0.388571	0.485714	0.41	150
678	361	0.432353	0.405882	0.458824	0.419118	122		678	344	0.392442	0.47093	0.43314	0.431686	132
679	338	0.328402	0.352071	0.47929	0.340237	116		679	347	0.400576	0.435159	0.400576	0.417867	141
680	338	0.304734	0.331361	0.47929	0.318047	116		680	353	0.432024	0.36858	0.495468	0.400302	93
681	331	0.480363	0.462236	0.401813	0.471299	95		681	357	0.456716	0.525373	0.489552	0.491045	105
682	327	0.437309	0.422018	0.519878	0.429664	83		682	328	0.414634	0.435976	0.496951	0.425305	84
683	339	0.380531	0.345133	0.466077	0.362832	119		683	359	0.522255	0.424332	0.454006	0.473294	111
684	349	0.366864	0.369822	0.399408	0.368343	116		684	334	0.317365	0.317365	0.479042	0.317365	102
685	392	0.426829	0.39939	0.390244	0.41311	86		685	338	0.470414	0.494083	0.428994	0.482249	114
686	357	0.327586	0.321839	0.436782	0.324713	146		686	338	0.502959	0.43787	0.434911	0.470414	114
687	339	0.466077	0.492625	0.418879	0.479351	119		687	342	0.475904	0.421687	0.433735	0.448795	96
688	349	0.378378	0.393393	0.387387	0.385886	101		688	362	0.493902	0.417683	0.405488	0.455793	84
689	350	0.294286	0.291429	0.482857	0.292857	152		689	361	0.394958	0.394958	0.392157	0.394958	171
690	334	0.392216	0.446108	0.5	0.419162	104		690	338	0.423077	0.381657	0.508876	0.402367	114
691	330	0.430303	0.457576	0.487879	0.443939	92		691	328	0.454268	0.472561	0.426829	0.463415	84
692	332	0.496951	0.426829	0.402439	0.46189	86		692	325	0.384615	0.375385	0.467692	0.38	75
693	337	0.424332	0.439169	0.47181	0.431751	113		693	328	0.405488	0.365854	0.487805	0.385671	84
694	325	0.464615	0.501538	0.473846	0.483077	77		694	359	0.468843	0.492582	0.448071	0.480712	111
695	335	0.450746	0.429851	0.531343	0.440299	107		695	326	0.438272	0.37037	0.515432	0.404321	72
696	342	0.421053	0.461988	0.459064	0.44152	128		696	352	0.440729	0.452888	0.474164	0.446809	87
697	344	0.30814	0.366279	0.430233	0.337209	134		697	327	0.486239	0.412844	0.446483	0.449541	81
698	349	0.391304	0.336232	0.4	0.363768	137		698	378	0.325444	0.357988	0.411243	0.341716	114
699	362	0.31454	0.37092	0.388724	0.34273	113		699	334	0.464072	0.383234	0.491018	0.423653	102
700	336	0.3125	0.3125	0.464286	0.3125	110		700	331	0.299094	0.36858	0.489426	0.333837	93
701	330	0.363636	0.40303	0.478788	0.383333	92		701	365	0.364431	0.355685	0.431487	0.360058	129
702	330	0.387879	0.406061	0.545455	0.39697	92		702	333	0.409091	0.436364	0.439394	0.422727	90
703	380	0.324324	0.3003	0.396396	0.312312	101		703	336	0.33631	0.35119	0.449405	0.34375	108
704	330	0.481818	0.454545	0.484848	0.468182	92		704	336	0.5	0.419643	0.470238	0.459821	108
705	348	0.341954	0.295977	0.445402	0.318966	146		705	428	0.392749	0.41994	0.425982	0.406344	93
706	357	0.359882	0.359882	0.383481	0.359882	119		706	403	0.336364	0.363636	0.369697	0.35	90
707	401	0.326284	0.311178	0.377644	0.318731	95		707	338	0.371951	0.460366	0.469512	0.416159	84
708	352	0.457576	0.484848	0.436364	0.471212	92		708	338	0.402439	0.42378	0.417683	0.41311	84
709	338	0.443787	0.393491	0.47929	0.418639	116		709	380	0.342029	0.408696	0.42029	0.375362	135
710	349	0.327536	0.353623	0.446377	0.34058	137		710	385	0.369369	0.345345	0.393393	0.357357	99
711	336	0.46131	0.4375	0.491071	0.449405	110		711	356	0.364742	0.422492	0.431611	0.393617	87
712	423	0.423313	0.404908	0.478528	0.41411	80		712	334	0.320359	0.248503	0.443114	0.284431	102
713	338	0.452663	0.491124	0.43787	0.471893	116		713	332	0.427711	0.481928	0.5	0.454819	96
714	340	0.473529	0.455882	0.497059	0.464706	122		714	375	0.366667	0.4	0.451515	0.383333	90
715	346	0.33526	0.291908	0.540462	0.313584	140		715	335	0.444776	0.459701	0.492537	0.452239	105
716	333	0.501502	0.432432	0.447447	0.466967	101		716	337	0.41543	0.498516	0.403561	0.456973	111
717	332	0.379518	0.385542	0.496988	0.38253	98		717	346	0.316568	0.352071	0.408284	0.33432	114
718	341	0.501466	0.398827	0.454545	0.450147	125		718	362	0.438235	0.461765	0.520588	0.45	120
719	347	0.408824	0.382353	0.464706	0.395588	122		719	341	0.510264	0.451613	0.44868	0.480938	123
720	332	0.331325	0.322289	0.512048	0.326807	98		720	349	0.412607	0.458453	0.429799	0.43553	147
721	346	0.410405	0.5	0.398844	0.455202	140		721	387	0.291908	0.303468	0.349711	0.297688	138
722	339	0.460177	0.477876	0.528024	0.469027	119		722	327	0.318043	0.382263	0.470948	0.350153	81
723	328	0.432927	0.405488	0.490854	0.419207	86		723	342	0.438596	0.406433	0.467836	0.422515	126
724	326	0.457055	0.407975	0.521472	0.432515	80		724	349	0.373887	0.409496	0.433234	0.391691	111
725	344	0.390769	0.316923	0.418462	0.353846	77		725	358	0.38209	0.361194	0.397015	0.371642	105
726	357	0.522388	0.444776	0.41791	0.483582	107		726	344	0.505814	0.430233	0.450581	0.468023	132
727	363	0.463343	0.469208	0.451613	0.466276	125		727	407	0.304094	0.342105	0.391813	0.323099	126
728	342	0.298246	0.321637	0.421053	0.309942	128		728	330	0.451515	0.454545	0.521212	0.45303	90
729	373	0.335294	0.385294	0.367647	0.360294	122		729	344	0.488372	0.415698	0.43314	0.452035	132
730	366	0.301205	0.358434	0.430723	0.329819	98		730	350	0.44	0.494286	0.442857	0.467143	150
731	333	0.45045	0.447447	0.495495	0.448949	101		731	353	0.404834	0.398792	0.489426	0.401813	93
732	350	0.42	0.428571	0.477143	0.424286	152		732	342	0.51462	0.453216	0.406433	0.483918	126
733	343	0.542274	0.431487	0.431487	0.48688	131		733	333	0.447447	0.426426	0.474474	0.436937	99
734	355	0.327327	0.348348	0.462462	0.337838	101		734	332	0.364458	0.346386	0.442771	0.355422	96
735	333	0.468468	0.435435	0.495495	0.451952	101		735	406	0.326087	0.313665	0.42236	0.319876	66
736	395	0.342262	0.363095	0.33631	0.352679	110		736	329	0.43769	0.422492	0.510638	0.430091	87
737	330	0.436364	0.424242	0.506061	0.430303	92		737	332	0.394578	0.391566	0.427711	0.393072	96
738	339	0.439528	0.448378	0.454277	0.443953	119		738	395	0.336232	0.417391	0.402899	0.376812	135
739	399	0.377143	0.388571	0.437143	0.382857	152		739	337	0.492582	0.477745	0.4273	0.485163	111
740	396	0.37386	0.407295	0.407295	0.390578	89		740	333	0.42042	0.48048	0.534535	0.45045	99
741	382	0.43695	0.366569	0.451613	0.40176	125		741	344	0.366279	0.334302	0.453488	0.350291	132
742	364	0.412651	0.436747	0.442771	0.424699	98		742	363	0.483871	0.510264	0.460411	0.497067	123
743	334	0.344311	0.344311	0.458084	0.344311	104		743	373	0.291545	0.326531	0.387755	0.309038	129
744	330	0.412121	0.351515	0.478788	0.381818	92		744	360	0.325444	0.301775	0.47929	0.313609	114
745	351	0.438235	0.417647	0.491176	0.427941	122		745	327	0.402477	0.430341	0.455108	0.416409	69
746	325	0.375385	0.366154	0.489231	0.370769	77		746	332	0.527108	0.430723	0.448795	0.478916	96
747	323	0.402477	0.5387	0.517028	0.470588	71		747	366	0.421512	0.447674	0.485465	0.434593	132
748	367	0.362018	0.329377	0.362018	0.345697	113		748	401	0.333333	0.429825	0.423977	0.381579	126
749	333	0.438438	0.429429	0.495495	0.433934	101		749	335	0.414925	0.528358	0.501493	0.471642	105
750	334	0.407186	0.446108	0.446108	0.426647	104		750	336	0.401786	0.422619	0.464286	0.412202	108
751	329	0.355623	0.389058	0.446809	0.37234	89		751	337	0.431193	0.46789	0.428135	0.449541	81
752	381	0.358434	0.310241	0.376506	0.334337	98		752	370	0.340176	0.348974	0.354839	0.344575	123
753	341	0.409639	0.391566	0.379518	0.400602	98		753	372	0.304348	0.37971	0.437681	0.342029	135
754	351	0.277946	0.317221	0.441088	0.297583	95		754	377	0.375358	0.406877	0.335244	0.391117	147
755	361	0.448378	0.451327	0.474926	0.449853	119		755	339	0.460177	0.445428	0.501475	0.452802	117
756	335	0.358209	0.391045	0.462687	0.374627	107		756	349	0.446991	0.472779	0.47851	0.459885	147
757	350	0.387879	0.357576	0.478788	0.372727	92		757	331	0.344411	0.365559	0.471299	0.354985	93
758	379	0.333333	0.327434	0.365782	0.330383	119		758	375	0.365439	0.379603	0.475921	0.372521	159
759	362	0.432353	0.432353	0.476471	0.432353	122		759	340	0.452941	0.523529	0.467647	0.488235	120
760	340	0.335294	0.402941	0.461765	0.369118	122		760	331	0.356495	0.389728	0.438066	0.373112	93
761	329	0.422492	0.413374	0.534954	0.417933	89		761	335	0.397015	0.370149	0.489552	0.383582	105
762	371	0.378378	0.39039	0.408408	0.384384	101		762	343	0.422741	0.48688	0.463557	0.45481	129
763	334	0.44012	0.431138	0.535928	0.435629	104		763	334	0.290419	0.353293	0.461078	0.321856	102
764	361	0.442771	0.433735	0.433735	0.438253	98		764	336	0.321429	0.300595	0.452381	0.311012	108
765	328	0.518293	0.448171	0.429878	0.483232	86		765	338	0.470414	0.408284	0.529586	0.439349	114
766	342	0.30117	0.318713	0.482456	0.309942	128		766	340	0.385294	0.455882	0.45	0.420588	120
767	334	0.320359	0.311377	0.45509	0.315868	104		767	327	0.492355	0.492355	0.525994	0.492355	81
768	341	0.292169	0.373494	0.328313	0.332831	98		768	336	0.4375	0.458333	0.485119	0.447917	108
769	336	0.386905	0.434524	0.488095	0.410714	110		769	341	0.383234	0.350299	0.437126	0.366766	102
770	348	0.428135	0.391437	0.41896	0.409786	83		770	357	0.381538	0.356923	0.4	0.369231	75
771	364	0.356725	0.380117	0.45614	0.368421	128		771	332	0.475904	0.451807	0.53012	0.463855	96
772	436	0.377581	0.365782	0.433628	0.371681	119		772	329	0.455927	0.462006	0.49848	0.458967	87
773	416	0.331395	0.415698	0.389535	0.373547	134		773	332	0.337349	0.355422	0.496988	0.346386	96
774	346	0.394495	0.455657	0.480122	0.425076	83		774	335	0.337313	0.343284	0.477612	0.340299	105
775	333	0.522523	0.42042	0.435435	0.471471	101		775	338	0.43787	0.532544	0.426036	0.485207	114
776	353	0.459215	0.480363	0.468278	0.469789	95		776	376	0.302671	0.320475	0.406528	0.311573	111
777	358	0.470238	0.434524	0.4375	0.452381	110		777	327	0.406728	0.406728	0.498471	0.406728	81
778	324	0.345679	0.348765	0.459877	0.347222	74		778	319	0.554859	0.413793	0.420063	0.484326	57
779	347	0.356923	0.356923	0.455385	0.356923	77		779	339	0.415929	0.516224	0.471976	0.466077	117
780	334	0.374251	0.323353	0.449102	0.348802	104		780	349	0.472141	0.439883	0.466276	0.456012	123
781	334	0.449102	0.458084	0.401198	0.453593	104		781	337	0.415902	0.449541	0.470948	0.432722	81
782	330	0.421212	0.506061	0.445455	0.463636	92		782	332	0.334337	0.298193	0.466867	0.316265	96
783	333	0.45045	0.474474	0.42042	0.462462	101		783	330	0.418182	0.445455	0.475758	0.431818	90
784	332	0.445783	0.524096	0.406627	0.48494	98		784	328	0.371951	0.362805	0.518293	0.367378	84
785	364	0.467836	0.497076	0.473684	0.482456	128		785	358	0.46131	0.529762	0.497024	0.495536	108
786	340	0.526471	0.408824	0.482353	0.467647	122		786	338	0.497041	0.446746	0.461538	0.471893	114
787	330	0.433333	0.433333	0.475758	0.433333	92		787	332	0.415663	0.509036	0.436747	0.462349	96
788	328	0.448171	0.432927	0.466463	0.440549	86		788	331	0.432024	0.522659	0.462236	0.477341	93
789	342	0.505848	0.453216	0.426901	0.479532	128		789	350	0.408537	0.39939	0.390244	0.403963	84
790	333	0.474474	0.531532	0.462462	0.503003	101		790	378	0.396011	0.401709	0.444444	0.39886	153
791	338	0.377644	0.404834	0.441088	0.391239	95		791	334	0.482036	0.413174	0.51497	0.447605	102
792	347	0.470769	0.52	0.476923	0.495385	77		792	349	0.464832	0.504587	0.434251	0.484709	81
793	341	0.325513	0.316716	0.472141	0.321114	125		793	351	0.461538	0.390313	0.48433	0.425926	153
794	328	0.515244	0.47561	0.435976	0.495427	86		794	338	0.43787	0.526627	0.434911	0.482249	114
795	330	0.427273	0.487879	0.463636	0.457576	92		795	345	0.397626	0.409496	0.385757	0.403561	111
796	339	0.412979	0.439528	0.501475	0.426254	119		796	321	0.395639	0.367601	0.485981	0.38162	63
797	361	0.442478	0.386431	0.507375	0.414454	119		797	329	0.43769	0.458967	0.507599	0.448328	87
798	352	0.323864	0.318182	0.440341	0.321023	158		798	324	0.354938	0.367284	0.462963	0.361111	72
799	338	0.494083	0.423077	0.43787	0.45858	116		799	339	0.320359	0.365269	0.434132	0.342814	102
800	346	0.375758	0.363636	0.469697	0.369697	92		800	363	0.457478	0.40176	0.43695	0.429619	123
801	328	0.484756	0.493902	0.509146	0.489329	86		801	342	0.418129	0.406433	0.464912	0.412281	126
802	333	0.399399	0.399399	0.444444	0.399399	101		802	331	0.398792	0.416918	0.483384	0.407855	93
803	357	0.465672	0.462687	0.435821	0.464179	107		803	363	0.37574	0.35503	0.340237	0.365385	114
804	335	0.40597	0.528358	0.456716	0.467164	107		804	359	0.474777	0.397626	0.4273	0.436202	111
805	338	0.343195	0.331361	0.43787	0.337278	116		805	345	0.377976	0.377976	0.372024	0.377976	108
806	332	0.316265	0.340361	0.445783	0.328313	98		806	354	0.38253	0.409639	0.51506	0.396084	96
807	339	0.471976	0.492625	0.457227	0.482301	119		807	335	0.495522	0.507463	0.462687	0.501493	105
808	343	0.469388	0.492711	0.443149	0.48105	131		808	352	0.41543	0.47181	0.439169	0.44362	111
809	348	0.462644	0.405172	0.425287	0.433908	146		809	348	0.364943	0.37931	0.508621	0.372126	144
810	350	0.48	0.464615	0.458462	0.472308	77		810	350	0.365854	0.432927	0.484756	0.39939	84
811	339	0.457227	0.436578	0.495575	0.446903	119		811	355	0.429429	0.468468	0.426426	0.448949	99
812	372	0.4	0.402857	0.431429	0.401429	152		812	408	0.458462	0.381538	0.372308	0.42	75
813	371	0.377976	0.342262	0.380952	0.360119	110		813	364	0.429825	0.491228	0.435673	0.460526	126
814	337	0.415663	0.433735	0.403614	0.424699	98		814	340	0.473529	0.411765	0.491176	0.442647	120
815	345	0.385075	0.408955	0.468657	0.397015	107		815	358	0.398176	0.480243	0.440729	0.43921	87
816	362	0.311953	0.323615	0.370262	0.317784	131		816	342	0.335294	0.347059	0.344118	0.341176	120
817	355	0.417417	0.501502	0.432432	0.459459	101		817	366	0.431548	0.419643	0.395833	0.425595	108
818	329	0.386018	0.389058	0.486322	0.387538	89		818	324	0.351852	0.364198	0.478395	0.358025	72
819	351	0.464387	0.478632	0.401709	0.47151	155		819	343	0.440233	0.498542	0.446064	0.469388	129
820	339	0.441088	0.456193	0.468278	0.44864	95		820	335	0.501493	0.40597	0.489552	0.453731	105
821	343	0.48688	0.437318	0.396501	0.462099	131		821	348	0.439655	0.494253	0.508621	0.466954	144
822	335	0.432836	0.528358	0.40597	0.480597	107		822	404	0.363636	0.324242	0.327273	0.343939	90
823	337	0.356287	0.38024	0.407186	0.368263	104		823	357	0.39403	0.370149	0.453731	0.38209	105
824	332	0.415663	0.463855	0.433735	0.439759	98		824	350	0.463415	0.503049	0.445122	0.483232	84
825	335	0.435821	0.522388	0.420896	0.479104	107		825	394	0.375758	0.406061	0.487879	0.390909	90
826	367	0.515942	0.46087	0.443478	0.488406	137		826	335	0.462687	0.471642	0.414925	0.467164	105
827	326	0.469325	0.444785	0.518405	0.457055	80		827	324	0.438272	0.453704	0.490741	0.445988	72
828	362	0.473529	0.391176	0.458824	0.432353	122		828	347	0.403458	0.475504	0.409222	0.439481	141
829	331	0.435045	0.450151	0.489426	0.442598	95		829	354	0.503012	0.445783	0.403614	0.474398	96
830	330	0.442424	0.439394	0.472727	0.440909	92		830	329	0.431677	0.453416	0.434783	0.442547	66
831	359	0.299419	0.348837	0.409884	0.324128	134		831	383	0.339233	0.371681	0.374631	0.355457	117
832	338	0.378698	0.378698	0.476331	0.378698	116		832	335	0.364179	0.370149	0.447761	0.367164	105
833	332	0.395137	0.398176	0.3769	0.396657	89		833	338	0.420118	0.485207	0.428994	0.452663	114
834	361	0.365559	0.36858	0.392749	0.367069	95		834	356	0.354467	0.371758	0.314121	0.363112	141
835	338	0.47929	0.482249	0.505917	0.480769	116		835	363	0.46281	0.4573	0.363636	0.460055	189
836	347	0.412791	0.421512	0.459302	0.417151	134		836	371	0.373494	0.448795	0.418675	0.411145	96
837	335	0.423881	0.465672	0.432836	0.444776	107		837	341	0.454545	0.454545	0.533724	0.454545	123
838	361	0.489676	0.463127	0.492625	0.476401	119		838	335	0.408955	0.432836	0.444776	0.420896	105
839	346	0.41358	0.487654	0.493827	0.450617	74		839	345	0.437681	0.423188	0.457971	0.430435	135
840	435	0.372781	0.346154	0.346154	0.359467	116		840	338	0.47929	0.455621	0.452663	0.467456	114
841	359	0.308824	0.376471	0.426471	0.342647	122		841	331	0.326284	0.350453	0.492447	0.338369	93
842	332	0.418675	0.454819	0.493976	0.436747	98		842	334	0.494012	0.461078	0.446108	0.477545	102
843	366	0.44186	0.389535	0.421512	0.415698	134		843	344	0.444767	0.462209	0.418605	0.453488	132
844	350	0.344512	0.365854	0.448171	0.355183	86		844	348	0.333333	0.295322	0.415205	0.314327	126
845	333	0.309309	0.306306	0.453453	0.307808	101		845	353	0.316092	0.364943	0.436782	0.340517	144
846	332	0.448795	0.51506	0.460843	0.481928	98		846	340	0.414414	0.438438	0.435435	0.426426	99
847	325	0.498462	0.501538	0.446154	0.5	77		847	361	0.379518	0.376506	0.460843	0.378012	96
848	362	0.411765	0.470588	0.447059	0.441176	122		848	337	0.451039	0.513353	0.442136	0.482196	111
849	339	0.510324	0.460177	0.439528	0.485251	119		849	340	0.358824	0.347059	0.447059	0.352941	120
850	335	0.371951	0.365854	0.378049	0.368902	86		850	355	0.423423	0.462462	0.498498	0.442943	99
851	337	0.376855	0.353116	0.459941	0.364985	113		851	346	0.424855	0.398844	0.50289	0.41185	138
852	322	0.478261	0.534161	0.447205	0.506211	68		852	381	0.338109	0.366762	0.378223	0.352436	147
853	346	0.317919	0.32659	0.459538	0.322254	140		853	354	0.350148	0.394659	0.341246	0.372404	111
854	343	0.466472	0.472303	0.411079	0.469388	131		854	356	0.511976	0.428144	0.482036	0.47006	102
855	362	0.467647	0.441176	0.417647	0.454412	122		855	378	0.424779	0.39528	0.430678	0.410029	117
856	345	0.356522	0.376812	0.449275	0.366667	137		856	355	0.42042	0.366366	0.453453	0.393393	99
857	333	0.495495	0.459459	0.474474	0.477477	101		857	343	0.507289	0.44898	0.45481	0.478134	129
858	349	0.394495	0.382263	0.431193	0.388379	83		858	376	0.344023	0.358601	0.358601	0.351312	129
859	378	0.418398	0.41543	0.424332	0.416914	113		859	327	0.434251	0.480122	0.46789	0.457187	81
860	331	0.359517	0.350453	0.480363	0.354985	95		860	346	0.455621	0.363905	0.378698	0.409763	114
861	359	0.41543	0.430267	0.48368	0.422849	113		861	339	0.477876	0.439528	0.430678	0.458702	117
862	329	0.465046	0.440729	0.471125	0.452888	89		862	388	0.326531	0.370262	0.408163	0.348397	129
863	348	0.488506	0.413793	0.465517	0.451149	146		863	343	0.361194	0.39403	0.41194	0.377612	105
864	348	0.515337	0.41411	0.47546	0.464724	80		864	351	0.43769	0.465046	0.507599	0.451368	87
865	364	0.421053	0.48538	0.482456	0.453216	128		865	348	0.294643	0.315476	0.342262	0.30506	108
866	336	0.379939	0.334347	0.455927	0.357143	89		866	344	0.337209	0.334302	0.436047	0.335756	132
867	340	0.455882	0.414706	0.497059	0.435294	122		867	367	0.452174	0.457971	0.443478	0.455072	135
868	331	0.377644	0.398792	0.432024	0.388218	95		868	349	0.43553	0.481375	0.538682	0.458453	147
869	323	0.452012	0.510836	0.433437	0.481424	71		869	342	0.44152	0.423977	0.505848	0.432749	126
870	332	0.406832	0.397516	0.506211	0.402174	68		870	336	0.398792	0.353474	0.44713	0.376133	93
871	344	0.357558	0.392442	0.479651	0.375	134		871	340	0.417647	0.5	0.435294	0.458824	120
872	428	0.373494	0.322289	0.340361	0.347892	98		872	322	0.490683	0.459627	0.453416	0.475155	66
873	350	0.365854	0.390244	0.493902	0.378049	86		873	334	0.461078	0.497006	0.482036	0.479042	102
874	429	0.355422	0.298193	0.409639	0.326807	98		874	324	0.469136	0.432099	0.506173	0.450617	72
875	420	0.389222	0.350299	0.392216	0.36976	104		875	335	0.376119	0.364179	0.468657	0.370149	105
876	384	0.33631	0.324405	0.333333	0.330357	110		876	345	0.383481	0.383481	0.371681	0.383481	117
877	332	0.358434	0.358434	0.454819	0.358434	98		877	341	0.402402	0.414414	0.444444	0.408408	99
878	363	0.402941	0.397059	0.476471	0.4	122		878	344	0.429851	0.444776	0.432836	0.437313	105
879	400	0.453988	0.395706	0.423313	0.424847	80		879	358	0.369186	0.372093	0.468023	0.37064	132
880	359	0.492582	0.4273	0.424332	0.459941	113		880	331	0.504532	0.471299	0.441088	0.487915	93
881	330	0.454545	0.433333	0.430303	0.443939	92		881	328	0.487805	0.417683	0.460366	0.452744	84
882	341	0.313783	0.319648	0.434018	0.316716	125		882	327	0.348624	0.376147	0.486239	0.362385	81
883	336	0.452381	0.5	0.449405	0.47619	110		883	343	0.521866	0.422741	0.431487	0.472303	129
884	326	0.368098	0.361963	0.457055	0.365031	80		884	333	0.456456	0.501502	0.444444	0.478979	99
885	330	0.336364	0.348485	0.463636	0.342424	92		885	341	0.42522	0.41349	0.486804	0.419355	123
886	339	0.352239	0.340299	0.373134	0.346269	107		886	331	0.444109	0.504532	0.465257	0.47432	93
887	351	0.443769	0.431611	0.504559	0.43769	89		887	348	0.41369	0.383929	0.446429	0.39881	108
888	342	0.464912	0.517544	0.45614	0.491228	128		888	344	0.447674	0.494186	0.415698	0.47093	132
889	351	0.45584	0.418803	0.475783	0.437322	155		889	361	0.489676	0.433628	0.427729	0.461652	117
890	390	0.294643	0.235119	0.309524	0.264881	110		890	329	0.452888	0.547112	0.471125	0.5	87
891	325	0.513846	0.430769	0.452308	0.472308	77		891	368	0.329412	0.417647	0.461765	0.373529	120
892	336	0.446429	0.473214	0.449405	0.459821	110		892	346	0.381657	0.372781	0.426036	0.377219	114
893	395	0.311178	0.332326	0.371601	0.321752	95		893	370	0.347701	0.350575	0.445402	0.349138	144
894	325	0.529231	0.455385	0.455385	0.492308	77		894	358	0.331343	0.364179	0.459701	0.347761	105
895	350	0.287425	0.329341	0.461078	0.308383	104		895	340	0.508824	0.470588	0.479412	0.489706	120
896	402	0.324713	0.278736	0.362069	0.301724	146		896	363	0.366154	0.353846	0.403077	0.36	75
897	329	0.462006	0.458967	0.519757	0.460486	89		897	350	0.372832	0.375723	0.401734	0.374277	138
898	355	0.423423	0.471471	0.486486	0.447447	101		898	333	0.432432	0.387387	0.423423	0.40991	99
899	339	0.424779	0.486726	0.451327	0.455752	119		899	348	0.350575	0.364943	0.451149	0.357759	144
900	342	0.459064	0.444444	0.429825	0.451754	128		900	347	0.380952	0.488095	0.354167	0.434524	108
901	347	0.409222	0.400576	0.472622	0.404899	143		901	383	0.370821	0.3769	0.382979	0.37386	87
902	396	0.409496	0.400593	0.477745	0.405045	113		902	362	0.335294	0.355882	0.505882	0.345588	120
903	339	0.345133	0.336283	0.442478	0.340708	119		903	335	0.435821	0.501493	0.447761	0.468657	105
904	345	0.4	0.347826	0.498551	0.373913	137		904	337	0.474777	0.454006	0.418398	0.464392	111
905	367	0.449102	0.434132	0.488024	0.441617	104		905	343	0.352071	0.35503	0.357988	0.35355	114
906	337	0.445104	0.445104	0.51632	0.445104	113		906	342	0.461988	0.418129	0.48538	0.440058	126
907	347	0.379412	0.382353	0.4	0.380882	122		907	340	0.452941	0.517647	0.455882	0.485294	120
908	340	0.342342	0.396396	0.489489	0.369369	101		908	336	0.479167	0.422619	0.505952	0.450893	108
909	363	0.387574	0.45858	0.45858	0.423077	116		909	337	0.394659	0.430267	0.480712	0.412463	111
910	330	0.448485	0.487879	0.512121	0.468182	92		910	350	0.347953	0.383041	0.488304	0.365497	126
911	348	0.496933	0.46319	0.435583	0.480061	80		911	375	0.293769	0.332344	0.379822	0.313056	111
912	335	0.462687	0.477612	0.438806	0.470149	107		912	337	0.492582	0.439169	0.492582	0.465875	111
913	349	0.495413	0.492355	0.46789	0.493884	83		913	343	0.423077	0.47929	0.414201	0.451183	114
914	358	0.491071	0.422619	0.482143	0.456845	110		914	349	0.452722	0.492837	0.415473	0.472779	147
915	339	0.328358	0.301493	0.343284	0.314925	107		915	358	0.482143	0.422619	0.440476	0.452381	108
916	333	0.492492	0.414414	0.447447	0.453453	101		916	342	0.251462	0.312865	0.459064	0.282164	126
917	335	0.355224	0.334328	0.507463	0.344776	107		917	364	0.429825	0.400585	0.476608	0.415205	126
918	339	0.418879	0.457227	0.501475	0.438053	119		918	344	0.418605	0.479651	0.450581	0.449128	132
919	349	0.352436	0.355301	0.418338	0.353868	149		919	338	0.502959	0.414201	0.426036	0.45858	114
920	344	0.337278	0.387574	0.43787	0.362426	116		920	339	0.457227	0.427729	0.427729	0.442478	117
921	337	0.448071	0.468843	0.498516	0.458457	113		921	364	0.385965	0.359649	0.479532	0.372807	126
922	333	0.378378	0.345345	0.492492	0.361862	101		922	352	0.33526	0.343931	0.346821	0.339595	138
923	364	0.352941	0.361765	0.379412	0.357353	122		923	347	0.403458	0.40634	0.501441	0.404899	141
924	360	0.303571	0.333333	0.33631	0.318452	110		924	319	0.526646	0.467085	0.46395	0.496865	57
925	332	0.408537	0.384146	0.39939	0.396341	86		925	336	0.354167	0.348214	0.464286	0.35119	108
926	335	0.444776	0.414925	0.408955	0.429851	107		926	400	0.434251	0.336391	0.35474	0.385321	81
927	337	0.411411	0.435435	0.453453	0.423423	101		927	357	0.343284	0.367164	0.486567	0.355224	105
928	337	0.374622	0.362538	0.350453	0.36858	95		928	386	0.392097	0.346505	0.364742	0.369301	87
929	339	0.394495	0.397554	0.443425	0.396024	83		929	340	0.438235	0.488235	0.435294	0.463235	120
930	382	0.387097	0.381232	0.454545	0.384164	125		930	361	0.489676	0.457227	0.471976	0.473451	117
931	341	0.427273	0.381818	0.448485	0.404545	92		931	343	0.437318	0.413994	0.504373	0.425656	129
932	338	0.389222	0.389222	0.41018	0.389222	104		932	346	0.451039	0.4273	0.448071	0.439169	111
933	335	0.525373	0.438806	0.444776	0.48209	107		933	331	0.42378	0.481707	0.42378	0.452744	84
934	363	0.344311	0.383234	0.38024	0.363772	104		934	336	0.479167	0.446429	0.425595	0.462798	108
935	327	0.510703	0.440367	0.40367	0.475535	83		935	373	0.348974	0.381232	0.407625	0.365103	123
936	427	0.320359	0.344311	0.350299	0.332335	104		936	339	0.415929	0.492625	0.460177	0.454277	117
937	355	0.456338	0.467606	0.422535	0.461972	167		937	355	0.501502	0.45045	0.438438	0.475976	99
938	383	0.35119	0.3125	0.333333	0.331845	110		938	337	0.439169	0.451039	0.495549	0.445104	111
939	343	0.349854	0.317784	0.495627	0.333819	131		939	332	0.457831	0.478916	0.424699	0.468373	96
940	356	0.47006	0.502994	0.491018	0.486527	104		940	346	0.476879	0.456647	0.442197	0.466763	138
941	412	0.277457	0.306358	0.404624	0.291908	140		941	336	0.35119	0.318452	0.425595	0.334821	108
942	341	0.434018	0.407625	0.480938	0.420821	125		942	331	0.507553	0.425982	0.453172	0.466767	93
943	334	0.48503	0.461078	0.48503	0.473054	104		943	344	0.430233	0.430233	0.488372	0.430233	132
944	332	0.418675	0.490964	0.454819	0.454819	98		944	349	0.469914	0.438395	0.415473	0.454155	147
945	336	0.360119	0.297619	0.395833	0.328869	110		945	394	0.357558	0.418605	0.436047	0.388081	132
946	334	0.350299	0.365269	0.494012	0.357784	104		946	339	0.471976	0.471976	0.40118	0.471976	117
947	337	0.489614	0.439169	0.456973	0.464392	113		947	345	0.361765	0.355882	0.417647	0.358824	120
948	343	0.431487	0.48688	0.419825	0.459184	131		948	330	0.409091	0.442424	0.478788	0.425758	90
949	324	0.490741	0.478395	0.521605	0.484568	74		949	334	0.329341	0.353293	0.44012	0.341317	102
950	328	0.463415	0.432927	0.493902	0.448171	86		950	359	0.39233	0.427729	0.415929	0.410029	117
951	360	0.467456	0.405325	0.482249	0.436391	116		951	343	0.332362	0.300292	0.443149	0.316327	129
952	372	0.422857	0.38	0.477143	0.401429	152		952	341	0.372434	0.392962	0.466276	0.382698	123
953	320	0.459375	0.46875	0.525	0.464062	62		953	343	0.52648	0.47352	0.514019	0.5	63
954	391	0.332353	0.35	0.344118	0.341176	122		954	337	0.344214	0.37092	0.456973	0.357567	111
955	385	0.354354	0.351351	0.426426	0.352853	101		955	326	0.391304	0.391304	0.478261	0.391304	66
956	341	0.431085	0.507331	0.454545	0.469208	125		956	338	0.352071	0.349112	0.452663	0.350592	114
957	337	0.403125	0.4125	0.409375	0.407813	62		957	349	0.307018	0.318713	0.368421	0.312865	126
958	344	0.430233	0.427326	0.462209	0.428779	134		958	358	0.357542	0.357542	0.48324	0.357542	174
959	352	0.49697	0.469697	0.436364	0.483333	92		959	360	0.37574	0.402367	0.488166	0.389053	114
960	356	0.358601	0.38484	0.425656	0.37172	131		960	334	0.497006	0.491018	0.428144	0.494012	102
961	370	0.373134	0.391045	0.420896	0.38209	107		961	336	0.380952	0.428571	0.440476	0.404762	108
962	329	0.364742	0.389058	0.495441	0.3769	89		962	340	0.44012	0.422156	0.443114	0.431138	102
963	329	0.431611	0.519757	0.404255	0.475684	89		963	356	0.464072	0.443114	0.505988	0.453593	102
964	335	0.477612	0.474627	0.438806	0.476119	107		964	344	0.354651	0.377907	0.462209	0.366279	132
965	336	0.5	0.434524	0.434524	0.467262	110		965	355	0.417417	0.432432	0.483483	0.424925	99
966	370	0.413793	0.425287	0.462644	0.41954	146		966	365	0.371257	0.401198	0.413174	0.386228	102
967	363	0.353293	0.359281	0.38024	0.356287	104		967	344	0.41896	0.425076	0.458716	0.422018	81
968	390	0.318318	0.345345	0.411411	0.331832	101		968	350	0.454286	0.451429	0.468571	0.452857	150
969	335	0.465672	0.495522	0.447761	0.480597	107		969	359	0.386819	0.383954	0.446991	0.385387	147
970	406	0.388235	0.273529	0.370588	0.330882	122		970	334	0.468085	0.422492	0.443769	0.445289	87
971	337	0.433234	0.465875	0.480712	0.449555	113		971	356	0.301493	0.319403	0.358209	0.310448	105
972	348	0.515337	0.444785	0.447853	0.480061	80		972	346	0.347432	0.389728	0.383686	0.36858	93
973	341	0.385757	0.35905	0.367953	0.372404	113		973	366	0.414414	0.399399	0.39039	0.406907	99
974	356	0.327381	0.386905	0.377976	0.357143	110		974	348	0.39645	0.37574	0.411243	0.386095	114
975	344	0.428571	0.5	0.462733	0.464286	68		975	339	0.400602	0.421687	0.439759	0.411145	96
976	348	0.433908	0.479885	0.428161	0.456897	146		976	337	0.418398	0.400593	0.48368	0.409496	111
977	371	0.324484	0.39233	0.40413	0.358407	119		977	353	0.447592	0.484419	0.405099	0.466006	159
978	386	0.439394	0.345455	0.418182	0.392424	92		978	345	0.501449	0.449275	0.414493	0.475362	135
979	343	0.405325	0.352071	0.497041	0.378698	116		979	331	0.39577	0.362538	0.516616	0.379154	93
980	339	0.445428	0.40118	0.445428	0.423304	119		980	347	0.464615	0.513846	0.452308	0.489231	75
981	334	0.44012	0.413174	0.461078	0.426647	104		981	347	0.423631	0.417867	0.489914	0.420749	141
982	330	0.472727	0.445455	0.512121	0.459091	92		982	339	0.374631	0.368732	0.495575	0.371681	117
983	345	0.431884	0.446377	0.527536	0.43913	137		983	377	0.374233	0.423313	0.374233	0.398773	78
984	361	0.427729	0.451327	0.427729	0.439528	119		984	353	0.324561	0.342105	0.447368	0.333333	126
985	334	0.452096	0.443114	0.452096	0.447605	104		985	334	0.269461	0.278443	0.45509	0.273952	102
986	338	0.352071	0.349112	0.467456	0.350592	116		986	385	0.380814	0.375	0.369186	0.377907	132
987	367	0.384615	0.390533	0.443787	0.387574	116		987	361	0.386431	0.418879	0.474926	0.402655	117
988	367	0.472464	0.463768	0.411594	0.468116	137		988	359	0.403509	0.356725	0.380117	0.380117	126
989	319	0.520376	0.460815	0.46395	0.490596	59		989	348	0.315634	0.306785	0.383481	0.311209	117
990	337	0.504451	0.442136	0.4273	0.473294	113		990	325	0.498462	0.446154	0.449231	0.472308	75
991	334	0.344311	0.332335	0.458084	0.338323	104		991	335	0.537313	0.435821	0.486567	0.486567	105
992	362	0.455882	0.511765	0.420588	0.483824	122		992	353	0.447592	0.424929	0.461756	0.436261	159
993	328	0.32622	0.338415	0.512195	0.332317	86		993	325	0.436923	0.443077	0.510769	0.44	75
994	355	0.385542	0.373494	0.415663	0.379518	98		994	378	0.4	0.352239	0.373134	0.376119	105
995	336	0.453731	0.408955	0.447761	0.431343	107		995	357	0.41194	0.420896	0.477612	0.416418	105
996	358	0.46131	0.440476	0.467262	0.450893	110		996	335	0.471642	0.438806	0.441791	0.455224	105
997	337	0.47181	0.454006	0.545994	0.462908	113		997	371	0.428994	0.372781	0.455621	0.400888	114
998	357	0.483582	0.441791	0.450746	0.462687	107		998	363	0.374233	0.40184	0.45092	0.388037	78
999	337	0.47181	0.468843	0.439169	0.470326	113		999	339	0.445428	0.451327	0.498525	0.448378	117
1000	363	0.321534	0.365782	0.348083	0.343658	119		1000	351	0.419453	0.462006	0.528875	0.440729	87
1001	332	0.448795	0.524096	0.442771	0.486446	98		1001	340	0.417647	0.438235	0.494118	0.427941	120
1002	408	0.448916	0.436533	0.421053	0.442724	71		1002	323	0.489164	0.501548	0.482972	0.495356	69
1003	335	0.423881	0.450746	0.498507	0.437313	107		1003	355	0.370031	0.342508	0.412844	0.356269	81
1004	329	0.489362	0.465046	0.43465	0.477204	89		1004	361	0.356932	0.359882	0.451327	0.358407	117
1005	342	0.438596	0.473684	0.473684	0.45614	128		1005	322	0.378882	0.326087	0.512422	0.352484	66
1006	341	0.456456	0.393393	0.447447	0.424925	101		1006	341	0.41349	0.404692	0.513196	0.409091	123
1007	335	0.438806	0.40597	0.471642	0.422388	107		1007	335	0.480597	0.40597	0.441791	0.443284	105
1008	342	0.329268	0.344512	0.463415	0.33689	86		1008	373	0.319527	0.43787	0.384615	0.378698	114
1009	366	0.319767	0.34593	0.479651	0.332849	134		1009	334	0.452096	0.520958	0.446108	0.486527	102
1010	326	0.429448	0.503067	0.466258	0.466258	80		1010	334	0.497006	0.449102	0.452096	0.473054	102
1011	333	0.483483	0.489489	0.462462	0.486486	101		1011	334	0.443114	0.47006	0.5	0.456587	102
1012	379	0.326347	0.341317	0.368263	0.333832	104		1012	336	0.443452	0.383929	0.491071	0.41369	108
1013	335	0.525373	0.39403	0.420896	0.459701	107		1013	363	0.463343	0.434018	0.516129	0.44868	123
1014	378	0.344118	0.341176	0.376471	0.342647	122		1014	329	0.398176	0.440729	0.522796	0.419453	87
1015	358	0.363095	0.363095	0.47619	0.363095	110		1015	339	0.321534	0.39823	0.460177	0.359882	117
1016	337	0.477745	0.424332	0.459941	0.451039	113		1016	336	0.363095	0.363095	0.502976	0.363095	108
1017	372	0.348571	0.317143	0.468571	0.332857	152		1017	368	0.326409	0.376855	0.385757	0.351632	111
1018	354	0.48494	0.503012	0.424699	0.493976	98		1018	330	0.509091	0.457576	0.442424	0.483333	90
1019	342	0.350877	0.327485	0.459064	0.339181	128		1019	340	0.429412	0.426471	0.488235	0.427941	120
1020	332	0.356707	0.368902	0.384146	0.362805	86		1020	335	0.444776	0.41194	0.522388	0.428358	105
1021	368	0.450867	0.421965	0.419075	0.436416	140		1021	336	0.517857	0.383929	0.416667	0.450893	108
1022	335	0.450746	0.504478	0.453731	0.477612	107		1022	357	0.465672	0.435821	0.438806	0.450746	105
1023	337	0.394659	0.495549	0.456973	0.445104	113		1023	331	0.513595	0.435045	0.450151	0.47432	93
1024	339	0.433628	0.424779	0.477876	0.429204	119		1024	356	0.317647	0.373529	0.411765	0.345588	120
1025	332	0.358434	0.286145	0.481928	0.322289	98		1025	339	0.457227	0.445428	0.40708	0.451327	117
1026	343	0.48105	0.446064	0.45481	0.463557	131		1026	364	0.356725	0.383041	0.48538	0.369883	126
1027	337	0.4273	0.462908	0.486647	0.445104	113		1027	356	0.404192	0.38024	0.449102	0.392216	102
1028	341	0.466276	0.483871	0.422287	0.475073	125		1028	334	0.502994	0.428144	0.44012	0.465569	102
1029	337	0.397626	0.41543	0.465875	0.406528	113		1029	388	0.410256	0.390313	0.447293	0.400285	153
1030	338	0.33432	0.316568	0.393491	0.325444	116		1030	337	0.353116	0.37092	0.51632	0.362018	111
1031	330	0.515152	0.454545	0.445455	0.484848	92		1031	384	0.369369	0.321321	0.336336	0.345345	99
1032	345	0.437681	0.472464	0.408696	0.455072	137		1032	335	0.435821	0.510448	0.462687	0.473134	105
1033	337	0.474777	0.436202	0.41543	0.45549	113		1033	331	0.489426	0.429003	0.432024	0.459215	93
1034	428	0.288344	0.315951	0.386503	0.302147	80		1034	363	0.44868	0.419355	0.478006	0.434018	123
1035	347	0.403614	0.409639	0.478916	0.406627	98		1035	370	0.379104	0.331343	0.426866	0.355224	105
1036	364	0.299401	0.296407	0.374251	0.297904	104		1036	343	0.305882	0.329412	0.452941	0.317647	120
1037	375	0.408824	0.435294	0.429412	0.422059	122		1037	333	0.36036	0.369369	0.492492	0.364865	99
1038	350	0.454268	0.490854	0.448171	0.472561	86		1038	350	0.395833	0.386905	0.511905	0.391369	108
1039	328	0.512195	0.445122	0.484756	0.478659	86		1039	353	0.356941	0.294618	0.385269	0.325779	159
1040	333	0.393393	0.399399	0.447447	0.396396	101		1040	340	0.514706	0.452941	0.447059	0.483824	120
1041	347	0.495677	0.391931	0.43804	0.443804	143		1041	358	0.35119	0.279762	0.467262	0.315476	108
1042	329	0.398176	0.531915	0.449848	0.465046	89		1042	338	0.35503	0.35503	0.461538	0.35503	114
1043	341	0.310241	0.36747	0.415663	0.338855	98		1043	416	0.293255	0.290323	0.337243	0.291789	123
1044	340	0.364706	0.376471	0.429412	0.370588	122		1044	339	0.522124	0.442478	0.433628	0.482301	117
1045	329	0.510638	0.471125	0.401216	0.490881	89		1045	372	0.43787	0.399408	0.337278	0.418639	114
1046	340	0.423529	0.485294	0.470588	0.454412	122		1046	377	0.348485	0.333333	0.387879	0.340909	90
1047	345	0.309735	0.303835	0.430678	0.306785	119		1047	353	0.477341	0.438066	0.465257	0.457704	93
1048	334	0.419162	0.511976	0.443114	0.465569	104		1048	333	0.462462	0.510511	0.447447	0.486486	99
1049	338	0.310651	0.33432	0.505917	0.322485	116		1049	332	0.481928	0.445783	0.451807	0.463855	96
1050	330	0.430303	0.50303	0.475758	0.466667	92		1050	344	0.332335	0.347305	0.350299	0.33982	102
1051	323	0.448916	0.501548	0.436533	0.475232	71		1051	346	0.410405	0.473988	0.439306	0.442197	138
1052	335	0.414925	0.408955	0.468657	0.41194	107		1052	343	0.422741	0.41691	0.48688	0.419825	129
1053	354	0.347059	0.335294	0.4	0.341176	122		1053	337	0.342262	0.366071	0.416667	0.354167	108
1054	333	0.453453	0.396396	0.45045	0.424925	101		1054	362	0.482353	0.458824	0.429412	0.470588	120
1055	339	0.463127	0.436578	0.516224	0.449853	119		1055	336	0.395833	0.4375	0.419643	0.416667	108
1056	345	0.411594	0.44058	0.449275	0.426087	137		1056	348	0.505747	0.428161	0.462644	0.466954	144
1057	333	0.387387	0.378378	0.408408	0.382883	101		1057	347	0.360119	0.404762	0.434524	0.38244	108
1058	358	0.41369	0.360119	0.443452	0.386905	110		1058	370	0.396552	0.373563	0.428161	0.385057	144
1059	346	0.439306	0.491329	0.456647	0.465318	140		1059	338	0.449704	0.443787	0.485207	0.446746	114
1060	334	0.359281	0.374251	0.467066	0.366766	104		1060	336	0.362275	0.374251	0.347305	0.368263	102
1061	360	0.392749	0.39577	0.389728	0.39426	95		1061	330	0.457576	0.481818	0.439394	0.469697	90
1062	327	0.41896	0.449541	0.53211	0.434251	83		1062	368	0.465318	0.395954	0.488439	0.430636	138
1063	335	0.242331	0.263804	0.429448	0.253067	80		1063	355	0.45122	0.530488	0.503049	0.490854	84
1064	332	0.307229	0.343373	0.445783	0.325301	98		1064	365	0.346269	0.352239	0.361194	0.349254	105
1065	349	0.422018	0.440367	0.519878	0.431193	83		1065	364	0.476608	0.432749	0.426901	0.454678	126
1066	328	0.329268	0.35061	0.496951	0.339939	86		1066	335	0.459701	0.486567	0.438806	0.473134	105
1067	359	0.428969	0.454039	0.381616	0.441504	179		1067	394	0.278932	0.362018	0.329377	0.320475	111
1068	326	0.51227	0.447853	0.466258	0.480061	80		1068	337	0.341246	0.338279	0.510386	0.339763	111
1069	368	0.414706	0.411765	0.420588	0.413235	122		1069	353	0.426471	0.397059	0.447059	0.411765	120
1070	337	0.35905	0.409496	0.47181	0.384273	113		1070	337	0.403561	0.41543	0.436202	0.409496	111
1071	345	0.47678	0.482972	0.50774	0.479876	71		1071	347	0.364179	0.397015	0.385075	0.380597	105
1072	352	0.477273	0.477273	0.451705	0.477273	158		1072	370	0.308824	0.352941	0.320588	0.330882	120
1073	356	0.407186	0.479042	0.473054	0.443114	104		1073	358	0.464286	0.467262	0.479167	0.465774	108
1074	345	0.44058	0.469565	0.455072	0.455072	137		1074	422	0.396923	0.387692	0.424615	0.392308	75
1075	352	0.382184	0.367816	0.442529	0.375	146		1075	340	0.408824	0.370588	0.473529	0.389706	120
1076	331	0.438066	0.489426	0.480363	0.463746	95		1076	339	0.439528	0.433628	0.466077	0.436578	117
1077	339	0.448378	0.504425	0.442478	0.476401	119		1077	373	0.404558	0.435897	0.424501	0.420228	153
1078	327	0.376147	0.379205	0.455657	0.377676	83		1078	356	0.422156	0.452096	0.467066	0.437126	102
1079	335	0.441791	0.441791	0.486567	0.441791	107		1079	360	0.348083	0.339233	0.368732	0.343658	117
1080	345	0.357357	0.363363	0.435435	0.36036	101		1080	336	0.401786	0.404762	0.41369	0.403274	108
1081	351	0.474164	0.449848	0.401216	0.462006	89		1081	332	0.418675	0.506024	0.427711	0.462349	96
1082	332	0.41896	0.492355	0.492355	0.455657	83		1082	327	0.425076	0.495413	0.431193	0.460245	81
1083	392	0.397554	0.370031	0.357798	0.383792	83		1083	389	0.336232	0.330435	0.373913	0.333333	135
1084	350	0.454286	0.431429	0.485714	0.442857	152		1084	324	0.435185	0.503086	0.453704	0.469136	72
1085	337	0.462908	0.510386	0.451039	0.486647	113		1085	344	0.367781	0.358663	0.395137	0.363222	87
1086	325	0.48	0.486154	0.470769	0.483077	77		1086	320	0.49375	0.428125	0.496875	0.460938	60
1087	331	0.365559	0.326284	0.501511	0.345921	95		1087	333	0.3003	0.285285	0.426426	0.292793	99
1088	322	0.350932	0.357143	0.475155	0.354037	68		1088	332	0.404834	0.389728	0.422961	0.397281	93
1089	360	0.352071	0.337278	0.464497	0.344675	116		1089	342	0.438596	0.488304	0.409357	0.46345	126
1090	335	0.307463	0.298507	0.465672	0.302985	107		1090	332	0.445783	0.481928	0.442771	0.463855	96
1091	336	0.434524	0.458333	0.52381	0.446429	110		1091	333	0.447447	0.438438	0.558559	0.442943	99
1092	364	0.482456	0.418129	0.467836	0.450292	128		1092	339	0.386431	0.348083	0.480826	0.367257	117
1093	364	0.371951	0.329268	0.362805	0.35061	86		1093	364	0.375	0.402439	0.378049	0.38872	84
1094	325	0.366154	0.332308	0.507692	0.349231	77		1094	329	0.352584	0.346505	0.489362	0.349544	87
1095	367	0.345133	0.368732	0.39823	0.356932	119		1095	324	0.503086	0.462963	0.425926	0.483025	72
1096	332	0.46988	0.427711	0.503012	0.448795	98		1096	332	0.436747	0.512048	0.481928	0.474398	96
1097	352	0.366667	0.381818	0.463636	0.374242	92		1097	339	0.362832	0.412979	0.436578	0.387906	117
1098	334	0.377246	0.338323	0.461078	0.357784	104		1098	335	0.495522	0.474627	0.438806	0.485075	105
1099	329	0.422492	0.446809	0.431611	0.43465	89		1099	348	0.469325	0.429448	0.460123	0.449387	78
1100	349	0.415902	0.492355	0.440367	0.454128	83		1100	343	0.326531	0.3207	0.475219	0.323615	129
1101	351	0.480243	0.480243	0.458967	0.480243	89		1101	367	0.481159	0.394203	0.475362	0.437681	135
1102	333	0.399399	0.447447	0.474474	0.423423	101		1102	341	0.478006	0.454545	0.390029	0.466276	123
1103	354	0.477477	0.435435	0.48048	0.456456	101		1103	340	0.294118	0.352941	0.441176	0.323529	120
1104	364	0.347953	0.345029	0.444444	0.346491	128		1104	327	0.363914	0.324159	0.470948	0.344037	81
1105	360	0.405325	0.411243	0.467456	0.408284	116		1105	340	0.374251	0.347305	0.350299	0.360778	102
1106	332	0.343373	0.310241	0.481928	0.326807	98		1106	343	0.406528	0.379822	0.439169	0.393175	111
1107	330	0.30303	0.275758	0.463636	0.289394	92		1107	337	0.329377	0.329377	0.424332	0.329377	111
1108	326	0.484663	0.453988	0.51227	0.469325	80		1108	335	0.435821	0.477612	0.420896	0.456716	105
1109	334	0.511976	0.42515	0.434132	0.468563	104		1109	344	0.514535	0.456395	0.444767	0.485465	132
1110	333	0.42042	0.399399	0.414414	0.40991	101		1110	334	0.517964	0.452096	0.48503	0.48503	102
1111	350	0.454268	0.490854	0.466463	0.472561	86		1111	331	0.36858	0.36858	0.513595	0.36858	93
1112	338	0.523669	0.41716	0.461538	0.470414	116		1112	352	0.4375	0.414773	0.474432	0.426136	156
1113	329	0.495441	0.522796	0.474164	0.509119	89		1113	345	0.495652	0.431884	0.428986	0.463768	135
1114	416	0.317507	0.31454	0.412463	0.316024	113		1114	343	0.469388	0.440233	0.489796	0.45481	129
1115	332	0.439759	0.506024	0.445783	0.472892	98		1115	335	0.507463	0.423881	0.483582	0.465672	105
1116	327	0.449541	0.425076	0.495413	0.437309	83		1116	340	0.364706	0.358824	0.479412	0.361765	120
1117	345	0.374622	0.416918	0.386707	0.39577	95		1117	351	0.525526	0.48048	0.501502	0.503003	99
1118	355	0.43662	0.484507	0.442254	0.460563	167		1118	408	0.306358	0.378613	0.306358	0.342486	138
1119	336	0.508929	0.46131	0.425595	0.485119	110		1119	329	0.504559	0.431611	0.431611	0.468085	87
1120	367	0.426087	0.484058	0.402899	0.455072	137		1120	361	0.457227	0.474926	0.418879	0.466077	117
1121	343	0.311573	0.290801	0.338279	0.301187	113		1121	371	0.277937	0.309456	0.424069	0.293696	147
1122	361	0.442478	0.457227	0.445428	0.449853	119		1122	358	0.324159	0.351682	0.400612	0.33792	81
1123	337	0.439169	0.403561	0.504451	0.421365	113		1123	339	0.383234	0.45509	0.443114	0.419162	102
1124	332	0.496988	0.463855	0.427711	0.480422	98		1124	365	0.372434	0.340176	0.392962	0.356305	123
1125	380	0.356707	0.387195	0.405488	0.371951	86		1125	339	0.395833	0.422619	0.416667	0.409226	108
1126	329	0.452888	0.428571	0.446809	0.440729	89		1126	337	0.409496	0.492582	0.445104	0.451039	111
1127	333	0.465465	0.423423	0.510511	0.444444	101		1127	345	0.478261	0.414493	0.434783	0.446377	135
1128	351	0.392097	0.337386	0.486322	0.364742	89		1128	400	0.329231	0.313846	0.363077	0.321538	75
1129	415	0.306306	0.3003	0.342342	0.303303	101		1129	328	0.533537	0.439024	0.466463	0.48628	84
1130	325	0.372308	0.366154	0.492308	0.369231	77		1130	370	0.381381	0.414414	0.444444	0.397898	99
1131	329	0.474164	0.462006	0.486322	0.468085	89		1131	325	0.455385	0.532308	0.492308	0.493846	75
1132	365	0.41791	0.41194	0.41194	0.414925	107		1132	351	0.426513	0.371758	0.432277	0.399135	141
1133	337	0.409496	0.492582	0.424332	0.451039	113		1133	376	0.39403	0.367164	0.408955	0.380597	105
1134	360	0.440828	0.485207	0.43787	0.463018	116		1134	329	0.465046	0.449848	0.516717	0.457447	87
1135	367	0.42029	0.411594	0.475362	0.415942	137		1135	335	0.456716	0.507463	0.447761	0.48209	105
1136	326	0.469325	0.460123	0.52454	0.464724	80		1136	353	0.3207	0.35277	0.45481	0.336735	129
1137	330	0.448485	0.50303	0.466667	0.475758	92		1137	348	0.304598	0.356322	0.465517	0.33046	144
1138	349	0.405488	0.396341	0.487805	0.400915	86		1138	333	0.387387	0.408408	0.465465	0.397898	99
1139	337	0.47181	0.448071	0.433234	0.459941	113		1139	335	0.407295	0.422492	0.358663	0.414894	87
1140	354	0.37386	0.370821	0.419453	0.37234	89		1140	345	0.327536	0.324638	0.478261	0.326087	135
1141	361	0.442478	0.489676	0.439528	0.466077	119		1141	349	0.37386	0.443769	0.407295	0.408815	87
1142	361	0.471976	0.451327	0.466077	0.461652	119		1142	352	0.471591	0.409091	0.380682	0.440341	156
1143	330	0.512121	0.5	0.466667	0.506061	92		1143	333	0.414414	0.483483	0.459459	0.448949	99
1144	348	0.368098	0.365031	0.493865	0.366564	80		1144	333	0.381381	0.462462	0.438438	0.421922	99
1145	375	0.385269	0.379603	0.481586	0.382436	161		1145	356	0.419162	0.449102	0.467066	0.434132	102
1146	358	0.488095	0.419643	0.485119	0.453869	110		1146	331	0.441088	0.477341	0.504532	0.459215	93
1147	368	0.308605	0.350148	0.394659	0.329377	113		1147	361	0.451327	0.510324	0.486726	0.480826	117
1148	425	0.327485	0.324561	0.380117	0.326023	128		1148	337	0.442136	0.48368	0.451039	0.462908	111
1149	345	0.385507	0.397101	0.452174	0.391304	137		1149	337	0.454006	0.498516	0.439169	0.476261	111
1150	338	0.467456	0.467456	0.449704	0.467456	116		1150	337	0.356083	0.335312	0.439169	0.345697	111
1151	319	0.407524	0.388715	0.489028	0.398119	59		1151	328	0.460366	0.439024	0.478659	0.449695	84
1152	335	0.408537	0.435976	0.42378	0.422256	86		1152	371	0.471976	0.457227	0.412979	0.464602	117
1153	347	0.318841	0.315942	0.310145	0.317391	137		1153	347	0.443804	0.461095	0.489914	0.45245	141
1154	325	0.526154	0.436923	0.455385	0.481538	77		1154	344	0.476744	0.44186	0.497093	0.459302	132
1155	347	0.472622	0.469741	0.455331	0.471182	143		1155	357	0.41194	0.40597	0.471642	0.408955	105
1156	362	0.299094	0.371601	0.422961	0.335347	95		1156	329	0.468085	0.474164	0.449848	0.471125	87
1157	343	0.45481	0.440233	0.530612	0.447522	131		1157	388	0.412791	0.395349	0.380814	0.40407	132
1158	360	0.325779	0.419263	0.339943	0.372521	161		1158	364	0.473684	0.47076	0.502924	0.472222	126
1159	328	0.454268	0.503049	0.432927	0.478659	86		1159	333	0.456456	0.432432	0.492492	0.444444	99
1160	336	0.443452	0.514881	0.458333	0.479167	110		1160	360	0.322485	0.369822	0.443787	0.346154	114
1161	338	0.41369	0.470238	0.446429	0.441964	110		1161	424	0.352071	0.346154	0.304734	0.349112	114
1162	331	0.510574	0.468278	0.450151	0.489426	95		1162	338	0.431953	0.497041	0.5	0.464497	114
1163	344	0.422619	0.434524	0.467262	0.428571	110		1163	340	0.379412	0.482353	0.491176	0.430882	120
1164	336	0.318452	0.363095	0.425595	0.340774	110		1164	352	0.383436	0.383436	0.493865	0.383436	78
1165	343	0.428571	0.419825	0.425656	0.424198	131		1165	344	0.459302	0.488372	0.462209	0.473837	132
1166	344	0.508721	0.412791	0.453488	0.460756	134		1166	334	0.386228	0.341317	0.437126	0.363772	102
1167	354	0.481928	0.503012	0.427711	0.49247	98		1167	326	0.490798	0.496933	0.53681	0.493865	78
1168	334	0.344311	0.344311	0.446108	0.344311	104		1168	337	0.353659	0.405488	0.435976	0.379573	84
1169	332	0.5	0.418675	0.403614	0.459337	98		1169	358	0.446429	0.485119	0.485119	0.465774	108
1170	410	0.343109	0.357771	0.313783	0.35044	125		1170	357	0.438806	0.501493	0.432836	0.470149	105
1171	351	0.350725	0.342029	0.46087	0.346377	137		1171	336	0.428571	0.470238	0.425595	0.449405	108
1172	332	0.496988	0.481928	0.463855	0.489458	98		1172	357	0.459701	0.447761	0.546269	0.453731	105
1173	335	0.292537	0.343284	0.435821	0.31791	107		1173	334	0.347305	0.365269	0.464072	0.356287	102
1174	331	0.468278	0.47432	0.468278	0.471299	95		1174	345	0.507246	0.455072	0.417391	0.481159	135
1175	384	0.370031	0.363914	0.385321	0.366972	83		1175	355	0.393393	0.354354	0.453453	0.373874	99
1176	346	0.41018	0.419162	0.479042	0.414671	104		1176	341	0.469208	0.428152	0.521994	0.44868	123
1177	372	0.353659	0.314024	0.381098	0.333841	86		1177	337	0.439169	0.48368	0.41543	0.461424	111
1178	326	0.447205	0.413043	0.453416	0.430124	68		1178	339	0.374631	0.359882	0.421829	0.367257	117
1179	358	0.424581	0.388268	0.441341	0.406425	176		1179	338	0.390533	0.399408	0.497041	0.39497	114
1180	366	0.485465	0.406977	0.491279	0.446221	134		1180	354	0.366154	0.341538	0.424615	0.353846	75
1181	350	0.408537	0.478659	0.518293	0.443598	86		1181	341	0.421538	0.393846	0.443077	0.407692	75
1182	354	0.378378	0.387387	0.393393	0.382883	101		1182	338	0.489426	0.471299	0.453172	0.480363	93
1183	345	0.426087	0.426087	0.504348	0.426087	137		1183	359	0.368263	0.341317	0.398204	0.35479	102
1184	331	0.450151	0.462236	0.519637	0.456193	95		1184	332	0.394578	0.39759	0.448795	0.396084	96
1185	334	0.422156	0.464072	0.508982	0.443114	104		1185	403	0.281899	0.323442	0.421365	0.302671	111
1186	339	0.442478	0.421829	0.477876	0.432153	119		1186	362	0.323529	0.311765	0.447059	0.317647	120
1187	366	0.424419	0.383721	0.468023	0.40407	134		1187	347	0.43804	0.475504	0.461095	0.456772	141
1188	357	0.447761	0.435821	0.474627	0.441791	107		1188	363	0.266862	0.313783	0.422287	0.290323	123
1189	330	0.351515	0.321212	0.466667	0.336364	92		1189	356	0.304094	0.30117	0.44152	0.302632	126
1190	333	0.393393	0.357357	0.522523	0.375375	101		1190	349	0.432665	0.398281	0.518625	0.415473	147
1191	364	0.450292	0.426901	0.47076	0.438596	128		1191	349	0.408955	0.408955	0.480597	0.408955	105
1192	344	0.52907	0.418605	0.465116	0.473837	134		1192	352	0.440341	0.514205	0.451705	0.477273	156
1193	344	0.320588	0.308824	0.405882	0.314706	122		1193	344	0.389535	0.389535	0.491279	0.389535	132
1194	331	0.47432	0.477341	0.540785	0.475831	95		1194	337	0.454006	0.454006	0.522255	0.454006	111
1195	334	0.350299	0.338323	0.48503	0.344311	104		1195	400	0.368902	0.381098	0.457317	0.375	84
1196	335	0.39403	0.391045	0.456716	0.392537	107		1196	342	0.415205	0.505848	0.488304	0.460526	126
1197	413	0.396396	0.396396	0.402402	0.396396	101		1197	365	0.475219	0.428571	0.408163	0.451895	129
1198	337	0.362018	0.400593	0.48368	0.381306	113		1198	324	0.441358	0.481481	0.530864	0.46142	72
1199	363	0.348974	0.319648	0.451613	0.334311	125		1199	344	0.423077	0.381657	0.491124	0.402367	114
1200	330	0.463636	0.430303	0.530303	0.44697	92		1200	372	0.404192	0.365269	0.404192	0.384731	102
1201	329	0.516717	0.431611	0.425532	0.474164	89		1201	359	0.403561	0.448071	0.492582	0.425816	111
1202	327	0.449541	0.443425	0.53211	0.446483	83		1202	341	0.44868	0.507331	0.422287	0.478006	123
1203	334	0.446108	0.44012	0.494012	0.443114	104		1203	332	0.466867	0.439759	0.5	0.453313	96
1204	344	0.325581	0.351744	0.430233	0.338663	134		1204	360	0.41716	0.420118	0.494083	0.418639	114
1205	340	0.391176	0.364706	0.441176	0.377941	122		1205	336	0.467262	0.458333	0.508929	0.462798	108
1206	330	0.433333	0.472727	0.472727	0.45303	92		1206	339	0.376119	0.337313	0.38806	0.356716	105
1207	324	0.493827	0.45679	0.466049	0.475309	74		1207	357	0.367284	0.354938	0.419753	0.361111	72
1208	331	0.425076	0.41896	0.373089	0.422018	83		1208	342	0.347181	0.344214	0.400593	0.345697	111
1209	337	0.41543	0.367953	0.486647	0.391691	113		1209	339	0.421829	0.424779	0.483776	0.423304	117
1210	336	0.380952	0.354167	0.428571	0.36756	110		1210	337	0.386707	0.34139	0.441088	0.364048	93
1211	343	0.419825	0.463557	0.48105	0.441691	131		1211	365	0.36747	0.373494	0.403614	0.370482	96
1212	340	0.417647	0.408824	0.444118	0.413235	122		1212	337	0.454006	0.430267	0.495549	0.442136	111
1213	329	0.480243	0.43769	0.43769	0.458967	89		1213	353	0.425982	0.462236	0.462236	0.444109	93
1214	345	0.35277	0.329446	0.35277	0.341108	131		1214	338	0.461538	0.508876	0.426036	0.485207	114
1215	343	0.437318	0.492711	0.446064	0.465015	131		1215	344	0.43695	0.475073	0.410557	0.456012	123
1216	339	0.442478	0.466077	0.525074	0.454277	119		1216	353	0.404834	0.377644	0.495468	0.391239	93
1217	357	0.358025	0.367284	0.395062	0.362654	74		1217	364	0.409357	0.444444	0.508772	0.426901	126
1218	374	0.40634	0.414986	0.391931	0.410663	143		1218	326	0.478528	0.460123	0.52454	0.469325	78
1219	350	0.379412	0.441176	0.470588	0.410294	122		1219	350	0.417683	0.496951	0.454268	0.457317	84
1220	335	0.465672	0.489552	0.465672	0.477612	107		1220	358	0.420896	0.39403	0.408955	0.407463	105
1221	369	0.417867	0.386167	0.507205	0.402017	143		1221	372	0.377976	0.383929	0.455357	0.380952	108
1222	363	0.428152	0.431085	0.501466	0.429619	125		1222	428	0.389222	0.383234	0.389222	0.386228	102
1223	344	0.43314	0.479651	0.418605	0.456395	134		1223	328	0.432927	0.432927	0.493902	0.432927	84
1224	335	0.453731	0.420896	0.453731	0.437313	107		1224	361	0.383481	0.348083	0.457227	0.365782	117
1225	351	0.324786	0.31339	0.464387	0.319088	155		1225	343	0.355685	0.349854	0.451895	0.35277	129
1226	363	0.319648	0.351906	0.410557	0.335777	125		1226	338	0.461774	0.492355	0.489297	0.477064	81
1227	360	0.476331	0.414201	0.473373	0.445266	116		1227	332	0.424699	0.51506	0.430723	0.46988	96
1228	396	0.367284	0.444444	0.435185	0.405864	74		1228	340	0.353659	0.442073	0.371951	0.397866	84
1229	336	0.422619	0.392857	0.473214	0.407738	110		1229	330	0.430303	0.521212	0.418182	0.475758	90
1230	353	0.34139	0.377644	0.456193	0.359517	95		1230	331	0.52568	0.47432	0.432024	0.5	93
1231	327	0.29052	0.336391	0.452599	0.313456	83		1231	429	0.359649	0.327485	0.380117	0.343567	126
1232	331	0.429003	0.44713	0.516616	0.438066	95		1232	337	0.456973	0.430267	0.540059	0.44362	111
1233	400	0.39521	0.335329	0.386228	0.365269	104		1233	367	0.382609	0.411594	0.466667	0.397101	135
1234	326	0.441718	0.404908	0.521472	0.423313	80		1234	339	0.466077	0.418879	0.492625	0.442478	117
1235	339	0.451327	0.436578	0.501475	0.443953	119		1235	356	0.497006	0.497006	0.437126	0.497006	102
1236	334	0.350299	0.374251	0.452096	0.362275	104		1236	355	0.39645	0.39645	0.378698	0.39645	114
1237	339	0.428571	0.343465	0.462006	0.386018	89		1237	327	0.422018	0.519878	0.428135	0.470948	81
1238	349	0.33945	0.370031	0.446483	0.35474	83		1238	367	0.378378	0.399399	0.435435	0.388889	99
1239	345	0.342029	0.330435	0.46087	0.336232	137		1239	339	0.36747	0.274096	0.409639	0.320783	96
1240	353	0.305136	0.274924	0.480363	0.29003	95		1240	375	0.423977	0.406433	0.429825	0.415205	126
1241	329	0.465046	0.407295	0.513678	0.43617	89		1241	329	0.419453	0.440729	0.407295	0.430091	87
1242	364	0.453216	0.400585	0.491228	0.426901	128		1242	346	0.39403	0.4	0.444776	0.397015	105
1243	368	0.340909	0.397727	0.409091	0.369318	158		1243	382	0.413174	0.347305	0.392216	0.38024	102
1244	363	0.367953	0.350148	0.364985	0.35905	113		1244	332	0.436747	0.466867	0.51506	0.451807	96
1245	339	0.436578	0.448378	0.477876	0.442478	119		1245	328	0.454268	0.512195	0.426829	0.483232	84
1246	336	0.541667	0.419643	0.425595	0.480655	110		1246	365	0.396396	0.369369	0.411411	0.382883	99
1247	355	0.365782	0.333333	0.463127	0.349558	119		1247	396	0.369369	0.384384	0.414414	0.376877	99
1248	337	0.4273	0.456973	0.47181	0.442136	113		1248	335	0.504478	0.453731	0.432836	0.479104	105
1249	335	0.38209	0.414925	0.423881	0.398507	107		1249	341	0.478006	0.434018	0.495601	0.456012	123
1250	370	0.374251	0.311377	0.344311	0.342814	104		1250	361	0.384848	0.430303	0.442424	0.407576	90
1251	355	0.394659	0.353116	0.424332	0.373887	113		1251	339	0.480826	0.460177	0.501475	0.470501	117
1252	338	0.448795	0.445783	0.472892	0.447289	98		1252	336	0.464286	0.46131	0.467262	0.462798	108
1253	353	0.429003	0.44713	0.450151	0.438066	95		1253	343	0.326409	0.341246	0.347181	0.333828	111
1254	339	0.368732	0.424779	0.480826	0.396755	119		1254	365	0.402332	0.41691	0.466472	0.409621	129
1255	332	0.490964	0.506024	0.466867	0.498494	98		1255	362	0.396341	0.338415	0.381098	0.367378	84
1256	386	0.417582	0.384615	0.398352	0.401099	194		1256	368	0.439759	0.436747	0.439759	0.438253	96
1257	364	0.44152	0.421053	0.48538	0.431287	128		1257	351	0.393939	0.345455	0.387879	0.369697	90
1258	330	0.481818	0.427273	0.512121	0.454545	92		1258	335	0.444776	0.471642	0.537313	0.458209	105
1259	339	0.256637	0.244838	0.480826	0.250737	119		1259	360	0.490909	0.348485	0.393939	0.419697	90
1260	333	0.405405	0.345345	0.465465	0.375375	101		1260	357	0.409742	0.361032	0.412607	0.385387	147
1261	341	0.44868	0.422287	0.527859	0.435484	125		1261	372	0.341246	0.37092	0.391691	0.356083	111
1262	344	0.34593	0.334302	0.482558	0.340116	134		1262	351	0.371758	0.354467	0.389049	0.363112	141
1263	406	0.300292	0.381924	0.381924	0.341108	131		1263	343	0.354167	0.345238	0.4375	0.349702	108
1264	334	0.452096	0.476048	0.461078	0.464072	104		1264	350	0.4	0.48	0.457143	0.44	150
1265	334	0.353293	0.344311	0.47006	0.348802	104		1265	342	0.482456	0.432749	0.429825	0.457602	126
1266	327	0.437309	0.373089	0.486239	0.405199	83		1266	357	0.411765	0.462185	0.459384	0.436975	171
1267	372	0.354651	0.299419	0.351744	0.327035	134		1267	386	0.346821	0.33815	0.364162	0.342486	138
1268	330	0.261398	0.206687	0.325228	0.234043	89		1268	338	0.366864	0.343195	0.470414	0.35503	114
1269	358	0.401786	0.375	0.508929	0.388393	110		1269	381	0.319277	0.295181	0.39759	0.307229	96
1270	330	0.427273	0.545455	0.427273	0.486364	92		1270	362	0.488235	0.444118	0.488235	0.466176	120
1271	424	0.389222	0.302395	0.371257	0.345808	104		1271	334	0.467066	0.44012	0.419162	0.453593	102
1272	367	0.335277	0.311953	0.492711	0.323615	131		1272	365	0.397626	0.501484	0.448071	0.449555	111
1273	340	0.502941	0.432353	0.5	0.467647	122		1273	335	0.447761	0.459701	0.504478	0.453731	105
1274	334	0.508982	0.428144	0.458084	0.468563	104		1274	343	0.440233	0.533528	0.437318	0.48688	129
1275	332	0.460843	0.503012	0.406627	0.481928	98		1275	330	0.5	0.427273	0.457576	0.463636	90
1276	388	0.364179	0.349254	0.40597	0.356716	107		1276	331	0.36858	0.392749	0.477341	0.380665	93
1277	336	0.520833	0.416667	0.452381	0.46875	110		1277	341	0.343109	0.390029	0.475073	0.366569	123
1278	355	0.39233	0.433628	0.466077	0.412979	119		1278	343	0.457726	0.460641	0.48688	0.459184	129
1279	352	0.319088	0.2849	0.336182	0.301994	155		1279	339	0.421829	0.457227	0.513274	0.439528	117
1280	354	0.390533	0.443787	0.431953	0.41716	116		1280	345	0.431884	0.507246	0.463768	0.469565	135
1281	363	0.396396	0.336336	0.345345	0.366366	101		1281	343	0.379009	0.349854	0.51312	0.364431	129
1282	329	0.401216	0.419453	0.468085	0.410334	89		1282	347	0.437318	0.381924	0.457726	0.409621	129
1283	335	0.429851	0.361194	0.477612	0.395522	107		1283	401	0.39881	0.372024	0.366071	0.385417	108
1284	336	0.41369	0.452381	0.446429	0.433036	110		1284	332	0.48494	0.439759	0.46988	0.462349	96
1285	331	0.359517	0.34139	0.471299	0.350453	95		1285	358	0.396011	0.358974	0.347578	0.377493	153
1286	358	0.467262	0.452381	0.416667	0.459821	110		1286	363	0.498534	0.410557	0.439883	0.454545	123
1287	357	0.507463	0.408955	0.456716	0.458209	107		1287	328	0.466463	0.457317	0.512195	0.46189	84
1288	338	0.497041	0.446746	0.452663	0.471893	116		1288	354	0.364458	0.325301	0.439759	0.34488	96
1289	354	0.406627	0.48494	0.457831	0.445783	98		1289	345	0.434783	0.536232	0.46087	0.485507	135
1290	346	0.397059	0.411765	0.429412	0.404412	122		1290	347	0.492795	0.449568	0.43804	0.471182	141
1291	334	0.488024	0.449102	0.44012	0.468563	104		1291	374	0.302594	0.291066	0.342939	0.29683	141
1292	336	0.44012	0.392216	0.377246	0.416168	104		1292	344	0.415698	0.491279	0.444767	0.453488	132
1293	357	0.438806	0.432836	0.495522	0.435821	107		1293	373	0.390671	0.364431	0.405248	0.377551	129
1294	329	0.31003	0.379939	0.492401	0.344985	89		1294	392	0.365269	0.260479	0.323353	0.312874	102
1295	348	0.5	0.456897	0.448276	0.478448	146		1295	340	0.358824	0.364706	0.414706	0.361765	120
1296	361	0.381098	0.347561	0.332317	0.364329	86		1296	339	0.389571	0.423313	0.45092	0.406442	78
1297	343	0.425656	0.405248	0.527697	0.415452	131		1297	339	0.469027	0.445428	0.442478	0.457227	117
1298	368	0.313559	0.271186	0.39548	0.292373	164		1298	337	0.456973	0.501484	0.465875	0.479228	111
1299	419	0.348485	0.366667	0.424242	0.357576	92		1299	334	0.422156	0.437126	0.51497	0.429641	102
1300	326	0.5	0.441718	0.515337	0.470859	80		1300	327	0.464832	0.51682	0.443425	0.490826	81
1301	353	0.429003	0.456193	0.507553	0.442598	95		1301	383	0.313043	0.292754	0.431884	0.302899	135
1302	337	0.379822	0.424332	0.412463	0.402077	113		1302	350	0.366864	0.349112	0.41716	0.357988	114
1303	363	0.395894	0.422287	0.384164	0.409091	125		1303	370	0.332344	0.397626	0.397626	0.364985	111
1304	339	0.435045	0.371601	0.429003	0.403323	95		1304	334	0.348624	0.373089	0.400612	0.360856	81
1305	372	0.414286	0.434286	0.44	0.424286	152		1305	335	0.480597	0.477612	0.462687	0.479104	105
1306	360	0.410876	0.456193	0.489426	0.433535	95		1306	344	0.465116	0.476744	0.526163	0.47093	132
1307	337	0.342424	0.406061	0.451515	0.374242	92		1307	367	0.41994	0.425982	0.495468	0.422961	93
1308	357	0.516418	0.456716	0.426866	0.486567	107		1308	343	0.419825	0.428571	0.492711	0.424198	129
1309	375	0.404255	0.382979	0.428571	0.393617	89		1309	357	0.325373	0.337313	0.462687	0.331343	105
1310	327	0.452599	0.470948	0.498471	0.461774	83		1310	341	0.466276	0.44868	0.510264	0.457478	123
1311	355	0.423423	0.459459	0.489489	0.441441	101		1311	344	0.30814	0.360465	0.47093	0.334302	132
1312	372	0.381232	0.44868	0.472141	0.414956	125		1312	331	0.47205	0.465839	0.450311	0.468944	66
1313	354	0.367232	0.398305	0.457627	0.382768	164		1313	338	0.439759	0.388554	0.430723	0.414157	96
1314	332	0.466867	0.415663	0.506024	0.441265	98		1314	335	0.367164	0.39403	0.447761	0.380597	105
1315	345	0.463768	0.486957	0.437681	0.475362	137		1315	336	0.365269	0.335329	0.368263	0.350299	102
1316	355	0.333333	0.324324	0.441441	0.328829	101		1316	338	0.328402	0.352071	0.39645	0.340237	114
1317	335	0.438806	0.489552	0.459701	0.464179	107		1317	335	0.477612	0.453731	0.438806	0.465672	105
1318	331	0.314199	0.302115	0.468278	0.308157	95		1318	360	0.353982	0.421829	0.39233	0.387906	117
1319	355	0.477477	0.459459	0.459459	0.468468	101		1319	361	0.402857	0.4	0.411429	0.401429	150
1320	335	0.522388	0.426866	0.462687	0.474627	107		1320	351	0.407407	0.415954	0.475783	0.411681	153
1321	346	0.328446	0.378299	0.325513	0.353372	125		1321	341	0.521994	0.457478	0.454545	0.489736	123
1322	335	0.444776	0.450746	0.513433	0.447761	107		1322	342	0.473684	0.494152	0.47076	0.483918	126
1323	372	0.334286	0.345714	0.451429	0.34	152		1323	352	0.415902	0.397554	0.412844	0.406728	81
1324	341	0.375	0.344512	0.405488	0.359756	86		1324	335	0.352239	0.447761	0.492537	0.4	105
1325	336	0.454819	0.424699	0.400602	0.439759	98		1325	343	0.297376	0.349854	0.495627	0.323615	129
1326	338	0.461538	0.443787	0.443787	0.452663	116		1326	346	0.5	0.430636	0.424855	0.465318	138
1327	363	0.439883	0.428152	0.530792	0.434018	125		1327	327	0.348624	0.400612	0.443425	0.374618	81
1328	330	0.533333	0.436364	0.439394	0.484848	92		1328	363	0.439883	0.43695	0.492669	0.438416	123
1329	400	0.391176	0.373529	0.417647	0.382353	122		1329	345	0.492754	0.44058	0.417391	0.466667	135
1330	330	0.315152	0.315152	0.478788	0.315152	92		1330	341	0.372434	0.378299	0.43695	0.375367	123
1331	341	0.527859	0.422287	0.451613	0.475073	125		1331	335	0.295522	0.349254	0.435821	0.322388	105
1332	337	0.462908	0.454006	0.495549	0.458457	113		1332	335	0.492537	0.474627	0.471642	0.483582	105
1333	366	0.319403	0.376119	0.355224	0.347761	107		1333	328	0.54878	0.478659	0.420732	0.51372	84
1334	345	0.308605	0.353116	0.341246	0.330861	113		1334	359	0.424069	0.424069	0.441261	0.424069	147
1335	354	0.355422	0.358434	0.478916	0.356928	98		1335	358	0.395833	0.33631	0.485119	0.366071	108
1336	341	0.39577	0.404834	0.39577	0.400302	95		1336	331	0.486405	0.468278	0.41994	0.477341	93
1337	361	0.418879	0.383481	0.457227	0.40118	119		1337	336	0.505952	0.425595	0.517857	0.465774	108
1338	324	0.438272	0.490741	0.429012	0.464506	74		1338	330	0.454545	0.490909	0.515152	0.472727	90
1339	359	0.422961	0.429003	0.486405	0.425982	95		1339	345	0.426087	0.443478	0.501449	0.434783	135
1340	357	0.334328	0.322388	0.450746	0.328358	107		1340	393	0.379822	0.338279	0.320475	0.35905	111
1341	327	0.486239	0.406728	0.428135	0.446483	83		1341	328	0.353659	0.375	0.417683	0.364329	84
1342	416	0.381232	0.469208	0.442815	0.42522	125		1342	331	0.453172	0.444109	0.480363	0.44864	93
1343	367	0.355422	0.343373	0.418675	0.349398	98		1343	352	0.433333	0.427273	0.490909	0.430303	90
1344	329	0.425532	0.522796	0.489362	0.474164	89		1344	341	0.327327	0.33033	0.33033	0.328829	99
1345	337	0.506173	0.407407	0.462963	0.45679	74		1345	360	0.402367	0.452663	0.45858	0.427515	114
1346	345	0.507246	0.452174	0.417391	0.47971	137		1346	352	0.454545	0.4375	0.40625	0.446023	156
1347	341	0.419355	0.501466	0.454545	0.460411	125		1347	354	0.358434	0.370482	0.457831	0.364458	96
1348	344	0.453488	0.427326	0.534884	0.440407	134		1348	336	0.327381	0.348214	0.449405	0.337798	108
1349	321	0.395639	0.470405	0.476636	0.433022	65		1349	338	0.405325	0.41716	0.476331	0.411243	114
1350	341	0.480938	0.43695	0.454545	0.458944	125		1350	374	0.380682	0.431818	0.4375	0.40625	156
1351	345	0.44058	0.42029	0.501449	0.430435	137		1351	327	0.443425	0.507645	0.486239	0.475535	81
1352	343	0.399417	0.405248	0.48688	0.402332	131		1352	329	0.462006	0.446809	0.528875	0.454407	87
1353	390	0.370031	0.336391	0.397554	0.353211	83		1353	345	0.404321	0.469136	0.515432	0.436728	72
1354	403	0.252941	0.229412	0.329412	0.241176	122		1354	334	0.449102	0.452096	0.51497	0.450599	102
1355	332	0.51506	0.466867	0.451807	0.490964	98		1355	352	0.344411	0.371601	0.374622	0.358006	93
1356	332	0.472892	0.533133	0.430723	0.503012	98		1356	354	0.331429	0.334286	0.437143	0.332857	150
1357	326	0.469325	0.527607	0.444785	0.498466	80		1357	364	0.426901	0.421053	0.438596	0.423977	126
1358	358	0.3125	0.294643	0.464286	0.303571	110		1358	353	0.287356	0.333333	0.333333	0.310345	144
1359	345	0.44058	0.37971	0.449275	0.410145	137		1359	346	0.336283	0.356932	0.351032	0.346608	117
1360	342	0.394737	0.421053	0.473684	0.407895	128		1360	334	0.419162	0.5	0.476048	0.459581	102
1361	349	0.472779	0.475645	0.409742	0.474212	149		1361	327	0.400612	0.492355	0.449541	0.446483	81
1362	355	0.323529	0.376471	0.4	0.35	122		1362	349	0.406728	0.412844	0.464832	0.409786	81
1363	395	0.298851	0.333333	0.390805	0.316092	146		1363	396	0.328358	0.304478	0.373134	0.316418	105
1364	341	0.328358	0.331343	0.432836	0.329851	107		1364	344	0.383721	0.406977	0.491279	0.395349	132
1365	330	0.445455	0.527273	0.454545	0.486364	92		1365	324	0.435185	0.450617	0.450617	0.442901	72
1366	401	0.360606	0.345455	0.348485	0.35303	92		1366	357	0.453731	0.426866	0.504478	0.440299	105
1367	405	0.369048	0.383929	0.449405	0.376488	110		1367	342	0.47076	0.479532	0.447368	0.475146	126
1368	354	0.349398	0.376506	0.457831	0.362952	98		1368	347	0.418462	0.458462	0.476923	0.438462	75
1369	357	0.341737	0.341737	0.414566	0.341737	173		1369	343	0.358601	0.443149	0.425656	0.400875	129
1370	368	0.353982	0.39528	0.424779	0.374631	119		1370	351	0.415954	0.452991	0.381766	0.434473	153
1371	336	0.535714	0.4375	0.425595	0.486607	110		1371	330	0.457576	0.521212	0.454545	0.489394	90
1372	419	0.35942	0.411594	0.356522	0.385507	137		1372	348	0.277286	0.283186	0.40413	0.280236	117
1373	325	0.390769	0.298462	0.476923	0.344615	77		1373	336	0.464286	0.434524	0.494048	0.449405	108
1374	354	0.446746	0.467456	0.45858	0.457101	116		1374	332	0.427711	0.391566	0.506024	0.409639	96
1375	421	0.337209	0.395349	0.453488	0.366279	134		1375	329	0.474164	0.416413	0.525836	0.445289	87
1376	360	0.431953	0.473373	0.434911	0.452663	116		1376	341	0.387097	0.390029	0.501466	0.388563	123
1377	364	0.4	0.402899	0.455072	0.401449	137		1377	352	0.446023	0.411932	0.508523	0.428977	156
1378	341	0.448071	0.4273	0.465875	0.437685	113		1378	340	0.393393	0.45045	0.456456	0.421922	99
1379	351	0.424501	0.464387	0.438746	0.444444	155		1379	362	0.291545	0.332362	0.335277	0.311953	129
1380	328	0.411585	0.384146	0.512195	0.397866	86		1380	343	0.297376	0.303207	0.48688	0.300292	129
1381	329	0.358663	0.334347	0.43465	0.346505	89		1381	341	0.337243	0.357771	0.478006	0.347507	123
1382	352	0.424242	0.448485	0.506061	0.436364	92		1382	333	0.441441	0.489489	0.492492	0.465465	99
1383	332	0.472892	0.487952	0.46988	0.480422	98		1383	335	0.39403	0.385075	0.486567	0.389552	105
1384	342	0.336257	0.327485	0.432749	0.331871	128		1384	335	0.420896	0.471642	0.441791	0.446269	105
1385	330	0.478788	0.445455	0.427273	0.462121	92		1385	357	0.501493	0.459701	0.474627	0.480597	105
1386	338	0.489362	0.428571	0.43769	0.458967	89		1386	344	0.378698	0.343195	0.449704	0.360947	114
1387	329	0.513678	0.440729	0.474164	0.477204	89		1387	344	0.323442	0.379822	0.397626	0.351632	111
1388	368	0.323529	0.45	0.358824	0.386765	122		1388	350	0.371601	0.359517	0.456193	0.365559	93
1389	350	0.445122	0.435976	0.52439	0.440549	86		1389	334	0.505988	0.42515	0.461078	0.465569	102
1390	342	0.444444	0.51462	0.388889	0.479532	128		1390	358	0.4375	0.541667	0.482143	0.489583	108
1391	340	0.485294	0.432353	0.452941	0.458824	122		1391	361	0.427729	0.421829	0.477876	0.424779	117
1392	330	0.463636	0.460606	0.472727	0.462121	92		1392	344	0.418605	0.473837	0.43314	0.446221	132
1393	353	0.407738	0.446429	0.446429	0.427083	110		1393	336	0.398204	0.359281	0.38024	0.378743	102
1394	358	0.339286	0.33631	0.455357	0.337798	110		1394	332	0.451807	0.493976	0.48494	0.472892	96
1395	333	0.438438	0.456456	0.495495	0.447447	101		1395	371	0.369186	0.360465	0.430233	0.364826	132
1396	367	0.333333	0.386905	0.482143	0.360119	110		1396	327	0.431193	0.437309	0.431193	0.434251	81
1397	421	0.39697	0.30303	0.415152	0.35	92		1397	336	0.5	0.422619	0.407738	0.46131	108
1398	370	0.419643	0.407738	0.482143	0.41369	110		1398	350	0.45977	0.448276	0.41954	0.454023	144
1399	353	0.320988	0.317901	0.342593	0.319444	74		1399	354	0.466867	0.430723	0.451807	0.448795	96
1400	366	0.479651	0.453488	0.415698	0.46657	134		1400	412	0.373887	0.385757	0.400593	0.379822	111
1401	357	0.412121	0.448485	0.49697	0.430303	92		1401	337	0.395833	0.431548	0.380952	0.41369	108
1402	364	0.386228	0.449102	0.452096	0.417665	104		1402	361	0.418879	0.359882	0.427729	0.389381	117
1403	417	0.356725	0.295322	0.356725	0.326023	128		1403	343	0.411079	0.379009	0.425656	0.395044	129
1404	393	0.339339	0.342342	0.33033	0.340841	101		1404	325	0.436533	0.346749	0.436533	0.391641	69
1405	333	0.397516	0.363354	0.381988	0.380435	68		1405	337	0.433234	0.492582	0.445104	0.462908	111
1406	319	0.520376	0.46395	0.394984	0.492163	59		1406	408	0.333333	0.315634	0.371681	0.324484	117
1407	356	0.44012	0.416168	0.511976	0.428144	104		1407	335	0.391975	0.37963	0.419753	0.385802	72
1408	332	0.436747	0.421687	0.48494	0.429217	98		1408	352	0.392749	0.386707	0.444109	0.389728	93
1409	345	0.371517	0.424149	0.470588	0.397833	71		1409	331	0.425982	0.453172	0.486405	0.439577	93
1410	336	0.35241	0.307229	0.358434	0.329819	98		1410	361	0.380368	0.469325	0.481595	0.424847	78
1411	334	0.526946	0.443114	0.479042	0.48503	104		1411	323	0.417957	0.405573	0.489164	0.411765	69
1412	332	0.451807	0.430723	0.527108	0.441265	98		1412	333	0.483483	0.459459	0.447447	0.471471	99
1413	338	0.526627	0.414201	0.426036	0.470414	116		1413	331	0.441088	0.519637	0.453172	0.480363	93
1414	333	0.447447	0.45045	0.45045	0.448949	101		1414	351	0.462006	0.449848	0.49848	0.455927	87
1415	334	0.422156	0.508982	0.437126	0.465569	104		1415	328	0.439024	0.515244	0.478659	0.477134	84
1416	348	0.426471	0.429412	0.397059	0.427941	122		1416	338	0.387574	0.405325	0.482249	0.39645	114
1417	331	0.471299	0.441088	0.52568	0.456193	95		1417	361	0.410029	0.466077	0.483776	0.438053	117
1418	331	0.492447	0.465257	0.459215	0.478852	95		1418	370	0.335294	0.355882	0.405882	0.345588	120
1419	335	0.471299	0.410876	0.47432	0.441088	95		1419	336	0.363095	0.392857	0.479167	0.377976	108
1420	384	0.374269	0.359649	0.453216	0.366959	128		1420	372	0.4	0.397143	0.451429	0.398571	150
1421	333	0.42042	0.489489	0.48048	0.454955	101		1421	330	0.512121	0.436364	0.448485	0.474242	90
1422	333	0.369369	0.372372	0.456456	0.370871	101		1422	341	0.454545	0.533724	0.451613	0.494135	123
1423	353	0.314199	0.350453	0.480363	0.332326	95		1423	358	0.479167	0.41369	0.526786	0.446429	108
1424	356	0.334356	0.392638	0.435583	0.363497	80		1424	351	0.286957	0.321739	0.353623	0.304348	135
1425	338	0.467456	0.423077	0.494083	0.445266	116		1425	431	0.343195	0.363905	0.39645	0.35355	114
1426	350	0.420732	0.402439	0.469512	0.411585	86		1426	339	0.39528	0.365782	0.466077	0.380531	117
1427	344	0.385075	0.325373	0.397015	0.355224	107		1427	334	0.523952	0.431138	0.443114	0.477545	102
1428	372	0.389881	0.419643	0.404762	0.404762	110		1428	369	0.417178	0.423313	0.377301	0.420245	78
1429	337	0.39403	0.4	0.441791	0.397015	107		1429	356	0.367953	0.37092	0.379822	0.369436	111
1430	340	0.441176	0.411765	0.491176	0.426471	122		1430	376	0.366569	0.369501	0.392962	0.368035	123
1431	351	0.432927	0.378049	0.435976	0.405488	86		1431	357	0.456583	0.462185	0.436975	0.459384	171
1432	412	0.40597	0.414925	0.40597	0.410448	107		1432	338	0.43787	0.5	0.434911	0.468935	114
1433	352	0.349432	0.3125	0.434659	0.330966	158		1433	357	0.402985	0.414925	0.414925	0.408955	105
1434	327	0.446483	0.412844	0.535168	0.429664	83		1434	340	0.517647	0.423529	0.426471	0.470588	120
1435	369	0.39577	0.311178	0.407855	0.353474	95		1435	410	0.39233	0.368732	0.427729	0.380531	117
1436	334	0.353293	0.374251	0.42515	0.363772	104		1436	349	0.43553	0.444126	0.472779	0.439828	147
1437	321	0.358255	0.339564	0.485981	0.34891	65		1437	339	0.342183	0.292035	0.454277	0.317109	117
1438	360	0.39645	0.346154	0.440828	0.371302	116		1438	343	0.448795	0.427711	0.442771	0.438253	96
1439	344	0.430233	0.491279	0.415698	0.460756	134		1439	333	0.403077	0.406154	0.415385	0.404615	75
1440	339	0.346269	0.289552	0.373134	0.31791	107		1440	356	0.4	0.450746	0.41194	0.425373	105
1441	339	0.348083	0.289086	0.489676	0.318584	119		1441	342	0.388889	0.336257	0.479532	0.362573	126
1442	340	0.332353	0.311765	0.444118	0.322059	122		1442	341	0.422492	0.431611	0.410334	0.427052	87
1443	338	0.467456	0.443787	0.47929	0.455621	116		1443	346	0.404624	0.427746	0.476879	0.416185	138
1444	342	0.44152	0.45614	0.421053	0.44883	128		1444	326	0.420245	0.358896	0.444785	0.389571	78
1445	336	0.452381	0.395833	0.491071	0.424107	110		1445	339	0.383481	0.421829	0.460177	0.402655	117
1446	366	0.348837	0.348837	0.468023	0.348837	134		1446	354	0.410714	0.383929	0.4375	0.397321	108
1447	352	0.367647	0.335294	0.367647	0.351471	122		1447	336	0.395833	0.39881	0.511905	0.397321	108
1448	346	0.397101	0.4	0.452174	0.398551	137		1448	340	0.405882	0.458824	0.494118	0.432353	120
1449	340	0.470588	0.494118	0.435294	0.482353	122		1449	345	0.436533	0.467492	0.49226	0.452012	69
1450	328	0.47561	0.460366	0.52439	0.467988	86		1450	359	0.41543	0.474777	0.459941	0.445104	111
1451	350	0.375	0.386628	0.430233	0.380814	134		1451	352	0.387879	0.418182	0.469697	0.40303	90
1452	348	0.411043	0.43865	0.493865	0.424847	80		1452	343	0.428571	0.45481	0.428571	0.441691	129
1453	333	0.411411	0.471471	0.444444	0.441441	101		1453	332	0.493976	0.445783	0.466867	0.46988	96
1454	369	0.360231	0.325648	0.429395	0.342939	143		1454	339	0.483776	0.439528	0.463127	0.461652	117
1455	349	0.498471	0.486239	0.46789	0.492355	83		1455	375	0.447592	0.419263	0.475921	0.433428	159
1456	374	0.338279	0.326409	0.418398	0.332344	113		1456	344	0.447674	0.369186	0.505814	0.40843	132
1457	353	0.436202	0.385757	0.465875	0.410979	113		1457	364	0.384384	0.423423	0.402402	0.403904	99
1458	356	0.332335	0.332335	0.419162	0.332335	104		1458	368	0.479769	0.421965	0.413295	0.450867	138
1459	338	0.297297	0.279279	0.423423	0.288288	101		1459	352	0.424242	0.421212	0.518182	0.422727	90
1460	340	0.470588	0.408824	0.5	0.439706	122		1460	357	0.444776	0.459701	0.453731	0.452239	105
1461	337	0.507418	0.439169	0.445104	0.473294	113		1461	327	0.406728	0.440367	0.507645	0.423547	81
1462	336	0.485119	0.47619	0.422619	0.480655	110		1462	337	0.403561	0.362018	0.501484	0.382789	111
1463	382	0.454545	0.381232	0.478006	0.417889	125		1463	339	0.445428	0.474926	0.507375	0.460177	117
1464	328	0.356707	0.435976	0.47561	0.396341	86		1464	363	0.343109	0.325513	0.457478	0.334311	123
1465	344	0.348485	0.378788	0.4	0.363636	92		1465	349	0.451613	0.428152	0.472141	0.439883	123
1466	338	0.529586	0.440828	0.434911	0.485207	116		1466	395	0.278932	0.329377	0.364985	0.304154	111
1467	326	0.297546	0.346626	0.46319	0.322086	80		1467	352	0.484848	0.469697	0.533333	0.477273	90
1468	330	0.40184	0.407975	0.420245	0.404908	80		1468	338	0.381657	0.340237	0.440828	0.360947	114
1469	402	0.356707	0.362805	0.359756	0.359756	86		1469	403	0.367953	0.442136	0.486647	0.405045	111
1470	342	0.409357	0.388889	0.450292	0.399123	128		1470	340	0.485294	0.441176	0.423529	0.463235	120
1471	334	0.42515	0.505988	0.437126	0.465569	104		1471	362	0.364706	0.373529	0.423529	0.369118	120
1472	386	0.308869	0.348624	0.443425	0.328746	83		1472	342	0.293255	0.278592	0.384164	0.285924	123
1473	350	0.487805	0.45122	0.432927	0.469512	86		1473	328	0.338415	0.362805	0.487805	0.35061	84
1474	337	0.454006	0.456973	0.480712	0.45549	113		1474	343	0.44898	0.521866	0.472303	0.485423	129
1475	359	0.462908	0.448071	0.448071	0.45549	113		1475	360	0.340299	0.361194	0.361194	0.350746	105
1476	331	0.48318	0.400612	0.415902	0.441896	83		1476	337	0.492582	0.412463	0.41543	0.452522	111
1477	373	0.375	0.366279	0.366279	0.37064	134		1477	342	0.426901	0.429825	0.505848	0.428363	126
1478	356	0.353474	0.359517	0.441088	0.356495	95		1478	335	0.371601	0.416918	0.432024	0.39426	93
1479	323	0.470588	0.458204	0.520124	0.464396	71		1479	338	0.514793	0.440828	0.45858	0.477811	114
1480	361	0.401786	0.416667	0.449405	0.409226	110		1480	345	0.423077	0.431953	0.41716	0.427515	114
1481	353	0.353623	0.388406	0.426087	0.371014	137		1481	339	0.457227	0.454277	0.528024	0.455752	117
1482	330	0.345455	0.354545	0.478788	0.35	92		1482	335	0.346269	0.349254	0.441791	0.347761	105
1483	357	0.450746	0.495522	0.444776	0.473134	107		1483	361	0.545723	0.442478	0.451327	0.4941	117
1484	348	0.422414	0.497126	0.416667	0.45977	146		1484	340	0.355882	0.364706	0.455882	0.360294	120
1485	339	0.442478	0.516224	0.412979	0.479351	119		1485	366	0.401163	0.497093	0.427326	0.449128	132
1486	330	0.418182	0.430303	0.50303	0.424242	92		1486	339	0.374631	0.374631	0.436578	0.374631	117
1487	353	0.531722	0.471299	0.513595	0.501511	95		1487	332	0.481928	0.493976	0.436747	0.487952	96
1488	341	0.478006	0.492669	0.41349	0.485337	125		1488	395	0.362832	0.351032	0.383481	0.356932	117
1489	349	0.440828	0.420118	0.449704	0.430473	116		1489	346	0.348214	0.392857	0.372024	0.370536	108
1490	343	0.431487	0.413994	0.489796	0.422741	131		1490	373	0.438746	0.447293	0.413105	0.44302	153
1491	362	0.326471	0.338235	0.479412	0.332353	122		1491	360	0.348214	0.366071	0.392857	0.357143	108
1492	333	0.471471	0.501502	0.462462	0.486486	101		1492	337	0.4273	0.4273	0.459941	0.4273	111
1493	345	0.391304	0.417391	0.423188	0.404348	137		1493	349	0.400612	0.455657	0.431193	0.428135	81
1494	322	0.41195	0.415094	0.503145	0.413522	56		1494	339	0.351032	0.336283	0.454277	0.343658	117
1495	362	0.366366	0.375375	0.417417	0.370871	101		1495	344	0.453488	0.494186	0.447674	0.473837	132
1496	323	0.4613	0.452012	0.427245	0.456656	71		1496	385	0.351515	0.369697	0.427273	0.360606	90
1497	341	0.410557	0.410557	0.483871	0.410557	125		1497	355	0.42042	0.501502	0.477477	0.460961	99
1498	345	0.402899	0.37971	0.475362	0.391304	137		1498	340	0.470588	0.435294	0.408824	0.452941	120
1499	342	0.494152	0.412281	0.438596	0.453216	128		1499	328	0.381098	0.420732	0.490854	0.400915	84
1500	342	0.461988	0.467836	0.464912	0.464912	128		1500	335	0.477612	0.438806	0.438806	0.458209	105
1501	333	0.426426	0.48048	0.528529	0.453453	101		1501	327	0.311927	0.35474	0.431193	0.333333	81
1502	342	0.339181	0.374269	0.459064	0.356725	128		1502	368	0.445087	0.459538	0.456647	0.452312	138
1503	334	0.368263	0.365269	0.476048	0.366766	104		1503	332	0.387195	0.384146	0.378049	0.385671	84
1504	334	0.386228	0.356287	0.494012	0.371257	104		1504	333	0.396396	0.492492	0.456456	0.444444	99
1505	348	0.472393	0.503067	0.51227	0.48773	80		1505	339	0.486726	0.454277	0.424779	0.470501	117
1506	364	0.423977	0.517544	0.421053	0.47076	128		1506	346	0.342105	0.324561	0.394737	0.333333	126
1507	341	0.434018	0.419355	0.507331	0.426686	125		1507	346	0.482659	0.436416	0.436416	0.459538	138
1508	333	0.471471	0.396396	0.471471	0.433934	101		1508	352	0.485795	0.423295	0.440341	0.454545	156
1509	339	0.477876	0.492625	0.454277	0.485251	119		1509	348	0.534483	0.448276	0.399425	0.491379	144
1510	366	0.341176	0.355882	0.455882	0.348529	122		1510	334	0.431138	0.422156	0.48503	0.426647	102
1511	328	0.454268	0.530488	0.47561	0.492378	86		1511	340	0.423529	0.441176	0.497059	0.432353	120
1512	331	0.450151	0.486405	0.462236	0.468278	95		1512	367	0.35942	0.321739	0.486957	0.34058	135
1513	338	0.402367	0.366864	0.452663	0.384615	116		1513	351	0.392749	0.41994	0.41994	0.406344	93
1514	333	0.447447	0.453453	0.483483	0.45045	101		1514	337	0.348348	0.456456	0.399399	0.402402	99
1515	338	0.470414	0.485207	0.517751	0.477811	116		1515	364	0.517544	0.426901	0.450292	0.472222	126
1516	359	0.443787	0.43787	0.43787	0.440828	116		1516	355	0.492492	0.444444	0.432432	0.468468	99
1517	336	0.395833	0.407738	0.47619	0.401786	110		1517	333	0.333333	0.39039	0.498498	0.361862	99
1518	333	0.495495	0.411411	0.462462	0.453453	101		1518	340	0.305882	0.323529	0.5	0.314706	120
1519	330	0.490909	0.418182	0.463636	0.454545	92		1519	340	0.488235	0.467647	0.414706	0.477941	120
1520	344	0.292899	0.328402	0.357988	0.310651	116		1520	367	0.373529	0.347059	0.441176	0.360294	120
1521	339	0.412979	0.489676	0.436578	0.451327	119		1521	331	0.401813	0.374622	0.441088	0.388218	93
1522	342	0.318713	0.356725	0.464912	0.337719	128		1522	342	0.406433	0.482456	0.44152	0.444444	126
1523	334	0.374214	0.396226	0.490566	0.38522	56		1523	428	0.315029	0.297688	0.33526	0.306358	138
1524	407	0.262048	0.295181	0.376506	0.278614	98		1524	363	0.40176	0.43695	0.460411	0.419355	123
1525	342	0.540936	0.423977	0.435673	0.482456	128		1525	334	0.461078	0.431138	0.52994	0.446108	102
1526	338	0.467456	0.485207	0.523669	0.476331	116		1526	329	0.410334	0.446809	0.465046	0.428571	87
1527	336	0.38253	0.472892	0.436747	0.427711	98		1527	331	0.383436	0.386503	0.472393	0.384969	78
1528	369	0.304348	0.333333	0.371014	0.318841	137		1528	360	0.45858	0.461538	0.517751	0.460059	114
1529	345	0.417391	0.452174	0.478261	0.434783	137		1529	333	0.447447	0.459459	0.501502	0.453453	99
1530	339	0.353982	0.324484	0.510324	0.339233	119		1530	336	0.383929	0.383929	0.52381	0.383929	108
1531	339	0.411411	0.45045	0.474474	0.430931	101		1531	370	0.280702	0.280702	0.336257	0.280702	126
1532	335	0.441791	0.420896	0.498507	0.431343	107		1532	366	0.438953	0.377907	0.468023	0.40843	132
1533	332	0.427711	0.478916	0.433735	0.453313	98		1533	333	0.441441	0.468468	0.435435	0.454955	99
1534	342	0.494152	0.473684	0.467836	0.483918	128		1534	328	0.481707	0.463415	0.52439	0.472561	84
1535	382	0.3	0.311429	0.4	0.305714	152		1535	342	0.394737	0.368421	0.432749	0.381579	126
1536	335	0.495522	0.41791	0.459701	0.456716	107		1536	361	0.302326	0.27907	0.299419	0.290698	132
1537	398	0.444444	0.33033	0.378378	0.387387	101		1537	341	0.360704	0.378299	0.460411	0.369501	123
1538	342	0.51462	0.51462	0.415205	0.51462	128		1538	361	0.466077	0.439528	0.469027	0.452802	117
1539	340	0.387387	0.441441	0.504505	0.414414	101		1539	337	0.338279	0.326409	0.465875	0.332344	111
1540	364	0.388889	0.406433	0.394737	0.397661	128		1540	337	0.47181	0.451039	0.480712	0.461424	111
1541	335	0.337313	0.328358	0.489552	0.332836	107		1541	348	0.349398	0.364458	0.361446	0.356928	96
1542	343	0.446064	0.419825	0.469388	0.432945	131		1542	325	0.452308	0.523077	0.436923	0.487692	75
1543	338	0.443787	0.411243	0.426036	0.427515	116		1543	354	0.328402	0.304734	0.446746	0.316568	114
1544	332	0.343373	0.424699	0.424699	0.384036	98		1544	340	0.461765	0.432353	0.497059	0.447059	120
1545	324	0.496914	0.435185	0.425926	0.466049	74		1545	348	0.287356	0.293103	0.451149	0.29023	144
1546	329	0.416413	0.443769	0.531915	0.430091	89		1546	339	0.415929	0.427729	0.480826	0.421829	117
1547	334	0.532934	0.458084	0.443114	0.495509	104		1547	354	0.349854	0.332362	0.393586	0.341108	129
1548	350	0.457317	0.481707	0.432927	0.469512	86		1548	402	0.236686	0.331361	0.378698	0.284024	114
1549	339	0.467066	0.407186	0.44012	0.437126	104		1549	334	0.422156	0.47006	0.428144	0.446108	102
1550	346	0.496914	0.432099	0.503086	0.464506	74		1550	364	0.365497	0.380117	0.421053	0.372807	126
1551	330	0.463636	0.515152	0.433333	0.489394	92		1551	348	0.408046	0.356322	0.442529	0.382184	144
1552	333	0.405405	0.393393	0.435435	0.399399	101		1552	351	0.37386	0.382979	0.489362	0.378419	87
1553	375	0.313043	0.35942	0.428986	0.336232	137		1553	406	0.377644	0.362538	0.377644	0.370091	93
1554	344	0.375	0.389535	0.453488	0.382267	134		1554	337	0.477745	0.421365	0.436202	0.449555	111
1555	330	0.375758	0.387879	0.433333	0.381818	92		1555	331	0.432024	0.407855	0.477341	0.41994	93
1556	335	0.450746	0.429851	0.495522	0.440299	107		1556	345	0.423188	0.4	0.481159	0.411594	135
1557	340	0.497059	0.397059	0.441176	0.447059	122		1557	340	0.396396	0.42042	0.474474	0.408408	99
1558	336	0.386018	0.425532	0.428571	0.405775	89		1558	344	0.459302	0.494186	0.401163	0.476744	132
1559	336	0.482143	0.4375	0.422619	0.459821	110		1559	350	0.411043	0.447853	0.478528	0.429448	78
1560	340	0.329412	0.338235	0.485294	0.333824	122		1560	356	0.45509	0.419162	0.446108	0.437126	102
1561	338	0.35503	0.343195	0.443787	0.349112	116		1561	339	0.437126	0.458084	0.461078	0.447605	102
1562	338	0.408284	0.455621	0.488166	0.431953	116		1562	335	0.38209	0.4	0.447761	0.391045	105
1563	338	0.5	0.464497	0.43787	0.482249	116		1563	328	0.323171	0.307927	0.457317	0.315549	84
1564	348	0.367816	0.347701	0.442529	0.357759	146		1564	348	0.402899	0.423188	0.426087	0.413043	135
1565	361	0.451327	0.445428	0.463127	0.448378	119		1565	329	0.452888	0.452888	0.504559	0.452888	87
1566	319	0.363636	0.423197	0.423197	0.393417	59		1566	325	0.369231	0.347692	0.455385	0.358462	75
1567	332	0.427711	0.496988	0.5	0.462349	98		1567	358	0.360119	0.494048	0.416667	0.427083	108
1568	375	0.384164	0.384164	0.475073	0.384164	125		1568	335	0.489552	0.474627	0.420896	0.48209	105
1569	329	0.282675	0.322188	0.43465	0.302432	89		1569	363	0.486804	0.478006	0.495601	0.482405	123
1570	341	0.516129	0.422287	0.451613	0.469208	125		1570	353	0.302326	0.325581	0.343023	0.313953	132
1571	336	0.419643	0.449405	0.455357	0.434524	110		1571	331	0.392749	0.44713	0.465257	0.41994	93
1572	346	0.475309	0.469136	0.441358	0.472222	74		1572	363	0.362832	0.39233	0.489676	0.377581	117
1573	371	0.469914	0.432665	0.489971	0.451289	149		1573	329	0.328267	0.331307	0.471125	0.329787	87
1574	352	0.439394	0.481818	0.457576	0.460606	92		1574	353	0.441088	0.498489	0.456193	0.469789	93
1575	329	0.43465	0.446809	0.516717	0.440729	89		1575	374	0.392045	0.5	0.446023	0.446023	156
1576	339	0.439528	0.439528	0.471976	0.439528	119		1576	341	0.460411	0.378299	0.434018	0.419355	123
1577	346	0.439306	0.445087	0.479769	0.442197	140		1577	331	0.383686	0.41994	0.492447	0.401813	93
1578	330	0.430303	0.406061	0.509091	0.418182	92		1578	341	0.42522	0.431085	0.486804	0.428152	123
1579	333	0.351351	0.357357	0.495495	0.354354	101		1579	341	0.463343	0.419355	0.410557	0.441349	123
1580	334	0.324159	0.308869	0.348624	0.316514	83		1580	327	0.470948	0.486239	0.437309	0.478593	81
1581	339	0.377581	0.333333	0.486726	0.355457	119		1581	352	0.415152	0.487879	0.451515	0.451515	90
1582	360	0.473373	0.449704	0.426036	0.461538	116		1582	328	0.527439	0.439024	0.435976	0.483232	84
1583	353	0.338369	0.389728	0.477341	0.364048	95		1583	335	0.480243	0.419453	0.419453	0.449848	87
1584	358	0.419643	0.434524	0.431548	0.427083	110		1584	337	0.445104	0.492582	0.451039	0.468843	111
1585	339	0.359882	0.342183	0.430678	0.351032	119		1585	337	0.402402	0.426426	0.423423	0.414414	99
1586	362	0.467647	0.441176	0.435294	0.454412	122		1586	349	0.432665	0.363897	0.495702	0.398281	147
1587	332	0.355623	0.370821	0.398176	0.363222	89		1587	352	0.490909	0.509091	0.4	0.5	90
1588	346	0.471098	0.398844	0.427746	0.434971	140		1588	331	0.407855	0.41994	0.534743	0.413897	93
1589	334	0.428144	0.461078	0.48503	0.444611	104		1589	357	0.401235	0.475309	0.441358	0.438272	72
1590	384	0.397661	0.409357	0.447368	0.403509	128		1590	334	0.44012	0.461078	0.5	0.450599	102
1591	333	0.423423	0.441441	0.501502	0.432432	101		1591	354	0.433735	0.533133	0.439759	0.483434	96
1592	331	0.421212	0.439394	0.393939	0.430303	92		1592	334	0.491018	0.523952	0.5	0.507485	102
1593	332	0.487952	0.418675	0.433735	0.453313	98		1593	360	0.443787	0.411243	0.467456	0.427515	114
1594	341	0.253687	0.303835	0.339233	0.278761	119		1594	330	0.49697	0.466667	0.448485	0.481818	90
1595	320	0.515625	0.453125	0.45625	0.484375	62		1595	378	0.313433	0.310448	0.4	0.31194	105
1596	330	0.518182	0.466667	0.439394	0.492424	92		1596	337	0.379822	0.364985	0.501484	0.372404	111
1597	365	0.31085	0.307918	0.340176	0.309384	125		1597	376	0.344311	0.464072	0.44012	0.404192	102
1598	329	0.455927	0.519757	0.413374	0.487842	89		1598	333	0.516517	0.453453	0.468468	0.484985	99
1599	336	0.427273	0.478788	0.448485	0.45303	92		1599	361	0.477876	0.483776	0.480826	0.480826	117
1600	332	0.322289	0.319277	0.466867	0.320783	98		1600	340	0.433234	0.442136	0.462908	0.437685	111
1601	331	0.477341	0.435045	0.441088	0.456193	95		1601	344	0.384384	0.381381	0.459459	0.382883	99
1602	339	0.439528	0.498525	0.445428	0.469027	119		1602	335	0.331343	0.334328	0.477612	0.332836	105
1603	353	0.362538	0.338369	0.480363	0.350453	95		1603	365	0.349112	0.393491	0.446746	0.371302	114
1604	326	0.515337	0.46319	0.435583	0.489264	80		1604	388	0.407186	0.356287	0.38024	0.381737	102
1605	349	0.362832	0.374631	0.483776	0.368732	119		1605	345	0.342029	0.33913	0.475362	0.34058	135
1606	351	0.509091	0.475758	0.457576	0.492424	92		1606	342	0.376119	0.408955	0.438806	0.392537	105
1607	358	0.328313	0.391566	0.412651	0.35994	98		1607	372	0.457227	0.466077	0.463127	0.461652	117
1608	348	0.359195	0.416667	0.439655	0.387931	146		1608	331	0.453172	0.483384	0.47432	0.468278	93
1609	349	0.412308	0.393846	0.390769	0.403077	77		1609	332	0.451807	0.424699	0.418675	0.438253	96
1610	330	0.453988	0.447853	0.417178	0.45092	80		1610	389	0.356287	0.356287	0.443114	0.356287	102
1611	347	0.337278	0.384615	0.431953	0.360947	116		1611	339	0.38209	0.379104	0.429851	0.380597	105
1612	351	0.404558	0.413105	0.472934	0.408832	155		1612	346	0.385507	0.365217	0.37971	0.375362	135
1613	382	0.365559	0.444109	0.459215	0.404834	95		1613	331	0.353474	0.371601	0.44713	0.362538	93
1614	334	0.437126	0.449102	0.541916	0.443114	104		1614	331	0.477341	0.425982	0.507553	0.451662	93
1615	329	0.352584	0.355623	0.468085	0.354103	89		1615	338	0.467456	0.467456	0.440828	0.467456	114
1616	333	0.465465	0.453453	0.483483	0.459459	101		1616	356	0.422156	0.404192	0.517964	0.413174	102
1617	335	0.468657	0.465672	0.450746	0.467164	107		1617	341	0.43695	0.527859	0.422287	0.482405	123
1618	344	0.441791	0.453731	0.438806	0.447761	107		1618	347	0.325648	0.363112	0.449568	0.34438	141
1619	355	0.417417	0.468468	0.432432	0.442943	101		1619	335	0.423881	0.435821	0.495522	0.429851	105
1620	326	0.389571	0.429448	0.46319	0.409509	80		1620	332	0.451807	0.475904	0.472892	0.463855	96
1621	334	0.45509	0.526946	0.428144	0.491018	104		1621	384	0.408696	0.4	0.437681	0.404348	135
1622	324	0.484568	0.407407	0.45679	0.445988	74		1622	323	0.442724	0.467492	0.467492	0.455108	69
1623	334	0.42515	0.383234	0.452096	0.404192	104		1623	342	0.48538	0.432749	0.459064	0.459064	126
1624	323	0.439628	0.424149	0.52322	0.431889	71		1624	374	0.371681	0.389381	0.430678	0.380531	117
1625	345	0.404834	0.453172	0.486405	0.429003	95		1625	327	0.422018	0.40367	0.446483	0.412844	81
1626	337	0.332344	0.317507	0.47181	0.324926	113		1626	325	0.449231	0.526154	0.452308	0.487692	75
1627	352	0.427273	0.427273	0.487879	0.427273	92		1627	332	0.328313	0.38253	0.478916	0.355422	96
1628	339	0.498525	0.474926	0.436578	0.486726	119		1628	345	0.290323	0.340176	0.369501	0.315249	123
1629	342	0.353801	0.353801	0.435673	0.353801	128		1629	352	0.372159	0.335227	0.383523	0.353693	156
1630	339	0.445428	0.421829	0.480826	0.433628	119		1630	330	0.372727	0.324242	0.445455	0.348485	90
1631	343	0.38484	0.361516	0.45481	0.373178	131		1631	352	0.466667	0.509091	0.442424	0.487879	90
1632	342	0.473684	0.461988	0.450292	0.467836	128		1632	342	0.432836	0.468657	0.420896	0.450746	105
1633	326	0.45092	0.47546	0.552147	0.46319	80		1633	340	0.438235	0.423529	0.476471	0.430882	120
1634	330	0.369697	0.345455	0.527273	0.357576	92		1634	338	0.446746	0.41716	0.455621	0.431953	114
1635	336	0.35119	0.345238	0.416667	0.348214	110		1635	345	0.336232	0.362319	0.385507	0.349275	135
1636	334	0.335329	0.344311	0.437126	0.33982	104		1636	349	0.383954	0.444126	0.418338	0.41404	147
1637	347	0.356037	0.356037	0.362229	0.356037	71		1637	360	0.446746	0.497041	0.502959	0.471893	114
1638	351	0.338279	0.341246	0.403561	0.339763	113		1638	330	0.487879	0.433333	0.481818	0.460606	90
1639	337	0.454006	0.474777	0.409496	0.464392	113		1639	337	0.435435	0.414414	0.501502	0.424925	99
1640	341	0.313783	0.390029	0.460411	0.351906	125		1640	359	0.389535	0.412791	0.424419	0.401163	132
1641	385	0.388199	0.465839	0.434783	0.427019	68		1641	331	0.404834	0.36858	0.483384	0.386707	93
1642	350	0.442073	0.47561	0.448171	0.458841	86		1642	344	0.402367	0.337278	0.414201	0.369822	114
1643	343	0.457726	0.478134	0.451895	0.46793	131		1643	339	0.495575	0.439528	0.492625	0.467552	117
1644	333	0.444444	0.474474	0.408408	0.459459	101		1644	351	0.489362	0.413374	0.446809	0.451368	87
1645	333	0.462462	0.414414	0.516517	0.438438	101		1645	335	0.432836	0.498507	0.471642	0.465672	105
1646	378	0.401216	0.428571	0.43465	0.414894	89		1646	339	0.368732	0.40413	0.424779	0.386431	117
1647	341	0.492669	0.404692	0.442815	0.44868	125		1647	342	0.312865	0.385965	0.418129	0.349415	126
1648	339	0.542773	0.445428	0.442478	0.4941	119		1648	338	0.467456	0.517751	0.461538	0.492604	114
1649	358	0.377976	0.324405	0.470238	0.35119	110		1649	366	0.348837	0.34593	0.482558	0.347384	132
1650	328	0.533537	0.506098	0.448171	0.519817	86		1650	355	0.396396	0.414414	0.498498	0.405405	99
1651	336	0.452381	0.464286	0.494048	0.458333	110		1651	332	0.337423	0.337423	0.383436	0.337423	78
1652	340	0.458824	0.405882	0.491176	0.432353	122		1652	355	0.423529	0.35	0.458824	0.386765	120
1653	352	0.434659	0.5	0.434659	0.46733	158		1653	333	0.411411	0.489489	0.438438	0.45045	99
1654	342	0.340176	0.42522	0.372434	0.382698	125		1654	340	0.405882	0.414706	0.502941	0.410294	120
1655	332	0.349398	0.364458	0.424699	0.356928	98		1655	334	0.431138	0.413174	0.482036	0.422156	102
1656	353	0.373494	0.346386	0.466867	0.35994	98		1656	336	0.416667	0.446429	0.470238	0.431548	108
1657	337	0.448071	0.48368	0.477745	0.465875	113		1657	327	0.504587	0.446483	0.498471	0.475535	81
1658	354	0.409639	0.379518	0.463855	0.394578	98		1658	337	0.382789	0.382789	0.489614	0.382789	111
1659	354	0.413374	0.465046	0.486322	0.43921	89		1659	360	0.348974	0.422287	0.43695	0.38563	123
1660	360	0.467456	0.434911	0.452663	0.451183	116		1660	352	0.369822	0.328402	0.360947	0.349112	114
1661	335	0.489552	0.408955	0.429851	0.449254	107		1661	333	0.432432	0.483483	0.465465	0.457958	99
1662	346	0.439306	0.439306	0.482659	0.439306	140		1662	357	0.38806	0.379104	0.507463	0.383582	105
1663	338	0.310651	0.35503	0.45858	0.33284	116		1663	338	0.363095	0.33631	0.39881	0.349702	108
1664	351	0.411765	0.370588	0.467647	0.391176	122		1664	345	0.535604	0.464396	0.448916	0.5	69
1665	344	0.444767	0.482558	0.450581	0.463663	134		1665	342	0.44152	0.391813	0.47076	0.416667	126
1666	342	0.421053	0.426901	0.491228	0.423977	128		1666	347	0.367953	0.329377	0.424332	0.348665	111
1667	349	0.30086	0.312321	0.452722	0.30659	149		1667	346	0.447059	0.447059	0.447059	0.447059	120
1668	359	0.448071	0.439169	0.442136	0.44362	113		1668	354	0.389728	0.429003	0.398792	0.409366	93
1669	384	0.348703	0.368876	0.394813	0.35879	143		1669	360	0.497041	0.467456	0.464497	0.482249	114
1670	339	0.312684	0.315634	0.412979	0.314159	119		1670	336	0.366071	0.303571	0.479167	0.334821	108
1671	331	0.462236	0.413897	0.480363	0.438066	95		1671	328	0.402439	0.335366	0.469512	0.368902	84
1672	349	0.264095	0.308605	0.468843	0.28635	113		1672	360	0.423077	0.470414	0.45858	0.446746	114
1673	325	0.430769	0.467692	0.483077	0.449231	77		1673	335	0.447761	0.41791	0.498507	0.432836	105
1674	334	0.398204	0.473054	0.437126	0.435629	104		1674	370	0.41954	0.402299	0.471264	0.41092	144
1675	325	0.403077	0.532308	0.436923	0.467692	77		1675	358	0.550595	0.470238	0.455357	0.510417	108
1676	368	0.337278	0.387574	0.390533	0.362426	116		1676	359	0.375367	0.407625	0.387097	0.391496	123
1677	330	0.412121	0.524242	0.487879	0.468182	92		1677	348	0.304598	0.321839	0.451149	0.313218	144
1678	370	0.382184	0.462644	0.439655	0.422414	146		1678	346	0.315029	0.317919	0.407514	0.316474	138
1679	348	0.356725	0.385965	0.426901	0.371345	128		1679	333	0.408408	0.441441	0.42042	0.424925	99
1680	356	0.369942	0.442197	0.413295	0.406069	140		1680	337	0.376855	0.388724	0.436202	0.382789	111
1681	345	0.298551	0.324638	0.463768	0.311594	137		1681	341	0.359281	0.383234	0.407186	0.371257	102
1682	359	0.439169	0.442136	0.454006	0.440653	113		1682	330	0.345455	0.333333	0.463636	0.339394	90
1683	378	0.416667	0.438272	0.444444	0.427469	74		1683	325	0.32	0.350769	0.48	0.335385	75
1684	350	0.517143	0.4	0.431429	0.458571	152		1684	337	0.418398	0.445104	0.48368	0.431751	111
1685	332	0.463855	0.475904	0.496988	0.46988	98		1685	329	0.489362	0.510638	0.452888	0.5	87
1686	363	0.302053	0.302053	0.489736	0.302053	125		1686	334	0.362275	0.39521	0.45509	0.378743	102
1687	336	0.526786	0.47619	0.464286	0.501488	110		1687	345	0.455072	0.501449	0.46087	0.478261	135
1688	330	0.466463	0.435976	0.478659	0.45122	86		1688	335	0.352239	0.337313	0.486567	0.344776	105
1689	338	0.304734	0.346154	0.511834	0.325444	116		1689	346	0.391691	0.338279	0.468843	0.364985	111
1690	341	0.436202	0.418398	0.465875	0.4273	113		1690	389	0.397661	0.333333	0.406433	0.365497	126
1691	354	0.433735	0.463855	0.472892	0.448795	98		1691	344	0.412791	0.444767	0.488372	0.428779	132
1692	359	0.48368	0.418398	0.4273	0.451039	113		1692	334	0.278443	0.353293	0.497006	0.315868	102
1693	331	0.489426	0.429003	0.468278	0.459215	95		1693	376	0.37574	0.420118	0.470414	0.397929	114
1694	370	0.390805	0.422414	0.399425	0.406609	146		1694	356	0.464072	0.41018	0.437126	0.437126	102
1695	377	0.381232	0.334311	0.439883	0.357771	125		1695	360	0.341246	0.397626	0.459941	0.369436	111
1696	356	0.467066	0.45509	0.443114	0.461078	104		1696	329	0.462006	0.413374	0.50152	0.43769	87
1697	354	0.401869	0.392523	0.367601	0.397196	65		1697	388	0.36858	0.371601	0.362538	0.370091	93
1698	387	0.348348	0.432432	0.426426	0.39039	101		1698	386	0.349854	0.373178	0.399417	0.361516	129
1699	339	0.362832	0.380531	0.433628	0.371681	119		1699	335	0.462687	0.41791	0.513433	0.440299	105
1700	339	0.454277	0.454277	0.477876	0.454277	119		1700	337	0.335312	0.391691	0.442136	0.363501	111
1701	364	0.342105	0.368421	0.467836	0.355263	128		1701	335	0.471642	0.486567	0.459701	0.479104	105
1702	386	0.357576	0.309091	0.321212	0.333333	92		1702	360	0.357143	0.369048	0.443452	0.363095	108
1703	333	0.351351	0.363363	0.474474	0.357357	101		1703	372	0.265714	0.265714	0.425714	0.265714	150
1704	337	0.311573	0.320475	0.459941	0.316024	113		1704	332	0.427711	0.436747	0.506024	0.432229	96
1705	337	0.448071	0.430267	0.52819	0.439169	113		1705	323	0.349845	0.386997	0.5387	0.368421	69
1706	355	0.462462	0.462462	0.54955	0.462462	101		1706	434	0.353623	0.356522	0.371014	0.355072	135
1707	395	0.388199	0.350932	0.34472	0.369565	68		1707	351	0.495441	0.550152	0.489362	0.522796	87
1708	338	0.431953	0.505917	0.43787	0.468935	116		1708	338	0.38253	0.409639	0.394578	0.396084	96
1709	330	0.342424	0.378788	0.5	0.360606	92		1709	354	0.518072	0.439759	0.442771	0.478916	96
1710	320	0.453125	0.4375	0.49375	0.445312	62		1710	334	0.333333	0.372727	0.412121	0.35303	90
1711	327	0.370031	0.449541	0.513761	0.409786	83		1711	353	0.422961	0.468278	0.47432	0.445619	93
1712	357	0.358209	0.355224	0.471642	0.356716	107		1712	326	0.48773	0.43865	0.429448	0.46319	78
1713	339	0.40413	0.386431	0.480826	0.39528	119		1713	332	0.51506	0.439759	0.403614	0.47741	96
1714	329	0.452888	0.425532	0.528875	0.43921	89		1714	348	0.389881	0.443452	0.443452	0.416667	108
1715	344	0.497093	0.473837	0.424419	0.485465	134		1715	354	0.377907	0.395349	0.447674	0.386628	132
1716	337	0.439169	0.4273	0.492582	0.433234	113		1716	343	0.434402	0.437318	0.524781	0.43586	129
1717	331	0.413897	0.441088	0.456193	0.427492	95		1717	332	0.527108	0.46988	0.460843	0.498494	96
1718	337	0.322289	0.400602	0.454819	0.361446	98		1718	351	0.306358	0.384393	0.433526	0.345376	138
1719	338	0.463415	0.408537	0.533537	0.435976	86		1719	327	0.431193	0.464832	0.489297	0.448012	81
1720	350	0.482857	0.417143	0.4	0.45	152		1720	365	0.475219	0.504373	0.492711	0.489796	129
1721	356	0.491018	0.443114	0.452096	0.467066	104		1721	349	0.342262	0.392857	0.377976	0.36756	108
1722	326	0.334356	0.429448	0.503067	0.381902	80		1722	401	0.386018	0.328267	0.419453	0.357143	87
1723	331	0.501511	0.438066	0.450151	0.469789	95		1723	373	0.291176	0.294118	0.361765	0.292647	120
1724	342	0.385965	0.415205	0.435673	0.400585	128		1724	339	0.519174	0.448378	0.389381	0.483776	117
1725	338	0.409639	0.445783	0.385542	0.427711	98		1725	333	0.408408	0.399399	0.483483	0.403904	99
1726	360	0.461111	0.491667	0.405556	0.476389	182		1726	335	0.367164	0.370149	0.474627	0.368657	105
1727	378	0.27809	0.359551	0.429775	0.31882	170		1727	346	0.424855	0.479769	0.424855	0.452312	138
1728	335	0.423881	0.456716	0.531343	0.440299	107		1728	410	0.376812	0.321739	0.342029	0.349275	135
1729	326	0.420245	0.435583	0.466258	0.427914	80		1729	373	0.361823	0.472934	0.444444	0.417379	153
1730	329	0.528875	0.455927	0.443769	0.492401	89		1730	368	0.445087	0.468208	0.476879	0.456647	138
1731	349	0.34384	0.323782	0.467049	0.333811	149		1731	352	0.414773	0.482955	0.423295	0.448864	156
1732	368	0.291908	0.315029	0.346821	0.303468	140		1732	335	0.495522	0.453731	0.492537	0.474627	105
1733	325	0.386997	0.346749	0.464396	0.366873	71		1733	364	0.34188	0.316239	0.384615	0.32906	153
1734	364	0.356725	0.336257	0.45614	0.346491	128		1734	362	0.441176	0.467647	0.379412	0.454412	120
1735	349	0.492355	0.434251	0.470948	0.463303	83		1735	352	0.303835	0.321534	0.371681	0.312684	117
1736	357	0.429851	0.486567	0.41194	0.458209	107		1736	330	0.354545	0.306061	0.49697	0.330303	90
1737	338	0.378698	0.387574	0.470414	0.383136	116		1737	349	0.305233	0.31686	0.351744	0.311047	132
1738	356	0.45509	0.452096	0.488024	0.453593	104		1738	329	0.392097	0.477204	0.480243	0.43465	87
1739	331	0.441088	0.462236	0.489426	0.451662	95		1739	359	0.430267	0.507418	0.451039	0.468843	111
1740	355	0.264789	0.298592	0.439437	0.28169	167		1740	341	0.293255	0.243402	0.442815	0.268328	123
1741	335	0.426866	0.504478	0.462687	0.465672	107		1741	357	0.453731	0.435821	0.486567	0.444776	105
1742	339	0.454277	0.427729	0.489676	0.441003	119		1742	359	0.495549	0.412463	0.465875	0.454006	111
1743	331	0.492447	0.425982	0.534743	0.459215	95		1743	334	0.42515	0.416168	0.491018	0.420659	102
1744	337	0.41411	0.496933	0.420245	0.455521	80		1744	378	0.385542	0.328313	0.385542	0.356928	96
1745	345	0.273273	0.324324	0.357357	0.298799	101		1745	342	0.406433	0.464912	0.511696	0.435673	126
1746	353	0.361765	0.347059	0.417647	0.354412	122		1746	338	0.440828	0.491124	0.443787	0.465976	114
1747	339	0.418879	0.480826	0.474926	0.449853	119		1747	347	0.492795	0.420749	0.45245	0.456772	141
1748	364	0.450292	0.517544	0.444444	0.483918	128		1748	338	0.404762	0.41369	0.479167	0.409226	108
1749	338	0.443787	0.505917	0.414201	0.474852	116		1749	333	0.402402	0.366366	0.432432	0.384384	99
1750	335	0.41194	0.39403	0.504478	0.402985	107		1750	349	0.398281	0.404011	0.421203	0.401146	147
1751	374	0.345238	0.369048	0.404762	0.357143	110		1751	345	0.406528	0.424332	0.397626	0.41543	111
1752	336	0.428571	0.529762	0.428571	0.479167	110		1752	329	0.507599	0.458967	0.465046	0.483283	87
1753	341	0.498534	0.431085	0.439883	0.464809	125		1753	323	0.346749	0.340557	0.47678	0.343653	69
1754	353	0.325513	0.343109	0.387097	0.334311	125		1754	341	0.428152	0.483871	0.442815	0.456012	123
1755	345	0.466667	0.428986	0.426087	0.447826	137		1755	345	0.391304	0.42029	0.486957	0.405797	135
1756	372	0.41691	0.387755	0.45481	0.402332	131		1756	339	0.430678	0.471976	0.427729	0.451327	117
1757	327	0.522936	0.422018	0.458716	0.472477	83		1757	360	0.37386	0.382979	0.458967	0.378419	87
1758	331	0.47432	0.453172	0.47432	0.463746	95		1758	339	0.516224	0.492625	0.463127	0.504425	117
1759	333	0.342342	0.372372	0.477477	0.357357	101		1759	365	0.343109	0.434018	0.410557	0.388563	123
1760	352	0.353982	0.480826	0.359882	0.417404	119		1760	335	0.447761	0.450746	0.489552	0.449254	105
1761	351	0.483283	0.462006	0.474164	0.472644	89		1761	339	0.412651	0.418675	0.457831	0.415663	96
1762	362	0.467066	0.476048	0.449102	0.471557	104		1762	360	0.455556	0.477778	0.411111	0.466667	180
1763	373	0.344311	0.359281	0.419162	0.351796	104		1763	337	0.35905	0.332344	0.448071	0.345697	111
1764	327	0.360856	0.376147	0.486239	0.368502	83		1764	336	0.380952	0.41369	0.455357	0.397321	108
1765	337	0.397626	0.456973	0.486647	0.4273	113		1765	367	0.336232	0.353623	0.446377	0.344928	135
1766	333	0.33033	0.396396	0.483483	0.363363	101		1766	330	0.451515	0.521212	0.472727	0.486364	90
1767	337	0.448071	0.51632	0.486647	0.482196	113		1767	326	0.346626	0.355828	0.527607	0.351227	78
1768	345	0.400612	0.388379	0.415902	0.394495	83		1768	331	0.450151	0.501511	0.44713	0.475831	93
1769	361	0.457227	0.439528	0.439528	0.448378	119		1769	324	0.37037	0.388889	0.487654	0.37963	72
1770	340	0.5	0.414706	0.435294	0.457353	122		1770	333	0.498498	0.426426	0.441441	0.462462	99
1771	332	0.394578	0.385542	0.427711	0.39006	98		1771	342	0.231672	0.28739	0.348974	0.259531	123
1772	349	0.451895	0.381924	0.460641	0.41691	131		1772	358	0.348214	0.318452	0.491071	0.333333	108
1773	344	0.346505	0.37386	0.422492	0.360182	89		1773	338	0.440828	0.41716	0.455621	0.428994	114
1774	328	0.338415	0.390244	0.490854	0.364329	86		1774	353	0.468278	0.44713	0.486405	0.457704	93
1775	348	0.431034	0.356322	0.41954	0.393678	146		1775	374	0.445104	0.456973	0.391691	0.451039	111
1776	340	0.435294	0.517647	0.444118	0.476471	122		1776	367	0.486957	0.414493	0.481159	0.450725	135
1777	349	0.428994	0.369822	0.446746	0.399408	116		1777	337	0.480712	0.430267	0.486647	0.45549	111
1778	328	0.487805	0.472561	0.527439	0.480183	86		1778	341	0.42522	0.43695	0.507331	0.431085	123
1779	346	0.352071	0.340237	0.446746	0.346154	116		1779	340	0.472561	0.469512	0.442073	0.471037	84
1780	331	0.441088	0.513595	0.383686	0.477341	95		1780	335	0.425532	0.455927	0.428571	0.440729	87
1781	361	0.348083	0.342183	0.471976	0.345133	119		1781	334	0.329341	0.359281	0.45509	0.344311	102
1782	328	0.426829	0.439024	0.536585	0.432927	86		1782	335	0.465672	0.447761	0.429851	0.456716	105
1783	328	0.344512	0.32622	0.445122	0.335366	86		1783	345	0.437681	0.443478	0.469565	0.44058	135
1784	379	0.333333	0.341737	0.456583	0.337535	173		1784	343	0.437318	0.446064	0.510204	0.441691	129
1785	335	0.376119	0.385075	0.459701	0.380597	107		1785	368	0.35503	0.369822	0.408284	0.362426	114
1786	355	0.387195	0.414634	0.408537	0.400915	86		1786	340	0.441176	0.361765	0.45	0.401471	120
1787	341	0.346041	0.328446	0.498534	0.337243	125		1787	336	0.425595	0.473214	0.434524	0.449405	108
1788	364	0.389881	0.422619	0.46131	0.40625	110		1788	333	0.405405	0.504505	0.402402	0.454955	99
1789	353	0.4	0.385075	0.483582	0.392537	107		1789	361	0.480826	0.430678	0.495575	0.455752	117
1790	323	0.50774	0.430341	0.4613	0.46904	71		1790	349	0.383954	0.39255	0.461318	0.388252	147
1791	332	0.379518	0.373494	0.448795	0.376506	98		1791	353	0.453258	0.382436	0.407932	0.417847	159
1792	369	0.369369	0.402402	0.393393	0.385886	101		1792	354	0.361582	0.361582	0.497175	0.361582	162
1793	336	0.383929	0.345238	0.470238	0.364583	110		1793	390	0.313783	0.284457	0.346041	0.29912	123
1794	375	0.449704	0.47929	0.423077	0.464497	116		1794	352	0.434659	0.474432	0.417614	0.454545	156
1795	389	0.363095	0.369048	0.342262	0.366071	110		1795	353	0.396601	0.473088	0.427762	0.434844	159
1796	340	0.470588	0.429412	0.497059	0.45	122		1796	332	0.439759	0.487952	0.527108	0.463855	96
1797	367	0.334347	0.392097	0.43769	0.363222	89		1797	349	0.338279	0.362018	0.474777	0.350148	111
1798	366	0.343023	0.375	0.450581	0.359012	134		1798	340	0.441176	0.494118	0.414706	0.467647	120
1799	326	0.358896	0.349693	0.469325	0.354294	80		1799	339	0.353982	0.371681	0.492625	0.362832	117
1800	363	0.44868	0.457478	0.422287	0.453079	125		1800	338	0.464497	0.526627	0.467456	0.495562	114
1801	331	0.486405	0.486405	0.44713	0.486405	95		1801	351	0.419355	0.42522	0.395894	0.422287	123
1802	330	0.487879	0.481818	0.430303	0.484848	92		1802	364	0.479532	0.473684	0.426901	0.476608	126
1803	395	0.318052	0.297994	0.335244	0.308023	149		1803	374	0.35905	0.320475	0.418398	0.339763	111
1804	328	0.432927	0.448171	0.52439	0.440549	86		1804	339	0.463127	0.471976	0.40118	0.467552	117
1805	336	0.407738	0.407738	0.452381	0.407738	110		1805	372	0.400593	0.47181	0.430267	0.436202	111
1806	359	0.385757	0.37092	0.480712	0.378338	113		1806	370	0.390805	0.364943	0.465517	0.377874	144
1807	353	0.422096	0.439093	0.453258	0.430595	161		1807	346	0.422287	0.40176	0.451613	0.412023	123
1808	347	0.398256	0.363372	0.468023	0.380814	134		1808	334	0.41018	0.464072	0.377246	0.437126	102
1809	327	0.513761	0.434251	0.480122	0.474006	83		1809	347	0.357771	0.366569	0.378299	0.36217	123
1810	336	0.446429	0.479167	0.535714	0.462798	110		1810	338	0.508876	0.455621	0.423077	0.482249	114
1811	348	0.396552	0.422414	0.402299	0.409483	146		1811	346	0.424855	0.381503	0.439306	0.403179	138
1812	333	0.447447	0.45045	0.474474	0.448949	101		1812	351	0.483283	0.522796	0.458967	0.50304	87
1813	335	0.408955	0.444776	0.471642	0.426866	107		1813	355	0.303725	0.326648	0.449857	0.315186	147
1814	337	0.356083	0.317507	0.448071	0.336795	113		1814	326	0.322086	0.349693	0.490798	0.33589	78
1815	343	0.51895	0.45481	0.457726	0.48688	131		1815	328	0.490854	0.457317	0.512195	0.474085	84
1816	364	0.412651	0.493976	0.463855	0.453313	98		1816	347	0.473846	0.427692	0.513846	0.450769	75
1817	353	0.4	0.301538	0.396923	0.350769	77		1817	329	0.382979	0.410334	0.492401	0.396657	87
1818	354	0.430723	0.427711	0.506024	0.429217	98		1818	342	0.450292	0.491228	0.464912	0.47076	126
1819	331	0.453172	0.52568	0.432024	0.489426	95		1819	336	0.491071	0.446429	0.4375	0.46875	108
1820	373	0.422619	0.422619	0.410714	0.422619	110		1820	334	0.54491	0.41018	0.48503	0.477545	102
1821	337	0.420896	0.4	0.38209	0.410448	107		1821	334	0.535928	0.431138	0.479042	0.483533	102
1822	359	0.364943	0.474138	0.382184	0.41954	146		1822	328	0.490854	0.420732	0.448171	0.455793	84
1823	343	0.428571	0.451895	0.466472	0.440233	131		1823	404	0.380117	0.30117	0.342105	0.340643	126
1824	324	0.401235	0.364198	0.521605	0.382716	74		1824	332	0.36747	0.361446	0.439759	0.364458	96
1825	339	0.330303	0.345455	0.451515	0.337879	92		1825	368	0.453757	0.471098	0.413295	0.462428	138
1826	337	0.326409	0.35905	0.442136	0.34273	113		1826	362	0.379412	0.332353	0.455882	0.355882	120
1827	326	0.392638	0.392638	0.45092	0.392638	80		1827	352	0.438806	0.420896	0.459701	0.429851	105
1828	343	0.428571	0.51312	0.419825	0.470845	131		1828	349	0.434251	0.461774	0.443425	0.448012	81
1829	333	0.33033	0.345345	0.465465	0.337838	101		1829	356	0.437126	0.39521	0.47006	0.416168	102
1830	334	0.410876	0.441088	0.456193	0.425982	95		1830	332	0.415663	0.412651	0.48494	0.414157	96
1831	331	0.456193	0.429003	0.489426	0.442598	95		1831	351	0.364985	0.379822	0.37092	0.372404	111
1832	352	0.439394	0.451515	0.475758	0.445455	92		1832	344	0.351744	0.319767	0.421512	0.335756	132
1833	323	0.408669	0.467492	0.482972	0.43808	71		1833	369	0.340361	0.358434	0.364458	0.349398	96
1834	420	0.373913	0.327536	0.344928	0.350725	137		1834	324	0.462963	0.407407	0.438272	0.435185	72
1835	336	0.464615	0.390769	0.470769	0.427692	77		1835	329	0.480243	0.49848	0.449848	0.489362	87
1836	344	0.382789	0.412463	0.424332	0.397626	113		1836	355	0.381381	0.327327	0.504505	0.354354	99
1837	347	0.467692	0.486154	0.523077	0.476923	77		1837	332	0.355422	0.349398	0.472892	0.35241	96
1838	339	0.364179	0.322388	0.447761	0.343284	107		1838	370	0.402299	0.468391	0.422414	0.435345	144
1839	345	0.510145	0.466667	0.446377	0.488406	137		1839	348	0.490798	0.46319	0.432515	0.476994	78
1840	357	0.423188	0.431884	0.434783	0.427536	137		1840	330	0.375758	0.360606	0.427273	0.368182	90
1841	335	0.435821	0.501493	0.435821	0.468657	107		1841	356	0.467066	0.443114	0.517964	0.45509	102
1842	341	0.278443	0.371257	0.389222	0.32485	104		1842	335	0.435821	0.453731	0.462687	0.444776	105
1843	342	0.357143	0.389881	0.348214	0.373512	110		1843	341	0.417647	0.458824	0.45	0.438235	120
1844	431	0.414925	0.373134	0.385075	0.39403	107		1844	336	0.473214	0.446429	0.502976	0.459821	108
1845	336	0.46131	0.52381	0.449405	0.49256	110		1845	365	0.353801	0.400585	0.447368	0.377193	126
1846	369	0.407738	0.431548	0.488095	0.419643	110		1846	332	0.527108	0.463855	0.451807	0.495482	96
1847	368	0.457317	0.435976	0.411585	0.446646	86		1847	339	0.348083	0.368732	0.469027	0.358407	117
1848	328	0.405488	0.408537	0.509146	0.407012	86		1848	338	0.414201	0.502959	0.434911	0.45858	114
1849	336	0.473214	0.526786	0.464286	0.5	110		1849	379	0.379412	0.4	0.405882	0.389706	120
1850	352	0.395833	0.494048	0.464286	0.44494	110		1850	359	0.477745	0.492582	0.495549	0.485163	111
1851	341	0.524927	0.439883	0.428152	0.482405	125		1851	340	0.365559	0.323263	0.371601	0.344411	93
1852	360	0.476331	0.5	0.43787	0.488166	116		1852	341	0.428152	0.463343	0.480938	0.445748	123
1853	322	0.326087	0.350932	0.450311	0.338509	68		1853	343	0.381924	0.381924	0.422741	0.381924	129
1854	358	0.377976	0.377976	0.407738	0.377976	110		1854	329	0.386018	0.425532	0.468085	0.405775	87
1855	332	0.346386	0.385542	0.463855	0.365964	98		1855	345	0.405797	0.449275	0.492754	0.427536	135
1856	363	0.442815	0.483871	0.431085	0.463343	125		1856	329	0.325228	0.401216	0.449848	0.363222	87
1857	351	0.349544	0.358663	0.43465	0.354103	89		1857	334	0.482036	0.431138	0.434132	0.456587	102
1858	359	0.436202	0.454006	0.448071	0.445104	113		1858	327	0.510703	0.458716	0.425076	0.484709	81
1859	344	0.415698	0.421512	0.494186	0.418605	134		1859	328	0.47561	0.405488	0.445122	0.440549	84
1860	341	0.431085	0.524927	0.428152	0.478006	125		1860	372	0.31686	0.255814	0.377907	0.286337	132
1861	350	0.375	0.408537	0.463415	0.391768	86		1861	336	0.383929	0.354167	0.482143	0.369048	108
1862	357	0.420896	0.456716	0.429851	0.438806	107		1862	337	0.320475	0.302671	0.510386	0.311573	111
1863	345	0.3207	0.323615	0.329446	0.322157	131		1863	340	0.375375	0.399399	0.381381	0.387387	99
1864	349	0.285714	0.332362	0.396501	0.309038	131		1864	342	0.425595	0.47619	0.443452	0.450893	108
1865	326	0.509202	0.447853	0.481595	0.478528	80		1865	337	0.37092	0.439169	0.456973	0.405045	111
1866	336	0.416667	0.443452	0.488095	0.43006	110		1866	364	0.377246	0.404192	0.446108	0.390719	102
1867	343	0.408284	0.41716	0.405325	0.412722	116		1867	348	0.439528	0.448378	0.439528	0.443953	117
1868	345	0.481159	0.431884	0.437681	0.456522	137		1868	346	0.453757	0.416185	0.447977	0.434971	138
1869	347	0.357349	0.380403	0.489914	0.368876	143		1869	342	0.362832	0.315634	0.374631	0.339233	117
1870	343	0.510204	0.440233	0.428571	0.475219	131		1870	329	0.504559	0.428571	0.43769	0.466565	87
1871	363	0.434018	0.398827	0.483871	0.416422	125		1871	358	0.472892	0.445783	0.415663	0.459337	96
1872	355	0.498498	0.408408	0.45045	0.453453	101		1872	351	0.418803	0.458689	0.396011	0.438746	153
1873	330	0.478788	0.448485	0.518182	0.463636	92		1873	367	0.326816	0.332402	0.416201	0.329609	174
1874	367	0.307246	0.385507	0.484058	0.346377	137		1874	330	0.415152	0.454545	0.50303	0.434848	90
1875	349	0.41896	0.464832	0.510703	0.441896	83		1875	342	0.467836	0.488304	0.450292	0.47807	126
1876	342	0.46131	0.416667	0.443452	0.438988	110		1876	337	0.335312	0.35905	0.465875	0.347181	111
1877	415	0.326471	0.332353	0.35	0.329412	122		1877	348	0.413793	0.471264	0.41954	0.442529	144
1878	340	0.388554	0.35241	0.421687	0.370482	98		1878	362	0.417647	0.388235	0.45	0.402941	120
1879	325	0.307692	0.273846	0.489231	0.290769	77		1879	360	0.39645	0.340237	0.43787	0.368343	114
1880	358	0.5	0.4375	0.434524	0.46875	110		1880	341	0.460411	0.510264	0.439883	0.485337	123
1881	334	0.338323	0.350299	0.449102	0.344311	104		1881	332	0.5	0.436747	0.427711	0.468373	96
1882	352	0.426136	0.414773	0.480114	0.420455	158		1882	370	0.362069	0.313218	0.436782	0.337644	144
1883	354	0.424699	0.433735	0.509036	0.429217	98		1883	332	0.373494	0.400602	0.478916	0.387048	96
1884	326	0.377301	0.371166	0.478528	0.374233	80		1884	335	0.383686	0.353474	0.398792	0.36858	93
1885	346	0.482659	0.430636	0.436416	0.456647	140		1885	345	0.466667	0.46087	0.527536	0.463768	135
1886	354	0.298193	0.295181	0.388554	0.296687	98		1886	327	0.439252	0.439252	0.448598	0.439252	63
1887	360	0.497041	0.455621	0.402367	0.476331	116		1887	331	0.392749	0.34139	0.480363	0.367069	93
1888	331	0.444109	0.516616	0.47432	0.480363	95		1888	337	0.459941	0.439169	0.486647	0.449555	111
1889	352	0.448485	0.5	0.439394	0.474242	92		1889	342	0.47076	0.502924	0.406433	0.486842	126
1890	343	0.346939	0.355685	0.428571	0.351312	131		1890	335	0.408955	0.41194	0.456716	0.410448	105
1891	360	0.461538	0.502959	0.464497	0.482249	116		1891	337	0.442136	0.510386	0.454006	0.476261	111
1892	341	0.504399	0.434018	0.439883	0.469208	125		1892	360	0.408284	0.393491	0.523669	0.400888	114
1893	336	0.491071	0.514881	0.434524	0.502976	110		1893	346	0.479769	0.401734	0.427746	0.440751	138
1894	340	0.414706	0.405882	0.502941	0.410294	122		1894	355	0.36858	0.41994	0.416918	0.39426	93
1895	316	0.484177	0.433544	0.496835	0.458861	50		1895	380	0.331343	0.373134	0.402985	0.352239	105
1896	340	0.482353	0.464706	0.397059	0.473529	122		1896	338	0.45858	0.443787	0.497041	0.451183	114
1897	337	0.422492	0.483283	0.443769	0.452888	89		1897	332	0.442771	0.503012	0.436747	0.472892	96
1898	345	0.327434	0.321534	0.463127	0.324484	119		1898	337	0.495549	0.409496	0.445104	0.452522	111
1899	333	0.366366	0.339339	0.501502	0.352853	101		1899	339	0.442478	0.466077	0.498525	0.454277	117
1900	386	0.421212	0.418182	0.427273	0.419697	92		1900	334	0.491018	0.502994	0.413174	0.497006	102
1901	333	0.492492	0.528529	0.45045	0.510511	101		1901	364	0.470588	0.432353	0.482353	0.451471	120
1902	328	0.442073	0.509146	0.439024	0.47561	86		1902	395	0.413174	0.38024	0.428144	0.396707	102
1903	405	0.377246	0.416168	0.45509	0.396707	104		1903	364	0.330383	0.383481	0.359882	0.356932	117
1904	342	0.453216	0.444444	0.453216	0.44883	128		1904	331	0.320242	0.338369	0.453172	0.329305	93
1905	362	0.317507	0.317507	0.421365	0.317507	113		1905	330	0.487879	0.475758	0.427273	0.481818	90
1906	329	0.3769	0.389058	0.510638	0.382979	89		1906	348	0.314706	0.335294	0.473529	0.325	120
1907	340	0.349057	0.386792	0.443396	0.367925	56		1907	328	0.512195	0.527439	0.435976	0.519817	84
1908	340	0.444118	0.45	0.470588	0.447059	122		1908	354	0.324713	0.353448	0.428161	0.33908	144
1909	338	0.340237	0.33432	0.494083	0.337278	116		1909	340	0.423529	0.476471	0.411765	0.45	120
1910	356	0.39521	0.497006	0.45509	0.446108	104		1910	326	0.527607	0.45092	0.460123	0.489264	78
1911	359	0.429851	0.414925	0.391045	0.422388	107		1911	410	0.309309	0.348348	0.357357	0.328829	99
1912	336	0.476048	0.467066	0.44012	0.471557	104		1912	331	0.441088	0.438066	0.531722	0.439577	93
1913	347	0.447853	0.395706	0.444785	0.421779	80		1913	357	0.480597	0.486567	0.459701	0.483582	105
1914	355	0.294461	0.344023	0.355685	0.319242	131		1914	357	0.465672	0.459701	0.471642	0.462687	105
1915	368	0.351515	0.290909	0.3	0.321212	92		1915	358	0.443452	0.511905	0.479167	0.477679	108
1916	336	0.425595	0.446429	0.485119	0.436012	110		1916	339	0.376506	0.35241	0.319277	0.364458	96
1917	334	0.44012	0.479042	0.422156	0.459581	104		1917	364	0.350877	0.409357	0.418129	0.380117	126
1918	331	0.465257	0.435045	0.504532	0.450151	95		1918	336	0.380952	0.383929	0.494048	0.38244	108
1919	341	0.44868	0.519062	0.451613	0.483871	125		1919	360	0.449704	0.43787	0.491124	0.443787	114
1920	326	0.42638	0.48773	0.5	0.457055	80		1920	344	0.462209	0.511628	0.43314	0.486919	132
1921	357	0.344411	0.383686	0.374622	0.364048	95		1921	342	0.385965	0.365497	0.459064	0.375731	126
1922	331	0.398792	0.462236	0.471299	0.430514	95		1922	341	0.302053	0.334311	0.460411	0.318182	123
1923	336	0.348214	0.3125	0.425595	0.330357	110		1923	380	0.361765	0.361765	0.397059	0.361765	120
1924	341	0.469208	0.419355	0.439883	0.444282	125		1924	344	0.351515	0.348485	0.427273	0.35	90
1925	348	0.304598	0.316092	0.462644	0.310345	146		1925	370	0.428161	0.454023	0.428161	0.441092	144
1926	339	0.427729	0.460177	0.448378	0.443953	119		1926	345	0.417391	0.524638	0.469565	0.471014	135
1927	335	0.459701	0.429851	0.483582	0.444776	107		1927	347	0.337176	0.282421	0.446686	0.309798	141
1928	333	0.327327	0.324324	0.471471	0.325826	101		1928	333	0.379518	0.415663	0.400602	0.39759	96
1929	357	0.342262	0.303571	0.339286	0.322917	110		1929	419	0.37037	0.321937	0.307692	0.346154	153
1930	339	0.391691	0.400593	0.391691	0.396142	113		1930	331	0.36858	0.335347	0.477341	0.351964	93
1931	347	0.355422	0.358434	0.406627	0.356928	98		1931	327	0.30581	0.266055	0.464832	0.285933	81
1932	336	0.452381	0.511905	0.440476	0.482143	110		1932	342	0.438438	0.447447	0.438438	0.442943	99
1933	334	0.45509	0.479042	0.497006	0.467066	104		1933	338	0.337278	0.337278	0.449704	0.337278	114
1934	345	0.327536	0.336232	0.501449	0.331884	137		1934	414	0.416667	0.321429	0.380952	0.369048	108
1935	326	0.380368	0.453988	0.481595	0.417178	80		1935	331	0.36858	0.353474	0.486405	0.361027	93
1936	350	0.384146	0.439024	0.454268	0.411585	86		1936	329	0.370821	0.358663	0.477204	0.364742	87
1937	365	0.350148	0.317507	0.412463	0.333828	113		1937	348	0.445402	0.422414	0.479885	0.433908	144
1938	334	0.482036	0.443114	0.45509	0.462575	104		1938	339	0.491018	0.494012	0.508982	0.492515	102
1939	331	0.480363	0.450151	0.435045	0.465257	95		1939	352	0.35503	0.304734	0.414201	0.329882	114
1940	331	0.359517	0.450151	0.465257	0.404834	95		1940	356	0.422156	0.392216	0.517964	0.407186	102
1941	332	0.569277	0.466867	0.442771	0.518072	98		1941	362	0.373529	0.402941	0.447059	0.388235	120
1942	356	0.350299	0.38024	0.461078	0.365269	104		1942	353	0.431884	0.428986	0.42029	0.430435	135
1943	357	0.414925	0.492537	0.41194	0.453731	107		1943	397	0.300292	0.311953	0.358601	0.306122	129
1944	365	0.431487	0.402332	0.463557	0.41691	131		1944	335	0.474627	0.447761	0.537313	0.461194	105
1945	332	0.364458	0.379518	0.442771	0.371988	98		1945	358	0.346369	0.379888	0.449721	0.363128	174
1946	332	0.35241	0.36747	0.39759	0.35994	98		1946	366	0.415698	0.398256	0.438953	0.406977	132
1947	341	0.404692	0.384164	0.478006	0.394428	125		1947	359	0.424242	0.363636	0.451515	0.393939	90
1948	330	0.445455	0.481818	0.515152	0.463636	92		1948	362	0.311239	0.325648	0.37464	0.318444	141
1949	342	0.336257	0.304094	0.461988	0.320175	128		1949	332	0.424699	0.334337	0.503012	0.379518	96
1950	327	0.510703	0.48318	0.443425	0.496942	83		1950	349	0.480122	0.431193	0.522936	0.455657	81
1951	369	0.337176	0.386167	0.409222	0.361671	143		1951	352	0.484848	0.412121	0.457576	0.448485	90
1952	331	0.435045	0.504532	0.444109	0.469789	95		1952	363	0.299401	0.365269	0.437126	0.332335	102
1953	342	0.447368	0.464912	0.5	0.45614	128		1953	332	0.457831	0.527108	0.451807	0.49247	96
1954	337	0.337349	0.400602	0.36747	0.368976	98		1954	340	0.473529	0.420588	0.485294	0.447059	120
1955	339	0.300885	0.265487	0.424779	0.283186	119		1955	385	0.323442	0.320475	0.406528	0.321958	111
1956	326	0.47546	0.509202	0.444785	0.492331	80		1956	364	0.298246	0.277778	0.476608	0.288012	126
1957	354	0.460843	0.412651	0.457831	0.436747	98		1957	333	0.417417	0.39039	0.405405	0.403904	99
1958	376	0.370482	0.316265	0.391566	0.343373	98		1958	361	0.305233	0.311047	0.351744	0.30814	132
1959	356	0.44012	0.476048	0.511976	0.458084	104		1959	357	0.448485	0.442424	0.518182	0.445455	90
1960	337	0.430267	0.454006	0.48368	0.442136	113		1960	358	0.447761	0.376119	0.453731	0.41194	105
1961	375	0.413598	0.419263	0.467422	0.416431	161		1961	364	0.388889	0.45614	0.45614	0.422515	126
1962	340	0.414706	0.473529	0.505882	0.444118	122		1962	334	0.491018	0.45509	0.482036	0.473054	102
1963	369	0.387283	0.401734	0.395954	0.394509	140		1963	382	0.326648	0.335244	0.381089	0.330946	147
1964	334	0.405488	0.463415	0.426829	0.434451	86		1964	346	0.32948	0.404624	0.439306	0.367052	138
1965	335	0.468657	0.528358	0.456716	0.498507	107		1965	338	0.385802	0.404321	0.391975	0.395062	72
1966	337	0.397015	0.38806	0.414925	0.392537	107		1966	343	0.379939	0.370821	0.471125	0.37538	87
1967	329	0.352584	0.291793	0.50152	0.322188	89		1967	373	0.339031	0.34188	0.458689	0.340456	153
1968	337	0.513353	0.4273	0.456973	0.470326	113		1968	348	0.444785	0.435583	0.5	0.440184	78
1969	330	0.442424	0.433333	0.466667	0.437879	92		1969	340	0.461765	0.482353	0.426471	0.472059	120
1970	341	0.466276	0.43695	0.469208	0.451613	125		1970	353	0.468278	0.498489	0.477341	0.483384	93
1971	323	0.377709	0.365325	0.49226	0.371517	71		1971	355	0.358209	0.340299	0.420896	0.349254	105
1972	334	0.431138	0.476048	0.479042	0.453593	104		1972	340	0.436364	0.475758	0.5	0.456061	90
1973	367	0.298851	0.304598	0.362069	0.301724	146		1973	407	0.383234	0.347305	0.41018	0.365269	102
1974	326	0.352761	0.349693	0.472393	0.351227	80		1974	345	0.347181	0.356083	0.48368	0.351632	111
1975	335	0.450746	0.477612	0.429851	0.464179	107		1975	350	0.381098	0.371951	0.448171	0.376524	84
1976	353	0.380665	0.347432	0.465257	0.364048	95		1976	342	0.412281	0.438596	0.5	0.425439	126
1977	346	0.441791	0.426866	0.41791	0.434328	107		1977	339	0.39823	0.442478	0.445428	0.420354	117
1978	340	0.488235	0.45	0.429412	0.469118	122		1978	365	0.39403	0.379104	0.385075	0.386567	105
1979	340	0.458824	0.464706	0.488235	0.461765	122		1979	326	0.496933	0.466258	0.420245	0.481595	78
1980	336	0.488095	0.505952	0.458333	0.497024	110		1980	343	0.41691	0.411079	0.498542	0.413994	129
1981	349	0.385321	0.388379	0.498471	0.38685	83		1981	342	0.324405	0.35119	0.357143	0.337798	108
1982	433	0.357143	0.377976	0.404762	0.36756	110		1982	338	0.39645	0.414201	0.514793	0.405325	114
1983	354	0.481928	0.433735	0.460843	0.457831	98		1983	364	0.263158	0.27193	0.438596	0.267544	126
1984	347	0.332308	0.393846	0.455385	0.363077	77		1984	330	0.406061	0.375758	0.472727	0.390909	90
1985	354	0.429379	0.471751	0.412429	0.450565	164		1985	341	0.324324	0.336336	0.381381	0.33033	99
1986	408	0.311765	0.317647	0.358824	0.314706	122		1986	354	0.379518	0.46988	0.430723	0.424699	96
1987	342	0.316716	0.348974	0.322581	0.332845	125		1987	378	0.327434	0.286136	0.418879	0.306785	117
1988	351	0.452381	0.404762	0.46131	0.428571	110		1988	338	0.347305	0.317365	0.353293	0.332335	102
1989	352	0.350148	0.338279	0.436202	0.344214	113		1989	366	0.43314	0.436047	0.447674	0.434593	132
1990	325	0.473846	0.544615	0.430769	0.509231	77		1990	325	0.403077	0.455385	0.510769	0.429231	75
1991	333	0.432432	0.42042	0.498498	0.426426	101		1991	339	0.430678	0.498525	0.427729	0.464602	117
1992	362	0.470588	0.467647	0.441176	0.469118	122		1992	367	0.333333	0.286957	0.457971	0.310145	135
1993	360	0.426036	0.5	0.423077	0.463018	116		1993	336	0.375	0.35119	0.416667	0.363095	108
[truncated: 98,007 more rows]

## Sheet: (4)Ecoli
(4) The similarities of E. coli frame translations (aligned by ClustalW)
No	Length	sAA12	sAA13	sAA23	S12	S13	S23	Average of S12 and S13	Gaps	Description
Average	333.457	145.289	137.355	135.679	0.441051	0.415146	0.407742	0.428099	45.6384
STDEV	216.959	93.2046	89.1588	89.8306	0.0389245	0.0429499	0.0417597	0.0320428	30.3144
Max	2420	1011	1043	1067	0.722222	0.666667	0.6875	0.614458	209
Min	16	5	5	6	0.25	0.2	0.166667	0.280303	2
1	24	6	16	7	0.25	0.666667	0.291667	0.458333	5	lcl|NC_000913.3_cds_NP_414542.1_1 [gene=thrL] [protein=thr operon leader peptide] [protein_id=NP_414542.1] [location=190..255]
2	851	367	360	348	0.431257	0.423032	0.408931	0.427145	89	lcl|NC_000913.3_cds_NP_414543.1_2 [gene=thrA] [protein=Bifunctional aspartokinase/homoserine dehydrogenase 1] [protein_id=NP_414543.1] [location=337..2799]
3	322	147	128	135	0.456522	0.397516	0.419255	0.427019	32	lcl|NC_000913.3_cds_NP_414544.1_3 [gene=thrB] [protein=homoserine kinase] [protein_id=NP_414544.1] [location=2801..3733]
4	452	191	194	180	0.422566	0.429204	0.39823	0.425885	68	lcl|NC_000913.3_cds_NP_414545.1_4 [gene=thrC] [protein=L-threonine synthase] [protein_id=NP_414545.1] [location=3734..5020]
5	105	38	36	50	0.361905	0.342857	0.47619	0.352381	17	lcl|NC_000913.3_cds_NP_414546.1_5 [gene=yaaX] [protein=DUF2502 family putative periplasmic protein] [protein_id=NP_414546.1] [location=5234..5530]
6	273	130	112	115	0.47619	0.410256	0.421245	0.443223	41	lcl|NC_000913.3_cds_NP_414547.1_6 [gene=yaaA] [protein=peroxide resistance protein, lowers intracellular iron] [protein_id=NP_414547.1] [location=complement(5683..6459)]
7	497	218	197	196	0.438632	0.396378	0.394366	0.417505	59	lcl|NC_000913.3_cds_NP_414548.1_7 [gene=yaaJ] [protein=putative transporter] [protein_id=NP_414548.1] [location=complement(6529..7959)]
8	336	144	136	146	0.428571	0.404762	0.434524	0.416667	53	lcl|NC_000913.3_cds_NP_414549.1_8 [gene=talB] [protein=transaldolase B] [protein_id=NP_414549.1] [location=8238..9191]
9	210	83	84	76	0.395238	0.4	0.361905	0.397619	41	lcl|NC_000913.3_cds_NP_414550.1_9 [gene=mog] [protein=molybdochelatase incorporating molybdenum into molybdopterin] [protein_id=NP_414550.1] [location=9306..9893]
10	195	73	80	85	0.374359	0.410256	0.435897	0.392308	17	lcl|NC_000913.3_cds_NP_414551.1_10 [gene=satP] [protein=succinate-acetate transporter] [protein_id=NP_414551.1] [location=complement(9928..10494)]
11	246	102	112	95	0.414634	0.455285	0.386179	0.434959	23	lcl|NC_000913.3_cds_NP_414552.1_11 [gene=yaaW] [protein=UPF0174 family protein] [protein_id=NP_414552.1] [location=complement(10643..11356)]
12	142	71	64	57	0.5	0.450704	0.401408	0.475352	20	lcl|NC_000913.3_cds_NP_414554.1_12 [gene=yaaI] [protein=UPF0412 family protein] [protein_id=NP_414554.1] [location=complement(11382..11786)]
13	664	274	317	272	0.412651	0.47741	0.409639	0.44503	74	lcl|NC_000913.3_cds_NP_414555.1_13 [gene=dnaK] [protein=chaperone Hsp70, with co-chaperone DnaJ] [protein_id=NP_414555.1] [location=12163..14079]
14	401	180	186	161	0.448878	0.46384	0.401496	0.456359	71	lcl|NC_000913.3_cds_NP_414556.1_14 [gene=dnaJ] [protein=chaperone Hsp40, DnaK co-chaperone] [protein_id=NP_414556.1] [location=14168..15298]
15	393	173	137	173	0.440204	0.348601	0.440204	0.394402	65	lcl|NC_000913.3_cds_NP_414557.1_15 [gene=insL1] [protein=IS186 transposase] [protein_id=NP_414557.1] [location=15445..16557]
16	73	37	27	25	0.506849	0.369863	0.342466	0.438356	8	lcl|NC_000913.3_cds_NP_414559.1_16 [gene=mokC] [protein=regulatory protein for HokC, overlaps CDS of hokC] [protein_id=NP_414559.1] [location=complement(16751..16960)]
17	54	19	25	15	0.351852	0.462963	0.277778	0.407407	8	lcl|NC_000913.3_cds_YP_025292.1_17 [gene=hokC] [protein=toxic membrane protein, small] [protein_id=YP_025292.1] [location=complement(16751..16903)]
18	405	171	168	148	0.422222	0.414815	0.365432	0.418519	47	lcl|NC_000913.3_cds_NP_414560.1_18 [gene=nhaA] [protein=sodium-proton antiporter] [protein_id=NP_414560.1] [location=17489..18655]
19	318	142	138	112	0.446541	0.433962	0.352201	0.440252	47	lcl|NC_000913.3_cds_NP_414561.1_19 [gene=nhaR] [protein=transcriptional activator of nhaA] [protein_id=NP_414561.1] [location=18715..19620]
20	177	83	59	67	0.468927	0.333333	0.378531	0.40113	26	lcl|NC_000913.3_cds_NP_414562.1_20 [gene=insB1] [protein=IS1 transposase B] [protein_id=NP_414562.1] [location=complement(19811..20314)]
21	97	48	39	44	0.494845	0.402062	0.453608	0.448454	14	lcl|NC_000913.3_cds_NP_414563.1_21 [gene=insA] [protein=IS1 repressor TnpA] [protein_id=NP_414563.1] [location=complement(20233..20508)]
22	93	50	43	44	0.537634	0.462366	0.473118	0.5	14	lcl|NC_000913.3_cds_NP_414564.1_22 [gene=rpsT] [protein=30S ribosomal subunit protein S20] [protein_id=NP_414564.1] [location=complement(20815..21078)]
23	78	38	35	31	0.487179	0.448718	0.397436	0.467949	14	lcl|NC_000913.3_cds_NP_414565.1_23 [gene=yaaY] [protein=uncharacterized protein] [protein_id=NP_414565.1] [location=21181..21399]
24	341	141	136	128	0.41349	0.398827	0.375367	0.406158	80	lcl|NC_000913.3_cds_NP_414566.1_24 [gene=ribF] [protein=bifunctional riboflavin kinase/FAD synthetase] [protein_id=NP_414566.1] [location=21407..22348]
25	997	414	367	398	0.415246	0.368104	0.399198	0.391675	173	lcl|NC_000913.3_cds_NP_414567.1_25 [gene=ileS] [protein=isoleucyl-tRNA synthetase] [protein_id=NP_414567.1] [location=22391..25207]
26	170	75	65	61	0.441176	0.382353	0.358824	0.411765	14	lcl|NC_000913.3_cds_NP_414568.1_26 [gene=lspA] [protein=prolipoprotein signal peptidase (signal peptidase II)] [protein_id=NP_414568.1] [location=25207..25701]
27	157	60	68	67	0.382166	0.433121	0.426752	0.407643	20	lcl|NC_000913.3_cds_NP_414569.1_27 [gene=fkpB] [protein=FKBP-type peptidyl-prolyl cis-trans isomerase (rotamase)] [protein_id=NP_414569.1] [location=25826..26275]
28	325	148	116	138	0.455385	0.356923	0.424615	0.406154	23	lcl|NC_000913.3_cds_NP_414570.1_28 [gene=ispH] [protein=4-hydroxy-3-methylbut-2-enyl diphosphate reductase, 4Fe-4S protein] [protein_id=NP_414570.1] [location=26277..27227]
29	315	135	125	107	0.428571	0.396825	0.339683	0.412698	29	lcl|NC_000913.3_cds_NP_414571.1_29 [gene=rihC] [protein=ribonucleoside hydrolase 3] [protein_id=NP_414571.1] [location=27293..28207]
30	290	115	122	111	0.396552	0.42069	0.382759	0.408621	47	lcl|NC_000913.3_cds_NP_414572.1_30 [gene=dapB] [protein=dihydrodipicolinate reductase] [protein_id=NP_414572.1] [location=28374..29195]
31	397	173	160	174	0.435768	0.403023	0.438287	0.419395	41	lcl|NC_000913.3_cds_NP_414573.1_31 [gene=carA] [protein=carbamoyl phosphate synthetase small subunit, glutamine amidotransferase] [protein_id=NP_414573.1] [location=29651..30799]
32	1139	499	472	460	0.438104	0.414399	0.403863	0.426251	194	lcl|NC_000913.3_cds_NP_414574.1_32 [gene=carB] [protein=carbamoyl-phosphate synthase large subunit] [protein_id=NP_414574.1] [location=30817..34038]
33	136	57	48	57	0.419118	0.352941	0.419118	0.386029	11	lcl|NC_000913.3_cds_NP_414576.4_33 [gene=caiF] [protein=cai operon transcriptional activator] [protein_id=NP_414576.4] [location=34300..34695]
34	217	88	82	89	0.40553	0.37788	0.410138	0.391705	59	lcl|NC_000913.3_cds_NP_414577.2_34 [gene=caiE] [protein=stimulator of CaiD and CaiB enzyme activities] [protein_id=NP_414577.2] [location=complement(34781..35371)]
35	287	122	112	111	0.425087	0.390244	0.38676	0.407666	74	lcl|NC_000913.3_cds_NP_414578.2_35 [gene=caiD] [protein=carnitinyl-CoA dehydratase] [protein_id=NP_414578.2] [location=complement(35377..36162)]
36	532	246	239	226	0.462406	0.449248	0.424812	0.455827	41	lcl|NC_000913.3_cds_NP_414579.4_36 [gene=caiC] [protein=putative crotonobetaine/carnitine-CoA ligase] [protein_id=NP_414579.4] [location=complement(36271..37824)]
[truncated: 4,104 more rows]

## Sheet: (5)Yeast
(5) The similarities of yeast frame translations (aligned by ClustalW)
[truncated: 5,894 more rows]

## Sheet: (6)Human
(6) The similarities of human frame translations (aligned by ClustalW)
[truncated: 71,858 more rows]

[truncated: 7 more sheets: (7)Chimpanzee, (8)Mouse, (9)Xenopus, (10)Zebrafish, (11)Fruitfly, (12)Nematode, (13)Arabidopsis]
