# Supplementary material for: Frameshift and wild-type proteins are often highly similar because the genetic code and genomes were optimized for frameshift tolerance
Source: BMC Genomics. 2022 Jun 2;23:416. doi: 10.1186/s12864-022-08435-6 (PMC9164415; doi:10.1186/s12864-022-08435-6)
Supplement: Supplementary file 1 — Additional file 1: Table S1a. Frame similarities aligned by ClustalW or MSA. (1) The summary of the similarities of natural or simulated proteins and their frameshifts aligned by ClustalW or MSA (Table 2). (2) The similarities of random frame translations (aligned by ClustalW). (3) The similarities of random frame translations (aligned by MSA). (4) The similarities of E. coli frame translations (aligned by ClustalW). (5) The similarities of yeast frame translations (aligned by ClustalW). (6) The similarities of human frame translations (aligned by ClustalW). (7) The similarities of chimpanzee frame translations (aligned by ClustalW). (8) The similarities of mouse frame translations (aligned by ClustalW). (9) The similarities of Xenopus frame translations (aligned by ClustalW). (10) The similarities of zebrafish frame translations (aligned by ClustalW). (11) The similarities of fruit fly frame translations (aligned by ClustalW). (12) The similarities of nematode frame translations (aligned by ClustalW). (13) The similarities of Arabidopsis frame translations (aligned by ClustalW). Table S1b. Frame similarities aligned by FrameAlign. (1) The summary of the similarities of natural or simulated proteins and their frameshifts aligned by FrameAlign (Table 3). (2) The similarities of random translations (aligned by FrameAlign). (3) The similarities of E. coli frame translations (aligned by FrameAlign). (4) The similarities of yeast frame translations (aligned by FrameAlign). (5) The similarities of human frame translations (aligned by FrameAlign). (6) The similarities of chimpanzee frame translations (aligned by FrameAlign). (7) The similarities of mouse frame translations (aligned by FrameAlign). (8) The similarities of Xenopus frame translations (aligned by FrameAlign). (9) The similarities of zebrafish frame translations (aligned by FrameAlign). (10) The similarities of fruit fly frame translations (aligned by FrameAlign). (11) The similarities of nematode frame transla [file 12864_2022_8435_MOESM1_ESM.zip › Table S1b-Frameshift Similarities - FrameAlign.xlsx]

## Sheet: (1)Summary
	Table S1b. The similarities of natural or simulated proteins and their frameshifts (aligned by FrameAlign)
	(1) The summary of the similarities of natural or simulated proteins and their frameshifts
	Kingdom	Species	Number of proteins	Average similarity				STDEV				MAX	MIN	Gaps
				S12	S13	S23	Average	S12	S13	S23	Average
	Real CDSs	H. sapiens	71853	0.491978	0.471695	0.434447	0.46604	0.0431852	0.0439856	0.0402949	0.0285684	0.713071	0.194397	2
		P. Troglodytes	15781	0.490626	0.4682	0.430503	0.46311	0.0460795	0.0455677	0.042249	0.0296091	0.624746	0.311195	2
		M. musculus	27208	0.484098	0.468792	0.42599	0.459627	0.0459594	0.0415242	0.0396593	0.0288719	0.739224	0.285714	2
		X. tropicalis	7706	0.481492	0.480859	0.438654	0.467002	0.0418703	0.0408103	0.0371298	0.0277362	0.644357	0.352588	2
		D. rerio	14151	0.471372	0.467518	0.40834	0.449076	0.0438939	0.0400297	0.0398028	0.0295721	0.614141	0.314464	2
		D. melanogaster	23936	0.474837	0.456788	0.361741	0.431122	0.0463386	0.0437842	0.0465461	0.0298671	0.688691	0.236111	2
		C. elegans	29227	0.450252	0.474997	0.42104	0.448763	0.046778	0.0450944	0.0431123	0.0319121	0.634404	0.223531	2
		A. thaliana	35378	0.442458	0.477277	0.412107	0.443947	0.0446066	0.0435224	0.0410362	0.0309229	0.881612	0.243621	2
		S. cerevisiae	5889	0.461019	0.509794	0.422894	0.464569	0.0411824	0.0417846	0.0382922	0.0294176	0.692308	0.258929	2
		E.coli	4140	0.435141	0.426379	0.371514	0.411011	0.045678	0.046555	0.0429469	0.0300933	0.57104	0.236842	2
		Average	235269	0.468327	0.47023	0.412723	0.450427	0.0445572	0.0432658	0.0411069	0.0296571	0.881612	0.194397	2
	Random CDSs	Three frames,FrameAlign	100000	0.393684	0.393927	0.39504	0.394217	0.0280376	0.0280991	0.0281741	0.0157754	0.477217	0.330375	2
		Three frames, No Align	100000	0.395001	0.370377	0.39504	0.386806	0.0281314	0.0269758	0.0281741	0.0157371	0.457079	0.324415	0
		Three random CDSs	100000x3	0.38257	0.38283	0.382714	0.382705	0.0280375	0.0280554	0.0280441	0.0176924	0.457778	0.304444	0
	Table 2b. The similarities of natural and simulated proteins and their frameshifts (aligned by FrameAlign).
	Kingdom	Species	Number of proteins	Similarity				MAX	MIN	Gaps
				S12	S13	S23	Average
	Real CDSs	H. sapiens	71853	0.492±0.043	0.472±0.044	0.434±0.04	0.466±0.029	0.713071	0.194397	2
		P. Troglodytes	15781	0.491±0.046	0.468±0.046	0.431±0.042	0.463±0.03	0.624746	0.311195	2
		M. musculus	27208	0.484±0.046	0.469±0.042	0.426±0.04	0.46±0.029	0.739224	0.285714	2
		X. tropicalis	7706	0.481±0.042	0.481±0.041	0.439±0.037	0.467±0.028	0.644357	0.352588	2
		D. rerio	14151	0.471±0.044	0.468±0.04	0.408±0.04	0.449±0.03	0.614141	0.314464	2
		D. melanogaster	23936	0.475±0.046	0.457±0.044	0.362±0.047	0.431±0.03	0.688691	0.236111	2
		C. elegans	29227	0.45±0.047	0.475±0.045	0.421±0.043	0.449±0.032	0.634404	0.223531	2
		A. thaliana	35378	0.442±0.045	0.477±0.044	0.412±0.041	0.444±0.031	0.881612	0.243621	2
		S. cerevisiae	5889	0.461±0.041	0.51±0.042	0.423±0.038	0.465±0.029	0.692308	0.258929	2
		E.coli	4140	0.435±0.046	0.426±0.047	0.372±0.043	0.411±0.03	0.57104	0.236842	2
		Average	235269	0.468±0.045	0.47±0.043	0.413±0.041	0.45±0.03	0.881612	0.194397	2
	Random CDSs	Three frames,FrameAlign	100000	0.394±0.028	0.394±0.028	0.395±0.028	0.394±0.016	0.477217	0.330375	2
		Three frames, No Align	100000	0.395±0.028	0.37±0.027	0.395±0.028	0.387±0.016	0.457079	0.324415	0
		Three random CDSs	100000x3	0.383±0.028	0.383±0.028	0.383±0.028	0.383±0.018	0.457778	0.304444	0

## Sheet: (2)Random_CDSs
	(2) The similarities of random translations (aligned by FrameAlign)
	(A) Three frames; FrameAlign								(B) Three frames; No Aligning								(C) Three random CDSs; No Aligning
	No	Length	S12	S13	S23	Average	Gaps		No	Length	S12	S13	S23	Average	Gaps		No	Length	S12	S13	S23	Average	Gaps		T-test
	Average	299	0.393684	0.393927	0.39504	0.394217	2		Average	299	0.395001	0.370377	0.39504	0.386806	0		Average	300	0.38257	0.38283	0.382714	0.382705	0		0	0	0	0
	STDEV	0	0.0280376	0.0280991	0.0281741	0.0157754	0		STDEV	0	0.0281314	0.0269758	0.0281741	0.0157371	0		STDEV	0	0.0280375	0.0280554	0.0280441	0.0176924	0
	Max	299	0.523333	0.52	0.531773	0.477217	2		Max	299	0.525084	0.491639	0.531773	0.457079	0		Max	300	0.513333	0.503333	0.5	0.457778	0
	Min	299	0.27	0.27	0.26087	0.330375	2		Min	299	0.270903	0.247492	0.26087	0.324415	0		Min	300	0.253333	0.27	0.25	0.304444	0
	1	299	0.376667	0.41	0.404682	0.397116	2		1	299	0.377926	0.324415	0.404682	0.369008	0		1	300	0.376667	0.406667	0.356667	0.38	0
	2	299	0.426667	0.373333	0.381271	0.393757	2		2	299	0.428094	0.391304	0.381271	0.400223	0		2	300	0.433333	0.433333	0.37	0.412222	0
	3	299	0.44	0.41	0.384615	0.411538	2		3	299	0.441472	0.364548	0.384615	0.396878	0		3	300	0.433333	0.406667	0.343333	0.394444	0
	4	299	0.356667	0.4	0.397993	0.384887	2		4	299	0.35786	0.347826	0.397993	0.367893	0		4	300	0.346667	0.373333	0.363333	0.361111	0
	5	299	0.386667	0.426667	0.444816	0.419383	2		5	299	0.38796	0.381271	0.444816	0.404682	0		5	300	0.37	0.39	0.393333	0.384444	0
	6	299	0.456667	0.4	0.394649	0.417105	2		6	299	0.458194	0.331104	0.394649	0.394649	0		6	300	0.383333	0.38	0.383333	0.382222	0
	7	299	0.383333	0.396667	0.38796	0.38932	2		7	299	0.384615	0.351171	0.38796	0.374582	0		7	300	0.453333	0.406667	0.386667	0.415556	0
	8	299	0.373333	0.4	0.408027	0.393787	2		8	299	0.374582	0.314381	0.408027	0.365663	0		8	300	0.37	0.336667	0.366667	0.357778	0
	9	299	0.39	0.39	0.391304	0.390435	2		9	299	0.391304	0.347826	0.391304	0.376812	0		9	300	0.41	0.393333	0.39	0.397778	0
	10	299	0.353333	0.38	0.354515	0.362616	2		10	299	0.354515	0.404682	0.354515	0.371237	0		10	300	0.386667	0.396667	0.423333	0.402222	0
	11	299	0.413333	0.426667	0.377926	0.405975	2		11	299	0.414716	0.364548	0.377926	0.38573	0		11	300	0.383333	0.386667	0.366667	0.378889	0
	12	299	0.37	0.403333	0.377926	0.383753	2		12	299	0.371237	0.35786	0.377926	0.369008	0		12	300	0.35	0.41	0.363333	0.374444	0
	13	299	0.383333	0.4	0.384615	0.389316	2		13	299	0.384615	0.354515	0.384615	0.374582	0		13	300	0.4	0.36	0.39	0.383333	0
	14	299	0.38	0.416667	0.408027	0.401564	2		14	299	0.381271	0.397993	0.408027	0.395764	0		14	300	0.41	0.34	0.386667	0.378889	0
	15	299	0.346667	0.383333	0.394649	0.374883	2		15	299	0.347826	0.404682	0.394649	0.382386	0		15	300	0.33	0.343333	0.29	0.321111	0
	16	299	0.463333	0.363333	0.35786	0.394842	2		16	299	0.464883	0.364548	0.35786	0.395764	0		16	300	0.403333	0.37	0.383333	0.385556	0
	17	299	0.386667	0.376667	0.408027	0.390453	2		17	299	0.38796	0.371237	0.408027	0.389075	0		17	300	0.38	0.403333	0.386667	0.39	0
	18	299	0.406667	0.38	0.371237	0.385968	2		18	299	0.408027	0.351171	0.371237	0.376812	0		18	300	0.346667	0.363333	0.386667	0.365556	0
	19	299	0.4	0.403333	0.434783	0.412705	2		19	299	0.401338	0.35786	0.434783	0.397993	0		19	300	0.343333	0.386667	0.393333	0.374444	0
	20	299	0.36	0.453333	0.397993	0.403776	2		20	299	0.361204	0.394649	0.397993	0.384615	0		20	300	0.346667	0.376667	0.353333	0.358889	0
	21	299	0.403333	0.396667	0.371237	0.390412	2		21	299	0.404682	0.364548	0.371237	0.380156	0		21	300	0.39	0.396667	0.37	0.385556	0
	22	299	0.36	0.406667	0.367893	0.378187	2		22	299	0.361204	0.371237	0.367893	0.366778	0		22	300	0.41	0.416667	0.406667	0.411111	0
	23	299	0.403333	0.396667	0.438127	0.412709	2		23	299	0.404682	0.334448	0.438127	0.392419	0		23	300	0.353333	0.413333	0.4	0.388889	0
	24	299	0.39	0.42	0.391304	0.400435	2		24	299	0.391304	0.408027	0.391304	0.396878	0		24	300	0.403333	0.403333	0.356667	0.387778	0
	25	299	0.39	0.323333	0.414716	0.376016	2		25	299	0.391304	0.391304	0.414716	0.399108	0		25	300	0.39	0.38	0.37	0.38	0
	26	299	0.376667	0.406667	0.424749	0.402694	2		26	299	0.377926	0.341137	0.424749	0.381271	0		26	300	0.413333	0.38	0.363333	0.385556	0
	27	299	0.406667	0.37	0.411371	0.396013	2		27	299	0.408027	0.361204	0.411371	0.393534	0		27	300	0.436667	0.363333	0.38	0.393333	0
	28	299	0.36	0.386667	0.371237	0.372635	2		28	299	0.361204	0.32107	0.371237	0.351171	0		28	300	0.4	0.343333	0.396667	0.38	0
	29	299	0.396667	0.396667	0.377926	0.39042	2		29	299	0.397993	0.381271	0.377926	0.38573	0		29	300	0.39	0.346667	0.353333	0.363333	0
	30	299	0.38	0.403333	0.404682	0.396005	2		30	299	0.381271	0.361204	0.404682	0.382386	0		30	300	0.373333	0.353333	0.346667	0.357778	0
	31	299	0.403333	0.333333	0.384615	0.373761	2		31	299	0.404682	0.38796	0.384615	0.392419	0		31	300	0.366667	0.38	0.36	0.368889	0
	32	299	0.336667	0.383333	0.377926	0.365975	2		32	299	0.337793	0.324415	0.377926	0.346711	0		32	300	0.333333	0.44	0.356667	0.376667	0
	33	299	0.43	0.34	0.38796	0.385987	2		33	299	0.431438	0.35786	0.38796	0.392419	0		33	300	0.376667	0.356667	0.353333	0.362222	0
	34	299	0.356667	0.38	0.364548	0.367072	2		34	299	0.35786	0.421405	0.364548	0.381271	0		34	300	0.38	0.433333	0.353333	0.388889	0
	35	299	0.396667	0.393333	0.408027	0.399342	2		35	299	0.397993	0.408027	0.408027	0.404682	0		35	300	0.416667	0.403333	0.43	0.416667	0
	36	299	0.416667	0.39	0.384615	0.397094	2		36	299	0.41806	0.351171	0.384615	0.384615	0		36	300	0.373333	0.426667	0.45	0.416667	0
	37	299	0.36	0.403333	0.35786	0.373731	2		37	299	0.361204	0.367893	0.35786	0.362319	0		37	300	0.413333	0.383333	0.386667	0.394444	0
	38	299	0.383333	0.4	0.38796	0.390431	2		38	299	0.384615	0.38796	0.38796	0.386845	0		38	300	0.386667	0.363333	0.37	0.373333	0
	39	299	0.373333	0.336667	0.468227	0.392742	2		39	299	0.374582	0.307692	0.468227	0.383501	0		39	300	0.393333	0.426667	0.396667	0.405556	0
	40	299	0.386667	0.39	0.468227	0.414965	2		40	299	0.38796	0.381271	0.468227	0.412486	0		40	300	0.38	0.44	0.393333	0.404444	0
	41	299	0.396667	0.396667	0.374582	0.389305	2		41	299	0.397993	0.38796	0.374582	0.386845	0		41	300	0.386667	0.403333	0.386667	0.392222	0
	42	299	0.366667	0.39	0.374582	0.377083	2		42	299	0.367893	0.314381	0.374582	0.352285	0		42	300	0.363333	0.403333	0.38	0.382222	0
	43	299	0.383333	0.373333	0.377926	0.378198	2		43	299	0.384615	0.397993	0.377926	0.386845	0		43	300	0.36	0.423333	0.463333	0.415556	0
	44	299	0.356667	0.366667	0.381271	0.368201	2		44	299	0.35786	0.344482	0.381271	0.361204	0		44	300	0.41	0.433333	0.383333	0.408889	0
	45	299	0.403333	0.376667	0.414716	0.398239	2		45	299	0.404682	0.381271	0.414716	0.400223	0		45	300	0.376667	0.38	0.353333	0.37	0
	46	299	0.376667	0.413333	0.488294	0.426098	2		46	299	0.377926	0.351171	0.488294	0.405797	0		46	300	0.386667	0.383333	0.34	0.37	0
	47	299	0.35	0.386667	0.441472	0.392713	2		47	299	0.351171	0.344482	0.441472	0.379041	0		47	300	0.4	0.396667	0.363333	0.386667	0
	48	299	0.406667	0.373333	0.401338	0.393779	2		48	299	0.408027	0.35786	0.401338	0.389075	0		48	300	0.32	0.396667	0.343333	0.353333	0
	49	299	0.426667	0.403333	0.444816	0.424939	2		49	299	0.428094	0.371237	0.444816	0.414716	0		49	300	0.35	0.373333	0.363333	0.362222	0
	50	299	0.386667	0.423333	0.361204	0.390401	2		50	299	0.38796	0.367893	0.361204	0.372352	0		50	300	0.38	0.39	0.373333	0.381111	0
	51	299	0.383333	0.37	0.371237	0.374857	2		51	299	0.384615	0.377926	0.371237	0.377926	0		51	300	0.326667	0.383333	0.416667	0.375556	0
	52	299	0.47	0.436667	0.404682	0.437116	2		52	299	0.471572	0.411371	0.404682	0.429208	0		52	300	0.38	0.343333	0.353333	0.358889	0
	53	299	0.393333	0.36	0.391304	0.381546	2		53	299	0.394649	0.371237	0.391304	0.38573	0		53	300	0.37	0.343333	0.4	0.371111	0
	54	299	0.37	0.36	0.384615	0.371538	2		54	299	0.371237	0.354515	0.384615	0.370123	0		54	300	0.363333	0.336667	0.39	0.363333	0
	55	299	0.416667	0.35	0.434783	0.400483	2		55	299	0.41806	0.391304	0.434783	0.414716	0		55	300	0.363333	0.433333	0.383333	0.393333	0
	56	299	0.36	0.4	0.367893	0.375964	2		56	299	0.361204	0.397993	0.367893	0.375697	0		56	300	0.35	0.393333	0.37	0.371111	0
	57	299	0.396667	0.33	0.394649	0.373772	2		57	299	0.397993	0.331104	0.394649	0.374582	0		57	300	0.36	0.356667	0.4	0.372222	0
	58	299	0.416667	0.353333	0.347826	0.372609	2		58	299	0.41806	0.384615	0.347826	0.383501	0		58	300	0.363333	0.406667	0.383333	0.384444	0
	59	299	0.39	0.356667	0.458194	0.40162	2		59	299	0.391304	0.354515	0.458194	0.401338	0		59	300	0.403333	0.386667	0.423333	0.404444	0
	60	299	0.406667	0.4	0.384615	0.397094	2		60	299	0.408027	0.341137	0.384615	0.377926	0		60	300	0.426667	0.383333	0.38	0.396667	0
	61	299	0.42	0.406667	0.404682	0.41045	2		61	299	0.421405	0.414716	0.404682	0.413601	0		61	300	0.383333	0.38	0.383333	0.382222	0
	62	299	0.373333	0.386667	0.414716	0.391572	2		62	299	0.374582	0.344482	0.414716	0.377926	0		62	300	0.423333	0.39	0.38	0.397778	0
	63	299	0.35	0.406667	0.411371	0.389346	2		63	299	0.351171	0.331104	0.411371	0.364548	0		63	300	0.36	0.343333	0.44	0.381111	0
	64	299	0.373333	0.366667	0.384615	0.374872	2		64	299	0.374582	0.354515	0.384615	0.371237	0		64	300	0.353333	0.393333	0.39	0.378889	0
	65	299	0.443333	0.383333	0.421405	0.416024	2		65	299	0.444816	0.377926	0.421405	0.414716	0		65	300	0.38	0.366667	0.356667	0.367778	0
	66	299	0.416667	0.42	0.361204	0.39929	2		66	299	0.41806	0.354515	0.361204	0.377926	0		66	300	0.366667	0.406667	0.356667	0.376667	0
	67	299	0.43	0.36	0.384615	0.391538	2		67	299	0.431438	0.404682	0.384615	0.406912	0		67	300	0.4	0.416667	0.4	0.405556	0
	68	299	0.413333	0.413333	0.391304	0.40599	2		68	299	0.414716	0.377926	0.391304	0.394649	0		68	300	0.406667	0.396667	0.383333	0.395556	0
	69	299	0.373333	0.42	0.35786	0.383731	2		69	299	0.374582	0.414716	0.35786	0.382386	0		69	300	0.376667	0.37	0.396667	0.381111	0
	70	299	0.41	0.373333	0.351171	0.378168	2		70	299	0.411371	0.394649	0.351171	0.38573	0		70	300	0.33	0.353333	0.383333	0.355556	0
	71	299	0.336667	0.353333	0.401338	0.363779	2		71	299	0.337793	0.371237	0.401338	0.370123	0		71	300	0.366667	0.32	0.35	0.345556	0
	72	299	0.383333	0.383333	0.421405	0.396024	2		72	299	0.384615	0.367893	0.421405	0.391304	0		72	300	0.36	0.416667	0.386667	0.387778	0
	73	299	0.426667	0.373333	0.351171	0.383724	2		73	299	0.428094	0.344482	0.351171	0.374582	0		73	300	0.433333	0.396667	0.396667	0.408889	0
	74	299	0.42	0.343333	0.361204	0.374846	2		74	299	0.421405	0.377926	0.361204	0.386845	0		74	300	0.373333	0.35	0.353333	0.358889	0
	75	299	0.413333	0.363333	0.384615	0.387094	2		75	299	0.414716	0.35786	0.384615	0.38573	0		75	300	0.386667	0.373333	0.383333	0.381111	0
	76	299	0.38	0.42	0.411371	0.40379	2		76	299	0.381271	0.384615	0.411371	0.392419	0		76	300	0.36	0.35	0.413333	0.374444	0
	77	299	0.383333	0.413333	0.367893	0.388187	2		77	299	0.384615	0.337793	0.367893	0.363434	0		77	300	0.41	0.373333	0.4	0.394444	0
	78	299	0.373333	0.41	0.38796	0.390431	2		78	299	0.374582	0.397993	0.38796	0.386845	0		78	300	0.406667	0.386667	0.393333	0.395556	0
	79	299	0.4	0.426667	0.367893	0.398187	2		79	299	0.401338	0.374582	0.367893	0.381271	0		79	300	0.383333	0.37	0.403333	0.385556	0
	80	299	0.44	0.38	0.411371	0.410457	2		80	299	0.441472	0.361204	0.411371	0.404682	0		80	300	0.383333	0.41	0.36	0.384444	0
	81	299	0.363333	0.426667	0.35786	0.38262	2		81	299	0.364548	0.364548	0.35786	0.362319	0		81	300	0.38	0.396667	0.37	0.382222	0
	82	299	0.406667	0.383333	0.377926	0.389309	2		82	299	0.408027	0.401338	0.377926	0.395764	0		82	300	0.37	0.41	0.38	0.386667	0
	83	299	0.373333	0.4	0.408027	0.393787	2		83	299	0.374582	0.38796	0.408027	0.39019	0		83	300	0.396667	0.393333	0.383333	0.391111	0
	84	299	0.373333	0.43	0.444816	0.41605	2		84	299	0.374582	0.431438	0.444816	0.416945	0		84	300	0.39	0.396667	0.406667	0.397778	0
	85	299	0.39	0.356667	0.391304	0.379324	2		85	299	0.391304	0.364548	0.391304	0.382386	0		85	300	0.37	0.39	0.39	0.383333	0
	86	299	0.396667	0.403333	0.367893	0.389298	2		86	299	0.397993	0.347826	0.367893	0.371237	0		86	300	0.346667	0.353333	0.4	0.366667	0
	87	299	0.396667	0.406667	0.431438	0.41159	2		87	299	0.397993	0.351171	0.431438	0.393534	0		87	300	0.346667	0.37	0.356667	0.357778	0
	88	299	0.443333	0.363333	0.424749	0.410472	2		88	299	0.444816	0.361204	0.424749	0.410256	0		88	300	0.45	0.383333	0.4	0.411111	0
	89	299	0.346667	0.36	0.441472	0.382713	2		89	299	0.347826	0.344482	0.441472	0.377926	0		89	300	0.356667	0.376667	0.356667	0.363333	0
	90	299	0.383333	0.446667	0.454849	0.428283	2		90	299	0.384615	0.384615	0.454849	0.408027	0		90	300	0.413333	0.38	0.39	0.394444	0
	91	299	0.366667	0.353333	0.424749	0.381583	2		91	299	0.367893	0.381271	0.424749	0.391304	0		91	300	0.373333	0.39	0.426667	0.396667	0
	92	299	0.436667	0.403333	0.404682	0.414894	2		92	299	0.438127	0.391304	0.404682	0.411371	0		92	300	0.41	0.416667	0.363333	0.396667	0
	93	299	0.38	0.353333	0.431438	0.388257	2		93	299	0.381271	0.334448	0.431438	0.382386	0		93	300	0.406667	0.37	0.376667	0.384444	0
	94	299	0.42	0.353333	0.394649	0.389327	2		94	299	0.421405	0.394649	0.394649	0.403567	0		94	300	0.346667	0.41	0.38	0.378889	0
	95	299	0.343333	0.413333	0.41806	0.391576	2		95	299	0.344482	0.344482	0.41806	0.369008	0		95	300	0.363333	0.34	0.403333	0.368889	0
	96	299	0.36	0.393333	0.371237	0.374857	2		96	299	0.361204	0.364548	0.371237	0.365663	0		96	300	0.34	0.366667	0.416667	0.374444	0
	97	299	0.393333	0.383333	0.394649	0.390438	2		97	299	0.394649	0.397993	0.394649	0.395764	0		97	300	0.373333	0.39	0.42	0.394444	0
	98	299	0.38	0.396667	0.438127	0.404931	2		98	299	0.381271	0.377926	0.438127	0.399108	0		98	300	0.383333	0.363333	0.356667	0.367778	0
	99	299	0.42	0.39	0.408027	0.406009	2		99	299	0.421405	0.367893	0.408027	0.399108	0		99	300	0.393333	0.396667	0.333333	0.374444	0
	100	299	0.4	0.416667	0.414716	0.410461	2		100	299	0.401338	0.408027	0.414716	0.408027	0		100	300	0.396667	0.403333	0.393333	0.397778	0
	101	299	0.346667	0.37	0.371237	0.362635	2		101	299	0.347826	0.391304	0.371237	0.370123	0		101	300	0.443333	0.38	0.41	0.411111	0
	102	299	0.39	0.393333	0.367893	0.383742	2		102	299	0.391304	0.401338	0.367893	0.386845	0		102	300	0.39	0.413333	0.403333	0.402222	0
	103	299	0.386667	0.413333	0.397993	0.399331	2		103	299	0.38796	0.374582	0.397993	0.386845	0		103	300	0.346667	0.356667	0.36	0.354444	0
	104	299	0.366667	0.406667	0.441472	0.404935	2		104	299	0.367893	0.404682	0.441472	0.404682	0		104	300	0.436667	0.413333	0.423333	0.424444	0
	105	299	0.403333	0.356667	0.408027	0.389342	2		105	299	0.404682	0.371237	0.408027	0.394649	0		105	300	0.376667	0.36	0.33	0.355556	0
	106	299	0.42	0.406667	0.404682	0.41045	2		106	299	0.421405	0.391304	0.404682	0.405797	0		106	300	0.35	0.413333	0.4	0.387778	0
	107	299	0.39	0.383333	0.411371	0.394902	2		107	299	0.391304	0.374582	0.411371	0.392419	0		107	300	0.42	0.36	0.406667	0.395556	0
	108	299	0.406667	0.423333	0.438127	0.422709	2		108	299	0.408027	0.361204	0.438127	0.402453	0		108	300	0.363333	0.35	0.346667	0.353333	0
	109	299	0.336667	0.413333	0.367893	0.372631	2		109	299	0.337793	0.374582	0.367893	0.360089	0		109	300	0.436667	0.35	0.36	0.382222	0
	110	299	0.44	0.356667	0.377926	0.391531	2		110	299	0.441472	0.354515	0.377926	0.391304	0		110	300	0.383333	0.396667	0.363333	0.381111	0
	111	299	0.393333	0.406667	0.434783	0.411594	2		111	299	0.394649	0.371237	0.434783	0.400223	0		111	300	0.396667	0.4	0.36	0.385556	0
	112	299	0.373333	0.36	0.381271	0.371535	2		112	299	0.374582	0.361204	0.381271	0.372352	0		112	300	0.376667	0.396667	0.373333	0.382222	0
	113	299	0.436667	0.373333	0.408027	0.406009	2		113	299	0.438127	0.374582	0.408027	0.406912	0		113	300	0.4	0.37	0.37	0.38	0
	114	299	0.423333	0.373333	0.367893	0.388187	2		114	299	0.424749	0.391304	0.367893	0.394649	0		114	300	0.336667	0.373333	0.363333	0.357778	0
	115	299	0.433333	0.39	0.381271	0.401535	2		115	299	0.434783	0.364548	0.381271	0.393534	0		115	300	0.336667	0.363333	0.41	0.37	0
	116	299	0.37	0.343333	0.41806	0.377131	2		116	299	0.371237	0.344482	0.41806	0.377926	0		116	300	0.353333	0.42	0.376667	0.383333	0
	117	299	0.353333	0.32	0.41806	0.363798	2		117	299	0.354515	0.354515	0.41806	0.375697	0		117	300	0.33	0.376667	0.38	0.362222	0
	118	299	0.36	0.356667	0.314381	0.343683	2		118	299	0.361204	0.41806	0.314381	0.364548	0		118	300	0.376667	0.38	0.38	0.378889	0
	119	299	0.396667	0.423333	0.377926	0.399309	2		119	299	0.397993	0.381271	0.377926	0.38573	0		119	300	0.336667	0.383333	0.373333	0.364444	0
	120	299	0.363333	0.36	0.414716	0.37935	2		120	299	0.364548	0.301003	0.414716	0.360089	0		120	300	0.356667	0.32	0.406667	0.361111	0
	121	299	0.356667	0.41	0.35786	0.374842	2		121	299	0.35786	0.384615	0.35786	0.366778	0		121	300	0.343333	0.383333	0.37	0.365556	0
	122	299	0.363333	0.386667	0.377926	0.375975	2		122	299	0.364548	0.381271	0.377926	0.374582	0		122	300	0.366667	0.41	0.403333	0.393333	0
	123	299	0.406667	0.44	0.397993	0.414887	2		123	299	0.408027	0.377926	0.397993	0.394649	0		123	300	0.39	0.406667	0.393333	0.396667	0
	124	299	0.396667	0.36	0.404682	0.387116	2		124	299	0.397993	0.384615	0.404682	0.395764	0		124	300	0.35	0.403333	0.39	0.381111	0
	125	299	0.39	0.36	0.394649	0.38155	2		125	299	0.391304	0.381271	0.394649	0.389075	0		125	300	0.363333	0.43	0.383333	0.392222	0
	126	299	0.38	0.403333	0.431438	0.404924	2		126	299	0.381271	0.374582	0.431438	0.395764	0		126	300	0.39	0.41	0.386667	0.395556	0
	127	299	0.406667	0.36	0.394649	0.387105	2		127	299	0.408027	0.394649	0.394649	0.399108	0		127	300	0.43	0.386667	0.343333	0.386667	0
	128	299	0.363333	0.433333	0.38796	0.394876	2		128	299	0.364548	0.377926	0.38796	0.376812	0		128	300	0.45	0.393333	0.42	0.421111	0
	129	299	0.376667	0.36	0.421405	0.386024	2		129	299	0.377926	0.371237	0.421405	0.39019	0		129	300	0.343333	0.383333	0.393333	0.373333	0
	130	299	0.393333	0.393333	0.414716	0.400461	2		130	299	0.394649	0.397993	0.414716	0.402453	0		130	300	0.353333	0.41	0.37	0.377778	0
	131	299	0.36	0.416667	0.35786	0.378175	2		131	299	0.361204	0.347826	0.35786	0.35563	0		131	300	0.35	0.413333	0.4	0.387778	0
	132	299	0.37	0.363333	0.478261	0.403865	2		132	299	0.371237	0.381271	0.478261	0.410256	0		132	300	0.37	0.366667	0.38	0.372222	0
	133	299	0.376667	0.383333	0.394649	0.384883	2		133	299	0.377926	0.411371	0.394649	0.394649	0		133	300	0.336667	0.343333	0.406667	0.362222	0
	134	299	0.423333	0.433333	0.331104	0.395923	2		134	299	0.424749	0.374582	0.331104	0.376812	0		134	300	0.436667	0.423333	0.39	0.416667	0
	135	299	0.356667	0.433333	0.454849	0.41495	2		135	299	0.35786	0.337793	0.454849	0.383501	0		135	300	0.373333	0.346667	0.376667	0.365556	0
	136	299	0.373333	0.386667	0.384615	0.381538	2		136	299	0.374582	0.391304	0.384615	0.383501	0		136	300	0.36	0.413333	0.393333	0.388889	0
	137	299	0.423333	0.443333	0.381271	0.415979	2		137	299	0.424749	0.334448	0.381271	0.380156	0		137	300	0.396667	0.403333	0.396667	0.398889	0
	138	299	0.38	0.366667	0.428094	0.391587	2		138	299	0.381271	0.374582	0.428094	0.394649	0		138	300	0.363333	0.366667	0.4	0.376667	0
	139	299	0.473333	0.446667	0.401338	0.440446	2		139	299	0.474916	0.381271	0.401338	0.419175	0		139	300	0.423333	0.376667	0.396667	0.398889	0
	140	299	0.453333	0.33	0.384615	0.389316	2		140	299	0.454849	0.354515	0.384615	0.397993	0		140	300	0.35	0.383333	0.356667	0.363333	0
	141	299	0.383333	0.416667	0.438127	0.412709	2		141	299	0.384615	0.377926	0.438127	0.400223	0		141	300	0.386667	0.386667	0.35	0.374444	0
	142	299	0.37	0.376667	0.371237	0.372635	2		142	299	0.371237	0.361204	0.371237	0.367893	0		142	300	0.363333	0.373333	0.383333	0.373333	0
	143	299	0.363333	0.396667	0.381271	0.380424	2		143	299	0.364548	0.371237	0.381271	0.372352	0		143	300	0.41	0.416667	0.393333	0.406667	0
	144	299	0.416667	0.396667	0.428094	0.413809	2		144	299	0.41806	0.351171	0.428094	0.399108	0		144	300	0.366667	0.376667	0.37	0.371111	0
	145	299	0.373333	0.403333	0.377926	0.384864	2		145	299	0.374582	0.361204	0.377926	0.371237	0		145	300	0.42	0.383333	0.46	0.421111	0
	146	299	0.42	0.38	0.351171	0.383724	2		146	299	0.421405	0.32107	0.351171	0.364548	0		146	300	0.423333	0.386667	0.366667	0.392222	0
	147	299	0.41	0.393333	0.374582	0.392638	2		147	299	0.411371	0.381271	0.374582	0.389075	0		147	300	0.39	0.353333	0.42	0.387778	0
	148	299	0.386667	0.416667	0.374582	0.392638	2		148	299	0.38796	0.364548	0.374582	0.375697	0		148	300	0.386667	0.39	0.426667	0.401111	0
	149	299	0.4	0.403333	0.38796	0.397098	2		149	299	0.401338	0.377926	0.38796	0.389075	0		149	300	0.42	0.406667	0.38	0.402222	0
	150	299	0.403333	0.413333	0.361204	0.392624	2		150	299	0.404682	0.317726	0.361204	0.361204	0		150	300	0.413333	0.443333	0.34	0.398889	0
	151	299	0.42	0.36	0.408027	0.396009	2		151	299	0.421405	0.361204	0.408027	0.396878	0		151	300	0.356667	0.393333	0.36	0.37	0
	152	299	0.433333	0.37	0.384615	0.395983	2		152	299	0.434783	0.384615	0.384615	0.401338	0		152	300	0.356667	0.383333	0.4	0.38	0
	153	299	0.366667	0.39	0.434783	0.39715	2		153	299	0.367893	0.361204	0.434783	0.38796	0		153	300	0.376667	0.346667	0.416667	0.38	0
	154	299	0.393333	0.443333	0.38796	0.408209	2		154	299	0.394649	0.351171	0.38796	0.377926	0		154	300	0.35	0.43	0.4	0.393333	0
	155	299	0.406667	0.373333	0.424749	0.401583	2		155	299	0.408027	0.344482	0.424749	0.392419	0		155	300	0.36	0.426667	0.403333	0.396667	0
	156	299	0.396667	0.376667	0.421405	0.398246	2		156	299	0.397993	0.294314	0.421405	0.371237	0		156	300	0.383333	0.403333	0.436667	0.407778	0
	157	299	0.366667	0.383333	0.404682	0.384894	2		157	299	0.367893	0.331104	0.404682	0.367893	0		157	300	0.343333	0.366667	0.393333	0.367778	0
	158	299	0.353333	0.36	0.394649	0.369327	2		158	299	0.354515	0.384615	0.394649	0.377926	0		158	300	0.38	0.403333	0.42	0.401111	0
	159	299	0.46	0.39	0.391304	0.413768	2		159	299	0.461538	0.361204	0.391304	0.404682	0		159	300	0.32	0.403333	0.366667	0.363333	0
	160	299	0.406667	0.37	0.428094	0.401587	2		160	299	0.408027	0.371237	0.428094	0.402453	0		160	300	0.406667	0.376667	0.37	0.384444	0
	161	299	0.41	0.396667	0.431438	0.412702	2		161	299	0.411371	0.401338	0.431438	0.414716	0		161	300	0.39	0.363333	0.396667	0.383333	0
	162	299	0.38	0.366667	0.408027	0.384898	2		162	299	0.381271	0.397993	0.408027	0.395764	0		162	300	0.41	0.406667	0.396667	0.404444	0
	163	299	0.416667	0.383333	0.414716	0.404905	2		163	299	0.41806	0.38796	0.414716	0.406912	0		163	300	0.366667	0.346667	0.386667	0.366667	0
	164	299	0.403333	0.383333	0.38796	0.391542	2		164	299	0.404682	0.384615	0.38796	0.392419	0		164	300	0.333333	0.38	0.44	0.384444	0
	165	299	0.38	0.353333	0.444816	0.392716	2		165	299	0.381271	0.354515	0.444816	0.393534	0		165	300	0.366667	0.333333	0.383333	0.361111	0
	166	299	0.44	0.38	0.377926	0.399309	2		166	299	0.441472	0.331104	0.377926	0.383501	0		166	300	0.396667	0.376667	0.383333	0.385556	0
	167	299	0.38	0.38	0.351171	0.37039	2		167	299	0.381271	0.377926	0.351171	0.370123	0		167	300	0.386667	0.38	0.406667	0.391111	0
	168	299	0.406667	0.38	0.397993	0.394887	2		168	299	0.408027	0.307692	0.397993	0.371237	0		168	300	0.39	0.353333	0.43	0.391111	0
	169	299	0.386667	0.34	0.441472	0.389379	2		169	299	0.38796	0.344482	0.441472	0.391304	0		169	300	0.363333	0.323333	0.376667	0.354444	0
	170	299	0.313333	0.4	0.428094	0.380476	2		170	299	0.314381	0.341137	0.428094	0.361204	0		170	300	0.386667	0.366667	0.376667	0.376667	0
	171	299	0.343333	0.393333	0.397993	0.37822	2		171	299	0.344482	0.371237	0.397993	0.371237	0		171	300	0.39	0.406667	0.36	0.385556	0
	172	299	0.396667	0.423333	0.404682	0.408227	2		172	299	0.397993	0.351171	0.404682	0.384615	0		172	300	0.34	0.4	0.416667	0.385556	0
	173	299	0.42	0.41	0.381271	0.403757	2		173	299	0.421405	0.381271	0.381271	0.394649	0		173	300	0.403333	0.43	0.35	0.394444	0
	174	299	0.37	0.433333	0.381271	0.394868	2		174	299	0.371237	0.347826	0.381271	0.366778	0		174	300	0.376667	0.376667	0.36	0.371111	0
	175	299	0.35	0.37	0.351171	0.357057	2		175	299	0.351171	0.371237	0.351171	0.35786	0		175	300	0.39	0.343333	0.343333	0.358889	0
	176	299	0.366667	0.416667	0.38796	0.390431	2		176	299	0.367893	0.414716	0.38796	0.39019	0		176	300	0.423333	0.363333	0.39	0.392222	0
	177	299	0.4	0.463333	0.384615	0.415983	2		177	299	0.401338	0.41806	0.384615	0.401338	0		177	300	0.43	0.373333	0.366667	0.39	0
	178	299	0.35	0.396667	0.414716	0.387127	2		178	299	0.351171	0.364548	0.414716	0.376812	0		178	300	0.346667	0.373333	0.42	0.38	0
	179	299	0.353333	0.4	0.367893	0.373742	2		179	299	0.354515	0.391304	0.367893	0.371237	0		179	300	0.396667	0.366667	0.386667	0.383333	0
	180	299	0.403333	0.386667	0.371237	0.387079	2		180	299	0.404682	0.394649	0.371237	0.39019	0		180	300	0.37	0.446667	0.403333	0.406667	0
	181	299	0.363333	0.446667	0.411371	0.407124	2		181	299	0.364548	0.377926	0.411371	0.384615	0		181	300	0.396667	0.393333	0.41	0.4	0
	182	299	0.383333	0.39	0.428094	0.400476	2		182	299	0.384615	0.361204	0.428094	0.391304	0		182	300	0.386667	0.363333	0.423333	0.391111	0
	183	299	0.436667	0.366667	0.414716	0.406016	2		183	299	0.438127	0.351171	0.414716	0.401338	0		183	300	0.43	0.39	0.37	0.396667	0
	184	299	0.413333	0.41	0.404682	0.409339	2		184	299	0.414716	0.347826	0.404682	0.389075	0		184	300	0.35	0.35	0.386667	0.362222	0
	185	299	0.42	0.38	0.394649	0.398216	2		185	299	0.421405	0.371237	0.394649	0.395764	0		185	300	0.37	0.423333	0.426667	0.406667	0
	186	299	0.39	0.393333	0.394649	0.392661	2		186	299	0.391304	0.354515	0.394649	0.380156	0		186	300	0.363333	0.34	0.393333	0.365556	0
	187	299	0.413333	0.323333	0.381271	0.372646	2		187	299	0.414716	0.351171	0.381271	0.382386	0		187	300	0.433333	0.386667	0.386667	0.402222	0
	188	299	0.396667	0.406667	0.354515	0.385949	2		188	299	0.397993	0.354515	0.354515	0.369008	0		188	300	0.376667	0.336667	0.373333	0.362222	0
	189	299	0.383333	0.396667	0.394649	0.39155	2		189	299	0.384615	0.341137	0.394649	0.373467	0		189	300	0.38	0.41	0.36	0.383333	0
	190	299	0.403333	0.413333	0.367893	0.394853	2		190	299	0.404682	0.367893	0.367893	0.380156	0		190	300	0.416667	0.396667	0.37	0.394444	0
	191	299	0.376667	0.38	0.337793	0.36482	2		191	299	0.377926	0.397993	0.337793	0.371237	0		191	300	0.423333	0.44	0.39	0.417778	0
	192	299	0.403333	0.426667	0.424749	0.41825	2		192	299	0.404682	0.354515	0.424749	0.394649	0		192	300	0.366667	0.426667	0.396667	0.396667	0
	193	299	0.406667	0.426667	0.377926	0.403753	2		193	299	0.408027	0.391304	0.377926	0.392419	0		193	300	0.413333	0.41	0.39	0.404444	0
	194	299	0.376667	0.33	0.411371	0.372679	2		194	299	0.377926	0.351171	0.411371	0.380156	0		194	300	0.426667	0.413333	0.41	0.416667	0
	195	299	0.393333	0.416667	0.438127	0.416042	2		195	299	0.394649	0.354515	0.438127	0.395764	0		195	300	0.393333	0.373333	0.376667	0.381111	0
	196	299	0.376667	0.386667	0.364548	0.375961	2		196	299	0.377926	0.374582	0.364548	0.372352	0		196	300	0.403333	0.396667	0.353333	0.384444	0
	197	299	0.386667	0.416667	0.367893	0.390409	2		197	299	0.38796	0.381271	0.367893	0.379041	0		197	300	0.373333	0.42	0.416667	0.403333	0
	198	299	0.43	0.4	0.428094	0.419365	2		198	299	0.431438	0.384615	0.428094	0.414716	0		198	300	0.376667	0.373333	0.356667	0.368889	0
	199	299	0.376667	0.356667	0.451505	0.394946	2		199	299	0.377926	0.324415	0.451505	0.384615	0		199	300	0.393333	0.343333	0.356667	0.364444	0
	200	299	0.386667	0.343333	0.421405	0.383802	2		200	299	0.38796	0.371237	0.421405	0.393534	0		200	300	0.42	0.323333	0.383333	0.375556	0
	201	299	0.353333	0.383333	0.38796	0.374876	2		201	299	0.354515	0.391304	0.38796	0.377926	0		201	300	0.38	0.373333	0.373333	0.375556	0
	202	299	0.363333	0.393333	0.441472	0.399379	2		202	299	0.364548	0.361204	0.441472	0.389075	0		202	300	0.33	0.336667	0.34	0.335556	0
	203	299	0.373333	0.356667	0.414716	0.381572	2		203	299	0.374582	0.377926	0.414716	0.389075	0		203	300	0.36	0.353333	0.396667	0.37	0
	204	299	0.42	0.463333	0.38796	0.423764	2		204	299	0.421405	0.38796	0.38796	0.399108	0		204	300	0.386667	0.35	0.396667	0.377778	0
	205	299	0.396667	0.433333	0.384615	0.404872	2		205	299	0.397993	0.411371	0.384615	0.397993	0		205	300	0.376667	0.393333	0.41	0.393333	0
	206	299	0.366667	0.383333	0.444816	0.398272	2		206	299	0.367893	0.381271	0.444816	0.397993	0		206	300	0.383333	0.353333	0.403333	0.38	0
	207	299	0.363333	0.443333	0.401338	0.402668	2		207	299	0.364548	0.41806	0.401338	0.394649	0		207	300	0.37	0.406667	0.37	0.382222	0
	208	299	0.416667	0.366667	0.428094	0.403809	2		208	299	0.41806	0.341137	0.428094	0.395764	0		208	300	0.356667	0.36	0.353333	0.356667	0
	209	299	0.386667	0.373333	0.431438	0.397146	2		209	299	0.38796	0.311037	0.431438	0.376812	0		209	300	0.37	0.39	0.363333	0.374444	0
	210	299	0.36	0.426667	0.391304	0.392657	2		210	299	0.361204	0.371237	0.391304	0.374582	0		210	300	0.396667	0.353333	0.393333	0.381111	0
	211	299	0.42	0.41	0.384615	0.404872	2		211	299	0.421405	0.307692	0.384615	0.371237	0		211	300	0.373333	0.36	0.36	0.364444	0
	212	299	0.396667	0.39	0.414716	0.400461	2		212	299	0.397993	0.347826	0.414716	0.386845	0		212	300	0.406667	0.373333	0.35	0.376667	0
	213	299	0.386667	0.38	0.411371	0.392679	2		213	299	0.38796	0.397993	0.411371	0.399108	0		213	300	0.346667	0.38	0.39	0.372222	0
	214	299	0.38	0.42	0.331104	0.377035	2		214	299	0.381271	0.38796	0.331104	0.366778	0		214	300	0.42	0.4	0.45	0.423333	0
	215	299	0.393333	0.393333	0.401338	0.396001	2		215	299	0.394649	0.361204	0.401338	0.38573	0		215	300	0.41	0.403333	0.373333	0.395556	0
	216	299	0.403333	0.376667	0.401338	0.393779	2		216	299	0.404682	0.347826	0.401338	0.384615	0		216	300	0.34	0.393333	0.396667	0.376667	0
	217	299	0.39	0.42	0.371237	0.393746	2		217	299	0.391304	0.428094	0.371237	0.396878	0		217	300	0.403333	0.413333	0.406667	0.407778	0
	218	299	0.42	0.346667	0.408027	0.391564	2		218	299	0.421405	0.344482	0.408027	0.391304	0		218	300	0.35	0.383333	0.4	0.377778	0
	219	299	0.38	0.406667	0.35786	0.381509	2		219	299	0.381271	0.408027	0.35786	0.382386	0		219	300	0.363333	0.413333	0.376667	0.384444	0
	220	299	0.373333	0.423333	0.361204	0.385957	2		220	299	0.374582	0.381271	0.361204	0.372352	0		220	300	0.383333	0.366667	0.426667	0.392222	0
	221	299	0.396667	0.393333	0.384615	0.391538	2		221	299	0.397993	0.394649	0.384615	0.392419	0		221	300	0.416667	0.43	0.426667	0.424444	0
	222	299	0.436667	0.376667	0.38796	0.400431	2		222	299	0.438127	0.35786	0.38796	0.394649	0		222	300	0.366667	0.37	0.41	0.382222	0
	223	299	0.42	0.393333	0.334448	0.382594	2		223	299	0.421405	0.364548	0.334448	0.373467	0		223	300	0.406667	0.366667	0.37	0.381111	0
	224	299	0.39	0.383333	0.371237	0.381524	2		224	299	0.391304	0.344482	0.371237	0.369008	0		224	300	0.433333	0.42	0.403333	0.418889	0
	225	299	0.42	0.406667	0.41806	0.414909	2		225	299	0.421405	0.364548	0.41806	0.401338	0		225	300	0.38	0.39	0.366667	0.378889	0
	226	299	0.393333	0.396667	0.391304	0.393768	2		226	299	0.394649	0.361204	0.391304	0.382386	0		226	300	0.403333	0.363333	0.39	0.385556	0
	227	299	0.406667	0.38	0.414716	0.400461	2		227	299	0.408027	0.374582	0.414716	0.399108	0		227	300	0.38	0.38	0.353333	0.371111	0
	228	299	0.376667	0.356667	0.344482	0.359272	2		228	299	0.377926	0.344482	0.344482	0.35563	0		228	300	0.366667	0.4	0.39	0.385556	0
	229	299	0.41	0.376667	0.421405	0.40269	2		229	299	0.411371	0.324415	0.421405	0.38573	0		229	300	0.41	0.406667	0.38	0.398889	0
	230	299	0.383333	0.39	0.408027	0.393787	2		230	299	0.384615	0.391304	0.408027	0.394649	0		230	300	0.36	0.386667	0.423333	0.39	0
	231	299	0.406667	0.456667	0.41806	0.427131	2		231	299	0.408027	0.367893	0.41806	0.397993	0		231	300	0.446667	0.35	0.37	0.388889	0
	232	299	0.386667	0.4	0.377926	0.388198	2		232	299	0.38796	0.428094	0.377926	0.397993	0		232	300	0.39	0.433333	0.41	0.411111	0
	233	299	0.423333	0.393333	0.401338	0.406001	2		233	299	0.424749	0.347826	0.401338	0.391304	0		233	300	0.366667	0.353333	0.4	0.373333	0
	234	299	0.416667	0.42	0.377926	0.404864	2		234	299	0.41806	0.361204	0.377926	0.38573	0		234	300	0.373333	0.406667	0.353333	0.377778	0
	235	299	0.403333	0.433333	0.394649	0.410438	2		235	299	0.404682	0.374582	0.394649	0.391304	0		235	300	0.386667	0.39	0.353333	0.376667	0
	236	299	0.326667	0.423333	0.391304	0.380435	2		236	299	0.327759	0.394649	0.391304	0.371237	0		236	300	0.376667	0.396667	0.343333	0.372222	0
	237	299	0.39	0.39	0.384615	0.388205	2		237	299	0.391304	0.404682	0.384615	0.393534	0		237	300	0.436667	0.416667	0.396667	0.416667	0
	238	299	0.363333	0.383333	0.428094	0.391587	2		238	299	0.364548	0.331104	0.428094	0.374582	0		238	300	0.373333	0.35	0.383333	0.368889	0
	239	299	0.363333	0.386667	0.397993	0.382664	2		239	299	0.364548	0.344482	0.397993	0.369008	0		239	300	0.416667	0.336667	0.356667	0.37	0
	240	299	0.39	0.386667	0.458194	0.41162	2		240	299	0.391304	0.344482	0.458194	0.397993	0		240	300	0.403333	0.383333	0.376667	0.387778	0
	241	299	0.386667	0.413333	0.401338	0.400446	2		241	299	0.38796	0.35786	0.401338	0.382386	0		241	300	0.42	0.46	0.366667	0.415556	0
	242	299	0.356667	0.353333	0.35786	0.355953	2		242	299	0.35786	0.364548	0.35786	0.360089	0		242	300	0.4	0.35	0.343333	0.364444	0
	243	299	0.356667	0.406667	0.41806	0.393798	2		243	299	0.35786	0.337793	0.41806	0.371237	0		243	300	0.413333	0.403333	0.33	0.382222	0
	244	299	0.416667	0.386667	0.411371	0.404902	2		244	299	0.41806	0.381271	0.411371	0.403567	0		244	300	0.35	0.386667	0.416667	0.384444	0
	245	299	0.433333	0.386667	0.397993	0.405998	2		245	299	0.434783	0.354515	0.397993	0.395764	0		245	300	0.38	0.38	0.396667	0.385556	0
	246	299	0.416667	0.383333	0.38796	0.395987	2		246	299	0.41806	0.421405	0.38796	0.409142	0		246	300	0.413333	0.386667	0.36	0.386667	0
	247	299	0.38	0.383333	0.377926	0.38042	2		247	299	0.381271	0.404682	0.377926	0.38796	0		247	300	0.38	0.376667	0.453333	0.403333	0
	248	299	0.43	0.383333	0.381271	0.398201	2		248	299	0.431438	0.384615	0.381271	0.399108	0		248	300	0.346667	0.34	0.373333	0.353333	0
	249	299	0.423333	0.393333	0.438127	0.418265	2		249	299	0.424749	0.32107	0.438127	0.394649	0		249	300	0.366667	0.42	0.356667	0.381111	0
	250	299	0.373333	0.38	0.381271	0.378201	2		250	299	0.374582	0.38796	0.381271	0.381271	0		250	300	0.41	0.363333	0.43	0.401111	0
	251	299	0.383333	0.406667	0.331104	0.373701	2		251	299	0.384615	0.344482	0.331104	0.3534	0		251	300	0.403333	0.37	0.42	0.397778	0
	252	299	0.406667	0.396667	0.401338	0.401557	2		252	299	0.408027	0.384615	0.401338	0.397993	0		252	300	0.383333	0.36	0.403333	0.382222	0
	253	299	0.386667	0.39	0.431438	0.402702	2		253	299	0.38796	0.367893	0.431438	0.395764	0		253	300	0.386667	0.393333	0.383333	0.387778	0
	254	299	0.393333	0.346667	0.41806	0.38602	2		254	299	0.394649	0.367893	0.41806	0.393534	0		254	300	0.4	0.4	0.396667	0.398889	0
	255	299	0.366667	0.413333	0.438127	0.406042	2		255	299	0.367893	0.304348	0.438127	0.370123	0		255	300	0.366667	0.386667	0.406667	0.386667	0
	256	299	0.403333	0.373333	0.411371	0.396013	2		256	299	0.404682	0.38796	0.411371	0.401338	0		256	300	0.413333	0.41	0.38	0.401111	0
	257	299	0.373333	0.39	0.38796	0.383764	2		257	299	0.374582	0.327759	0.38796	0.363434	0		257	300	0.386667	0.406667	0.46	0.417778	0
	258	299	0.373333	0.426667	0.408027	0.402676	2		258	299	0.374582	0.411371	0.408027	0.397993	0		258	300	0.383333	0.406667	0.383333	0.391111	0
	259	299	0.4	0.383333	0.367893	0.383742	2		259	299	0.401338	0.371237	0.367893	0.380156	0		259	300	0.416667	0.39	0.37	0.392222	0
	260	299	0.426667	0.393333	0.351171	0.39039	2		260	299	0.428094	0.408027	0.351171	0.395764	0		260	300	0.373333	0.426667	0.356667	0.385556	0
	261	299	0.416667	0.383333	0.458194	0.419398	2		261	299	0.41806	0.364548	0.458194	0.413601	0		261	300	0.4	0.39	0.366667	0.385556	0
	262	299	0.396667	0.396667	0.401338	0.398224	2		262	299	0.397993	0.364548	0.401338	0.38796	0		262	300	0.35	0.403333	0.36	0.371111	0
	263	299	0.413333	0.426667	0.441472	0.427157	2		263	299	0.414716	0.377926	0.441472	0.411371	0		263	300	0.353333	0.413333	0.433333	0.4	0
	264	299	0.41	0.386667	0.361204	0.385957	2		264	299	0.411371	0.331104	0.361204	0.367893	0		264	300	0.42	0.433333	0.366667	0.406667	0
	265	299	0.42	0.39	0.38796	0.39932	2		265	299	0.421405	0.391304	0.38796	0.400223	0		265	300	0.416667	0.39	0.38	0.395556	0
	266	299	0.39	0.38	0.361204	0.377068	2		266	299	0.391304	0.394649	0.361204	0.382386	0		266	300	0.376667	0.406667	0.386667	0.39	0
	267	299	0.39	0.396667	0.41806	0.401576	2		267	299	0.391304	0.404682	0.41806	0.404682	0		267	300	0.413333	0.393333	0.413333	0.406667	0
	268	299	0.373333	0.373333	0.347826	0.364831	2		268	299	0.374582	0.408027	0.347826	0.376812	0		268	300	0.363333	0.386667	0.386667	0.378889	0
	269	299	0.336667	0.43	0.384615	0.383761	2		269	299	0.337793	0.394649	0.384615	0.372352	0		269	300	0.38	0.446667	0.433333	0.42	0
	270	299	0.386667	0.37	0.424749	0.393805	2		270	299	0.38796	0.334448	0.424749	0.382386	0		270	300	0.373333	0.413333	0.393333	0.393333	0
	271	299	0.37	0.406667	0.391304	0.389324	2		271	299	0.371237	0.38796	0.391304	0.383501	0		271	300	0.35	0.373333	0.406667	0.376667	0
	272	299	0.39	0.426667	0.377926	0.398198	2		272	299	0.391304	0.41806	0.377926	0.395764	0		272	300	0.43	0.436667	0.46	0.442222	0
	273	299	0.403333	0.386667	0.381271	0.390424	2		273	299	0.404682	0.384615	0.381271	0.39019	0		273	300	0.353333	0.393333	0.356667	0.367778	0
	274	299	0.393333	0.356667	0.354515	0.368172	2		274	299	0.394649	0.381271	0.354515	0.376812	0		274	300	0.403333	0.38	0.363333	0.382222	0
	275	299	0.4	0.416667	0.41806	0.411576	2		275	299	0.401338	0.414716	0.41806	0.411371	0		275	300	0.396667	0.34	0.373333	0.37	0
	276	299	0.393333	0.413333	0.411371	0.406013	2		276	299	0.394649	0.324415	0.411371	0.376812	0		276	300	0.426667	0.373333	0.386667	0.395556	0
	277	299	0.4	0.38	0.397993	0.392664	2		277	299	0.401338	0.364548	0.397993	0.38796	0		277	300	0.373333	0.38	0.383333	0.378889	0
	278	299	0.41	0.4	0.391304	0.400435	2		278	299	0.411371	0.384615	0.391304	0.395764	0		278	300	0.37	0.366667	0.37	0.368889	0
	279	299	0.35	0.363333	0.374582	0.362638	2		279	299	0.351171	0.374582	0.374582	0.366778	0		279	300	0.423333	0.386667	0.373333	0.394444	0
	280	299	0.396667	0.42	0.408027	0.408231	2		280	299	0.397993	0.361204	0.408027	0.389075	0		280	300	0.34	0.32	0.326667	0.328889	0
	281	299	0.37	0.393333	0.401338	0.388224	2		281	299	0.371237	0.394649	0.401338	0.389075	0		281	300	0.353333	0.346667	0.34	0.346667	0
	282	299	0.386667	0.406667	0.408027	0.400453	2		282	299	0.38796	0.414716	0.408027	0.403567	0		282	300	0.37	0.393333	0.383333	0.382222	0
	283	299	0.346667	0.43	0.438127	0.404931	2		283	299	0.347826	0.377926	0.438127	0.38796	0		283	300	0.356667	0.44	0.396667	0.397778	0
	284	299	0.406667	0.44	0.397993	0.414887	2		284	299	0.408027	0.38796	0.397993	0.397993	0		284	300	0.383333	0.4	0.416667	0.4	0
	285	299	0.373333	0.363333	0.381271	0.372646	2		285	299	0.374582	0.32107	0.381271	0.358974	0		285	300	0.303333	0.363333	0.42	0.362222	0
	286	299	0.37	0.416667	0.371237	0.385968	2		286	299	0.371237	0.381271	0.371237	0.374582	0		286	300	0.416667	0.386667	0.31	0.371111	0
	287	299	0.4	0.453333	0.354515	0.402616	2		287	299	0.401338	0.394649	0.354515	0.383501	0		287	300	0.446667	0.386667	0.396667	0.41	0
	288	299	0.39	0.403333	0.371237	0.38819	2		288	299	0.391304	0.364548	0.371237	0.375697	0		288	300	0.403333	0.386667	0.366667	0.385556	0
	289	299	0.376667	0.396667	0.367893	0.380409	2		289	299	0.377926	0.371237	0.367893	0.372352	0		289	300	0.393333	0.4	0.4	0.397778	0
	290	299	0.35	0.413333	0.401338	0.388224	2		290	299	0.351171	0.381271	0.401338	0.377926	0		290	300	0.336667	0.406667	0.343333	0.362222	0
	291	299	0.403333	0.43	0.394649	0.409327	2		291	299	0.404682	0.354515	0.394649	0.384615	0		291	300	0.413333	0.363333	0.39	0.388889	0
	292	299	0.433333	0.39	0.41806	0.413798	2		292	299	0.434783	0.377926	0.41806	0.410256	0		292	300	0.383333	0.37	0.386667	0.38	0
	293	299	0.43	0.403333	0.334448	0.38926	2		293	299	0.431438	0.361204	0.334448	0.375697	0		293	300	0.406667	0.453333	0.373333	0.411111	0
	294	299	0.35	0.416667	0.448161	0.404942	2		294	299	0.351171	0.394649	0.448161	0.397993	0		294	300	0.353333	0.33	0.373333	0.352222	0
	295	299	0.423333	0.386667	0.367893	0.392631	2		295	299	0.424749	0.354515	0.367893	0.382386	0		295	300	0.403333	0.343333	0.383333	0.376667	0
	296	299	0.393333	0.38	0.408027	0.393787	2		296	299	0.394649	0.377926	0.408027	0.393534	0		296	300	0.403333	0.37	0.446667	0.406667	0
	297	299	0.396667	0.403333	0.408027	0.402676	2		297	299	0.397993	0.361204	0.408027	0.389075	0		297	300	0.423333	0.366667	0.396667	0.395556	0
	298	299	0.373333	0.366667	0.41806	0.38602	2		298	299	0.374582	0.377926	0.41806	0.39019	0		298	300	0.323333	0.363333	0.333333	0.34	0
	299	299	0.41	0.396667	0.421405	0.409357	2		299	299	0.411371	0.341137	0.421405	0.391304	0		299	300	0.39	0.41	0.396667	0.398889	0
	300	299	0.306667	0.316667	0.428094	0.350476	2		300	299	0.307692	0.38796	0.428094	0.374582	0		300	300	0.333333	0.35	0.353333	0.345556	0
	301	299	0.366667	0.41	0.367893	0.38152	2		301	299	0.367893	0.391304	0.367893	0.375697	0		301	300	0.366667	0.423333	0.363333	0.384444	0
	302	299	0.383333	0.376667	0.371237	0.377079	2		302	299	0.384615	0.35786	0.371237	0.371237	0		302	300	0.37	0.4	0.393333	0.387778	0
	303	299	0.393333	0.42	0.337793	0.383709	2		303	299	0.394649	0.35786	0.337793	0.363434	0		303	300	0.423333	0.366667	0.426667	0.405556	0
	304	299	0.376667	0.396667	0.381271	0.384868	2		304	299	0.377926	0.367893	0.381271	0.375697	0		304	300	0.4	0.39	0.393333	0.394444	0
	305	299	0.396667	0.35	0.411371	0.386013	2		305	299	0.397993	0.35786	0.411371	0.389075	0		305	300	0.373333	0.34	0.373333	0.362222	0
	306	299	0.37	0.436667	0.404682	0.403783	2		306	299	0.371237	0.401338	0.404682	0.392419	0		306	300	0.366667	0.373333	0.403333	0.381111	0
	307	299	0.36	0.436667	0.391304	0.39599	2		307	299	0.361204	0.414716	0.391304	0.389075	0		307	300	0.37	0.4	0.313333	0.361111	0
	308	299	0.36	0.35	0.414716	0.374905	2		308	299	0.361204	0.381271	0.414716	0.38573	0		308	300	0.373333	0.386667	0.39	0.383333	0
	309	299	0.436667	0.436667	0.411371	0.428235	2		309	299	0.438127	0.401338	0.411371	0.416945	0		309	300	0.393333	0.396667	0.43	0.406667	0
	310	299	0.396667	0.42	0.408027	0.408231	2		310	299	0.397993	0.411371	0.408027	0.405797	0		310	300	0.436667	0.303333	0.386667	0.375556	0
	311	299	0.376667	0.393333	0.391304	0.387101	2		311	299	0.377926	0.377926	0.391304	0.382386	0		311	300	0.37	0.363333	0.396667	0.376667	0
	312	299	0.37	0.443333	0.397993	0.403776	2		312	299	0.371237	0.384615	0.397993	0.384615	0		312	300	0.393333	0.403333	0.34	0.378889	0
	313	299	0.37	0.41	0.381271	0.38709	2		313	299	0.371237	0.374582	0.381271	0.375697	0		313	300	0.336667	0.356667	0.363333	0.352222	0
	314	299	0.426667	0.37	0.397993	0.39822	2		314	299	0.428094	0.351171	0.397993	0.392419	0		314	300	0.383333	0.4	0.36	0.381111	0
	315	299	0.393333	0.43	0.377926	0.40042	2		315	299	0.394649	0.374582	0.377926	0.382386	0		315	300	0.373333	0.363333	0.353333	0.363333	0
	316	299	0.383333	0.366667	0.364548	0.371516	2		316	299	0.384615	0.311037	0.364548	0.3534	0		316	300	0.38	0.38	0.41	0.39	0
	317	299	0.44	0.386667	0.411371	0.412679	2		317	299	0.441472	0.364548	0.411371	0.405797	0		317	300	0.42	0.396667	0.436667	0.417778	0
	318	299	0.37	0.383333	0.354515	0.369283	2		318	299	0.371237	0.364548	0.354515	0.363434	0		318	300	0.4	0.363333	0.376667	0.38	0
	319	299	0.373333	0.416667	0.394649	0.394883	2		319	299	0.374582	0.364548	0.394649	0.377926	0		319	300	0.426667	0.366667	0.49	0.427778	0
	320	299	0.38	0.413333	0.451505	0.414946	2		320	299	0.381271	0.377926	0.451505	0.403567	0		320	300	0.38	0.373333	0.436667	0.396667	0
	321	299	0.393333	0.353333	0.391304	0.379324	2		321	299	0.394649	0.361204	0.391304	0.382386	0		321	300	0.396667	0.366667	0.373333	0.378889	0
	322	299	0.39	0.366667	0.404682	0.387116	2		322	299	0.391304	0.371237	0.404682	0.389075	0		322	300	0.383333	0.356667	0.396667	0.378889	0
	323	299	0.39	0.426667	0.377926	0.398198	2		323	299	0.391304	0.344482	0.377926	0.371237	0		323	300	0.376667	0.393333	0.35	0.373333	0
	324	299	0.426667	0.41	0.364548	0.400405	2		324	299	0.428094	0.367893	0.364548	0.386845	0		324	300	0.423333	0.383333	0.396667	0.401111	0
	325	299	0.433333	0.433333	0.408027	0.424898	2		325	299	0.434783	0.371237	0.408027	0.404682	0		325	300	0.406667	0.383333	0.403333	0.397778	0
	326	299	0.356667	0.383333	0.404682	0.381561	2		326	299	0.35786	0.324415	0.404682	0.362319	0		326	300	0.346667	0.346667	0.333333	0.342222	0
	327	299	0.356667	0.356667	0.384615	0.365983	2		327	299	0.35786	0.404682	0.384615	0.382386	0		327	300	0.393333	0.373333	0.39	0.385556	0
	328	299	0.406667	0.413333	0.408027	0.409342	2		328	299	0.408027	0.354515	0.408027	0.39019	0		328	300	0.356667	0.373333	0.37	0.366667	0
	329	299	0.4	0.41	0.344482	0.384827	2		329	299	0.401338	0.381271	0.344482	0.375697	0		329	300	0.363333	0.416667	0.34	0.373333	0
	330	299	0.416667	0.416667	0.397993	0.410442	2		330	299	0.41806	0.361204	0.397993	0.392419	0		330	300	0.386667	0.386667	0.336667	0.37	0
	331	299	0.416667	0.423333	0.414716	0.418239	2		331	299	0.41806	0.381271	0.414716	0.404682	0		331	300	0.366667	0.353333	0.376667	0.365556	0
	332	299	0.383333	0.366667	0.421405	0.390468	2		332	299	0.384615	0.344482	0.421405	0.383501	0		332	300	0.393333	0.33	0.313333	0.345556	0
	333	299	0.396667	0.393333	0.397993	0.395998	2		333	299	0.397993	0.331104	0.397993	0.375697	0		333	300	0.326667	0.41	0.343333	0.36	0
	334	299	0.363333	0.43	0.367893	0.387075	2		334	299	0.364548	0.384615	0.367893	0.372352	0		334	300	0.39	0.366667	0.35	0.368889	0
	335	299	0.423333	0.356667	0.411371	0.397124	2		335	299	0.424749	0.391304	0.411371	0.409142	0		335	300	0.416667	0.393333	0.36	0.39	0
	336	299	0.426667	0.403333	0.408027	0.412676	2		336	299	0.428094	0.384615	0.408027	0.406912	0		336	300	0.386667	0.383333	0.363333	0.377778	0
	337	299	0.386667	0.4	0.401338	0.396001	2		337	299	0.38796	0.391304	0.401338	0.393534	0		337	300	0.366667	0.35	0.376667	0.364444	0
	338	299	0.376667	0.413333	0.374582	0.388194	2		338	299	0.377926	0.41806	0.374582	0.39019	0		338	300	0.406667	0.373333	0.35	0.376667	0
	339	299	0.44	0.343333	0.35786	0.380398	2		339	299	0.441472	0.354515	0.35786	0.384615	0		339	300	0.373333	0.413333	0.35	0.378889	0
	340	299	0.433333	0.44	0.374582	0.415972	2		340	299	0.434783	0.377926	0.374582	0.395764	0		340	300	0.373333	0.38	0.333333	0.362222	0
	341	299	0.413333	0.416667	0.428094	0.419365	2		341	299	0.414716	0.35786	0.428094	0.400223	0		341	300	0.373333	0.37	0.356667	0.366667	0
	342	299	0.356667	0.39	0.38796	0.378209	2		342	299	0.35786	0.354515	0.38796	0.366778	0		342	300	0.376667	0.353333	0.33	0.353333	0
	343	299	0.393333	0.393333	0.374582	0.387083	2		343	299	0.394649	0.344482	0.374582	0.371237	0		343	300	0.37	0.416667	0.41	0.398889	0
	344	299	0.403333	0.393333	0.414716	0.403794	2		344	299	0.404682	0.377926	0.414716	0.399108	0		344	300	0.373333	0.346667	0.34	0.353333	0
	345	299	0.376667	0.403333	0.454849	0.411616	2		345	299	0.377926	0.361204	0.454849	0.397993	0		345	300	0.396667	0.336667	0.423333	0.385556	0
	346	299	0.403333	0.386667	0.397993	0.395998	2		346	299	0.404682	0.334448	0.397993	0.379041	0		346	300	0.383333	0.37	0.366667	0.373333	0
	347	299	0.403333	0.386667	0.424749	0.404916	2		347	299	0.404682	0.331104	0.424749	0.386845	0		347	300	0.38	0.393333	0.363333	0.378889	0
	348	299	0.386667	0.386667	0.354515	0.375949	2		348	299	0.38796	0.347826	0.354515	0.363434	0		348	300	0.366667	0.383333	0.36	0.37	0
	349	299	0.453333	0.36	0.341137	0.384823	2		349	299	0.454849	0.337793	0.341137	0.377926	0		349	300	0.36	0.333333	0.373333	0.355556	0
	350	299	0.383333	0.363333	0.394649	0.380438	2		350	299	0.384615	0.351171	0.394649	0.376812	0		350	300	0.363333	0.376667	0.37	0.37	0
	351	299	0.386667	0.416667	0.344482	0.382605	2		351	299	0.38796	0.371237	0.344482	0.367893	0		351	300	0.396667	0.383333	0.416667	0.398889	0
	352	299	0.396667	0.42	0.424749	0.413805	2		352	299	0.397993	0.41806	0.424749	0.413601	0		352	300	0.39	0.416667	0.37	0.392222	0
	353	299	0.4	0.39	0.404682	0.398227	2		353	299	0.401338	0.401338	0.404682	0.402453	0		353	300	0.363333	0.453333	0.386667	0.401111	0
	354	299	0.426667	0.376667	0.364548	0.389294	2		354	299	0.428094	0.361204	0.364548	0.384615	0		354	300	0.366667	0.403333	0.376667	0.382222	0
	355	299	0.38	0.446667	0.401338	0.409335	2		355	299	0.381271	0.381271	0.401338	0.38796	0		355	300	0.38	0.356667	0.356667	0.364444	0
	356	299	0.36	0.41	0.408027	0.392676	2		356	299	0.361204	0.35786	0.408027	0.375697	0		356	300	0.39	0.406667	0.36	0.385556	0
	357	299	0.39	0.433333	0.411371	0.411568	2		357	299	0.391304	0.367893	0.411371	0.39019	0		357	300	0.466667	0.41	0.386667	0.421111	0
	358	299	0.343333	0.453333	0.377926	0.391531	2		358	299	0.344482	0.311037	0.377926	0.344482	0		358	300	0.336667	0.373333	0.386667	0.365556	0
	359	299	0.356667	0.41	0.397993	0.38822	2		359	299	0.35786	0.374582	0.397993	0.376812	0		359	300	0.366667	0.396667	0.39	0.384444	0
	360	299	0.376667	0.396667	0.414716	0.396016	2		360	299	0.377926	0.428094	0.414716	0.406912	0		360	300	0.36	0.36	0.41	0.376667	0
	361	299	0.406667	0.4	0.428094	0.411587	2		361	299	0.408027	0.35786	0.428094	0.397993	0		361	300	0.423333	0.38	0.39	0.397778	0
	362	299	0.393333	0.366667	0.471572	0.410524	2		362	299	0.394649	0.334448	0.471572	0.400223	0		362	300	0.36	0.356667	0.39	0.368889	0
	363	299	0.393333	0.373333	0.414716	0.393794	2		363	299	0.394649	0.354515	0.414716	0.38796	0		363	300	0.356667	0.35	0.446667	0.384444	0
	364	299	0.446667	0.416667	0.354515	0.405949	2		364	299	0.448161	0.411371	0.354515	0.404682	0		364	300	0.34	0.366667	0.443333	0.383333	0
	365	299	0.406667	0.426667	0.361204	0.398179	2		365	299	0.408027	0.401338	0.361204	0.39019	0		365	300	0.396667	0.356667	0.37	0.374444	0
	366	299	0.396667	0.386667	0.397993	0.393776	2		366	299	0.397993	0.314381	0.397993	0.370123	0		366	300	0.356667	0.383333	0.346667	0.362222	0
	367	299	0.38	0.386667	0.351171	0.372612	2		367	299	0.381271	0.347826	0.351171	0.360089	0		367	300	0.386667	0.373333	0.393333	0.384444	0
	368	299	0.373333	0.43	0.38796	0.397098	2		368	299	0.374582	0.391304	0.38796	0.384615	0		368	300	0.373333	0.366667	0.37	0.37	0
	369	299	0.396667	0.393333	0.367893	0.385964	2		369	299	0.397993	0.394649	0.367893	0.386845	0		369	300	0.386667	0.406667	0.306667	0.366667	0
	370	299	0.373333	0.443333	0.35786	0.391509	2		370	299	0.374582	0.397993	0.35786	0.376812	0		370	300	0.426667	0.38	0.346667	0.384444	0
	371	299	0.396667	0.393333	0.391304	0.393768	2		371	299	0.397993	0.351171	0.391304	0.380156	0		371	300	0.383333	0.416667	0.423333	0.407778	0
	372	299	0.4	0.436667	0.431438	0.422702	2		372	299	0.401338	0.377926	0.431438	0.403567	0		372	300	0.39	0.396667	0.4	0.395556	0
	373	299	0.383333	0.37	0.404682	0.386005	2		373	299	0.384615	0.354515	0.404682	0.381271	0		373	300	0.396667	0.363333	0.373333	0.377778	0
	374	299	0.416667	0.406667	0.354515	0.392616	2		374	299	0.41806	0.408027	0.354515	0.393534	0		374	300	0.346667	0.363333	0.373333	0.361111	0
	375	299	0.39	0.386667	0.38796	0.388209	2		375	299	0.391304	0.408027	0.38796	0.395764	0		375	300	0.333333	0.376667	0.39	0.366667	0
	376	299	0.41	0.4	0.377926	0.395975	2		376	299	0.411371	0.371237	0.377926	0.386845	0		376	300	0.4	0.373333	0.386667	0.386667	0
	377	299	0.383333	0.426667	0.404682	0.404894	2		377	299	0.384615	0.374582	0.404682	0.38796	0		377	300	0.383333	0.416667	0.36	0.386667	0
	378	299	0.37	0.373333	0.401338	0.381557	2		378	299	0.371237	0.381271	0.401338	0.384615	0		378	300	0.38	0.41	0.39	0.393333	0
	379	299	0.373333	0.416667	0.408027	0.399342	2		379	299	0.374582	0.324415	0.408027	0.369008	0		379	300	0.353333	0.4	0.363333	0.372222	0
	380	299	0.353333	0.39	0.408027	0.383787	2		380	299	0.354515	0.381271	0.408027	0.381271	0		380	300	0.396667	0.346667	0.396667	0.38	0
	381	299	0.403333	0.39	0.374582	0.389305	2		381	299	0.404682	0.361204	0.374582	0.380156	0		381	300	0.36	0.363333	0.276667	0.333333	0
	382	299	0.363333	0.416667	0.381271	0.38709	2		382	299	0.364548	0.38796	0.381271	0.377926	0		382	300	0.406667	0.41	0.346667	0.387778	0
	383	299	0.353333	0.423333	0.401338	0.392668	2		383	299	0.354515	0.35786	0.401338	0.371237	0		383	300	0.316667	0.34	0.37	0.342222	0
	384	299	0.396667	0.406667	0.374582	0.392638	2		384	299	0.397993	0.401338	0.374582	0.391304	0		384	300	0.386667	0.39	0.386667	0.387778	0
	385	299	0.416667	0.36	0.381271	0.385979	2		385	299	0.41806	0.414716	0.381271	0.404682	0		385	300	0.376667	0.346667	0.36	0.361111	0
	386	299	0.41	0.373333	0.408027	0.39712	2		386	299	0.411371	0.371237	0.408027	0.396878	0		386	300	0.313333	0.35	0.353333	0.338889	0
	387	299	0.39	0.41	0.431438	0.410479	2		387	299	0.391304	0.377926	0.431438	0.400223	0		387	300	0.383333	0.403333	0.38	0.388889	0
	388	299	0.41	0.426667	0.408027	0.414898	2		388	299	0.411371	0.35786	0.408027	0.392419	0		388	300	0.39	0.4	0.386667	0.392222	0
	389	299	0.383333	0.41	0.401338	0.398224	2		389	299	0.384615	0.394649	0.401338	0.393534	0		389	300	0.363333	0.393333	0.343333	0.366667	0
	390	299	0.4	0.393333	0.438127	0.410487	2		390	299	0.401338	0.367893	0.438127	0.402453	0		390	300	0.373333	0.356667	0.413333	0.381111	0
	391	299	0.423333	0.426667	0.428094	0.426031	2		391	299	0.424749	0.41806	0.428094	0.423634	0		391	300	0.403333	0.406667	0.43	0.413333	0
	392	299	0.423333	0.396667	0.351171	0.39039	2		392	299	0.424749	0.384615	0.351171	0.386845	0		392	300	0.38	0.38	0.38	0.38	0
	393	299	0.393333	0.4	0.361204	0.384846	2		393	299	0.394649	0.367893	0.361204	0.374582	0		393	300	0.38	0.353333	0.393333	0.375556	0
	394	299	0.393333	0.386667	0.38796	0.38932	2		394	299	0.394649	0.431438	0.38796	0.404682	0		394	300	0.403333	0.366667	0.416667	0.395556	0
	395	299	0.426667	0.393333	0.347826	0.389275	2		395	299	0.428094	0.371237	0.347826	0.382386	0		395	300	0.43	0.386667	0.42	0.412222	0
	396	299	0.316667	0.383333	0.421405	0.373802	2		396	299	0.317726	0.394649	0.421405	0.377926	0		396	300	0.37	0.366667	0.386667	0.374444	0
	397	299	0.423333	0.403333	0.424749	0.417139	2		397	299	0.424749	0.347826	0.424749	0.399108	0		397	300	0.333333	0.38	0.413333	0.375556	0
	398	299	0.43	0.376667	0.404682	0.403783	2		398	299	0.431438	0.367893	0.404682	0.401338	0		398	300	0.35	0.396667	0.346667	0.364444	0
	399	299	0.373333	0.343333	0.421405	0.379357	2		399	299	0.374582	0.361204	0.421405	0.38573	0		399	300	0.436667	0.39	0.38	0.402222	0
	400	299	0.36	0.363333	0.377926	0.367087	2		400	299	0.361204	0.317726	0.377926	0.352285	0		400	300	0.36	0.4	0.35	0.37	0
	401	299	0.433333	0.386667	0.377926	0.399309	2		401	299	0.434783	0.408027	0.377926	0.406912	0		401	300	0.4	0.336667	0.39	0.375556	0
	402	299	0.433333	0.406667	0.391304	0.410435	2		402	299	0.434783	0.344482	0.391304	0.39019	0		402	300	0.416667	0.336667	0.366667	0.373333	0
	403	299	0.416667	0.42	0.38796	0.408209	2		403	299	0.41806	0.428094	0.38796	0.411371	0		403	300	0.4	0.423333	0.403333	0.408889	0
	404	299	0.38	0.386667	0.408027	0.391564	2		404	299	0.381271	0.334448	0.408027	0.374582	0		404	300	0.396667	0.343333	0.386667	0.375556	0
	405	299	0.406667	0.373333	0.441472	0.407157	2		405	299	0.408027	0.361204	0.441472	0.403567	0		405	300	0.406667	0.41	0.34	0.385556	0
	406	299	0.403333	0.396667	0.381271	0.393757	2		406	299	0.404682	0.341137	0.381271	0.375697	0		406	300	0.386667	0.39	0.386667	0.387778	0
	407	299	0.373333	0.416667	0.464883	0.418294	2		407	299	0.374582	0.397993	0.464883	0.412486	0		407	300	0.413333	0.36	0.38	0.384444	0
	408	299	0.413333	0.403333	0.38796	0.401542	2		408	299	0.414716	0.337793	0.38796	0.380156	0		408	300	0.356667	0.35	0.406667	0.371111	0
	409	299	0.376667	0.393333	0.351171	0.373724	2		409	299	0.377926	0.35786	0.351171	0.362319	0		409	300	0.363333	0.413333	0.436667	0.404444	0
	410	299	0.413333	0.433333	0.374582	0.407083	2		410	299	0.414716	0.374582	0.374582	0.38796	0		410	300	0.436667	0.353333	0.386667	0.392222	0
	411	299	0.436667	0.413333	0.367893	0.405964	2		411	299	0.438127	0.408027	0.367893	0.404682	0		411	300	0.4	0.393333	0.416667	0.403333	0
	412	299	0.406667	0.4	0.35786	0.388175	2		412	299	0.408027	0.381271	0.35786	0.382386	0		412	300	0.336667	0.393333	0.39	0.373333	0
	413	299	0.376667	0.393333	0.361204	0.377068	2		413	299	0.377926	0.38796	0.361204	0.375697	0		413	300	0.38	0.38	0.383333	0.381111	0
	414	299	0.423333	0.41	0.431438	0.42159	2		414	299	0.424749	0.401338	0.431438	0.419175	0		414	300	0.363333	0.35	0.403333	0.372222	0
	415	299	0.376667	0.416667	0.361204	0.384846	2		415	299	0.377926	0.367893	0.361204	0.369008	0		415	300	0.396667	0.34	0.396667	0.377778	0
	416	299	0.396667	0.363333	0.404682	0.388227	2		416	299	0.397993	0.331104	0.404682	0.377926	0		416	300	0.376667	0.393333	0.373333	0.381111	0
	417	299	0.41	0.34	0.451505	0.400502	2		417	299	0.411371	0.364548	0.451505	0.409142	0		417	300	0.366667	0.35	0.4	0.372222	0
	418	299	0.4	0.4	0.424749	0.40825	2		418	299	0.401338	0.384615	0.424749	0.403567	0		418	300	0.343333	0.36	0.37	0.357778	0
	419	299	0.39	0.396667	0.408027	0.398231	2		419	299	0.391304	0.344482	0.408027	0.381271	0		419	300	0.343333	0.383333	0.38	0.368889	0
	420	299	0.386667	0.38	0.367893	0.378187	2		420	299	0.38796	0.374582	0.367893	0.376812	0		420	300	0.38	0.41	0.39	0.393333	0
	421	299	0.423333	0.386667	0.367893	0.392631	2		421	299	0.424749	0.384615	0.367893	0.392419	0		421	300	0.4	0.373333	0.416667	0.396667	0
	422	299	0.396667	0.403333	0.38796	0.395987	2		422	299	0.397993	0.381271	0.38796	0.389075	0		422	300	0.376667	0.34	0.33	0.348889	0
	423	299	0.386667	0.356667	0.384615	0.375983	2		423	299	0.38796	0.347826	0.384615	0.373467	0		423	300	0.406667	0.396667	0.41	0.404444	0
	424	299	0.366667	0.37	0.394649	0.377105	2		424	299	0.367893	0.371237	0.394649	0.377926	0		424	300	0.376667	0.33	0.376667	0.361111	0
	425	299	0.403333	0.396667	0.381271	0.393757	2		425	299	0.404682	0.364548	0.381271	0.383501	0		425	300	0.376667	0.41	0.393333	0.393333	0
	426	299	0.426667	0.373333	0.394649	0.398216	2		426	299	0.428094	0.351171	0.394649	0.391304	0		426	300	0.376667	0.313333	0.373333	0.354444	0
	427	299	0.42	0.433333	0.374582	0.409305	2		427	299	0.421405	0.351171	0.374582	0.382386	0		427	300	0.423333	0.403333	0.34	0.388889	0
	428	299	0.323333	0.353333	0.411371	0.362679	2		428	299	0.324415	0.331104	0.411371	0.35563	0		428	300	0.313333	0.373333	0.386667	0.357778	0
	429	299	0.41	0.406667	0.411371	0.409346	2		429	299	0.411371	0.384615	0.411371	0.402453	0		429	300	0.373333	0.39	0.343333	0.368889	0
	430	299	0.39	0.45	0.408027	0.416009	2		430	299	0.391304	0.384615	0.408027	0.394649	0		430	300	0.363333	0.366667	0.376667	0.368889	0
	431	299	0.406667	0.373333	0.394649	0.39155	2		431	299	0.408027	0.404682	0.394649	0.402453	0		431	300	0.426667	0.38	0.366667	0.391111	0
	432	299	0.41	0.4	0.38796	0.39932	2		432	299	0.411371	0.371237	0.38796	0.39019	0		432	300	0.41	0.396667	0.413333	0.406667	0
	433	299	0.37	0.416667	0.377926	0.388198	2		433	299	0.371237	0.414716	0.377926	0.38796	0		433	300	0.383333	0.36	0.433333	0.392222	0
	434	299	0.373333	0.436667	0.384615	0.398205	2		434	299	0.374582	0.371237	0.384615	0.376812	0		434	300	0.356667	0.406667	0.43	0.397778	0
	435	299	0.436667	0.326667	0.377926	0.38042	2		435	299	0.438127	0.354515	0.377926	0.39019	0		435	300	0.386667	0.383333	0.346667	0.372222	0
	436	299	0.416667	0.366667	0.434783	0.406039	2		436	299	0.41806	0.431438	0.434783	0.428094	0		436	300	0.4	0.396667	0.4	0.398889	0
	437	299	0.433333	0.436667	0.381271	0.41709	2		437	299	0.434783	0.411371	0.381271	0.409142	0		437	300	0.45	0.386667	0.37	0.402222	0
	438	299	0.413333	0.416667	0.35786	0.395953	2		438	299	0.414716	0.341137	0.35786	0.371237	0		438	300	0.383333	0.426667	0.41	0.406667	0
	439	299	0.4	0.376667	0.377926	0.384864	2		439	299	0.401338	0.421405	0.377926	0.400223	0		439	300	0.383333	0.416667	0.393333	0.397778	0
	440	299	0.416667	0.403333	0.414716	0.411572	2		440	299	0.41806	0.331104	0.414716	0.38796	0		440	300	0.39	0.356667	0.393333	0.38	0
	441	299	0.376667	0.393333	0.414716	0.394905	2		441	299	0.377926	0.331104	0.414716	0.374582	0		441	300	0.406667	0.39	0.426667	0.407778	0
	442	299	0.383333	0.366667	0.35786	0.369287	2		442	299	0.384615	0.337793	0.35786	0.360089	0		442	300	0.393333	0.38	0.396667	0.39	0
	443	299	0.346667	0.383333	0.354515	0.361505	2		443	299	0.347826	0.404682	0.354515	0.369008	0		443	300	0.346667	0.44	0.39	0.392222	0
	444	299	0.386667	0.393333	0.35786	0.379287	2		444	299	0.38796	0.371237	0.35786	0.372352	0		444	300	0.41	0.393333	0.336667	0.38	0
	445	299	0.393333	0.393333	0.381271	0.389313	2		445	299	0.394649	0.351171	0.381271	0.375697	0		445	300	0.443333	0.416667	0.376667	0.412222	0
	446	299	0.443333	0.406667	0.391304	0.413768	2		446	299	0.444816	0.411371	0.391304	0.415831	0		446	300	0.376667	0.366667	0.393333	0.378889	0
	447	299	0.376667	0.396667	0.377926	0.383753	2		447	299	0.377926	0.364548	0.377926	0.373467	0		447	300	0.36	0.353333	0.413333	0.375556	0
	448	299	0.343333	0.4	0.377926	0.373753	2		448	299	0.344482	0.408027	0.377926	0.376812	0		448	300	0.43	0.383333	0.38	0.397778	0
	449	299	0.4	0.35	0.361204	0.370401	2		449	299	0.401338	0.341137	0.361204	0.367893	0		449	300	0.406667	0.473333	0.35	0.41	0
	450	299	0.343333	0.413333	0.371237	0.375968	2		450	299	0.344482	0.428094	0.371237	0.381271	0		450	300	0.37	0.39	0.39	0.383333	0
	451	299	0.373333	0.403333	0.448161	0.408276	2		451	299	0.374582	0.327759	0.448161	0.383501	0		451	300	0.35	0.39	0.366667	0.368889	0
	452	299	0.42	0.376667	0.361204	0.385957	2		452	299	0.421405	0.371237	0.361204	0.384615	0		452	300	0.396667	0.353333	0.373333	0.374444	0
	453	299	0.386667	0.396667	0.471572	0.418302	2		453	299	0.38796	0.364548	0.471572	0.408027	0		453	300	0.36	0.373333	0.38	0.371111	0
	454	299	0.393333	0.396667	0.381271	0.390424	2		454	299	0.394649	0.394649	0.381271	0.39019	0		454	300	0.4	0.393333	0.406667	0.4	0
	455	299	0.386667	0.413333	0.381271	0.393757	2		455	299	0.38796	0.377926	0.381271	0.382386	0		455	300	0.476667	0.393333	0.346667	0.405556	0
	456	299	0.396667	0.393333	0.384615	0.391538	2		456	299	0.397993	0.381271	0.384615	0.38796	0		456	300	0.376667	0.41	0.37	0.385556	0
	457	299	0.366667	0.346667	0.414716	0.376016	2		457	299	0.367893	0.371237	0.414716	0.384615	0		457	300	0.38	0.343333	0.36	0.361111	0
	458	299	0.373333	0.38	0.408027	0.38712	2		458	299	0.374582	0.361204	0.408027	0.381271	0		458	300	0.433333	0.396667	0.41	0.413333	0
	459	299	0.383333	0.453333	0.391304	0.409324	2		459	299	0.384615	0.384615	0.391304	0.386845	0		459	300	0.383333	0.333333	0.393333	0.37	0
	460	299	0.343333	0.386667	0.391304	0.373768	2		460	299	0.344482	0.374582	0.391304	0.370123	0		460	300	0.376667	0.39	0.343333	0.37	0
	461	299	0.373333	0.386667	0.408027	0.389342	2		461	299	0.374582	0.41806	0.408027	0.400223	0		461	300	0.383333	0.336667	0.336667	0.352222	0
	462	299	0.423333	0.393333	0.401338	0.406001	2		462	299	0.424749	0.35786	0.401338	0.394649	0		462	300	0.383333	0.426667	0.37	0.393333	0
	463	299	0.383333	0.363333	0.397993	0.381553	2		463	299	0.384615	0.411371	0.397993	0.397993	0		463	300	0.36	0.4	0.38	0.38	0
	464	299	0.37	0.38	0.377926	0.375975	2		464	299	0.371237	0.354515	0.377926	0.367893	0		464	300	0.393333	0.43	0.393333	0.405556	0
	465	299	0.366667	0.366667	0.408027	0.380453	2		465	299	0.367893	0.354515	0.408027	0.376812	0		465	300	0.416667	0.386667	0.376667	0.393333	0
	466	299	0.363333	0.436667	0.428094	0.409365	2		466	299	0.364548	0.344482	0.428094	0.379041	0		466	300	0.363333	0.383333	0.39	0.378889	0
	467	299	0.376667	0.383333	0.41806	0.392687	2		467	299	0.377926	0.394649	0.41806	0.396878	0		467	300	0.356667	0.376667	0.426667	0.386667	0
	468	299	0.43	0.4	0.414716	0.414905	2		468	299	0.431438	0.414716	0.414716	0.42029	0		468	300	0.406667	0.39	0.343333	0.38	0
	469	299	0.366667	0.393333	0.411371	0.390457	2		469	299	0.367893	0.38796	0.411371	0.389075	0		469	300	0.38	0.35	0.393333	0.374444	0
	470	299	0.383333	0.386667	0.401338	0.390446	2		470	299	0.384615	0.448161	0.401338	0.411371	0		470	300	0.403333	0.416667	0.423333	0.414444	0
	471	299	0.386667	0.38	0.397993	0.38822	2		471	299	0.38796	0.371237	0.397993	0.38573	0		471	300	0.386667	0.43	0.453333	0.423333	0
	472	299	0.37	0.376667	0.41806	0.388242	2		472	299	0.371237	0.337793	0.41806	0.375697	0		472	300	0.346667	0.386667	0.376667	0.37	0
	473	299	0.373333	0.36	0.454849	0.396061	2		473	299	0.374582	0.401338	0.454849	0.410256	0		473	300	0.363333	0.406667	0.376667	0.382222	0
	474	299	0.413333	0.41	0.371237	0.39819	2		474	299	0.414716	0.331104	0.371237	0.372352	0		474	300	0.386667	0.443333	0.366667	0.398889	0
	475	299	0.37	0.373333	0.377926	0.373753	2		475	299	0.371237	0.341137	0.377926	0.363434	0		475	300	0.406667	0.426667	0.393333	0.408889	0
	476	299	0.383333	0.36	0.374582	0.372638	2		476	299	0.384615	0.35786	0.374582	0.372352	0		476	300	0.376667	0.33	0.426667	0.377778	0
	477	299	0.376667	0.413333	0.364548	0.384849	2		477	299	0.377926	0.371237	0.364548	0.371237	0		477	300	0.416667	0.373333	0.37	0.386667	0
	478	299	0.44	0.423333	0.408027	0.423787	2		478	299	0.441472	0.377926	0.408027	0.409142	0		478	300	0.34	0.363333	0.39	0.364444	0
	479	299	0.4	0.353333	0.414716	0.38935	2		479	299	0.401338	0.331104	0.414716	0.382386	0		479	300	0.31	0.336667	0.413333	0.353333	0
	480	299	0.423333	0.386667	0.391304	0.400435	2		480	299	0.424749	0.381271	0.391304	0.399108	0		480	300	0.366667	0.39	0.39	0.382222	0
	481	299	0.383333	0.403333	0.337793	0.37482	2		481	299	0.384615	0.341137	0.337793	0.354515	0		481	300	0.373333	0.41	0.473333	0.418889	0
	482	299	0.4	0.39	0.404682	0.398227	2		482	299	0.401338	0.337793	0.404682	0.381271	0		482	300	0.4	0.413333	0.4	0.404444	0
	483	299	0.41	0.343333	0.381271	0.378201	2		483	299	0.411371	0.394649	0.381271	0.395764	0		483	300	0.38	0.36	0.376667	0.372222	0
	484	299	0.346667	0.386667	0.421405	0.384913	2		484	299	0.347826	0.314381	0.421405	0.361204	0		484	300	0.416667	0.4	0.373333	0.396667	0
	485	299	0.423333	0.416667	0.391304	0.410435	2		485	299	0.424749	0.377926	0.391304	0.397993	0		485	300	0.43	0.396667	0.403333	0.41	0
	486	299	0.356667	0.386667	0.397993	0.380442	2		486	299	0.35786	0.364548	0.397993	0.373467	0		486	300	0.396667	0.403333	0.376667	0.392222	0
	487	299	0.41	0.36	0.377926	0.382642	2		487	299	0.411371	0.391304	0.377926	0.393534	0		487	300	0.383333	0.36	0.37	0.371111	0
	488	299	0.383333	0.383333	0.394649	0.387105	2		488	299	0.384615	0.381271	0.394649	0.386845	0		488	300	0.38	0.313333	0.426667	0.373333	0
	489	299	0.416667	0.383333	0.408027	0.402676	2		489	299	0.41806	0.404682	0.408027	0.410256	0		489	300	0.403333	0.383333	0.346667	0.377778	0
	490	299	0.41	0.4	0.354515	0.388172	2		490	299	0.411371	0.374582	0.354515	0.380156	0		490	300	0.413333	0.356667	0.383333	0.384444	0
	491	299	0.413333	0.396667	0.454849	0.421616	2		491	299	0.414716	0.391304	0.454849	0.42029	0		491	300	0.36	0.353333	0.336667	0.35	0
	492	299	0.38	0.39	0.41806	0.39602	2		492	299	0.381271	0.351171	0.41806	0.383501	0		492	300	0.386667	0.42	0.376667	0.394444	0
	493	299	0.383333	0.386667	0.377926	0.382642	2		493	299	0.384615	0.381271	0.377926	0.381271	0		493	300	0.34	0.39	0.376667	0.368889	0
	494	299	0.423333	0.42	0.408027	0.41712	2		494	299	0.424749	0.354515	0.408027	0.395764	0		494	300	0.383333	0.356667	0.4	0.38	0
	495	299	0.4	0.366667	0.404682	0.39045	2		495	299	0.401338	0.347826	0.404682	0.384615	0		495	300	0.403333	0.39	0.42	0.404444	0
	496	299	0.433333	0.396667	0.364548	0.398183	2		496	299	0.434783	0.344482	0.364548	0.381271	0		496	300	0.433333	0.33	0.443333	0.402222	0
	497	299	0.4	0.366667	0.344482	0.370383	2		497	299	0.401338	0.428094	0.344482	0.391304	0		497	300	0.47	0.396667	0.4	0.422222	0
	498	299	0.426667	0.333333	0.401338	0.387113	2		498	299	0.428094	0.38796	0.401338	0.405797	0		498	300	0.413333	0.396667	0.423333	0.411111	0
	499	299	0.41	0.39	0.377926	0.392642	2		499	299	0.411371	0.361204	0.377926	0.383501	0		499	300	0.37	0.393333	0.446667	0.403333	0
	500	299	0.426667	0.36	0.438127	0.408265	2		500	299	0.428094	0.351171	0.438127	0.405797	0		500	300	0.323333	0.376667	0.406667	0.368889	0
	501	299	0.38	0.396667	0.408027	0.394898	2		501	299	0.381271	0.384615	0.408027	0.391304	0		501	300	0.39	0.36	0.423333	0.391111	0
	502	299	0.416667	0.383333	0.381271	0.393757	2		502	299	0.41806	0.35786	0.381271	0.38573	0		502	300	0.376667	0.396667	0.333333	0.368889	0
	503	299	0.373333	0.383333	0.451505	0.402724	2		503	299	0.374582	0.391304	0.451505	0.405797	0		503	300	0.446667	0.323333	0.353333	0.374444	0
	504	299	0.366667	0.4	0.35786	0.374842	2		504	299	0.367893	0.341137	0.35786	0.35563	0		504	300	0.333333	0.366667	0.41	0.37	0
	505	299	0.383333	0.363333	0.414716	0.387127	2		505	299	0.384615	0.384615	0.414716	0.394649	0		505	300	0.346667	0.37	0.356667	0.357778	0
	506	299	0.466667	0.39	0.397993	0.41822	2		506	299	0.468227	0.434783	0.397993	0.433668	0		506	300	0.406667	0.373333	0.343333	0.374444	0
	507	299	0.39	0.416667	0.411371	0.406013	2		507	299	0.391304	0.347826	0.411371	0.383501	0		507	300	0.35	0.363333	0.376667	0.363333	0
	508	299	0.423333	0.416667	0.397993	0.412664	2		508	299	0.424749	0.404682	0.397993	0.409142	0		508	300	0.34	0.38	0.413333	0.377778	0
	509	299	0.4	0.376667	0.371237	0.382635	2		509	299	0.401338	0.38796	0.371237	0.386845	0		509	300	0.393333	0.373333	0.44	0.402222	0
	510	299	0.41	0.413333	0.411371	0.411568	2		510	299	0.411371	0.361204	0.411371	0.394649	0		510	300	0.386667	0.34	0.386667	0.371111	0
	511	299	0.34	0.42	0.41806	0.392687	2		511	299	0.341137	0.381271	0.41806	0.380156	0		511	300	0.356667	0.383333	0.376667	0.372222	0
	512	299	0.41	0.35	0.408027	0.389342	2		512	299	0.411371	0.347826	0.408027	0.389075	0		512	300	0.43	0.42	0.39	0.413333	0
	513	299	0.473333	0.39	0.424749	0.429361	2		513	299	0.474916	0.381271	0.424749	0.426979	0		513	300	0.323333	0.326667	0.356667	0.335556	0
	514	299	0.396667	0.403333	0.41806	0.40602	2		514	299	0.397993	0.384615	0.41806	0.400223	0		514	300	0.33	0.403333	0.383333	0.372222	0
	515	299	0.426667	0.413333	0.377926	0.405975	2		515	299	0.428094	0.38796	0.377926	0.397993	0		515	300	0.403333	0.363333	0.37	0.378889	0
	516	299	0.386667	0.386667	0.331104	0.368146	2		516	299	0.38796	0.414716	0.331104	0.377926	0		516	300	0.336667	0.376667	0.346667	0.353333	0
	517	299	0.476667	0.426667	0.38796	0.430431	2		517	299	0.478261	0.364548	0.38796	0.410256	0		517	300	0.396667	0.406667	0.396667	0.4	0
	518	299	0.403333	0.406667	0.428094	0.412698	2		518	299	0.404682	0.35786	0.428094	0.396878	0		518	300	0.403333	0.403333	0.43	0.412222	0
	519	299	0.386667	0.373333	0.434783	0.398261	2		519	299	0.38796	0.334448	0.434783	0.38573	0		519	300	0.426667	0.393333	0.423333	0.414444	0
	520	299	0.406667	0.39	0.397993	0.39822	2		520	299	0.408027	0.364548	0.397993	0.39019	0		520	300	0.38	0.4	0.403333	0.394444	0
	521	299	0.41	0.383333	0.404682	0.399339	2		521	299	0.411371	0.371237	0.404682	0.395764	0		521	300	0.36	0.37	0.376667	0.368889	0
	522	299	0.363333	0.426667	0.391304	0.393768	2		522	299	0.364548	0.394649	0.391304	0.383501	0		522	300	0.386667	0.34	0.403333	0.376667	0
	523	299	0.45	0.396667	0.381271	0.409313	2		523	299	0.451505	0.317726	0.381271	0.383501	0		523	300	0.38	0.38	0.353333	0.371111	0
	524	299	0.366667	0.42	0.421405	0.40269	2		524	299	0.367893	0.38796	0.421405	0.392419	0		524	300	0.426667	0.38	0.403333	0.403333	0
	525	299	0.396667	0.4	0.371237	0.389301	2		525	299	0.397993	0.361204	0.371237	0.376812	0		525	300	0.41	0.41	0.39	0.403333	0
	526	299	0.426667	0.39	0.374582	0.397083	2		526	299	0.428094	0.431438	0.374582	0.411371	0		526	300	0.386667	0.433333	0.43	0.416667	0
	527	299	0.393333	0.37	0.397993	0.387109	2		527	299	0.394649	0.294314	0.397993	0.362319	0		527	300	0.326667	0.393333	0.396667	0.372222	0
	528	299	0.36	0.37	0.397993	0.375998	2		528	299	0.361204	0.381271	0.397993	0.380156	0		528	300	0.376667	0.426667	0.37	0.391111	0
	529	299	0.396667	0.353333	0.41806	0.389353	2		529	299	0.397993	0.317726	0.41806	0.377926	0		529	300	0.323333	0.423333	0.416667	0.387778	0
	530	299	0.37	0.426667	0.364548	0.387072	2		530	299	0.371237	0.371237	0.364548	0.369008	0		530	300	0.363333	0.36	0.376667	0.366667	0
	531	299	0.366667	0.393333	0.428094	0.396031	2		531	299	0.367893	0.367893	0.428094	0.38796	0		531	300	0.396667	0.396667	0.37	0.387778	0
	532	299	0.373333	0.406667	0.384615	0.388205	2		532	299	0.374582	0.41806	0.384615	0.392419	0		532	300	0.373333	0.376667	0.376667	0.375556	0
	533	299	0.396667	0.406667	0.397993	0.400442	2		533	299	0.397993	0.35786	0.397993	0.384615	0		533	300	0.38	0.406667	0.406667	0.397778	0
	534	299	0.363333	0.35	0.384615	0.365983	2		534	299	0.364548	0.414716	0.384615	0.38796	0		534	300	0.396667	0.356667	0.413333	0.388889	0
	535	299	0.413333	0.38	0.361204	0.384846	2		535	299	0.414716	0.391304	0.361204	0.389075	0		535	300	0.426667	0.443333	0.4	0.423333	0
	536	299	0.446667	0.35	0.374582	0.390416	2		536	299	0.448161	0.354515	0.374582	0.392419	0		536	300	0.333333	0.376667	0.38	0.363333	0
	537	299	0.406667	0.333333	0.41806	0.38602	2		537	299	0.408027	0.377926	0.41806	0.401338	0		537	300	0.356667	0.37	0.366667	0.364444	0
	538	299	0.42	0.4	0.364548	0.394849	2		538	299	0.421405	0.384615	0.364548	0.39019	0		538	300	0.393333	0.41	0.406667	0.403333	0
	539	299	0.396667	0.386667	0.438127	0.407153	2		539	299	0.397993	0.361204	0.438127	0.399108	0		539	300	0.383333	0.456667	0.426667	0.422222	0
	540	299	0.453333	0.373333	0.371237	0.399301	2		540	299	0.454849	0.384615	0.371237	0.403567	0		540	300	0.363333	0.406667	0.373333	0.381111	0
	541	299	0.406667	0.416667	0.394649	0.405994	2		541	299	0.408027	0.371237	0.394649	0.391304	0		541	300	0.37	0.36	0.39	0.373333	0
	542	299	0.436667	0.386667	0.377926	0.40042	2		542	299	0.438127	0.381271	0.377926	0.399108	0		542	300	0.393333	0.37	0.32	0.361111	0
	543	299	0.416667	0.38	0.421405	0.406024	2		543	299	0.41806	0.381271	0.421405	0.406912	0		543	300	0.336667	0.393333	0.386667	0.372222	0
	544	299	0.406667	0.38	0.391304	0.392657	2		544	299	0.408027	0.337793	0.391304	0.379041	0		544	300	0.383333	0.383333	0.396667	0.387778	0
	545	299	0.426667	0.413333	0.38796	0.40932	2		545	299	0.428094	0.35786	0.38796	0.391304	0		545	300	0.44	0.33	0.366667	0.378889	0
	546	299	0.383333	0.38	0.381271	0.381535	2		546	299	0.384615	0.367893	0.381271	0.377926	0		546	300	0.4	0.433333	0.386667	0.406667	0
	547	299	0.38	0.39	0.424749	0.39825	2		547	299	0.381271	0.384615	0.424749	0.396878	0		547	300	0.433333	0.436667	0.38	0.416667	0
	548	299	0.416667	0.396667	0.408027	0.40712	2		548	299	0.41806	0.364548	0.408027	0.396878	0		548	300	0.38	0.383333	0.39	0.384444	0
	549	299	0.346667	0.413333	0.411371	0.390457	2		549	299	0.347826	0.384615	0.411371	0.381271	0		549	300	0.41	0.446667	0.413333	0.423333	0
	550	299	0.43	0.423333	0.424749	0.426027	2		550	299	0.431438	0.337793	0.424749	0.397993	0		550	300	0.406667	0.343333	0.393333	0.381111	0
	551	299	0.41	0.376667	0.458194	0.414954	2		551	299	0.411371	0.347826	0.458194	0.405797	0		551	300	0.34	0.36	0.353333	0.351111	0
	552	299	0.416667	0.383333	0.35786	0.385953	2		552	299	0.41806	0.381271	0.35786	0.38573	0		552	300	0.373333	0.373333	0.373333	0.373333	0
	553	299	0.4	0.396667	0.334448	0.377038	2		553	299	0.401338	0.35786	0.334448	0.364548	0		553	300	0.42	0.396667	0.386667	0.401111	0
	554	299	0.41	0.38	0.35786	0.38262	2		554	299	0.411371	0.367893	0.35786	0.379041	0		554	300	0.4	0.343333	0.42	0.387778	0
	555	299	0.386667	0.36	0.401338	0.382668	2		555	299	0.38796	0.367893	0.401338	0.38573	0		555	300	0.333333	0.436667	0.35	0.373333	0
	556	299	0.38	0.4	0.444816	0.408272	2		556	299	0.381271	0.347826	0.444816	0.391304	0		556	300	0.41	0.343333	0.36	0.371111	0
	557	299	0.43	0.423333	0.428094	0.427142	2		557	299	0.431438	0.377926	0.428094	0.412486	0		557	300	0.36	0.356667	0.39	0.368889	0
	558	299	0.453333	0.373333	0.367893	0.398187	2		558	299	0.454849	0.38796	0.367893	0.403567	0		558	300	0.39	0.376667	0.396667	0.387778	0
	559	299	0.43	0.373333	0.411371	0.404902	2		559	299	0.431438	0.384615	0.411371	0.409142	0		559	300	0.43	0.39	0.42	0.413333	0
	560	299	0.4	0.383333	0.441472	0.408268	2		560	299	0.401338	0.341137	0.441472	0.394649	0		560	300	0.343333	0.35	0.353333	0.348889	0
	561	299	0.396667	0.36	0.428094	0.39492	2		561	299	0.397993	0.344482	0.428094	0.39019	0		561	300	0.416667	0.373333	0.383333	0.391111	0
	562	299	0.343333	0.403333	0.491639	0.412768	2		562	299	0.344482	0.41806	0.491639	0.41806	0		562	300	0.406667	0.373333	0.386667	0.388889	0
	563	299	0.413333	0.396667	0.441472	0.417157	2		563	299	0.414716	0.371237	0.441472	0.409142	0		563	300	0.37	0.4	0.436667	0.402222	0
	564	299	0.34	0.39	0.354515	0.361505	2		564	299	0.341137	0.374582	0.354515	0.356745	0		564	300	0.373333	0.393333	0.366667	0.377778	0
	565	299	0.453333	0.463333	0.374582	0.430416	2		565	299	0.454849	0.397993	0.374582	0.409142	0		565	300	0.376667	0.376667	0.413333	0.388889	0
	566	299	0.37	0.38	0.391304	0.380435	2		566	299	0.371237	0.374582	0.391304	0.379041	0		566	300	0.37	0.386667	0.333333	0.363333	0
	567	299	0.423333	0.37	0.401338	0.398224	2		567	299	0.424749	0.421405	0.401338	0.415831	0		567	300	0.386667	0.38	0.37	0.378889	0
	568	299	0.383333	0.416667	0.408027	0.402676	2		568	299	0.384615	0.384615	0.408027	0.392419	0		568	300	0.4	0.336667	0.363333	0.366667	0
	569	299	0.406667	0.383333	0.431438	0.407146	2		569	299	0.408027	0.364548	0.431438	0.401338	0		569	300	0.4	0.39	0.38	0.39	0
	570	299	0.34	0.41	0.394649	0.38155	2		570	299	0.341137	0.374582	0.394649	0.370123	0		570	300	0.423333	0.346667	0.34	0.37	0
	571	299	0.403333	0.376667	0.35786	0.379287	2		571	299	0.404682	0.294314	0.35786	0.352285	0		571	300	0.433333	0.37	0.39	0.397778	0
	572	299	0.396667	0.393333	0.384615	0.391538	2		572	299	0.397993	0.438127	0.384615	0.406912	0		572	300	0.423333	0.453333	0.43	0.435556	0
	573	299	0.43	0.396667	0.397993	0.40822	2		573	299	0.431438	0.371237	0.397993	0.400223	0		573	300	0.373333	0.37	0.373333	0.372222	0
	574	299	0.413333	0.426667	0.394649	0.41155	2		574	299	0.414716	0.404682	0.394649	0.404682	0		574	300	0.4	0.423333	0.423333	0.415556	0
	575	299	0.353333	0.42	0.381271	0.384868	2		575	299	0.354515	0.347826	0.381271	0.361204	0		575	300	0.34	0.353333	0.353333	0.348889	0
	576	299	0.383333	0.393333	0.347826	0.374831	2		576	299	0.384615	0.411371	0.347826	0.381271	0		576	300	0.31	0.416667	0.373333	0.366667	0
	577	299	0.446667	0.423333	0.411371	0.427124	2		577	299	0.448161	0.361204	0.411371	0.406912	0		577	300	0.386667	0.416667	0.42	0.407778	0
	578	299	0.393333	0.38	0.41806	0.397131	2		578	299	0.394649	0.397993	0.41806	0.403567	0		578	300	0.37	0.326667	0.403333	0.366667	0
	579	299	0.403333	0.363333	0.381271	0.382646	2		579	299	0.404682	0.331104	0.381271	0.372352	0		579	300	0.35	0.33	0.4	0.36	0
	580	299	0.44	0.42	0.404682	0.421561	2		580	299	0.441472	0.367893	0.404682	0.404682	0		580	300	0.39	0.42	0.393333	0.401111	0
	581	299	0.386667	0.393333	0.414716	0.398239	2		581	299	0.38796	0.354515	0.414716	0.38573	0		581	300	0.42	0.413333	0.45	0.427778	0
	582	299	0.42	0.34	0.421405	0.393802	2		582	299	0.421405	0.367893	0.421405	0.403567	0		582	300	0.406667	0.37	0.416667	0.397778	0
	583	299	0.41	0.373333	0.397993	0.393776	2		583	299	0.411371	0.397993	0.397993	0.402453	0		583	300	0.353333	0.376667	0.36	0.363333	0
	584	299	0.363333	0.416667	0.414716	0.398239	2		584	299	0.364548	0.374582	0.414716	0.384615	0		584	300	0.39	0.373333	0.386667	0.383333	0
	585	299	0.366667	0.433333	0.364548	0.388183	2		585	299	0.367893	0.38796	0.364548	0.373467	0		585	300	0.403333	0.38	0.366667	0.383333	0
	586	299	0.373333	0.383333	0.381271	0.379313	2		586	299	0.374582	0.381271	0.381271	0.379041	0		586	300	0.403333	0.4	0.386667	0.396667	0
	587	299	0.4	0.43	0.394649	0.408216	2		587	299	0.401338	0.38796	0.394649	0.394649	0		587	300	0.393333	0.34	0.373333	0.368889	0
	588	299	0.44	0.38	0.408027	0.409342	2		588	299	0.441472	0.391304	0.408027	0.413601	0		588	300	0.38	0.4	0.356667	0.378889	0
	589	299	0.4	0.353333	0.394649	0.382661	2		589	299	0.401338	0.367893	0.394649	0.38796	0		589	300	0.356667	0.41	0.383333	0.383333	0
	590	299	0.36	0.433333	0.411371	0.401568	2		590	299	0.361204	0.367893	0.411371	0.380156	0		590	300	0.36	0.406667	0.383333	0.383333	0
	591	299	0.373333	0.373333	0.38796	0.378209	2		591	299	0.374582	0.344482	0.38796	0.369008	0		591	300	0.336667	0.38	0.393333	0.37	0
	592	299	0.383333	0.376667	0.404682	0.388227	2		592	299	0.384615	0.424749	0.404682	0.404682	0		592	300	0.343333	0.376667	0.366667	0.362222	0
	593	299	0.393333	0.463333	0.384615	0.413761	2		593	299	0.394649	0.374582	0.384615	0.384615	0		593	300	0.376667	0.38	0.333333	0.363333	0
	594	299	0.413333	0.423333	0.397993	0.411553	2		594	299	0.414716	0.367893	0.397993	0.393534	0		594	300	0.393333	0.356667	0.443333	0.397778	0
	595	299	0.333333	0.4	0.404682	0.379339	2		595	299	0.334448	0.35786	0.404682	0.365663	0		595	300	0.416667	0.386667	0.393333	0.398889	0
	596	299	0.366667	0.416667	0.428094	0.403809	2		596	299	0.367893	0.404682	0.428094	0.400223	0		596	300	0.39	0.406667	0.376667	0.391111	0
	597	299	0.386667	0.376667	0.377926	0.38042	2		597	299	0.38796	0.371237	0.377926	0.379041	0		597	300	0.37	0.416667	0.41	0.398889	0
	598	299	0.393333	0.34	0.354515	0.362616	2		598	299	0.394649	0.364548	0.354515	0.371237	0		598	300	0.32	0.333333	0.373333	0.342222	0
	599	299	0.373333	0.403333	0.397993	0.391553	2		599	299	0.374582	0.394649	0.397993	0.389075	0		599	300	0.38	0.326667	0.373333	0.36	0
	600	299	0.416667	0.423333	0.441472	0.427157	2		600	299	0.41806	0.311037	0.441472	0.39019	0		600	300	0.386667	0.376667	0.41	0.391111	0
	601	299	0.436667	0.39	0.421405	0.416024	2		601	299	0.438127	0.364548	0.421405	0.408027	0		601	300	0.426667	0.426667	0.44	0.431111	0
	602	299	0.38	0.366667	0.404682	0.383783	2		602	299	0.381271	0.391304	0.404682	0.392419	0		602	300	0.383333	0.386667	0.363333	0.377778	0
	603	299	0.4	0.38	0.421405	0.400468	2		603	299	0.401338	0.331104	0.421405	0.384615	0		603	300	0.346667	0.37	0.353333	0.356667	0
	604	299	0.396667	0.396667	0.428094	0.407142	2		604	299	0.397993	0.381271	0.428094	0.402453	0		604	300	0.38	0.376667	0.426667	0.394444	0
	605	299	0.406667	0.396667	0.381271	0.394868	2		605	299	0.408027	0.394649	0.381271	0.394649	0		605	300	0.426667	0.39	0.393333	0.403333	0
	606	299	0.443333	0.35	0.397993	0.397109	2		606	299	0.444816	0.404682	0.397993	0.415831	0		606	300	0.373333	0.39	0.326667	0.363333	0
	607	299	0.396667	0.363333	0.434783	0.398261	2		607	299	0.397993	0.397993	0.434783	0.410256	0		607	300	0.376667	0.38	0.38	0.378889	0
	608	299	0.406667	0.396667	0.344482	0.382605	2		608	299	0.408027	0.354515	0.344482	0.369008	0		608	300	0.393333	0.373333	0.356667	0.374444	0
	609	299	0.363333	0.416667	0.444816	0.408272	2		609	299	0.364548	0.367893	0.444816	0.392419	0		609	300	0.356667	0.39	0.35	0.365556	0
	610	299	0.363333	0.4	0.411371	0.391568	2		610	299	0.364548	0.371237	0.411371	0.382386	0		610	300	0.383333	0.393333	0.35	0.375556	0
	611	299	0.42	0.42	0.431438	0.423813	2		611	299	0.421405	0.334448	0.431438	0.395764	0		611	300	0.33	0.356667	0.333333	0.34	0
	612	299	0.393333	0.37	0.404682	0.389339	2		612	299	0.394649	0.341137	0.404682	0.380156	0		612	300	0.356667	0.366667	0.356667	0.36	0
	613	299	0.423333	0.416667	0.411371	0.417124	2		613	299	0.424749	0.411371	0.411371	0.415831	0		613	300	0.403333	0.393333	0.363333	0.386667	0
	614	299	0.373333	0.44	0.361204	0.391512	2		614	299	0.374582	0.384615	0.361204	0.373467	0		614	300	0.356667	0.39	0.39	0.378889	0
	615	299	0.36	0.373333	0.38796	0.373764	2		615	299	0.361204	0.351171	0.38796	0.366778	0		615	300	0.36	0.363333	0.403333	0.375556	0
	616	299	0.42	0.436667	0.381271	0.412646	2		616	299	0.421405	0.35786	0.381271	0.386845	0		616	300	0.35	0.383333	0.37	0.367778	0
	617	299	0.433333	0.386667	0.391304	0.403768	2		617	299	0.434783	0.327759	0.391304	0.384615	0		617	300	0.346667	0.396667	0.383333	0.375556	0
	618	299	0.373333	0.353333	0.441472	0.389379	2		618	299	0.374582	0.307692	0.441472	0.374582	0		618	300	0.383333	0.353333	0.356667	0.364444	0
	619	299	0.353333	0.38	0.361204	0.364846	2		619	299	0.354515	0.394649	0.361204	0.370123	0		619	300	0.366667	0.33	0.33	0.342222	0
	620	299	0.396667	0.416667	0.371237	0.394857	2		620	299	0.397993	0.35786	0.371237	0.375697	0		620	300	0.356667	0.396667	0.416667	0.39	0
	621	299	0.4	0.393333	0.377926	0.39042	2		621	299	0.401338	0.391304	0.377926	0.39019	0		621	300	0.386667	0.363333	0.403333	0.384444	0
	622	299	0.4	0.426667	0.411371	0.412679	2		622	299	0.401338	0.394649	0.411371	0.402453	0		622	300	0.373333	0.423333	0.426667	0.407778	0
	623	299	0.383333	0.386667	0.374582	0.381527	2		623	299	0.384615	0.337793	0.374582	0.365663	0		623	300	0.433333	0.37	0.39	0.397778	0
	624	299	0.34	0.386667	0.414716	0.380461	2		624	299	0.341137	0.344482	0.414716	0.366778	0		624	300	0.363333	0.353333	0.4	0.372222	0
	625	299	0.37	0.346667	0.408027	0.374898	2		625	299	0.371237	0.424749	0.408027	0.401338	0		625	300	0.326667	0.373333	0.396667	0.365556	0
	626	299	0.443333	0.38	0.411371	0.411568	2		626	299	0.444816	0.367893	0.411371	0.408027	0		626	300	0.363333	0.396667	0.356667	0.372222	0
	627	299	0.406667	0.4	0.394649	0.400438	2		627	299	0.408027	0.35786	0.394649	0.386845	0		627	300	0.413333	0.413333	0.35	0.392222	0
	628	299	0.413333	0.33	0.401338	0.381557	2		628	299	0.414716	0.337793	0.401338	0.384615	0		628	300	0.396667	0.373333	0.44	0.403333	0
	629	299	0.4	0.396667	0.408027	0.401564	2		629	299	0.401338	0.301003	0.408027	0.370123	0		629	300	0.393333	0.396667	0.356667	0.382222	0
	630	299	0.4	0.41	0.334448	0.381483	2		630	299	0.401338	0.341137	0.334448	0.358974	0		630	300	0.353333	0.39	0.4	0.381111	0
	631	299	0.406667	0.373333	0.397993	0.392664	2		631	299	0.408027	0.377926	0.397993	0.394649	0		631	300	0.366667	0.433333	0.373333	0.391111	0
	632	299	0.343333	0.426667	0.371237	0.380412	2		632	299	0.344482	0.351171	0.371237	0.35563	0		632	300	0.36	0.413333	0.356667	0.376667	0
	633	299	0.406667	0.38	0.421405	0.40269	2		633	299	0.408027	0.384615	0.421405	0.404682	0		633	300	0.393333	0.363333	0.373333	0.376667	0
	634	299	0.376667	0.363333	0.371237	0.370412	2		634	299	0.377926	0.364548	0.371237	0.371237	0		634	300	0.38	0.38	0.4	0.386667	0
	635	299	0.4	0.366667	0.397993	0.38822	2		635	299	0.401338	0.381271	0.397993	0.393534	0		635	300	0.396667	0.34	0.37	0.368889	0
	636	299	0.456667	0.413333	0.38796	0.41932	2		636	299	0.458194	0.38796	0.38796	0.411371	0		636	300	0.406667	0.436667	0.353333	0.398889	0
	637	299	0.356667	0.436667	0.344482	0.379272	2		637	299	0.35786	0.408027	0.344482	0.370123	0		637	300	0.42	0.376667	0.33	0.375556	0
	638	299	0.386667	0.373333	0.401338	0.387113	2		638	299	0.38796	0.391304	0.401338	0.393534	0		638	300	0.36	0.363333	0.33	0.351111	0
	639	299	0.373333	0.393333	0.364548	0.377072	2		639	299	0.374582	0.38796	0.364548	0.375697	0		639	300	0.383333	0.376667	0.373333	0.377778	0
	640	299	0.426667	0.403333	0.414716	0.414905	2		640	299	0.428094	0.351171	0.414716	0.397993	0		640	300	0.386667	0.376667	0.376667	0.38	0
	641	299	0.383333	0.376667	0.408027	0.389342	2		641	299	0.384615	0.364548	0.408027	0.38573	0		641	300	0.383333	0.406667	0.38	0.39	0
	642	299	0.436667	0.383333	0.438127	0.419376	2		642	299	0.438127	0.374582	0.438127	0.416945	0		642	300	0.403333	0.396667	0.373333	0.391111	0
	643	299	0.393333	0.41	0.361204	0.388179	2		643	299	0.394649	0.354515	0.361204	0.370123	0		643	300	0.366667	0.386667	0.423333	0.392222	0
	644	299	0.426667	0.37	0.414716	0.403794	2		644	299	0.428094	0.374582	0.414716	0.405797	0		644	300	0.44	0.386667	0.403333	0.41	0
	645	299	0.413333	0.403333	0.41806	0.411576	2		645	299	0.414716	0.361204	0.41806	0.397993	0		645	300	0.383333	0.426667	0.38	0.396667	0
	646	299	0.383333	0.4	0.411371	0.398235	2		646	299	0.384615	0.367893	0.411371	0.38796	0		646	300	0.423333	0.376667	0.403333	0.401111	0
	647	299	0.413333	0.39	0.364548	0.389294	2		647	299	0.414716	0.351171	0.364548	0.376812	0		647	300	0.336667	0.42	0.413333	0.39	0
	648	299	0.413333	0.406667	0.41806	0.412687	2		648	299	0.414716	0.371237	0.41806	0.401338	0		648	300	0.443333	0.38	0.346667	0.39	0
	649	299	0.403333	0.413333	0.431438	0.416035	2		649	299	0.404682	0.38796	0.431438	0.408027	0		649	300	0.423333	0.36	0.4	0.394444	0
	650	299	0.42	0.403333	0.384615	0.40265	2		650	299	0.421405	0.397993	0.384615	0.401338	0		650	300	0.383333	0.32	0.376667	0.36	0
	651	299	0.38	0.373333	0.401338	0.38489	2		651	299	0.381271	0.371237	0.401338	0.384615	0		651	300	0.36	0.386667	0.423333	0.39	0
	652	299	0.42	0.416667	0.397993	0.411553	2		652	299	0.421405	0.351171	0.397993	0.39019	0		652	300	0.356667	0.35	0.356667	0.354444	0
	653	299	0.346667	0.38	0.367893	0.364853	2		653	299	0.347826	0.38796	0.367893	0.367893	0		653	300	0.373333	0.416667	0.34	0.376667	0
	654	299	0.4	0.426667	0.414716	0.413794	2		654	299	0.401338	0.38796	0.414716	0.401338	0		654	300	0.38	0.333333	0.376667	0.363333	0
	655	299	0.373333	0.416667	0.397993	0.395998	2		655	299	0.374582	0.354515	0.397993	0.375697	0		655	300	0.396667	0.423333	0.336667	0.385556	0
	656	299	0.363333	0.343333	0.401338	0.369335	2		656	299	0.364548	0.374582	0.401338	0.380156	0		656	300	0.39	0.38	0.393333	0.387778	0
	657	299	0.406667	0.43	0.401338	0.412668	2		657	299	0.408027	0.351171	0.401338	0.386845	0		657	300	0.356667	0.363333	0.413333	0.377778	0
	658	299	0.456667	0.37	0.41806	0.414909	2		658	299	0.458194	0.371237	0.41806	0.415831	0		658	300	0.366667	0.37	0.38	0.372222	0
	659	299	0.41	0.413333	0.397993	0.407109	2		659	299	0.411371	0.397993	0.397993	0.402453	0		659	300	0.38	0.376667	0.396667	0.384444	0
	660	299	0.386667	0.433333	0.384615	0.401538	2		660	299	0.38796	0.381271	0.384615	0.384615	0		660	300	0.396667	0.393333	0.326667	0.372222	0
	661	299	0.396667	0.393333	0.448161	0.41272	2		661	299	0.397993	0.347826	0.448161	0.397993	0		661	300	0.396667	0.36	0.376667	0.377778	0
	662	299	0.42	0.366667	0.408027	0.398231	2		662	299	0.421405	0.347826	0.408027	0.392419	0		662	300	0.413333	0.373333	0.376667	0.387778	0
	663	299	0.383333	0.38	0.434783	0.399372	2		663	299	0.384615	0.377926	0.434783	0.399108	0		663	300	0.363333	0.33	0.356667	0.35	0
	664	299	0.41	0.353333	0.421405	0.394913	2		664	299	0.411371	0.384615	0.421405	0.405797	0		664	300	0.406667	0.386667	0.363333	0.385556	0
	665	299	0.386667	0.383333	0.38796	0.385987	2		665	299	0.38796	0.364548	0.38796	0.380156	0		665	300	0.45	0.31	0.386667	0.382222	0
	666	299	0.42	0.406667	0.41806	0.414909	2		666	299	0.421405	0.35786	0.41806	0.399108	0		666	300	0.363333	0.346667	0.353333	0.354444	0
	667	299	0.413333	0.383333	0.404682	0.40045	2		667	299	0.414716	0.35786	0.404682	0.392419	0		667	300	0.38	0.416667	0.373333	0.39	0
	668	299	0.363333	0.39	0.411371	0.388235	2		668	299	0.364548	0.347826	0.411371	0.374582	0		668	300	0.393333	0.363333	0.396667	0.384444	0
	669	299	0.386667	0.423333	0.434783	0.414928	2		669	299	0.38796	0.381271	0.434783	0.401338	0		669	300	0.42	0.403333	0.413333	0.412222	0
	670	299	0.393333	0.373333	0.421405	0.396024	2		670	299	0.394649	0.371237	0.421405	0.395764	0		670	300	0.416667	0.333333	0.39	0.38	0
	671	299	0.403333	0.443333	0.38796	0.411542	2		671	299	0.404682	0.367893	0.38796	0.386845	0		671	300	0.36	0.363333	0.37	0.364444	0
	672	299	0.366667	0.446667	0.441472	0.418268	2		672	299	0.367893	0.391304	0.441472	0.400223	0		672	300	0.38	0.416667	0.42	0.405556	0
	673	299	0.386667	0.393333	0.448161	0.409387	2		673	299	0.38796	0.337793	0.448161	0.391304	0		673	300	0.376667	0.413333	0.336667	0.375556	0
	674	299	0.38	0.38	0.414716	0.391572	2		674	299	0.381271	0.381271	0.414716	0.392419	0		674	300	0.38	0.383333	0.41	0.391111	0
	675	299	0.33	0.4	0.364548	0.364849	2		675	299	0.331104	0.354515	0.364548	0.350056	0		675	300	0.34	0.393333	0.396667	0.376667	0
	676	299	0.393333	0.423333	0.38796	0.401542	2		676	299	0.394649	0.361204	0.38796	0.381271	0		676	300	0.4	0.393333	0.43	0.407778	0
	677	299	0.37	0.373333	0.354515	0.365949	2		677	299	0.371237	0.341137	0.354515	0.35563	0		677	300	0.41	0.39	0.366667	0.388889	0
	678	299	0.41	0.4	0.361204	0.390401	2		678	299	0.411371	0.371237	0.361204	0.381271	0		678	300	0.403333	0.363333	0.36	0.375556	0
	679	299	0.403333	0.346667	0.438127	0.396042	2		679	299	0.404682	0.424749	0.438127	0.42252	0		679	300	0.41	0.376667	0.373333	0.386667	0
	680	299	0.43	0.446667	0.384615	0.420427	2		680	299	0.431438	0.408027	0.384615	0.408027	0		680	300	0.423333	0.396667	0.433333	0.417778	0
	681	299	0.403333	0.423333	0.404682	0.41045	2		681	299	0.404682	0.397993	0.404682	0.402453	0		681	300	0.44	0.383333	0.346667	0.39	0
	682	299	0.443333	0.33	0.408027	0.393787	2		682	299	0.444816	0.367893	0.408027	0.406912	0		682	300	0.403333	0.343333	0.386667	0.377778	0
	683	299	0.396667	0.383333	0.454849	0.411616	2		683	299	0.397993	0.367893	0.454849	0.406912	0		683	300	0.356667	0.453333	0.456667	0.422222	0
	684	299	0.403333	0.426667	0.408027	0.412676	2		684	299	0.404682	0.391304	0.408027	0.401338	0		684	300	0.356667	0.386667	0.356667	0.366667	0
	685	299	0.4	0.4	0.367893	0.389298	2		685	299	0.401338	0.364548	0.367893	0.377926	0		685	300	0.423333	0.413333	0.4	0.412222	0
	686	299	0.383333	0.416667	0.404682	0.401561	2		686	299	0.384615	0.374582	0.404682	0.38796	0		686	300	0.4	0.373333	0.393333	0.388889	0
	687	299	0.373333	0.376667	0.38796	0.37932	2		687	299	0.374582	0.374582	0.38796	0.379041	0		687	300	0.383333	0.383333	0.37	0.378889	0
	688	299	0.373333	0.396667	0.414716	0.394905	2		688	299	0.374582	0.334448	0.414716	0.374582	0		688	300	0.416667	0.42	0.383333	0.406667	0
	689	299	0.36	0.39	0.41806	0.389353	2		689	299	0.361204	0.367893	0.41806	0.382386	0		689	300	0.346667	0.336667	0.393333	0.358889	0
	690	299	0.363333	0.383333	0.414716	0.387127	2		690	299	0.364548	0.428094	0.414716	0.402453	0		690	300	0.426667	0.413333	0.4	0.413333	0
	691	299	0.41	0.436667	0.344482	0.397049	2		691	299	0.411371	0.344482	0.344482	0.366778	0		691	300	0.386667	0.393333	0.42	0.4	0
	692	299	0.43	0.386667	0.414716	0.410461	2		692	299	0.431438	0.371237	0.414716	0.405797	0		692	300	0.396667	0.363333	0.416667	0.392222	0
	693	299	0.403333	0.4	0.431438	0.41159	2		693	299	0.404682	0.374582	0.431438	0.403567	0		693	300	0.38	0.373333	0.383333	0.378889	0
	694	299	0.426667	0.353333	0.428094	0.402698	2		694	299	0.428094	0.381271	0.428094	0.412486	0		694	300	0.37	0.393333	0.383333	0.382222	0
	695	299	0.423333	0.403333	0.391304	0.40599	2		695	299	0.424749	0.414716	0.391304	0.410256	0		695	300	0.44	0.38	0.41	0.41	0
	696	299	0.343333	0.4	0.367893	0.370409	2		696	299	0.344482	0.394649	0.367893	0.369008	0		696	300	0.42	0.4	0.4	0.406667	0
	697	299	0.396667	0.413333	0.408027	0.406009	2		697	299	0.397993	0.377926	0.408027	0.394649	0		697	300	0.356667	0.45	0.37	0.392222	0
	698	299	0.386667	0.39	0.38796	0.388209	2		698	299	0.38796	0.377926	0.38796	0.384615	0		698	300	0.336667	0.383333	0.353333	0.357778	0
	699	299	0.423333	0.34	0.41806	0.393798	2		699	299	0.424749	0.361204	0.41806	0.401338	0		699	300	0.366667	0.39	0.353333	0.37	0
	700	299	0.4	0.426667	0.394649	0.407105	2		700	299	0.401338	0.404682	0.394649	0.400223	0		700	300	0.386667	0.383333	0.37	0.38	0
	701	299	0.413333	0.416667	0.391304	0.407101	2		701	299	0.414716	0.377926	0.391304	0.394649	0		701	300	0.383333	0.383333	0.336667	0.367778	0
	702	299	0.376667	0.436667	0.391304	0.401546	2		702	299	0.377926	0.364548	0.391304	0.377926	0		702	300	0.383333	0.41	0.35	0.381111	0
	703	299	0.413333	0.366667	0.38796	0.38932	2		703	299	0.414716	0.337793	0.38796	0.380156	0		703	300	0.36	0.406667	0.376667	0.381111	0
	704	299	0.413333	0.413333	0.38796	0.404876	2		704	299	0.414716	0.35786	0.38796	0.386845	0		704	300	0.41	0.373333	0.41	0.397778	0
	705	299	0.446667	0.39	0.424749	0.420472	2		705	299	0.448161	0.391304	0.424749	0.421405	0		705	300	0.336667	0.413333	0.39	0.38	0
	706	299	0.403333	0.383333	0.381271	0.389313	2		706	299	0.404682	0.35786	0.381271	0.381271	0		706	300	0.376667	0.416667	0.42	0.404444	0
	707	299	0.406667	0.4	0.408027	0.404898	2		707	299	0.408027	0.374582	0.408027	0.396878	0		707	300	0.383333	0.416667	0.43	0.41	0
	708	299	0.4	0.373333	0.361204	0.378179	2		708	299	0.401338	0.367893	0.361204	0.376812	0		708	300	0.37	0.433333	0.39	0.397778	0
	709	299	0.353333	0.363333	0.397993	0.371553	2		709	299	0.354515	0.364548	0.397993	0.372352	0		709	300	0.39	0.366667	0.36	0.372222	0
	710	299	0.346667	0.376667	0.431438	0.384924	2		710	299	0.347826	0.367893	0.431438	0.382386	0		710	300	0.373333	0.373333	0.346667	0.364444	0
	711	299	0.393333	0.376667	0.421405	0.397135	2		711	299	0.394649	0.314381	0.421405	0.376812	0		711	300	0.376667	0.386667	0.386667	0.383333	0
	712	299	0.433333	0.426667	0.38796	0.415987	2		712	299	0.434783	0.364548	0.38796	0.395764	0		712	300	0.38	0.433333	0.386667	0.4	0
	713	299	0.45	0.43	0.397993	0.425998	2		713	299	0.451505	0.381271	0.397993	0.410256	0		713	300	0.413333	0.406667	0.373333	0.397778	0
	714	299	0.446667	0.383333	0.41806	0.41602	2		714	299	0.448161	0.397993	0.41806	0.421405	0		714	300	0.396667	0.35	0.38	0.375556	0
	715	299	0.383333	0.376667	0.424749	0.394916	2		715	299	0.384615	0.364548	0.424749	0.391304	0		715	300	0.356667	0.393333	0.336667	0.362222	0
	716	299	0.37	0.443333	0.404682	0.406005	2		716	299	0.371237	0.38796	0.404682	0.38796	0		716	300	0.33	0.363333	0.376667	0.356667	0
	717	299	0.393333	0.38	0.397993	0.390442	2		717	299	0.394649	0.38796	0.397993	0.393534	0		717	300	0.423333	0.373333	0.443333	0.413333	0
	718	299	0.426667	0.333333	0.38796	0.382653	2		718	299	0.428094	0.317726	0.38796	0.377926	0		718	300	0.386667	0.41	0.42	0.405556	0
	719	299	0.373333	0.406667	0.408027	0.396009	2		719	299	0.374582	0.311037	0.408027	0.364548	0		719	300	0.42	0.373333	0.38	0.391111	0
	720	299	0.413333	0.42	0.408027	0.413787	2		720	299	0.414716	0.371237	0.408027	0.397993	0		720	300	0.423333	0.386667	0.376667	0.395556	0
	721	299	0.436667	0.403333	0.434783	0.424928	2		721	299	0.438127	0.414716	0.434783	0.429208	0		721	300	0.406667	0.37	0.383333	0.386667	0
	722	299	0.406667	0.393333	0.401338	0.400446	2		722	299	0.408027	0.411371	0.401338	0.406912	0		722	300	0.376667	0.373333	0.38	0.376667	0
	723	299	0.41	0.403333	0.414716	0.40935	2		723	299	0.411371	0.384615	0.414716	0.403567	0		723	300	0.333333	0.343333	0.383333	0.353333	0
	724	299	0.356667	0.413333	0.381271	0.383757	2		724	299	0.35786	0.344482	0.381271	0.361204	0		724	300	0.37	0.343333	0.353333	0.355556	0
	725	299	0.376667	0.41	0.397993	0.394887	2		725	299	0.377926	0.347826	0.397993	0.374582	0		725	300	0.416667	0.386667	0.443333	0.415556	0
	726	299	0.453333	0.44	0.401338	0.431557	2		726	299	0.454849	0.377926	0.401338	0.411371	0		726	300	0.386667	0.363333	0.373333	0.374444	0
	727	299	0.396667	0.44	0.367893	0.40152	2		727	299	0.397993	0.38796	0.367893	0.384615	0		727	300	0.396667	0.383333	0.356667	0.378889	0
	728	299	0.37	0.436667	0.374582	0.39375	2		728	299	0.371237	0.38796	0.374582	0.377926	0		728	300	0.396667	0.39	0.423333	0.403333	0
	729	299	0.423333	0.356667	0.394649	0.39155	2		729	299	0.424749	0.374582	0.394649	0.397993	0		729	300	0.336667	0.426667	0.38	0.381111	0
	730	299	0.46	0.373333	0.41806	0.417131	2		730	299	0.461538	0.317726	0.41806	0.399108	0		730	300	0.406667	0.393333	0.38	0.393333	0
	731	299	0.393333	0.423333	0.428094	0.41492	2		731	299	0.394649	0.334448	0.428094	0.38573	0		731	300	0.4	0.4	0.336667	0.378889	0
	732	299	0.343333	0.343333	0.401338	0.362668	2		732	299	0.344482	0.367893	0.401338	0.371237	0		732	300	0.363333	0.37	0.306667	0.346667	0
	733	299	0.446667	0.37	0.408027	0.408231	2		733	299	0.448161	0.384615	0.408027	0.413601	0		733	300	0.396667	0.386667	0.353333	0.378889	0
	734	299	0.4	0.393333	0.461538	0.418291	2		734	299	0.401338	0.377926	0.461538	0.413601	0		734	300	0.356667	0.34	0.413333	0.37	0
	735	299	0.386667	0.376667	0.408027	0.390453	2		735	299	0.38796	0.364548	0.408027	0.386845	0		735	300	0.373333	0.42	0.353333	0.382222	0
	736	299	0.343333	0.38	0.424749	0.382694	2		736	299	0.344482	0.381271	0.424749	0.383501	0		736	300	0.386667	0.363333	0.343333	0.364444	0
	737	299	0.39	0.393333	0.404682	0.396005	2		737	299	0.391304	0.381271	0.404682	0.392419	0		737	300	0.41	0.343333	0.353333	0.368889	0
	738	299	0.366667	0.37	0.414716	0.383794	2		738	299	0.367893	0.364548	0.414716	0.382386	0		738	300	0.406667	0.386667	0.38	0.391111	0
	739	299	0.39	0.34	0.424749	0.384916	2		739	299	0.391304	0.334448	0.424749	0.383501	0		739	300	0.363333	0.373333	0.373333	0.37	0
	740	299	0.403333	0.376667	0.364548	0.381516	2		740	299	0.404682	0.371237	0.364548	0.380156	0		740	300	0.376667	0.386667	0.446667	0.403333	0
	741	299	0.38	0.393333	0.448161	0.407165	2		741	299	0.381271	0.404682	0.448161	0.411371	0		741	300	0.373333	0.343333	0.363333	0.36	0
	742	299	0.413333	0.413333	0.351171	0.392612	2		742	299	0.414716	0.401338	0.351171	0.389075	0		742	300	0.356667	0.423333	0.413333	0.397778	0
	743	299	0.4	0.39	0.408027	0.399342	2		743	299	0.401338	0.32107	0.408027	0.376812	0		743	300	0.33	0.36	0.366667	0.352222	0
	744	299	0.4	0.403333	0.411371	0.404902	2		744	299	0.401338	0.364548	0.411371	0.392419	0		744	300	0.363333	0.34	0.39	0.364444	0
	745	299	0.446667	0.42	0.401338	0.422668	2		745	299	0.448161	0.337793	0.401338	0.395764	0		745	300	0.323333	0.346667	0.39	0.353333	0
	746	299	0.433333	0.39	0.401338	0.408224	2		746	299	0.434783	0.377926	0.401338	0.404682	0		746	300	0.416667	0.393333	0.406667	0.405556	0
	747	299	0.336667	0.4	0.401338	0.379335	2		747	299	0.337793	0.391304	0.401338	0.376812	0		747	300	0.383333	0.38	0.396667	0.386667	0
	748	299	0.42	0.353333	0.377926	0.383753	2		748	299	0.421405	0.38796	0.377926	0.395764	0		748	300	0.41	0.393333	0.363333	0.388889	0
	749	299	0.4	0.333333	0.471572	0.401635	2		749	299	0.401338	0.354515	0.471572	0.409142	0		749	300	0.323333	0.403333	0.366667	0.364444	0
	750	299	0.423333	0.433333	0.38796	0.414876	2		750	299	0.424749	0.414716	0.38796	0.409142	0		750	300	0.36	0.393333	0.423333	0.392222	0
	751	299	0.393333	0.366667	0.397993	0.385998	2		751	299	0.394649	0.391304	0.397993	0.394649	0		751	300	0.37	0.433333	0.38	0.394444	0
	752	299	0.396667	0.373333	0.367893	0.379298	2		752	299	0.397993	0.341137	0.367893	0.369008	0		752	300	0.37	0.406667	0.39	0.388889	0
	753	299	0.38	0.396667	0.424749	0.400472	2		753	299	0.381271	0.344482	0.424749	0.383501	0		753	300	0.363333	0.38	0.38	0.374444	0
	754	299	0.353333	0.446667	0.408027	0.402676	2		754	299	0.354515	0.377926	0.408027	0.380156	0		754	300	0.396667	0.37	0.38	0.382222	0
	755	299	0.363333	0.41	0.401338	0.391557	2		755	299	0.364548	0.364548	0.401338	0.376812	0		755	300	0.43	0.383333	0.36	0.391111	0
	756	299	0.416667	0.423333	0.404682	0.414894	2		756	299	0.41806	0.32107	0.404682	0.381271	0		756	300	0.383333	0.33	0.39	0.367778	0
	757	299	0.43	0.376667	0.38796	0.398209	2		757	299	0.431438	0.337793	0.38796	0.38573	0		757	300	0.38	0.326667	0.346667	0.351111	0
	758	299	0.403333	0.39	0.384615	0.39265	2		758	299	0.404682	0.347826	0.384615	0.379041	0		758	300	0.36	0.333333	0.386667	0.36	0
	759	299	0.41	0.41	0.414716	0.411572	2		759	299	0.411371	0.381271	0.414716	0.402453	0		759	300	0.376667	0.336667	0.396667	0.37	0
	760	299	0.363333	0.376667	0.421405	0.387135	2		760	299	0.364548	0.381271	0.421405	0.389075	0		760	300	0.366667	0.38	0.33	0.358889	0
	761	299	0.376667	0.38	0.391304	0.382657	2		761	299	0.377926	0.354515	0.391304	0.374582	0		761	300	0.42	0.346667	0.396667	0.387778	0
	762	299	0.446667	0.39	0.397993	0.411553	2		762	299	0.448161	0.344482	0.397993	0.396878	0		762	300	0.39	0.34	0.39	0.373333	0
	763	299	0.39	0.39	0.424749	0.401583	2		763	299	0.391304	0.367893	0.424749	0.394649	0		763	300	0.37	0.36	0.41	0.38	0
	764	299	0.356667	0.38	0.41806	0.384909	2		764	299	0.35786	0.408027	0.41806	0.394649	0		764	300	0.413333	0.356667	0.4	0.39	0
	765	299	0.45	0.416667	0.384615	0.417094	2		765	299	0.451505	0.364548	0.384615	0.400223	0		765	300	0.42	0.353333	0.38	0.384444	0
	766	299	0.366667	0.38	0.374582	0.37375	2		766	299	0.367893	0.367893	0.374582	0.370123	0		766	300	0.376667	0.426667	0.396667	0.4	0
	767	299	0.426667	0.39	0.397993	0.404887	2		767	299	0.428094	0.354515	0.397993	0.393534	0		767	300	0.4	0.37	0.41	0.393333	0
	768	299	0.36	0.443333	0.351171	0.384835	2		768	299	0.361204	0.408027	0.351171	0.373467	0		768	300	0.353333	0.416667	0.36	0.376667	0
	769	299	0.336667	0.403333	0.441472	0.393824	2		769	299	0.337793	0.374582	0.441472	0.384615	0		769	300	0.393333	0.376667	0.403333	0.391111	0
	770	299	0.373333	0.38	0.324415	0.359249	2		770	299	0.374582	0.424749	0.324415	0.374582	0		770	300	0.413333	0.426667	0.376667	0.405556	0
	771	299	0.346667	0.36	0.41806	0.374909	2		771	299	0.347826	0.334448	0.41806	0.366778	0		771	300	0.416667	0.42	0.446667	0.427778	0
	772	299	0.443333	0.443333	0.428094	0.438253	2		772	299	0.444816	0.374582	0.428094	0.415831	0		772	300	0.36	0.363333	0.386667	0.37	0
	773	299	0.37	0.43	0.377926	0.392642	2		773	299	0.371237	0.35786	0.377926	0.369008	0		773	300	0.343333	0.4	0.396667	0.38	0
	774	299	0.373333	0.453333	0.414716	0.413794	2		774	299	0.374582	0.361204	0.414716	0.383501	0		774	300	0.376667	0.396667	0.393333	0.388889	0
	775	299	0.383333	0.41	0.391304	0.394879	2		775	299	0.384615	0.354515	0.391304	0.376812	0		775	300	0.35	0.423333	0.413333	0.395556	0
	776	299	0.4	0.356667	0.371237	0.375968	2		776	299	0.401338	0.404682	0.371237	0.392419	0		776	300	0.32	0.383333	0.373333	0.358889	0
	777	299	0.35	0.383333	0.411371	0.381568	2		777	299	0.351171	0.361204	0.411371	0.374582	0		777	300	0.343333	0.376667	0.44	0.386667	0
	778	299	0.373333	0.386667	0.397993	0.385998	2		778	299	0.374582	0.331104	0.397993	0.367893	0		778	300	0.403333	0.353333	0.366667	0.374444	0
	779	299	0.393333	0.37	0.414716	0.392683	2		779	299	0.394649	0.311037	0.414716	0.373467	0		779	300	0.34	0.393333	0.343333	0.358889	0
	780	299	0.406667	0.4	0.438127	0.414931	2		780	299	0.408027	0.331104	0.438127	0.392419	0		780	300	0.386667	0.36	0.386667	0.377778	0
	781	299	0.346667	0.44	0.38796	0.391542	2		781	299	0.347826	0.361204	0.38796	0.365663	0		781	300	0.386667	0.366667	0.38	0.377778	0
	782	299	0.376667	0.4	0.414716	0.397127	2		782	299	0.377926	0.334448	0.414716	0.375697	0		782	300	0.4	0.35	0.373333	0.374444	0
	783	299	0.403333	0.413333	0.411371	0.409346	2		783	299	0.404682	0.397993	0.411371	0.404682	0		783	300	0.406667	0.416667	0.403333	0.408889	0
	784	299	0.43	0.38	0.371237	0.393746	2		784	299	0.431438	0.408027	0.371237	0.403567	0		784	300	0.403333	0.373333	0.37	0.382222	0
	785	299	0.423333	0.346667	0.384615	0.384872	2		785	299	0.424749	0.351171	0.384615	0.386845	0		785	300	0.396667	0.423333	0.386667	0.402222	0
	786	299	0.426667	0.403333	0.414716	0.414905	2		786	299	0.428094	0.341137	0.414716	0.394649	0		786	300	0.413333	0.35	0.413333	0.392222	0
	787	299	0.396667	0.393333	0.431438	0.407146	2		787	299	0.397993	0.341137	0.431438	0.39019	0		787	300	0.356667	0.326667	0.38	0.354444	0
	788	299	0.393333	0.396667	0.397993	0.395998	2		788	299	0.394649	0.361204	0.397993	0.384615	0		788	300	0.39	0.416667	0.423333	0.41	0
	789	299	0.396667	0.416667	0.394649	0.402661	2		789	299	0.397993	0.377926	0.394649	0.39019	0		789	300	0.39	0.343333	0.386667	0.373333	0
	790	299	0.37	0.406667	0.394649	0.390438	2		790	299	0.371237	0.428094	0.394649	0.397993	0		790	300	0.423333	0.35	0.356667	0.376667	0
	791	299	0.37	0.39	0.351171	0.37039	2		791	299	0.371237	0.424749	0.351171	0.382386	0		791	300	0.36	0.383333	0.39	0.377778	0
	792	299	0.393333	0.386667	0.391304	0.390435	2		792	299	0.394649	0.367893	0.391304	0.384615	0		792	300	0.356667	0.373333	0.366667	0.365556	0
	793	299	0.413333	0.32	0.394649	0.375994	2		793	299	0.414716	0.364548	0.394649	0.391304	0		793	300	0.396667	0.363333	0.383333	0.381111	0
	794	299	0.37	0.38	0.431438	0.393813	2		794	299	0.371237	0.364548	0.431438	0.389075	0		794	300	0.373333	0.376667	0.376667	0.375556	0
	795	299	0.41	0.376667	0.408027	0.398231	2		795	299	0.411371	0.347826	0.408027	0.389075	0		795	300	0.34	0.333333	0.386667	0.353333	0
	796	299	0.393333	0.426667	0.374582	0.398194	2		796	299	0.394649	0.474916	0.374582	0.414716	0		796	300	0.393333	0.42	0.39	0.401111	0
	797	299	0.396667	0.386667	0.444816	0.409383	2		797	299	0.397993	0.347826	0.444816	0.396878	0		797	300	0.37	0.363333	0.396667	0.376667	0
	798	299	0.383333	0.39	0.397993	0.390442	2		798	299	0.384615	0.341137	0.397993	0.374582	0		798	300	0.366667	0.406667	0.39	0.387778	0
	799	299	0.373333	0.426667	0.421405	0.407135	2		799	299	0.374582	0.35786	0.421405	0.384615	0		799	300	0.37	0.366667	0.393333	0.376667	0
	800	299	0.41	0.386667	0.41806	0.404909	2		800	299	0.411371	0.424749	0.41806	0.41806	0		800	300	0.35	0.38	0.396667	0.375556	0
	801	299	0.416667	0.403333	0.428094	0.416031	2		801	299	0.41806	0.391304	0.428094	0.412486	0		801	300	0.336667	0.373333	0.373333	0.361111	0
	802	299	0.386667	0.423333	0.381271	0.39709	2		802	299	0.38796	0.401338	0.381271	0.39019	0		802	300	0.423333	0.386667	0.403333	0.404444	0
	803	299	0.366667	0.416667	0.377926	0.387087	2		803	299	0.367893	0.381271	0.377926	0.375697	0		803	300	0.336667	0.406667	0.366667	0.37	0
	804	299	0.37	0.41	0.441472	0.407157	2		804	299	0.371237	0.354515	0.441472	0.389075	0		804	300	0.426667	0.336667	0.37	0.377778	0
	805	299	0.41	0.37	0.384615	0.388205	2		805	299	0.411371	0.401338	0.384615	0.399108	0		805	300	0.396667	0.396667	0.383333	0.392222	0
	806	299	0.35	0.41	0.394649	0.384883	2		806	299	0.351171	0.347826	0.394649	0.364548	0		806	300	0.36	0.343333	0.366667	0.356667	0
	807	299	0.403333	0.393333	0.397993	0.39822	2		807	299	0.404682	0.391304	0.397993	0.397993	0		807	300	0.43	0.443333	0.44	0.437778	0
	808	299	0.4	0.373333	0.394649	0.389327	2		808	299	0.401338	0.364548	0.394649	0.386845	0		808	300	0.393333	0.383333	0.366667	0.381111	0
	809	299	0.376667	0.4	0.354515	0.377061	2		809	299	0.377926	0.391304	0.354515	0.374582	0		809	300	0.386667	0.39	0.386667	0.387778	0
	810	299	0.4	0.45	0.408027	0.419342	2		810	299	0.401338	0.41806	0.408027	0.409142	0		810	300	0.38	0.346667	0.37	0.365556	0
	811	299	0.396667	0.386667	0.377926	0.387087	2		811	299	0.397993	0.327759	0.377926	0.367893	0		811	300	0.363333	0.366667	0.366667	0.365556	0
	812	299	0.403333	0.423333	0.404682	0.41045	2		812	299	0.404682	0.35786	0.404682	0.389075	0		812	300	0.393333	0.386667	0.38	0.386667	0
	813	299	0.39	0.386667	0.408027	0.394898	2		813	299	0.391304	0.381271	0.408027	0.393534	0		813	300	0.38	0.34	0.39	0.37	0
	814	299	0.386667	0.45	0.401338	0.412668	2		814	299	0.38796	0.434783	0.401338	0.408027	0		814	300	0.376667	0.403333	0.37	0.383333	0
	815	299	0.4	0.356667	0.377926	0.378198	2		815	299	0.401338	0.424749	0.377926	0.401338	0		815	300	0.363333	0.41	0.376667	0.383333	0
	816	299	0.386667	0.306667	0.428094	0.373809	2		816	299	0.38796	0.354515	0.428094	0.39019	0		816	300	0.37	0.383333	0.393333	0.382222	0
	817	299	0.373333	0.436667	0.377926	0.395975	2		817	299	0.374582	0.408027	0.377926	0.386845	0		817	300	0.41	0.386667	0.376667	0.391111	0
	818	299	0.383333	0.366667	0.38796	0.37932	2		818	299	0.384615	0.344482	0.38796	0.372352	0		818	300	0.37	0.36	0.363333	0.364444	0
	819	299	0.366667	0.423333	0.374582	0.388194	2		819	299	0.367893	0.374582	0.374582	0.372352	0		819	300	0.396667	0.33	0.38	0.368889	0
	820	299	0.39	0.36	0.394649	0.38155	2		820	299	0.391304	0.408027	0.394649	0.397993	0		820	300	0.356667	0.356667	0.41	0.374444	0
	821	299	0.393333	0.436667	0.35786	0.395953	2		821	299	0.394649	0.41806	0.35786	0.39019	0		821	300	0.45	0.423333	0.41	0.427778	0
	822	299	0.376667	0.423333	0.354515	0.384838	2		822	299	0.377926	0.364548	0.354515	0.365663	0		822	300	0.41	0.336667	0.383333	0.376667	0
	823	299	0.416667	0.346667	0.374582	0.379305	2		823	299	0.41806	0.317726	0.374582	0.370123	0		823	300	0.356667	0.366667	0.45	0.391111	0
	824	299	0.403333	0.416667	0.324415	0.381472	2		824	299	0.404682	0.367893	0.324415	0.365663	0		824	300	0.403333	0.396667	0.39	0.396667	0
	825	299	0.38	0.34	0.384615	0.368205	2		825	299	0.381271	0.347826	0.384615	0.371237	0		825	300	0.426667	0.4	0.35	0.392222	0
	826	299	0.453333	0.376667	0.324415	0.384805	2		826	299	0.454849	0.354515	0.324415	0.377926	0		826	300	0.323333	0.416667	0.34	0.36	0
	827	299	0.43	0.37	0.347826	0.382609	2		827	299	0.431438	0.367893	0.347826	0.382386	0		827	300	0.346667	0.383333	0.363333	0.364444	0
	828	299	0.42	0.386667	0.404682	0.403783	2		828	299	0.421405	0.311037	0.404682	0.379041	0		828	300	0.346667	0.38	0.4	0.375556	0
	829	299	0.406667	0.38	0.401338	0.396001	2		829	299	0.408027	0.401338	0.401338	0.403567	0		829	300	0.37	0.396667	0.37	0.378889	0
	830	299	0.386667	0.416667	0.394649	0.399327	2		830	299	0.38796	0.381271	0.394649	0.38796	0		830	300	0.376667	0.38	0.366667	0.374444	0
	831	299	0.416667	0.413333	0.367893	0.399298	2		831	299	0.41806	0.371237	0.367893	0.38573	0		831	300	0.36	0.37	0.453333	0.394444	0
	832	299	0.373333	0.386667	0.371237	0.377079	2		832	299	0.374582	0.414716	0.371237	0.386845	0		832	300	0.38	0.396667	0.406667	0.394444	0
	833	299	0.376667	0.39	0.401338	0.389335	2		833	299	0.377926	0.38796	0.401338	0.389075	0		833	300	0.413333	0.383333	0.39	0.395556	0
	834	299	0.376667	0.45	0.377926	0.401531	2		834	299	0.377926	0.381271	0.377926	0.379041	0		834	300	0.373333	0.37	0.316667	0.353333	0
	835	299	0.403333	0.416667	0.394649	0.404883	2		835	299	0.404682	0.367893	0.394649	0.389075	0		835	300	0.343333	0.386667	0.303333	0.344444	0
	836	299	0.42	0.36	0.397993	0.392664	2		836	299	0.421405	0.401338	0.397993	0.406912	0		836	300	0.43	0.403333	0.366667	0.4	0
	837	299	0.386667	0.393333	0.394649	0.39155	2		837	299	0.38796	0.384615	0.394649	0.389075	0		837	300	0.36	0.356667	0.42	0.378889	0
	838	299	0.38	0.386667	0.424749	0.397139	2		838	299	0.381271	0.374582	0.424749	0.393534	0		838	300	0.4	0.383333	0.353333	0.378889	0
	839	299	0.356667	0.383333	0.401338	0.380446	2		839	299	0.35786	0.341137	0.401338	0.366778	0		839	300	0.383333	0.343333	0.383333	0.37	0
	840	299	0.333333	0.386667	0.367893	0.362631	2		840	299	0.334448	0.351171	0.367893	0.351171	0		840	300	0.403333	0.42	0.353333	0.392222	0
	841	299	0.4	0.406667	0.361204	0.38929	2		841	299	0.401338	0.384615	0.361204	0.382386	0		841	300	0.413333	0.383333	0.436667	0.411111	0
	842	299	0.37	0.4	0.371237	0.380412	2		842	299	0.371237	0.38796	0.371237	0.376812	0		842	300	0.39	0.37	0.386667	0.382222	0
	843	299	0.35	0.36	0.461538	0.390513	2		843	299	0.351171	0.351171	0.461538	0.38796	0		843	300	0.343333	0.38	0.34	0.354444	0
	844	299	0.353333	0.39	0.401338	0.381557	2		844	299	0.354515	0.414716	0.401338	0.39019	0		844	300	0.403333	0.353333	0.41	0.388889	0
	845	299	0.446667	0.35	0.441472	0.412713	2		845	299	0.448161	0.367893	0.441472	0.419175	0		845	300	0.393333	0.363333	0.403333	0.386667	0
	846	299	0.373333	0.386667	0.354515	0.371505	2		846	299	0.374582	0.397993	0.354515	0.375697	0		846	300	0.416667	0.443333	0.413333	0.424444	0
	847	299	0.386667	0.413333	0.414716	0.404905	2		847	299	0.38796	0.377926	0.414716	0.393534	0		847	300	0.353333	0.39	0.393333	0.378889	0
	848	299	0.373333	0.37	0.367893	0.370409	2		848	299	0.374582	0.414716	0.367893	0.38573	0		848	300	0.386667	0.36	0.386667	0.377778	0
	849	299	0.38	0.416667	0.41806	0.404909	2		849	299	0.381271	0.391304	0.41806	0.396878	0		849	300	0.41	0.393333	0.346667	0.383333	0
	850	299	0.386667	0.363333	0.421405	0.390468	2		850	299	0.38796	0.404682	0.421405	0.404682	0		850	300	0.396667	0.413333	0.413333	0.407778	0
	851	299	0.386667	0.356667	0.384615	0.375983	2		851	299	0.38796	0.371237	0.384615	0.381271	0		851	300	0.35	0.416667	0.336667	0.367778	0
	852	299	0.363333	0.396667	0.434783	0.398261	2		852	299	0.364548	0.364548	0.434783	0.38796	0		852	300	0.37	0.386667	0.406667	0.387778	0
	853	299	0.37	0.403333	0.397993	0.390442	2		853	299	0.371237	0.404682	0.397993	0.391304	0		853	300	0.363333	0.38	0.39	0.377778	0
	854	299	0.386667	0.383333	0.364548	0.378183	2		854	299	0.38796	0.377926	0.364548	0.376812	0		854	300	0.33	0.373333	0.35	0.351111	0
	855	299	0.433333	0.4	0.374582	0.402638	2		855	299	0.434783	0.364548	0.374582	0.391304	0		855	300	0.4	0.416667	0.39	0.402222	0
	856	299	0.33	0.386667	0.397993	0.371553	2		856	299	0.331104	0.361204	0.397993	0.363434	0		856	300	0.356667	0.36	0.356667	0.357778	0
	857	299	0.373333	0.383333	0.394649	0.383772	2		857	299	0.374582	0.374582	0.394649	0.381271	0		857	300	0.4	0.406667	0.383333	0.396667	0
	858	299	0.38	0.34	0.391304	0.370435	2		858	299	0.381271	0.397993	0.391304	0.39019	0		858	300	0.403333	0.38	0.4	0.394444	0
	859	299	0.383333	0.41	0.428094	0.407142	2		859	299	0.384615	0.334448	0.428094	0.382386	0		859	300	0.356667	0.393333	0.356667	0.368889	0
	860	299	0.406667	0.43	0.428094	0.421587	2		860	299	0.408027	0.361204	0.428094	0.399108	0		860	300	0.433333	0.343333	0.38	0.385556	0
	861	299	0.333333	0.443333	0.404682	0.393783	2		861	299	0.334448	0.377926	0.404682	0.372352	0		861	300	0.38	0.413333	0.4	0.397778	0
	862	299	0.44	0.42	0.381271	0.413757	2		862	299	0.441472	0.458194	0.381271	0.426979	0		862	300	0.38	0.41	0.39	0.393333	0
	863	299	0.39	0.33	0.424749	0.381583	2		863	299	0.391304	0.314381	0.424749	0.376812	0		863	300	0.363333	0.35	0.4	0.371111	0
	864	299	0.423333	0.44	0.394649	0.419327	2		864	299	0.424749	0.367893	0.394649	0.395764	0		864	300	0.376667	0.393333	0.386667	0.385556	0
	865	299	0.443333	0.416667	0.384615	0.414872	2		865	299	0.444816	0.347826	0.384615	0.392419	0		865	300	0.383333	0.416667	0.423333	0.407778	0
	866	299	0.41	0.376667	0.391304	0.392657	2		866	299	0.411371	0.351171	0.391304	0.384615	0		866	300	0.433333	0.34	0.34	0.371111	0
	867	299	0.383333	0.426667	0.404682	0.404894	2		867	299	0.384615	0.394649	0.404682	0.394649	0		867	300	0.346667	0.366667	0.336667	0.35	0
	868	299	0.42	0.393333	0.374582	0.395972	2		868	299	0.421405	0.444816	0.374582	0.413601	0		868	300	0.373333	0.376667	0.406667	0.385556	0
	869	299	0.403333	0.403333	0.397993	0.401553	2		869	299	0.404682	0.377926	0.397993	0.393534	0		869	300	0.436667	0.343333	0.363333	0.381111	0
	870	299	0.356667	0.413333	0.391304	0.387101	2		870	299	0.35786	0.361204	0.391304	0.370123	0		870	300	0.373333	0.386667	0.37	0.376667	0
	871	299	0.43	0.38	0.361204	0.390401	2		871	299	0.431438	0.391304	0.361204	0.394649	0		871	300	0.413333	0.393333	0.376667	0.394444	0
	872	299	0.37	0.39	0.411371	0.390457	2		872	299	0.371237	0.334448	0.411371	0.372352	0		872	300	0.39	0.443333	0.39	0.407778	0
	873	299	0.406667	0.433333	0.367893	0.402631	2		873	299	0.408027	0.397993	0.367893	0.391304	0		873	300	0.38	0.38	0.39	0.383333	0
	874	299	0.35	0.353333	0.391304	0.364879	2		874	299	0.351171	0.35786	0.391304	0.366778	0		874	300	0.4	0.373333	0.37	0.381111	0
	875	299	0.42	0.43	0.401338	0.417113	2		875	299	0.421405	0.391304	0.401338	0.404682	0		875	300	0.423333	0.36	0.373333	0.385556	0
	876	299	0.423333	0.406667	0.38796	0.405987	2		876	299	0.424749	0.454849	0.38796	0.42252	0		876	300	0.39	0.343333	0.393333	0.375556	0
	877	299	0.41	0.393333	0.41806	0.407131	2		877	299	0.411371	0.347826	0.41806	0.392419	0		877	300	0.43	0.363333	0.4	0.397778	0
	878	299	0.416667	0.376667	0.307692	0.367009	2		878	299	0.41806	0.334448	0.307692	0.3534	0		878	300	0.37	0.386667	0.41	0.388889	0
	879	299	0.323333	0.376667	0.397993	0.365998	2		879	299	0.324415	0.331104	0.397993	0.351171	0		879	300	0.38	0.383333	0.366667	0.376667	0
	880	299	0.356667	0.413333	0.454849	0.408283	2		880	299	0.35786	0.327759	0.454849	0.380156	0		880	300	0.403333	0.403333	0.336667	0.381111	0
	881	299	0.36	0.326667	0.361204	0.34929	2		881	299	0.361204	0.381271	0.361204	0.367893	0		881	300	0.4	0.393333	0.33	0.374444	0
	882	299	0.386667	0.453333	0.401338	0.413779	2		882	299	0.38796	0.364548	0.401338	0.384615	0		882	300	0.37	0.343333	0.396667	0.37	0
	883	299	0.44	0.373333	0.401338	0.40489	2		883	299	0.441472	0.347826	0.401338	0.396878	0		883	300	0.4	0.38	0.43	0.403333	0
	884	299	0.47	0.363333	0.394649	0.409327	2		884	299	0.471572	0.394649	0.394649	0.42029	0		884	300	0.413333	0.38	0.416667	0.403333	0
	885	299	0.356667	0.396667	0.408027	0.38712	2		885	299	0.35786	0.384615	0.408027	0.383501	0		885	300	0.396667	0.3	0.36	0.352222	0
	886	299	0.403333	0.38	0.38796	0.390431	2		886	299	0.404682	0.361204	0.38796	0.384615	0		886	300	0.41	0.436667	0.386667	0.411111	0
	887	299	0.43	0.413333	0.41806	0.420465	2		887	299	0.431438	0.381271	0.41806	0.410256	0		887	300	0.376667	0.34	0.37	0.362222	0
	888	299	0.416667	0.43	0.377926	0.408198	2		888	299	0.41806	0.431438	0.377926	0.409142	0		888	300	0.403333	0.346667	0.383333	0.377778	0
	889	299	0.43	0.386667	0.371237	0.395968	2		889	299	0.431438	0.364548	0.371237	0.389075	0		889	300	0.39	0.346667	0.343333	0.36	0
	890	299	0.403333	0.376667	0.444816	0.408272	2		890	299	0.404682	0.367893	0.444816	0.405797	0		890	300	0.386667	0.393333	0.376667	0.385556	0
	891	299	0.376667	0.39	0.397993	0.38822	2		891	299	0.377926	0.367893	0.397993	0.381271	0		891	300	0.363333	0.406667	0.413333	0.394444	0
	892	299	0.38	0.37	0.411371	0.387124	2		892	299	0.381271	0.351171	0.411371	0.381271	0		892	300	0.4	0.356667	0.336667	0.364444	0
	893	299	0.39	0.386667	0.334448	0.370372	2		893	299	0.391304	0.397993	0.334448	0.374582	0		893	300	0.386667	0.363333	0.346667	0.365556	0
	894	299	0.463333	0.426667	0.347826	0.412609	2		894	299	0.464883	0.351171	0.347826	0.38796	0		894	300	0.4	0.373333	0.34	0.371111	0
	895	299	0.436667	0.406667	0.421405	0.421579	2		895	299	0.438127	0.377926	0.421405	0.412486	0		895	300	0.44	0.363333	0.416667	0.406667	0
	896	299	0.393333	0.36	0.381271	0.378201	2		896	299	0.394649	0.361204	0.381271	0.379041	0		896	300	0.383333	0.4	0.44	0.407778	0
	897	299	0.366667	0.34	0.354515	0.353727	2		897	299	0.367893	0.394649	0.354515	0.372352	0		897	300	0.376667	0.366667	0.34	0.361111	0
	898	299	0.383333	0.433333	0.364548	0.393738	2		898	299	0.384615	0.351171	0.364548	0.366778	0		898	300	0.393333	0.413333	0.413333	0.406667	0
	899	299	0.376667	0.376667	0.354515	0.369283	2		899	299	0.377926	0.32107	0.354515	0.351171	0		899	300	0.34	0.356667	0.393333	0.363333	0
	900	299	0.413333	0.446667	0.397993	0.419331	2		900	299	0.414716	0.38796	0.397993	0.400223	0		900	300	0.4	0.43	0.41	0.413333	0
	901	299	0.376667	0.413333	0.424749	0.404916	2		901	299	0.377926	0.381271	0.424749	0.394649	0		901	300	0.393333	0.38	0.396667	0.39	0
	902	299	0.453333	0.373333	0.374582	0.400416	2		902	299	0.454849	0.367893	0.374582	0.399108	0		902	300	0.42	0.41	0.366667	0.398889	0
	903	299	0.41	0.383333	0.391304	0.394879	2		903	299	0.411371	0.311037	0.391304	0.371237	0		903	300	0.36	0.37	0.41	0.38	0
	904	299	0.396667	0.34	0.404682	0.38045	2		904	299	0.397993	0.401338	0.404682	0.401338	0		904	300	0.403333	0.37	0.356667	0.376667	0
	905	299	0.393333	0.44	0.374582	0.402638	2		905	299	0.394649	0.41806	0.374582	0.395764	0		905	300	0.356667	0.443333	0.393333	0.397778	0
	906	299	0.376667	0.41	0.458194	0.414954	2		906	299	0.377926	0.324415	0.458194	0.386845	0		906	300	0.356667	0.33	0.4	0.362222	0
	907	299	0.403333	0.443333	0.391304	0.412657	2		907	299	0.404682	0.377926	0.391304	0.391304	0		907	300	0.38	0.346667	0.453333	0.393333	0
	908	299	0.386667	0.41	0.441472	0.412713	2		908	299	0.38796	0.367893	0.441472	0.399108	0		908	300	0.386667	0.426667	0.406667	0.406667	0
	909	299	0.4	0.356667	0.451505	0.402724	2		909	299	0.401338	0.334448	0.451505	0.395764	0		909	300	0.343333	0.373333	0.363333	0.36	0
	910	299	0.406667	0.386667	0.434783	0.409372	2		910	299	0.408027	0.334448	0.434783	0.392419	0		910	300	0.373333	0.356667	0.373333	0.367778	0
	911	299	0.396667	0.36	0.347826	0.368164	2		911	299	0.397993	0.334448	0.347826	0.360089	0		911	300	0.386667	0.363333	0.4	0.383333	0
	912	299	0.333333	0.373333	0.401338	0.369335	2		912	299	0.334448	0.404682	0.401338	0.380156	0		912	300	0.416667	0.416667	0.376667	0.403333	0
	913	299	0.366667	0.393333	0.401338	0.387113	2		913	299	0.367893	0.38796	0.401338	0.38573	0		913	300	0.3	0.42	0.383333	0.367778	0
	914	299	0.33	0.38	0.414716	0.374905	2		914	299	0.331104	0.394649	0.414716	0.380156	0		914	300	0.35	0.346667	0.4	0.365556	0
	915	299	0.386667	0.396667	0.41806	0.400465	2		915	299	0.38796	0.377926	0.41806	0.394649	0		915	300	0.36	0.39	0.366667	0.372222	0
	916	299	0.38	0.363333	0.41806	0.387131	2		916	299	0.381271	0.401338	0.41806	0.400223	0		916	300	0.366667	0.326667	0.396667	0.363333	0
	917	299	0.393333	0.396667	0.434783	0.408261	2		917	299	0.394649	0.404682	0.434783	0.411371	0		917	300	0.376667	0.37	0.416667	0.387778	0
	918	299	0.433333	0.366667	0.444816	0.414939	2		918	299	0.434783	0.384615	0.444816	0.421405	0		918	300	0.333333	0.35	0.346667	0.343333	0
	919	299	0.44	0.413333	0.414716	0.422683	2		919	299	0.441472	0.404682	0.414716	0.42029	0		919	300	0.37	0.37	0.41	0.383333	0
	920	299	0.323333	0.43	0.431438	0.394924	2		920	299	0.324415	0.411371	0.431438	0.389075	0		920	300	0.373333	0.37	0.383333	0.375556	0
	921	299	0.346667	0.403333	0.334448	0.361483	2		921	299	0.347826	0.401338	0.334448	0.361204	0		921	300	0.403333	0.433333	0.426667	0.421111	0
	922	299	0.413333	0.393333	0.411371	0.406013	2		922	299	0.414716	0.38796	0.411371	0.404682	0		922	300	0.383333	0.38	0.34	0.367778	0
	923	299	0.39	0.433333	0.38796	0.403764	2		923	299	0.391304	0.381271	0.38796	0.386845	0		923	300	0.433333	0.346667	0.413333	0.397778	0
	924	299	0.396667	0.36	0.421405	0.39269	2		924	299	0.397993	0.364548	0.421405	0.394649	0		924	300	0.393333	0.39	0.386667	0.39	0
	925	299	0.383333	0.406667	0.354515	0.381505	2		925	299	0.384615	0.371237	0.354515	0.370123	0		925	300	0.34	0.356667	0.4	0.365556	0
	926	299	0.43	0.393333	0.377926	0.40042	2		926	299	0.431438	0.364548	0.377926	0.391304	0		926	300	0.38	0.383333	0.373333	0.378889	0
	927	299	0.383333	0.436667	0.377926	0.399309	2		927	299	0.384615	0.354515	0.377926	0.372352	0		927	300	0.393333	0.38	0.376667	0.383333	0
	928	299	0.433333	0.37	0.377926	0.393753	2		928	299	0.434783	0.364548	0.377926	0.392419	0		928	300	0.39	0.43	0.383333	0.401111	0
	929	299	0.39	0.363333	0.391304	0.381546	2		929	299	0.391304	0.35786	0.391304	0.380156	0		929	300	0.336667	0.366667	0.356667	0.353333	0
	930	299	0.356667	0.33	0.397993	0.361553	2		930	299	0.35786	0.384615	0.397993	0.380156	0		930	300	0.38	0.363333	0.406667	0.383333	0
	931	299	0.383333	0.426667	0.38796	0.39932	2		931	299	0.384615	0.411371	0.38796	0.394649	0		931	300	0.396667	0.37	0.37	0.378889	0
	932	299	0.46	0.373333	0.391304	0.408213	2		932	299	0.461538	0.384615	0.391304	0.412486	0		932	300	0.383333	0.37	0.396667	0.383333	0
	933	299	0.366667	0.41	0.397993	0.391553	2		933	299	0.367893	0.374582	0.397993	0.380156	0		933	300	0.423333	0.41	0.35	0.394444	0
	934	299	0.423333	0.393333	0.421405	0.41269	2		934	299	0.424749	0.351171	0.421405	0.399108	0		934	300	0.36	0.32	0.313333	0.331111	0
	935	299	0.41	0.416667	0.364548	0.397072	2		935	299	0.411371	0.391304	0.364548	0.389075	0		935	300	0.396667	0.423333	0.366667	0.395556	0
	936	299	0.403333	0.36	0.401338	0.388224	2		936	299	0.404682	0.364548	0.401338	0.39019	0		936	300	0.386667	0.386667	0.396667	0.39	0
	937	299	0.376667	0.356667	0.401338	0.378224	2		937	299	0.377926	0.284281	0.401338	0.354515	0		937	300	0.396667	0.36	0.42	0.392222	0
	938	299	0.36	0.41	0.347826	0.372609	2		938	299	0.361204	0.384615	0.347826	0.364548	0		938	300	0.393333	0.38	0.406667	0.393333	0
	939	299	0.42	0.353333	0.381271	0.384868	2		939	299	0.421405	0.351171	0.381271	0.384615	0		939	300	0.373333	0.383333	0.406667	0.387778	0
	940	299	0.396667	0.37	0.341137	0.369268	2		940	299	0.397993	0.351171	0.341137	0.363434	0		940	300	0.436667	0.393333	0.4	0.41	0
	941	299	0.376667	0.4	0.424749	0.400472	2		941	299	0.377926	0.347826	0.424749	0.383501	0		941	300	0.356667	0.413333	0.39	0.386667	0
	942	299	0.343333	0.4	0.354515	0.365949	2		942	299	0.344482	0.364548	0.354515	0.354515	0		942	300	0.44	0.383333	0.373333	0.398889	0
	943	299	0.363333	0.39	0.41806	0.390465	2		943	299	0.364548	0.397993	0.41806	0.393534	0		943	300	0.416667	0.356667	0.363333	0.378889	0
	944	299	0.443333	0.386667	0.404682	0.411561	2		944	299	0.444816	0.347826	0.404682	0.399108	0		944	300	0.406667	0.393333	0.376667	0.392222	0
	945	299	0.396667	0.34	0.38796	0.374876	2		945	299	0.397993	0.411371	0.38796	0.399108	0		945	300	0.41	0.39	0.36	0.386667	0
	946	299	0.443333	0.406667	0.351171	0.40039	2		946	299	0.444816	0.354515	0.351171	0.383501	0		946	300	0.406667	0.39	0.346667	0.381111	0
	947	299	0.416667	0.416667	0.361204	0.398179	2		947	299	0.41806	0.411371	0.361204	0.396878	0		947	300	0.376667	0.416667	0.346667	0.38	0
	948	299	0.36	0.33	0.351171	0.347057	2		948	299	0.361204	0.381271	0.351171	0.364548	0		948	300	0.35	0.39	0.4	0.38	0
	949	299	0.383333	0.403333	0.41806	0.401576	2		949	299	0.384615	0.361204	0.41806	0.38796	0		949	300	0.37	0.383333	0.37	0.374444	0
	950	299	0.356667	0.406667	0.35786	0.373731	2		950	299	0.35786	0.351171	0.35786	0.35563	0		950	300	0.406667	0.34	0.426667	0.391111	0
	951	299	0.363333	0.386667	0.408027	0.386009	2		951	299	0.364548	0.314381	0.408027	0.362319	0		951	300	0.373333	0.356667	0.353333	0.361111	0
	952	299	0.396667	0.43	0.458194	0.428287	2		952	299	0.397993	0.361204	0.458194	0.405797	0		952	300	0.453333	0.376667	0.363333	0.397778	0
	953	299	0.416667	0.393333	0.364548	0.391516	2		953	299	0.41806	0.38796	0.364548	0.39019	0		953	300	0.446667	0.37	0.33	0.382222	0
	954	299	0.406667	0.386667	0.397993	0.397109	2		954	299	0.408027	0.391304	0.397993	0.399108	0		954	300	0.39	0.396667	0.38	0.388889	0
	955	299	0.31	0.393333	0.38796	0.363764	2		955	299	0.311037	0.354515	0.38796	0.351171	0		955	300	0.38	0.353333	0.42	0.384444	0
	956	299	0.4	0.39	0.478261	0.422754	2		956	299	0.401338	0.391304	0.478261	0.423634	0		956	300	0.383333	0.403333	0.42	0.402222	0
	957	299	0.38	0.366667	0.397993	0.381553	2		957	299	0.381271	0.408027	0.397993	0.395764	0		957	300	0.393333	0.38	0.36	0.377778	0
	958	299	0.376667	0.39	0.367893	0.378187	2		958	299	0.377926	0.361204	0.367893	0.369008	0		958	300	0.413333	0.333333	0.39	0.378889	0
	959	299	0.356667	0.396667	0.41806	0.390465	2		959	299	0.35786	0.35786	0.41806	0.377926	0		959	300	0.376667	0.413333	0.38	0.39	0
	960	299	0.403333	0.423333	0.431438	0.419368	2		960	299	0.404682	0.404682	0.431438	0.413601	0		960	300	0.343333	0.403333	0.403333	0.383333	0
	961	299	0.436667	0.383333	0.397993	0.405998	2		961	299	0.438127	0.337793	0.397993	0.391304	0		961	300	0.37	0.373333	0.36	0.367778	0
	962	299	0.383333	0.39	0.408027	0.393787	2		962	299	0.384615	0.384615	0.408027	0.392419	0		962	300	0.416667	0.343333	0.423333	0.394444	0
	963	299	0.373333	0.45	0.401338	0.408224	2		963	299	0.374582	0.414716	0.401338	0.396878	0		963	300	0.413333	0.396667	0.366667	0.392222	0
	964	299	0.453333	0.423333	0.41806	0.431576	2		964	299	0.454849	0.404682	0.41806	0.425864	0		964	300	0.423333	0.376667	0.37	0.39	0
	965	299	0.42	0.366667	0.397993	0.394887	2		965	299	0.421405	0.311037	0.397993	0.376812	0		965	300	0.403333	0.363333	0.4	0.388889	0
	966	299	0.406667	0.376667	0.421405	0.401579	2		966	299	0.408027	0.371237	0.421405	0.400223	0		966	300	0.36	0.366667	0.39	0.372222	0
	967	299	0.38	0.41	0.354515	0.381505	2		967	299	0.381271	0.364548	0.354515	0.366778	0		967	300	0.39	0.366667	0.35	0.368889	0
	968	299	0.38	0.413333	0.371237	0.38819	2		968	299	0.381271	0.351171	0.371237	0.367893	0		968	300	0.343333	0.403333	0.36	0.368889	0
	969	299	0.41	0.413333	0.344482	0.389272	2		969	299	0.411371	0.364548	0.344482	0.373467	0		969	300	0.393333	0.363333	0.386667	0.381111	0
	970	299	0.38	0.403333	0.384615	0.389316	2		970	299	0.381271	0.408027	0.384615	0.391304	0		970	300	0.406667	0.4	0.373333	0.393333	0
	971	299	0.43	0.366667	0.401338	0.399335	2		971	299	0.431438	0.438127	0.401338	0.423634	0		971	300	0.4	0.41	0.356667	0.388889	0
	972	299	0.323333	0.356667	0.408027	0.362676	2		972	299	0.324415	0.41806	0.408027	0.383501	0		972	300	0.333333	0.433333	0.4	0.388889	0
	973	299	0.43	0.346667	0.394649	0.390438	2		973	299	0.431438	0.367893	0.394649	0.397993	0		973	300	0.356667	0.39	0.416667	0.387778	0
	974	299	0.413333	0.393333	0.381271	0.395979	2		974	299	0.414716	0.351171	0.381271	0.382386	0		974	300	0.4	0.386667	0.336667	0.374444	0
	975	299	0.323333	0.38	0.421405	0.374913	2		975	299	0.324415	0.354515	0.421405	0.366778	0		975	300	0.41	0.35	0.373333	0.377778	0
	976	299	0.39	0.38	0.367893	0.379298	2		976	299	0.391304	0.351171	0.367893	0.370123	0		976	300	0.413333	0.386667	0.403333	0.401111	0
	977	299	0.363333	0.366667	0.361204	0.363735	2		977	299	0.364548	0.35786	0.361204	0.361204	0		977	300	0.376667	0.366667	0.33	0.357778	0
	978	299	0.413333	0.43	0.434783	0.426039	2		978	299	0.414716	0.38796	0.434783	0.412486	0		978	300	0.393333	0.41	0.386667	0.396667	0
	979	299	0.406667	0.403333	0.344482	0.384827	2		979	299	0.408027	0.384615	0.344482	0.379041	0		979	300	0.4	0.363333	0.4	0.387778	0
	980	299	0.366667	0.413333	0.367893	0.382631	2		980	299	0.367893	0.38796	0.367893	0.374582	0		980	300	0.386667	0.396667	0.376667	0.386667	0
	981	299	0.41	0.413333	0.381271	0.401535	2		981	299	0.411371	0.327759	0.381271	0.373467	0		981	300	0.376667	0.353333	0.343333	0.357778	0
	982	299	0.413333	0.43	0.448161	0.430498	2		982	299	0.414716	0.377926	0.448161	0.413601	0		982	300	0.393333	0.366667	0.393333	0.384444	0
	983	299	0.376667	0.366667	0.401338	0.381557	2		983	299	0.377926	0.317726	0.401338	0.365663	0		983	300	0.373333	0.393333	0.37	0.378889	0
	984	299	0.43	0.42	0.38796	0.412653	2		984	299	0.431438	0.341137	0.38796	0.386845	0		984	300	0.31	0.423333	0.38	0.371111	0
	985	299	0.46	0.386667	0.464883	0.437183	2		985	299	0.461538	0.394649	0.464883	0.440357	0		985	300	0.386667	0.36	0.39	0.378889	0
	986	299	0.426667	0.386667	0.41806	0.410465	2		986	299	0.428094	0.401338	0.41806	0.415831	0		986	300	0.376667	0.4	0.42	0.398889	0
	987	299	0.343333	0.393333	0.401338	0.379335	2		987	299	0.344482	0.408027	0.401338	0.384615	0		987	300	0.393333	0.373333	0.36	0.375556	0
	988	299	0.413333	0.396667	0.397993	0.402664	2		988	299	0.414716	0.441472	0.397993	0.41806	0		988	300	0.393333	0.416667	0.36	0.39	0
	989	299	0.393333	0.386667	0.371237	0.383746	2		989	299	0.394649	0.411371	0.371237	0.392419	0		989	300	0.356667	0.456667	0.423333	0.412222	0
	990	299	0.413333	0.293333	0.377926	0.361531	2		990	299	0.414716	0.311037	0.377926	0.367893	0		990	300	0.38	0.393333	0.383333	0.385556	0
	991	299	0.336667	0.42	0.41806	0.391576	2		991	299	0.337793	0.391304	0.41806	0.382386	0		991	300	0.363333	0.37	0.393333	0.375556	0
	992	299	0.38	0.416667	0.391304	0.39599	2		992	299	0.381271	0.404682	0.391304	0.392419	0		992	300	0.42	0.413333	0.363333	0.398889	0
	993	299	0.346667	0.446667	0.41806	0.403798	2		993	299	0.347826	0.384615	0.41806	0.383501	0		993	300	0.37	0.386667	0.413333	0.39	0
	994	299	0.37	0.363333	0.441472	0.391602	2		994	299	0.371237	0.361204	0.441472	0.391304	0		994	300	0.353333	0.356667	0.333333	0.347778	0
	995	299	0.396667	0.33	0.401338	0.376001	2		995	299	0.397993	0.394649	0.401338	0.397993	0		995	300	0.39	0.37	0.4	0.386667	0
	996	299	0.403333	0.383333	0.377926	0.388198	2		996	299	0.404682	0.351171	0.377926	0.377926	0		996	300	0.33	0.373333	0.36	0.354444	0
	997	299	0.39	0.416667	0.377926	0.394864	2		997	299	0.391304	0.334448	0.377926	0.367893	0		997	300	0.393333	0.386667	0.386667	0.388889	0
	998	299	0.396667	0.383333	0.391304	0.390435	2		998	299	0.397993	0.411371	0.391304	0.400223	0		998	300	0.413333	0.433333	0.39	0.412222	0
	999	299	0.386667	0.43	0.411371	0.409346	2		999	299	0.38796	0.364548	0.411371	0.38796	0		999	300	0.38	0.426667	0.426667	0.411111	0
	1000	299	0.403333	0.316667	0.424749	0.381583	2		1000	299	0.404682	0.384615	0.424749	0.404682	0		1000	300	0.343333	0.316667	0.386667	0.348889	0
	1001	299	0.353333	0.376667	0.38796	0.372653	2		1001	299	0.354515	0.391304	0.38796	0.377926	0		1001	300	0.34	0.39	0.373333	0.367778	0
	1002	299	0.363333	0.41	0.411371	0.394902	2		1002	299	0.364548	0.361204	0.411371	0.379041	0		1002	300	0.406667	0.353333	0.44	0.4	0
	1003	299	0.4	0.406667	0.371237	0.392635	2		1003	299	0.401338	0.377926	0.371237	0.383501	0		1003	300	0.426667	0.376667	0.34	0.381111	0
	1004	299	0.363333	0.4	0.381271	0.381535	2		1004	299	0.364548	0.361204	0.381271	0.369008	0		1004	300	0.39	0.386667	0.39	0.388889	0
	1005	299	0.373333	0.393333	0.344482	0.370383	2		1005	299	0.374582	0.371237	0.344482	0.363434	0		1005	300	0.373333	0.41	0.376667	0.386667	0
	1006	299	0.4	0.33	0.374582	0.368194	2		1006	299	0.401338	0.374582	0.374582	0.383501	0		1006	300	0.356667	0.416667	0.376667	0.383333	0
	1007	299	0.38	0.376667	0.41806	0.391576	2		1007	299	0.381271	0.374582	0.41806	0.391304	0		1007	300	0.453333	0.346667	0.36	0.386667	0
	1008	299	0.416667	0.376667	0.384615	0.39265	2		1008	299	0.41806	0.344482	0.384615	0.382386	0		1008	300	0.363333	0.383333	0.376667	0.374444	0
	1009	299	0.373333	0.366667	0.404682	0.381561	2		1009	299	0.374582	0.374582	0.404682	0.384615	0		1009	300	0.393333	0.406667	0.39	0.396667	0
	1010	299	0.41	0.376667	0.438127	0.408265	2		1010	299	0.411371	0.404682	0.438127	0.41806	0		1010	300	0.376667	0.37	0.396667	0.381111	0
	1011	299	0.41	0.35	0.408027	0.389342	2		1011	299	0.411371	0.367893	0.408027	0.395764	0		1011	300	0.366667	0.336667	0.413333	0.372222	0
	1012	299	0.37	0.39	0.431438	0.397146	2		1012	299	0.371237	0.38796	0.431438	0.396878	0		1012	300	0.393333	0.363333	0.406667	0.387778	0
	1013	299	0.41	0.403333	0.41806	0.410465	2		1013	299	0.411371	0.384615	0.41806	0.404682	0		1013	300	0.37	0.42	0.386667	0.392222	0
	1014	299	0.396667	0.416667	0.351171	0.388168	2		1014	299	0.397993	0.35786	0.351171	0.369008	0		1014	300	0.383333	0.43	0.366667	0.393333	0
	1015	299	0.426667	0.456667	0.454849	0.446061	2		1015	299	0.428094	0.408027	0.454849	0.430323	0		1015	300	0.366667	0.36	0.35	0.358889	0
	1016	299	0.44	0.346667	0.404682	0.397116	2		1016	299	0.441472	0.347826	0.404682	0.397993	0		1016	300	0.393333	0.386667	0.373333	0.384444	0
	1017	299	0.37	0.426667	0.408027	0.401564	2		1017	299	0.371237	0.337793	0.408027	0.372352	0		1017	300	0.39	0.38	0.41	0.393333	0
	1018	299	0.356667	0.406667	0.408027	0.390453	2		1018	299	0.35786	0.374582	0.408027	0.380156	0		1018	300	0.36	0.386667	0.416667	0.387778	0
	1019	299	0.41	0.37	0.391304	0.390435	2		1019	299	0.411371	0.404682	0.391304	0.402453	0		1019	300	0.383333	0.423333	0.4	0.402222	0
	1020	299	0.416667	0.403333	0.428094	0.416031	2		1020	299	0.41806	0.394649	0.428094	0.413601	0		1020	300	0.4	0.36	0.41	0.39	0
	1021	299	0.426667	0.386667	0.381271	0.398201	2		1021	299	0.428094	0.327759	0.381271	0.379041	0		1021	300	0.376667	0.333333	0.39	0.366667	0
	1022	299	0.396667	0.386667	0.421405	0.401579	2		1022	299	0.397993	0.341137	0.421405	0.386845	0		1022	300	0.376667	0.36	0.38	0.372222	0
	1023	299	0.326667	0.433333	0.397993	0.385998	2		1023	299	0.327759	0.384615	0.397993	0.370123	0		1023	300	0.423333	0.366667	0.423333	0.404444	0
	1024	299	0.373333	0.396667	0.394649	0.388216	2		1024	299	0.374582	0.337793	0.394649	0.369008	0		1024	300	0.343333	0.403333	0.38	0.375556	0
	1025	299	0.433333	0.42	0.444816	0.432716	2		1025	299	0.434783	0.361204	0.444816	0.413601	0		1025	300	0.316667	0.373333	0.403333	0.364444	0
	1026	299	0.373333	0.396667	0.327759	0.36592	2		1026	299	0.374582	0.374582	0.327759	0.358974	0		1026	300	0.353333	0.383333	0.413333	0.383333	0
	1027	299	0.423333	0.416667	0.424749	0.421583	2		1027	299	0.424749	0.337793	0.424749	0.395764	0		1027	300	0.36	0.416667	0.386667	0.387778	0
	1028	299	0.406667	0.38	0.364548	0.383738	2		1028	299	0.408027	0.367893	0.364548	0.380156	0		1028	300	0.343333	0.386667	0.286667	0.338889	0
	1029	299	0.39	0.396667	0.401338	0.396001	2		1029	299	0.391304	0.331104	0.401338	0.374582	0		1029	300	0.38	0.396667	0.383333	0.386667	0
	1030	299	0.37	0.41	0.347826	0.375942	2		1030	299	0.371237	0.384615	0.347826	0.367893	0		1030	300	0.33	0.413333	0.403333	0.382222	0
	1031	299	0.406667	0.336667	0.361204	0.368179	2		1031	299	0.408027	0.374582	0.361204	0.381271	0		1031	300	0.406667	0.456667	0.363333	0.408889	0
	1032	299	0.396667	0.366667	0.341137	0.368157	2		1032	299	0.397993	0.377926	0.341137	0.372352	0		1032	300	0.383333	0.393333	0.376667	0.384444	0
	1033	299	0.383333	0.406667	0.414716	0.401572	2		1033	299	0.384615	0.381271	0.414716	0.393534	0		1033	300	0.37	0.36	0.4	0.376667	0
	1034	299	0.436667	0.393333	0.384615	0.404872	2		1034	299	0.438127	0.35786	0.384615	0.393534	0		1034	300	0.366667	0.41	0.366667	0.381111	0
	1035	299	0.396667	0.363333	0.374582	0.378194	2		1035	299	0.397993	0.391304	0.374582	0.38796	0		1035	300	0.44	0.396667	0.376667	0.404444	0
	1036	299	0.41	0.4	0.414716	0.408239	2		1036	299	0.411371	0.35786	0.414716	0.394649	0		1036	300	0.396667	0.37	0.41	0.392222	0
	1037	299	0.383333	0.41	0.411371	0.401568	2		1037	299	0.384615	0.32107	0.411371	0.372352	0		1037	300	0.36	0.32	0.356667	0.345556	0
	1038	299	0.426667	0.44	0.391304	0.419324	2		1038	299	0.428094	0.32107	0.391304	0.380156	0		1038	300	0.383333	0.36	0.393333	0.378889	0
	1039	299	0.366667	0.38	0.408027	0.384898	2		1039	299	0.367893	0.351171	0.408027	0.375697	0		1039	300	0.376667	0.35	0.403333	0.376667	0
	1040	299	0.423333	0.406667	0.401338	0.410446	2		1040	299	0.424749	0.341137	0.401338	0.389075	0		1040	300	0.346667	0.393333	0.363333	0.367778	0
	1041	299	0.416667	0.416667	0.401338	0.411557	2		1041	299	0.41806	0.35786	0.401338	0.392419	0		1041	300	0.423333	0.376667	0.38	0.393333	0
	1042	299	0.39	0.383333	0.374582	0.382638	2		1042	299	0.391304	0.377926	0.374582	0.381271	0		1042	300	0.4	0.37	0.406667	0.392222	0
	1043	299	0.44	0.43	0.381271	0.41709	2		1043	299	0.441472	0.408027	0.381271	0.410256	0		1043	300	0.423333	0.393333	0.376667	0.397778	0
	1044	299	0.363333	0.436667	0.397993	0.399331	2		1044	299	0.364548	0.344482	0.397993	0.369008	0		1044	300	0.346667	0.346667	0.333333	0.342222	0
	1045	299	0.366667	0.426667	0.374582	0.389305	2		1045	299	0.367893	0.351171	0.374582	0.364548	0		1045	300	0.403333	0.38	0.376667	0.386667	0
	1046	299	0.37	0.34	0.377926	0.362642	2		1046	299	0.371237	0.374582	0.377926	0.374582	0		1046	300	0.373333	0.346667	0.423333	0.381111	0
	1047	299	0.406667	0.393333	0.404682	0.401561	2		1047	299	0.408027	0.334448	0.404682	0.382386	0		1047	300	0.346667	0.353333	0.38	0.36	0
	1048	299	0.413333	0.39	0.371237	0.391524	2		1048	299	0.414716	0.391304	0.371237	0.392419	0		1048	300	0.403333	0.44	0.326667	0.39	0
	1049	299	0.4	0.353333	0.421405	0.391579	2		1049	299	0.401338	0.364548	0.421405	0.395764	0		1049	300	0.406667	0.356667	0.38	0.381111	0
	1050	299	0.376667	0.38	0.434783	0.39715	2		1050	299	0.377926	0.394649	0.434783	0.402453	0		1050	300	0.37	0.373333	0.393333	0.378889	0
	1051	299	0.396667	0.393333	0.414716	0.401572	2		1051	299	0.397993	0.367893	0.414716	0.393534	0		1051	300	0.363333	0.386667	0.346667	0.365556	0
	1052	299	0.333333	0.416667	0.384615	0.378205	2		1052	299	0.334448	0.35786	0.384615	0.358974	0		1052	300	0.416667	0.416667	0.363333	0.398889	0
	1053	299	0.456667	0.35	0.41806	0.408242	2		1053	299	0.458194	0.377926	0.41806	0.41806	0		1053	300	0.363333	0.453333	0.35	0.388889	0
	1054	299	0.35	0.363333	0.317726	0.343686	2		1054	299	0.351171	0.35786	0.317726	0.342252	0		1054	300	0.403333	0.33	0.33	0.354444	0
	1055	299	0.393333	0.376667	0.434783	0.401594	2		1055	299	0.394649	0.408027	0.434783	0.412486	0		1055	300	0.39	0.396667	0.4	0.395556	0
	1056	299	0.396667	0.393333	0.438127	0.409376	2		1056	299	0.397993	0.394649	0.438127	0.410256	0		1056	300	0.37	0.39	0.376667	0.378889	0
	1057	299	0.373333	0.376667	0.347826	0.365942	2		1057	299	0.374582	0.374582	0.347826	0.365663	0		1057	300	0.416667	0.423333	0.4	0.413333	0
	1058	299	0.406667	0.426667	0.361204	0.398179	2		1058	299	0.408027	0.294314	0.361204	0.354515	0		1058	300	0.393333	0.366667	0.373333	0.377778	0
	1059	299	0.366667	0.376667	0.391304	0.378213	2		1059	299	0.367893	0.337793	0.391304	0.365663	0		1059	300	0.383333	0.373333	0.393333	0.383333	0
	1060	299	0.393333	0.403333	0.401338	0.399335	2		1060	299	0.394649	0.367893	0.401338	0.38796	0		1060	300	0.383333	0.37	0.38	0.377778	0
	1061	299	0.393333	0.396667	0.371237	0.387079	2		1061	299	0.394649	0.394649	0.371237	0.386845	0		1061	300	0.416667	0.42	0.386667	0.407778	0
	1062	299	0.426667	0.38	0.411371	0.406013	2		1062	299	0.428094	0.374582	0.411371	0.404682	0		1062	300	0.393333	0.39	0.396667	0.393333	0
	1063	299	0.423333	0.41	0.377926	0.403753	2		1063	299	0.424749	0.371237	0.377926	0.391304	0		1063	300	0.406667	0.426667	0.403333	0.412222	0
	1064	299	0.436667	0.42	0.444816	0.433828	2		1064	299	0.438127	0.331104	0.444816	0.404682	0		1064	300	0.363333	0.346667	0.39	0.366667	0
	1065	299	0.376667	0.393333	0.474916	0.414972	2		1065	299	0.377926	0.374582	0.474916	0.409142	0		1065	300	0.373333	0.4	0.443333	0.405556	0
	1066	299	0.42	0.386667	0.408027	0.404898	2		1066	299	0.421405	0.35786	0.408027	0.395764	0		1066	300	0.396667	0.376667	0.38	0.384444	0
	1067	299	0.366667	0.406667	0.381271	0.384868	2		1067	299	0.367893	0.364548	0.381271	0.371237	0		1067	300	0.39	0.376667	0.386667	0.384444	0
	1068	299	0.403333	0.346667	0.41806	0.389353	2		1068	299	0.404682	0.394649	0.41806	0.405797	0		1068	300	0.36	0.41	0.396667	0.388889	0
	1069	299	0.37	0.403333	0.361204	0.378179	2		1069	299	0.371237	0.341137	0.361204	0.35786	0		1069	300	0.413333	0.41	0.39	0.404444	0
	1070	299	0.36	0.443333	0.401338	0.401557	2		1070	299	0.361204	0.334448	0.401338	0.365663	0		1070	300	0.343333	0.383333	0.363333	0.363333	0
	1071	299	0.403333	0.396667	0.414716	0.404905	2		1071	299	0.404682	0.408027	0.414716	0.409142	0		1071	300	0.416667	0.403333	0.416667	0.412222	0
	1072	299	0.373333	0.39	0.464883	0.409405	2		1072	299	0.374582	0.32107	0.464883	0.386845	0		1072	300	0.35	0.333333	0.336667	0.34	0
	1073	299	0.396667	0.386667	0.38796	0.390431	2		1073	299	0.397993	0.364548	0.38796	0.383501	0		1073	300	0.336667	0.353333	0.4	0.363333	0
	1074	299	0.38	0.383333	0.38796	0.383764	2		1074	299	0.381271	0.394649	0.38796	0.38796	0		1074	300	0.336667	0.37	0.366667	0.357778	0
	1075	299	0.396667	0.336667	0.454849	0.396061	2		1075	299	0.397993	0.331104	0.454849	0.394649	0		1075	300	0.333333	0.393333	0.363333	0.363333	0
	1076	299	0.406667	0.373333	0.381271	0.38709	2		1076	299	0.408027	0.32107	0.381271	0.370123	0		1076	300	0.376667	0.353333	0.393333	0.374444	0
	1077	299	0.386667	0.363333	0.391304	0.380435	2		1077	299	0.38796	0.344482	0.391304	0.374582	0		1077	300	0.363333	0.376667	0.37	0.37	0
	1078	299	0.373333	0.393333	0.394649	0.387105	2		1078	299	0.374582	0.347826	0.394649	0.372352	0		1078	300	0.366667	0.363333	0.416667	0.382222	0
	1079	299	0.41	0.393333	0.317726	0.373686	2		1079	299	0.411371	0.394649	0.317726	0.374582	0		1079	300	0.413333	0.373333	0.343333	0.376667	0
	1080	299	0.406667	0.39	0.361204	0.385957	2		1080	299	0.408027	0.304348	0.361204	0.35786	0		1080	300	0.43	0.386667	0.393333	0.403333	0
	1081	299	0.4	0.373333	0.337793	0.370375	2		1081	299	0.401338	0.347826	0.337793	0.362319	0		1081	300	0.343333	0.443333	0.346667	0.377778	0
	1082	299	0.373333	0.36	0.428094	0.387142	2		1082	299	0.374582	0.334448	0.428094	0.379041	0		1082	300	0.356667	0.39	0.353333	0.366667	0
	1083	299	0.396667	0.46	0.411371	0.422679	2		1083	299	0.397993	0.367893	0.411371	0.392419	0		1083	300	0.403333	0.366667	0.39	0.386667	0
	1084	299	0.426667	0.376667	0.381271	0.394868	2		1084	299	0.428094	0.364548	0.381271	0.391304	0		1084	300	0.406667	0.393333	0.343333	0.381111	0
	1085	299	0.393333	0.373333	0.411371	0.392679	2		1085	299	0.394649	0.374582	0.411371	0.393534	0		1085	300	0.403333	0.396667	0.37	0.39	0
	1086	299	0.36	0.436667	0.364548	0.387072	2		1086	299	0.361204	0.38796	0.364548	0.371237	0		1086	300	0.436667	0.383333	0.396667	0.405556	0
	1087	299	0.413333	0.363333	0.394649	0.390438	2		1087	299	0.414716	0.371237	0.394649	0.393534	0		1087	300	0.416667	0.41	0.353333	0.393333	0
	1088	299	0.41	0.343333	0.381271	0.378201	2		1088	299	0.411371	0.354515	0.381271	0.382386	0		1088	300	0.423333	0.376667	0.423333	0.407778	0
	1089	299	0.36	0.36	0.404682	0.374894	2		1089	299	0.361204	0.361204	0.404682	0.375697	0		1089	300	0.373333	0.36	0.433333	0.388889	0
	1090	299	0.373333	0.36	0.454849	0.396061	2		1090	299	0.374582	0.361204	0.454849	0.396878	0		1090	300	0.376667	0.41	0.353333	0.38	0
	1091	299	0.356667	0.383333	0.428094	0.389365	2		1091	299	0.35786	0.324415	0.428094	0.370123	0		1091	300	0.376667	0.363333	0.413333	0.384444	0
	1092	299	0.416667	0.303333	0.391304	0.370435	2		1092	299	0.41806	0.381271	0.391304	0.396878	0		1092	300	0.363333	0.366667	0.36	0.363333	0
	1093	299	0.396667	0.396667	0.411371	0.401568	2		1093	299	0.397993	0.381271	0.411371	0.396878	0		1093	300	0.363333	0.366667	0.36	0.363333	0
	1094	299	0.363333	0.353333	0.424749	0.380472	2		1094	299	0.364548	0.354515	0.424749	0.381271	0		1094	300	0.346667	0.36	0.38	0.362222	0
	1095	299	0.363333	0.433333	0.377926	0.391531	2		1095	299	0.364548	0.301003	0.377926	0.347826	0		1095	300	0.343333	0.4	0.403333	0.382222	0
	1096	299	0.38	0.443333	0.394649	0.405994	2		1096	299	0.381271	0.337793	0.394649	0.371237	0		1096	300	0.36	0.423333	0.37	0.384444	0
	1097	299	0.436667	0.383333	0.367893	0.395964	2		1097	299	0.438127	0.351171	0.367893	0.38573	0		1097	300	0.456667	0.396667	0.356667	0.403333	0
	1098	299	0.403333	0.42	0.347826	0.390386	2		1098	299	0.404682	0.307692	0.347826	0.3534	0		1098	300	0.373333	0.38	0.4	0.384444	0
	1099	299	0.366667	0.383333	0.371237	0.373746	2		1099	299	0.367893	0.384615	0.371237	0.374582	0		1099	300	0.4	0.43	0.416667	0.415556	0
	1100	299	0.406667	0.356667	0.404682	0.389339	2		1100	299	0.408027	0.371237	0.404682	0.394649	0		1100	300	0.393333	0.446667	0.406667	0.415556	0
	1101	299	0.376667	0.35	0.344482	0.357049	2		1101	299	0.377926	0.371237	0.344482	0.364548	0		1101	300	0.353333	0.403333	0.446667	0.401111	0
	1102	299	0.363333	0.443333	0.411371	0.406013	2		1102	299	0.364548	0.374582	0.411371	0.383501	0		1102	300	0.356667	0.39	0.336667	0.361111	0
	1103	299	0.39	0.413333	0.35786	0.387064	2		1103	299	0.391304	0.354515	0.35786	0.367893	0		1103	300	0.366667	0.416667	0.37	0.384444	0
	1104	299	0.383333	0.45	0.414716	0.416016	2		1104	299	0.384615	0.408027	0.414716	0.402453	0		1104	300	0.386667	0.356667	0.436667	0.393333	0
	1105	299	0.376667	0.413333	0.397993	0.395998	2		1105	299	0.377926	0.361204	0.397993	0.379041	0		1105	300	0.36	0.393333	0.406667	0.386667	0
	1106	299	0.416667	0.42	0.448161	0.428276	2		1106	299	0.41806	0.397993	0.448161	0.421405	0		1106	300	0.37	0.36	0.386667	0.372222	0
	1107	299	0.39	0.4	0.424749	0.404916	2		1107	299	0.391304	0.354515	0.424749	0.39019	0		1107	300	0.38	0.35	0.41	0.38	0
	1108	299	0.353333	0.406667	0.414716	0.391572	2		1108	299	0.354515	0.367893	0.414716	0.379041	0		1108	300	0.383333	0.346667	0.373333	0.367778	0
	1109	299	0.413333	0.4	0.377926	0.397087	2		1109	299	0.414716	0.404682	0.377926	0.399108	0		1109	300	0.413333	0.42	0.423333	0.418889	0
	1110	299	0.43	0.39	0.364548	0.394849	2		1110	299	0.431438	0.344482	0.364548	0.380156	0		1110	300	0.4	0.416667	0.386667	0.401111	0
	1111	299	0.393333	0.4	0.364548	0.385961	2		1111	299	0.394649	0.391304	0.364548	0.383501	0		1111	300	0.363333	0.456667	0.346667	0.388889	0
	1112	299	0.48	0.413333	0.411371	0.434902	2		1112	299	0.481605	0.361204	0.411371	0.41806	0		1112	300	0.39	0.393333	0.366667	0.383333	0
	1113	299	0.38	0.383333	0.384615	0.38265	2		1113	299	0.381271	0.421405	0.384615	0.395764	0		1113	300	0.416667	0.38	0.343333	0.38	0
	1114	299	0.396667	0.366667	0.411371	0.391568	2		1114	299	0.397993	0.367893	0.411371	0.392419	0		1114	300	0.37	0.386667	0.363333	0.373333	0
	1115	299	0.38	0.41	0.381271	0.390424	2		1115	299	0.381271	0.344482	0.381271	0.369008	0		1115	300	0.423333	0.383333	0.44	0.415556	0
	1116	299	0.403333	0.383333	0.438127	0.408265	2		1116	299	0.404682	0.394649	0.438127	0.412486	0		1116	300	0.4	0.39	0.386667	0.392222	0
	1117	299	0.413333	0.36	0.374582	0.382638	2		1117	299	0.414716	0.401338	0.374582	0.396878	0		1117	300	0.423333	0.403333	0.386667	0.404444	0
	1118	299	0.406667	0.383333	0.371237	0.387079	2		1118	299	0.408027	0.344482	0.371237	0.374582	0		1118	300	0.376667	0.383333	0.406667	0.388889	0
	1119	299	0.393333	0.403333	0.374582	0.390416	2		1119	299	0.394649	0.377926	0.374582	0.382386	0		1119	300	0.426667	0.403333	0.393333	0.407778	0
	1120	299	0.386667	0.433333	0.381271	0.400424	2		1120	299	0.38796	0.391304	0.381271	0.386845	0		1120	300	0.363333	0.396667	0.31	0.356667	0
	1121	299	0.423333	0.386667	0.438127	0.416042	2		1121	299	0.424749	0.371237	0.438127	0.411371	0		1121	300	0.4	0.376667	0.406667	0.394444	0
	1122	299	0.373333	0.38	0.41806	0.390465	2		1122	299	0.374582	0.351171	0.41806	0.381271	0		1122	300	0.383333	0.386667	0.386667	0.385556	0
	1123	299	0.383333	0.393333	0.428094	0.401587	2		1123	299	0.384615	0.354515	0.428094	0.389075	0		1123	300	0.346667	0.366667	0.39	0.367778	0
	1124	299	0.376667	0.373333	0.341137	0.363712	2		1124	299	0.377926	0.408027	0.341137	0.375697	0		1124	300	0.393333	0.343333	0.413333	0.383333	0
	1125	299	0.423333	0.413333	0.441472	0.426046	2		1125	299	0.424749	0.35786	0.441472	0.408027	0		1125	300	0.423333	0.333333	0.346667	0.367778	0
	1126	299	0.343333	0.376667	0.401338	0.373779	2		1126	299	0.344482	0.26087	0.401338	0.335563	0		1126	300	0.376667	0.363333	0.383333	0.374444	0
	1127	299	0.42	0.346667	0.434783	0.400483	2		1127	299	0.421405	0.377926	0.434783	0.411371	0		1127	300	0.366667	0.37	0.386667	0.374444	0
	1128	299	0.43	0.373333	0.421405	0.408246	2		1128	299	0.431438	0.391304	0.421405	0.414716	0		1128	300	0.366667	0.383333	0.393333	0.381111	0
	1129	299	0.39	0.35	0.381271	0.373757	2		1129	299	0.391304	0.32107	0.381271	0.364548	0		1129	300	0.44	0.346667	0.44	0.408889	0
	1130	299	0.373333	0.396667	0.408027	0.392676	2		1130	299	0.374582	0.377926	0.408027	0.386845	0		1130	300	0.34	0.366667	0.446667	0.384444	0
	1131	299	0.34	0.416667	0.367893	0.374853	2		1131	299	0.341137	0.381271	0.367893	0.363434	0		1131	300	0.406667	0.403333	0.413333	0.407778	0
	1132	299	0.4	0.383333	0.411371	0.398235	2		1132	299	0.401338	0.344482	0.411371	0.38573	0		1132	300	0.33	0.36	0.37	0.353333	0
	1133	299	0.38	0.396667	0.404682	0.393783	2		1133	299	0.381271	0.401338	0.404682	0.395764	0		1133	300	0.46	0.436667	0.413333	0.436667	0
	1134	299	0.403333	0.423333	0.344482	0.390383	2		1134	299	0.404682	0.354515	0.344482	0.367893	0		1134	300	0.366667	0.39	0.386667	0.381111	0
	1135	299	0.376667	0.366667	0.411371	0.384902	2		1135	299	0.377926	0.367893	0.411371	0.38573	0		1135	300	0.393333	0.403333	0.343333	0.38	0
	1136	299	0.43	0.4	0.347826	0.392609	2		1136	299	0.431438	0.364548	0.347826	0.381271	0		1136	300	0.386667	0.363333	0.37	0.373333	0
	1137	299	0.376667	0.406667	0.414716	0.39935	2		1137	299	0.377926	0.347826	0.414716	0.380156	0		1137	300	0.373333	0.366667	0.406667	0.382222	0
	1138	299	0.396667	0.313333	0.428094	0.379365	2		1138	299	0.397993	0.364548	0.428094	0.396878	0		1138	300	0.386667	0.4	0.383333	0.39	0
	1139	299	0.376667	0.406667	0.381271	0.388201	2		1139	299	0.377926	0.384615	0.381271	0.381271	0		1139	300	0.343333	0.393333	0.363333	0.366667	0
	1140	299	0.396667	0.39	0.404682	0.397116	2		1140	299	0.397993	0.354515	0.404682	0.38573	0		1140	300	0.403333	0.363333	0.406667	0.391111	0
	1141	299	0.376667	0.396667	0.384615	0.385983	2		1141	299	0.377926	0.374582	0.384615	0.379041	0		1141	300	0.373333	0.393333	0.326667	0.364444	0
	1142	299	0.356667	0.386667	0.367893	0.370409	2		1142	299	0.35786	0.367893	0.367893	0.364548	0		1142	300	0.343333	0.35	0.39	0.361111	0
	1143	299	0.386667	0.416667	0.394649	0.399327	2		1143	299	0.38796	0.421405	0.394649	0.401338	0		1143	300	0.433333	0.353333	0.393333	0.393333	0
	1144	299	0.426667	0.383333	0.394649	0.40155	2		1144	299	0.428094	0.344482	0.394649	0.389075	0		1144	300	0.38	0.386667	0.39	0.385556	0
	1145	299	0.4	0.42	0.414716	0.411572	2		1145	299	0.401338	0.364548	0.414716	0.393534	0		1145	300	0.393333	0.36	0.383333	0.378889	0
	1146	299	0.426667	0.426667	0.424749	0.426027	2		1146	299	0.428094	0.384615	0.424749	0.412486	0		1146	300	0.38	0.366667	0.386667	0.377778	0
	1147	299	0.353333	0.4	0.381271	0.378201	2		1147	299	0.354515	0.401338	0.381271	0.379041	0		1147	300	0.423333	0.393333	0.413333	0.41	0
	1148	299	0.39	0.406667	0.381271	0.392646	2		1148	299	0.391304	0.32107	0.381271	0.364548	0		1148	300	0.383333	0.376667	0.386667	0.382222	0
	1149	299	0.38	0.446667	0.438127	0.421598	2		1149	299	0.381271	0.444816	0.438127	0.421405	0		1149	300	0.403333	0.423333	0.363333	0.396667	0
	1150	299	0.373333	0.396667	0.391304	0.387101	2		1150	299	0.374582	0.337793	0.391304	0.367893	0		1150	300	0.353333	0.423333	0.41	0.395556	0
	1151	299	0.406667	0.41	0.367893	0.394853	2		1151	299	0.408027	0.38796	0.367893	0.38796	0		1151	300	0.383333	0.406667	0.393333	0.394444	0
	1152	299	0.393333	0.416667	0.374582	0.394861	2		1152	299	0.394649	0.347826	0.374582	0.372352	0		1152	300	0.41	0.466667	0.39	0.422222	0
	1153	299	0.393333	0.37	0.428094	0.397142	2		1153	299	0.394649	0.377926	0.428094	0.400223	0		1153	300	0.403333	0.373333	0.376667	0.384444	0
	1154	299	0.386667	0.413333	0.377926	0.392642	2		1154	299	0.38796	0.404682	0.377926	0.39019	0		1154	300	0.366667	0.43	0.403333	0.4	0
	1155	299	0.373333	0.39	0.441472	0.401602	2		1155	299	0.374582	0.404682	0.441472	0.406912	0		1155	300	0.4	0.376667	0.383333	0.386667	0
	1156	299	0.416667	0.4	0.421405	0.41269	2		1156	299	0.41806	0.361204	0.421405	0.400223	0		1156	300	0.383333	0.326667	0.343333	0.351111	0
	1157	299	0.366667	0.403333	0.441472	0.403824	2		1157	299	0.367893	0.371237	0.441472	0.393534	0		1157	300	0.4	0.433333	0.443333	0.425556	0
	1158	299	0.393333	0.386667	0.364548	0.381516	2		1158	299	0.394649	0.371237	0.364548	0.376812	0		1158	300	0.396667	0.363333	0.403333	0.387778	0
	1159	299	0.366667	0.393333	0.367893	0.375964	2		1159	299	0.367893	0.397993	0.367893	0.377926	0		1159	300	0.353333	0.406667	0.396667	0.385556	0
	1160	299	0.356667	0.43	0.404682	0.397116	2		1160	299	0.35786	0.351171	0.404682	0.371237	0		1160	300	0.39	0.39	0.376667	0.385556	0
	1161	299	0.393333	0.426667	0.41806	0.412687	2		1161	299	0.394649	0.401338	0.41806	0.404682	0		1161	300	0.346667	0.346667	0.38	0.357778	0
	1162	299	0.333333	0.416667	0.347826	0.365942	2		1162	299	0.334448	0.327759	0.347826	0.336678	0		1162	300	0.36	0.383333	0.353333	0.365556	0
	1163	299	0.39	0.403333	0.404682	0.399339	2		1163	299	0.391304	0.371237	0.404682	0.389075	0		1163	300	0.326667	0.366667	0.4	0.364444	0
	1164	299	0.376667	0.433333	0.404682	0.404894	2		1164	299	0.377926	0.397993	0.404682	0.393534	0		1164	300	0.413333	0.45	0.376667	0.413333	0
	1165	299	0.373333	0.396667	0.367893	0.379298	2		1165	299	0.374582	0.371237	0.367893	0.371237	0		1165	300	0.41	0.346667	0.386667	0.381111	0
	1166	299	0.423333	0.426667	0.384615	0.411538	2		1166	299	0.424749	0.337793	0.384615	0.382386	0		1166	300	0.38	0.393333	0.35	0.374444	0
	1167	299	0.38	0.406667	0.414716	0.400461	2		1167	299	0.381271	0.35786	0.414716	0.384615	0		1167	300	0.383333	0.403333	0.406667	0.397778	0
	1168	299	0.34	0.36	0.371237	0.357079	2		1168	299	0.341137	0.384615	0.371237	0.365663	0		1168	300	0.4	0.353333	0.386667	0.38	0
	1169	299	0.373333	0.37	0.401338	0.381557	2		1169	299	0.374582	0.351171	0.401338	0.375697	0		1169	300	0.313333	0.41	0.373333	0.365556	0
	1170	299	0.343333	0.423333	0.371237	0.379301	2		1170	299	0.344482	0.371237	0.371237	0.362319	0		1170	300	0.416667	0.336667	0.37	0.374444	0
	1171	299	0.346667	0.346667	0.384615	0.359316	2		1171	299	0.347826	0.377926	0.384615	0.370123	0		1171	300	0.343333	0.426667	0.39	0.386667	0
	1172	299	0.41	0.406667	0.32107	0.379246	2		1172	299	0.411371	0.351171	0.32107	0.361204	0		1172	300	0.386667	0.396667	0.353333	0.378889	0
	1173	299	0.386667	0.39	0.434783	0.403816	2		1173	299	0.38796	0.401338	0.434783	0.408027	0		1173	300	0.333333	0.35	0.396667	0.36	0
	1174	299	0.376667	0.41	0.424749	0.403805	2		1174	299	0.377926	0.351171	0.424749	0.384615	0		1174	300	0.396667	0.376667	0.383333	0.385556	0
	1175	299	0.376667	0.416667	0.401338	0.398224	2		1175	299	0.377926	0.324415	0.401338	0.367893	0		1175	300	0.396667	0.38	0.35	0.375556	0
	1176	299	0.383333	0.406667	0.431438	0.407146	2		1176	299	0.384615	0.324415	0.431438	0.380156	0		1176	300	0.396667	0.456667	0.356667	0.403333	0
	1177	299	0.373333	0.393333	0.384615	0.383761	2		1177	299	0.374582	0.401338	0.384615	0.386845	0		1177	300	0.396667	0.366667	0.363333	0.375556	0
	1178	299	0.37	0.373333	0.404682	0.382672	2		1178	299	0.371237	0.367893	0.404682	0.381271	0		1178	300	0.386667	0.393333	0.37	0.383333	0
	1179	299	0.366667	0.38	0.354515	0.367061	2		1179	299	0.367893	0.327759	0.354515	0.350056	0		1179	300	0.353333	0.386667	0.383333	0.374444	0
	1180	299	0.363333	0.376667	0.464883	0.401628	2		1180	299	0.364548	0.361204	0.464883	0.396878	0		1180	300	0.36	0.413333	0.416667	0.396667	0
	1181	299	0.353333	0.443333	0.421405	0.406024	2		1181	299	0.354515	0.401338	0.421405	0.392419	0		1181	300	0.403333	0.353333	0.413333	0.39	0
	1182	299	0.346667	0.406667	0.397993	0.383776	2		1182	299	0.347826	0.371237	0.397993	0.372352	0		1182	300	0.37	0.433333	0.316667	0.373333	0
	1183	299	0.39	0.38	0.381271	0.383757	2		1183	299	0.391304	0.35786	0.381271	0.376812	0		1183	300	0.403333	0.386667	0.356667	0.382222	0
	1184	299	0.38	0.37	0.394649	0.38155	2		1184	299	0.381271	0.354515	0.394649	0.376812	0		1184	300	0.353333	0.34	0.373333	0.355556	0
	1185	299	0.343333	0.39	0.384615	0.37265	2		1185	299	0.344482	0.341137	0.384615	0.356745	0		1185	300	0.38	0.363333	0.37	0.371111	0
	1186	299	0.37	0.386667	0.347826	0.368164	2		1186	299	0.371237	0.314381	0.347826	0.344482	0		1186	300	0.396667	0.363333	0.36	0.373333	0
	1187	299	0.423333	0.353333	0.431438	0.402702	2		1187	299	0.424749	0.347826	0.431438	0.401338	0		1187	300	0.383333	0.416667	0.376667	0.392222	0
	1188	299	0.433333	0.376667	0.374582	0.394861	2		1188	299	0.434783	0.361204	0.374582	0.39019	0		1188	300	0.336667	0.36	0.366667	0.354444	0
	1189	299	0.39	0.416667	0.361204	0.38929	2		1189	299	0.391304	0.32107	0.361204	0.35786	0		1189	300	0.363333	0.39	0.353333	0.368889	0
	1190	299	0.4	0.363333	0.397993	0.387109	2		1190	299	0.401338	0.391304	0.397993	0.396878	0		1190	300	0.406667	0.373333	0.453333	0.411111	0
	1191	299	0.443333	0.423333	0.394649	0.420438	2		1191	299	0.444816	0.364548	0.394649	0.401338	0		1191	300	0.393333	0.366667	0.436667	0.398889	0
	1192	299	0.47	0.376667	0.397993	0.414887	2		1192	299	0.471572	0.361204	0.397993	0.410256	0		1192	300	0.35	0.403333	0.376667	0.376667	0
	1193	299	0.38	0.41	0.397993	0.395998	2		1193	299	0.381271	0.354515	0.397993	0.377926	0		1193	300	0.426667	0.393333	0.423333	0.414444	0
	1194	299	0.426667	0.36	0.361204	0.382624	2		1194	299	0.428094	0.361204	0.361204	0.383501	0		1194	300	0.343333	0.39	0.35	0.361111	0
	1195	299	0.393333	0.376667	0.414716	0.394905	2		1195	299	0.394649	0.401338	0.414716	0.403567	0		1195	300	0.396667	0.393333	0.426667	0.405556	0
	1196	299	0.386667	0.38	0.448161	0.404942	2		1196	299	0.38796	0.351171	0.448161	0.395764	0		1196	300	0.39	0.38	0.363333	0.377778	0
	1197	299	0.35	0.396667	0.38796	0.378209	2		1197	299	0.351171	0.428094	0.38796	0.389075	0		1197	300	0.37	0.413333	0.366667	0.383333	0
	1198	299	0.326667	0.396667	0.374582	0.365972	2		1198	299	0.327759	0.371237	0.374582	0.35786	0		1198	300	0.376667	0.383333	0.406667	0.388889	0
	1199	299	0.416667	0.4	0.414716	0.410461	2		1199	299	0.41806	0.38796	0.414716	0.406912	0		1199	300	0.393333	0.386667	0.36	0.38	0
	1200	299	0.376667	0.38	0.364548	0.373738	2		1200	299	0.377926	0.367893	0.364548	0.370123	0		1200	300	0.326667	0.353333	0.403333	0.361111	0
	1201	299	0.44	0.36	0.38796	0.395987	2		1201	299	0.441472	0.384615	0.38796	0.404682	0		1201	300	0.393333	0.396667	0.406667	0.398889	0
	1202	299	0.413333	0.44	0.391304	0.414879	2		1202	299	0.414716	0.381271	0.391304	0.395764	0		1202	300	0.373333	0.403333	0.38	0.385556	0
	1203	299	0.393333	0.386667	0.384615	0.388205	2		1203	299	0.394649	0.401338	0.384615	0.393534	0		1203	300	0.383333	0.36	0.393333	0.378889	0
	1204	299	0.39	0.39	0.431438	0.403813	2		1204	299	0.391304	0.381271	0.431438	0.401338	0		1204	300	0.37	0.393333	0.356667	0.373333	0
	1205	299	0.383333	0.386667	0.337793	0.369264	2		1205	299	0.384615	0.35786	0.337793	0.360089	0		1205	300	0.413333	0.423333	0.373333	0.403333	0
	1206	299	0.363333	0.43	0.371237	0.38819	2		1206	299	0.364548	0.41806	0.371237	0.384615	0		1206	300	0.403333	0.373333	0.383333	0.386667	0
	1207	299	0.39	0.416667	0.384615	0.397094	2		1207	299	0.391304	0.354515	0.384615	0.376812	0		1207	300	0.396667	0.406667	0.39	0.397778	0
	1208	299	0.416667	0.39	0.364548	0.390405	2		1208	299	0.41806	0.344482	0.364548	0.375697	0		1208	300	0.396667	0.36	0.39	0.382222	0
	1209	299	0.44	0.346667	0.431438	0.406035	2		1209	299	0.441472	0.377926	0.431438	0.416945	0		1209	300	0.36	0.403333	0.39	0.384444	0
	1210	299	0.343333	0.406667	0.381271	0.37709	2		1210	299	0.344482	0.384615	0.381271	0.370123	0		1210	300	0.363333	0.353333	0.326667	0.347778	0
	1211	299	0.383333	0.41	0.428094	0.407142	2		1211	299	0.384615	0.367893	0.428094	0.393534	0		1211	300	0.356667	0.4	0.42	0.392222	0
	1212	299	0.403333	0.4	0.337793	0.380375	2		1212	299	0.404682	0.35786	0.337793	0.366778	0		1212	300	0.393333	0.37	0.39	0.384444	0
	1213	299	0.36	0.396667	0.428094	0.39492	2		1213	299	0.361204	0.344482	0.428094	0.377926	0		1213	300	0.353333	0.39	0.346667	0.363333	0
	1214	299	0.42	0.42	0.367893	0.402631	2		1214	299	0.421405	0.397993	0.367893	0.395764	0		1214	300	0.42	0.413333	0.396667	0.41	0
	1215	299	0.366667	0.416667	0.371237	0.384857	2		1215	299	0.367893	0.361204	0.371237	0.366778	0		1215	300	0.42	0.38	0.38	0.393333	0
	1216	299	0.363333	0.393333	0.41806	0.391576	2		1216	299	0.364548	0.29097	0.41806	0.35786	0		1216	300	0.36	0.4	0.376667	0.378889	0
	1217	299	0.45	0.41	0.41806	0.42602	2		1217	299	0.451505	0.367893	0.41806	0.412486	0		1217	300	0.383333	0.366667	0.353333	0.367778	0
	1218	299	0.396667	0.423333	0.364548	0.394849	2		1218	299	0.397993	0.331104	0.364548	0.364548	0		1218	300	0.403333	0.373333	0.426667	0.401111	0
	1219	299	0.363333	0.423333	0.438127	0.408265	2		1219	299	0.364548	0.35786	0.438127	0.386845	0		1219	300	0.42	0.376667	0.41	0.402222	0
	1220	299	0.373333	0.386667	0.337793	0.365931	2		1220	299	0.374582	0.374582	0.337793	0.362319	0		1220	300	0.41	0.416667	0.4	0.408889	0
	1221	299	0.436667	0.343333	0.464883	0.414961	2		1221	299	0.438127	0.347826	0.464883	0.416945	0		1221	300	0.393333	0.386667	0.38	0.386667	0
	1222	299	0.38	0.433333	0.367893	0.393742	2		1222	299	0.381271	0.364548	0.367893	0.371237	0		1222	300	0.383333	0.423333	0.39	0.398889	0
	1223	299	0.4	0.39	0.411371	0.400457	2		1223	299	0.401338	0.344482	0.411371	0.38573	0		1223	300	0.373333	0.4	0.363333	0.378889	0
	1224	299	0.383333	0.423333	0.394649	0.400438	2		1224	299	0.384615	0.411371	0.394649	0.396878	0		1224	300	0.333333	0.366667	0.4	0.366667	0
	1225	299	0.4	0.386667	0.364548	0.383738	2		1225	299	0.401338	0.367893	0.364548	0.377926	0		1225	300	0.393333	0.383333	0.403333	0.393333	0
	1226	299	0.383333	0.413333	0.381271	0.392646	2		1226	299	0.384615	0.367893	0.381271	0.377926	0		1226	300	0.386667	0.39	0.4	0.392222	0
	1227	299	0.416667	0.38	0.391304	0.39599	2		1227	299	0.41806	0.364548	0.391304	0.391304	0		1227	300	0.36	0.396667	0.36	0.372222	0
	1228	299	0.39	0.38	0.441472	0.403824	2		1228	299	0.391304	0.374582	0.441472	0.402453	0		1228	300	0.363333	0.376667	0.386667	0.375556	0
	1229	299	0.403333	0.413333	0.394649	0.403772	2		1229	299	0.404682	0.364548	0.394649	0.38796	0		1229	300	0.403333	0.386667	0.363333	0.384444	0
	1230	299	0.403333	0.396667	0.404682	0.401561	2		1230	299	0.404682	0.384615	0.404682	0.397993	0		1230	300	0.393333	0.32	0.383333	0.365556	0
	1231	299	0.373333	0.4	0.41806	0.397131	2		1231	299	0.374582	0.341137	0.41806	0.377926	0		1231	300	0.38	0.376667	0.376667	0.377778	0
	1232	299	0.383333	0.37	0.424749	0.392694	2		1232	299	0.384615	0.361204	0.424749	0.39019	0		1232	300	0.38	0.34	0.4	0.373333	0
	1233	299	0.436667	0.4	0.448161	0.428276	2		1233	299	0.438127	0.35786	0.448161	0.414716	0		1233	300	0.413333	0.42	0.356667	0.396667	0
	1234	299	0.393333	0.46	0.411371	0.421568	2		1234	299	0.394649	0.361204	0.411371	0.389075	0		1234	300	0.39	0.386667	0.413333	0.396667	0
	1235	299	0.423333	0.413333	0.408027	0.414898	2		1235	299	0.424749	0.324415	0.408027	0.38573	0		1235	300	0.42	0.42	0.373333	0.404444	0
	1236	299	0.37	0.373333	0.344482	0.362605	2		1236	299	0.371237	0.397993	0.344482	0.371237	0		1236	300	0.38	0.35	0.36	0.363333	0
	1237	299	0.386667	0.386667	0.354515	0.375949	2		1237	299	0.38796	0.377926	0.354515	0.373467	0		1237	300	0.363333	0.386667	0.386667	0.378889	0
	1238	299	0.383333	0.446667	0.428094	0.419365	2		1238	299	0.384615	0.270903	0.428094	0.361204	0		1238	300	0.406667	0.4	0.43	0.412222	0
	1239	299	0.433333	0.366667	0.438127	0.412709	2		1239	299	0.434783	0.38796	0.438127	0.42029	0		1239	300	0.363333	0.376667	0.406667	0.382222	0
	1240	299	0.406667	0.376667	0.404682	0.396005	2		1240	299	0.408027	0.384615	0.404682	0.399108	0		1240	300	0.453333	0.396667	0.396667	0.415556	0
	1241	299	0.383333	0.33	0.381271	0.364868	2		1241	299	0.384615	0.377926	0.381271	0.381271	0		1241	300	0.4	0.366667	0.383333	0.383333	0
	1242	299	0.426667	0.4	0.41806	0.414909	2		1242	299	0.428094	0.361204	0.41806	0.402453	0		1242	300	0.39	0.406667	0.43	0.408889	0
	1243	299	0.4	0.38	0.421405	0.400468	2		1243	299	0.401338	0.317726	0.421405	0.380156	0		1243	300	0.38	0.416667	0.346667	0.381111	0
	1244	299	0.42	0.406667	0.347826	0.391498	2		1244	299	0.421405	0.394649	0.347826	0.38796	0		1244	300	0.436667	0.356667	0.346667	0.38	0
	1245	299	0.416667	0.39	0.414716	0.407127	2		1245	299	0.41806	0.374582	0.414716	0.402453	0		1245	300	0.39	0.406667	0.403333	0.4	0
	1246	299	0.393333	0.43	0.371237	0.39819	2		1246	299	0.394649	0.367893	0.371237	0.377926	0		1246	300	0.42	0.366667	0.336667	0.374444	0
	1247	299	0.44	0.383333	0.371237	0.39819	2		1247	299	0.441472	0.394649	0.371237	0.402453	0		1247	300	0.4	0.333333	0.373333	0.368889	0
	1248	299	0.33	0.416667	0.441472	0.396046	2		1248	299	0.331104	0.394649	0.441472	0.389075	0		1248	300	0.39	0.403333	0.41	0.401111	0
	1249	299	0.426667	0.386667	0.364548	0.392627	2		1249	299	0.428094	0.341137	0.364548	0.377926	0		1249	300	0.36	0.363333	0.383333	0.368889	0
	1250	299	0.39	0.393333	0.428094	0.403809	2		1250	299	0.391304	0.391304	0.428094	0.403567	0		1250	300	0.426667	0.36	0.39	0.392222	0
	1251	299	0.406667	0.376667	0.35786	0.380398	2		1251	299	0.408027	0.408027	0.35786	0.391304	0		1251	300	0.386667	0.343333	0.38	0.37	0
	1252	299	0.396667	0.38	0.377926	0.384864	2		1252	299	0.397993	0.381271	0.377926	0.38573	0		1252	300	0.403333	0.376667	0.386667	0.388889	0
	1253	299	0.386667	0.393333	0.344482	0.374827	2		1253	299	0.38796	0.381271	0.344482	0.371237	0		1253	300	0.413333	0.423333	0.403333	0.413333	0
	1254	299	0.356667	0.363333	0.421405	0.380468	2		1254	299	0.35786	0.371237	0.421405	0.383501	0		1254	300	0.38	0.353333	0.406667	0.38	0
	1255	299	0.383333	0.42	0.35786	0.387064	2		1255	299	0.384615	0.38796	0.35786	0.376812	0		1255	300	0.396667	0.376667	0.336667	0.37	0
	1256	299	0.366667	0.366667	0.451505	0.394946	2		1256	299	0.367893	0.32107	0.451505	0.380156	0		1256	300	0.366667	0.343333	0.383333	0.364444	0
	1257	299	0.413333	0.39	0.354515	0.385949	2		1257	299	0.414716	0.367893	0.354515	0.379041	0		1257	300	0.38	0.42	0.386667	0.395556	0
	1258	299	0.346667	0.373333	0.384615	0.368205	2		1258	299	0.347826	0.344482	0.384615	0.358974	0		1258	300	0.366667	0.366667	0.383333	0.372222	0
	1259	299	0.423333	0.396667	0.411371	0.410457	2		1259	299	0.424749	0.367893	0.411371	0.401338	0		1259	300	0.403333	0.38	0.34	0.374444	0
	1260	299	0.363333	0.393333	0.421405	0.39269	2		1260	299	0.364548	0.374582	0.421405	0.386845	0		1260	300	0.37	0.296667	0.363333	0.343333	0
	1261	299	0.383333	0.403333	0.35786	0.381509	2		1261	299	0.384615	0.354515	0.35786	0.365663	0		1261	300	0.366667	0.413333	0.423333	0.401111	0
	1262	299	0.416667	0.43	0.444816	0.430494	2		1262	299	0.41806	0.361204	0.444816	0.408027	0		1262	300	0.383333	0.393333	0.34	0.372222	0
	1263	299	0.42	0.35	0.391304	0.387101	2		1263	299	0.421405	0.367893	0.391304	0.393534	0		1263	300	0.41	0.373333	0.43	0.404444	0
	1264	299	0.4	0.333333	0.38796	0.373764	2		1264	299	0.401338	0.334448	0.38796	0.374582	0		1264	300	0.373333	0.373333	0.363333	0.37	0
	1265	299	0.396667	0.393333	0.391304	0.393768	2		1265	299	0.397993	0.35786	0.391304	0.382386	0		1265	300	0.42	0.386667	0.37	0.392222	0
	1266	299	0.383333	0.396667	0.434783	0.404928	2		1266	299	0.384615	0.361204	0.434783	0.393534	0		1266	300	0.38	0.446667	0.403333	0.41	0
	1267	299	0.376667	0.4	0.367893	0.38152	2		1267	299	0.377926	0.414716	0.367893	0.386845	0		1267	300	0.35	0.363333	0.36	0.357778	0
	1268	299	0.41	0.416667	0.354515	0.393727	2		1268	299	0.411371	0.38796	0.354515	0.384615	0		1268	300	0.413333	0.39	0.36	0.387778	0
	1269	299	0.433333	0.38	0.384615	0.399316	2		1269	299	0.434783	0.408027	0.384615	0.409142	0		1269	300	0.406667	0.423333	0.433333	0.421111	0
	1270	299	0.376667	0.373333	0.377926	0.375975	2		1270	299	0.377926	0.374582	0.377926	0.376812	0		1270	300	0.386667	0.363333	0.376667	0.375556	0
	1271	299	0.356667	0.383333	0.38796	0.375987	2		1271	299	0.35786	0.301003	0.38796	0.348941	0		1271	300	0.413333	0.32	0.336667	0.356667	0
	1272	299	0.423333	0.406667	0.381271	0.403757	2		1272	299	0.424749	0.324415	0.381271	0.376812	0		1272	300	0.43	0.403333	0.34	0.391111	0
	1273	299	0.43	0.396667	0.377926	0.401531	2		1273	299	0.431438	0.394649	0.377926	0.401338	0		1273	300	0.436667	0.396667	0.383333	0.405556	0
	1274	299	0.336667	0.396667	0.384615	0.37265	2		1274	299	0.337793	0.337793	0.384615	0.3534	0		1274	300	0.366667	0.383333	0.39	0.38	0
	1275	299	0.396667	0.42	0.331104	0.38259	2		1275	299	0.397993	0.337793	0.331104	0.35563	0		1275	300	0.346667	0.356667	0.383333	0.362222	0
	1276	299	0.406667	0.38	0.381271	0.389313	2		1276	299	0.408027	0.337793	0.381271	0.375697	0		1276	300	0.373333	0.403333	0.416667	0.397778	0
	1277	299	0.39	0.423333	0.408027	0.40712	2		1277	299	0.391304	0.337793	0.408027	0.379041	0		1277	300	0.4	0.373333	0.446667	0.406667	0
	1278	299	0.436667	0.403333	0.414716	0.418239	2		1278	299	0.438127	0.354515	0.414716	0.402453	0		1278	300	0.426667	0.436667	0.343333	0.402222	0
	1279	299	0.41	0.43	0.384615	0.408205	2		1279	299	0.411371	0.377926	0.384615	0.391304	0		1279	300	0.403333	0.383333	0.393333	0.393333	0
	1280	299	0.436667	0.366667	0.377926	0.393753	2		1280	299	0.438127	0.377926	0.377926	0.397993	0		1280	300	0.33	0.406667	0.396667	0.377778	0
	1281	299	0.403333	0.4	0.421405	0.408246	2		1281	299	0.404682	0.354515	0.421405	0.393534	0		1281	300	0.386667	0.38	0.403333	0.39	0
	1282	299	0.396667	0.37	0.377926	0.381531	2		1282	299	0.397993	0.324415	0.377926	0.366778	0		1282	300	0.373333	0.373333	0.4	0.382222	0
	1283	299	0.41	0.426667	0.377926	0.404864	2		1283	299	0.411371	0.38796	0.377926	0.392419	0		1283	300	0.366667	0.38	0.4	0.382222	0
	1284	299	0.38	0.376667	0.404682	0.387116	2		1284	299	0.381271	0.367893	0.404682	0.384615	0		1284	300	0.406667	0.393333	0.423333	0.407778	0
	1285	299	0.363333	0.353333	0.411371	0.376013	2		1285	299	0.364548	0.397993	0.411371	0.391304	0		1285	300	0.406667	0.363333	0.426667	0.398889	0
	1286	299	0.43	0.386667	0.408027	0.408231	2		1286	299	0.431438	0.347826	0.408027	0.395764	0		1286	300	0.38	0.356667	0.36	0.365556	0
	1287	299	0.383333	0.37	0.38796	0.380431	2		1287	299	0.384615	0.341137	0.38796	0.371237	0		1287	300	0.343333	0.346667	0.39	0.36	0
	1288	299	0.386667	0.34	0.384615	0.370427	2		1288	299	0.38796	0.35786	0.384615	0.376812	0		1288	300	0.383333	0.34	0.386667	0.37	0
	1289	299	0.443333	0.403333	0.421405	0.42269	2		1289	299	0.444816	0.374582	0.421405	0.413601	0		1289	300	0.413333	0.39	0.41	0.404444	0
	1290	299	0.396667	0.36	0.397993	0.384887	2		1290	299	0.397993	0.354515	0.397993	0.383501	0		1290	300	0.43	0.386667	0.363333	0.393333	0
	1291	299	0.376667	0.403333	0.401338	0.393779	2		1291	299	0.377926	0.361204	0.401338	0.380156	0		1291	300	0.356667	0.41	0.416667	0.394444	0
	1292	299	0.35	0.426667	0.408027	0.394898	2		1292	299	0.351171	0.32107	0.408027	0.360089	0		1292	300	0.383333	0.39	0.363333	0.378889	0
	1293	299	0.423333	0.413333	0.324415	0.387027	2		1293	299	0.424749	0.377926	0.324415	0.375697	0		1293	300	0.4	0.4	0.386667	0.395556	0
	1294	299	0.346667	0.403333	0.411371	0.387124	2		1294	299	0.347826	0.371237	0.411371	0.376812	0		1294	300	0.37	0.376667	0.433333	0.393333	0
	1295	299	0.43	0.406667	0.367893	0.40152	2		1295	299	0.431438	0.391304	0.367893	0.396878	0		1295	300	0.393333	0.436667	0.356667	0.395556	0
	1296	299	0.396667	0.39	0.404682	0.397116	2		1296	299	0.397993	0.341137	0.404682	0.381271	0		1296	300	0.34	0.423333	0.38	0.381111	0
	1297	299	0.336667	0.41	0.408027	0.384898	2		1297	299	0.337793	0.331104	0.408027	0.358974	0		1297	300	0.343333	0.336667	0.386667	0.355556	0
	1298	299	0.43	0.403333	0.428094	0.420476	2		1298	299	0.431438	0.397993	0.428094	0.419175	0		1298	300	0.35	0.366667	0.38	0.365556	0
	1299	299	0.406667	0.373333	0.434783	0.404928	2		1299	299	0.408027	0.374582	0.434783	0.405797	0		1299	300	0.38	0.39	0.35	0.373333	0
	1300	299	0.403333	0.393333	0.411371	0.402679	2		1300	299	0.404682	0.374582	0.411371	0.396878	0		1300	300	0.396667	0.393333	0.38	0.39	0
	1301	299	0.42	0.416667	0.401338	0.412668	2		1301	299	0.421405	0.35786	0.401338	0.393534	0		1301	300	0.323333	0.353333	0.376667	0.351111	0
	1302	299	0.433333	0.433333	0.38796	0.418209	2		1302	299	0.434783	0.41806	0.38796	0.413601	0		1302	300	0.406667	0.383333	0.366667	0.385556	0
	1303	299	0.396667	0.353333	0.397993	0.382664	2		1303	299	0.397993	0.341137	0.397993	0.379041	0		1303	300	0.363333	0.35	0.396667	0.37	0
	1304	299	0.343333	0.306667	0.367893	0.339298	2		1304	299	0.344482	0.384615	0.367893	0.365663	0		1304	300	0.376667	0.41	0.403333	0.396667	0
	1305	299	0.406667	0.356667	0.434783	0.399372	2		1305	299	0.408027	0.401338	0.434783	0.414716	0		1305	300	0.416667	0.38	0.393333	0.396667	0
	1306	299	0.376667	0.463333	0.367893	0.402631	2		1306	299	0.377926	0.374582	0.367893	0.373467	0		1306	300	0.386667	0.36	0.376667	0.374444	0
	1307	299	0.396667	0.393333	0.381271	0.390424	2		1307	299	0.397993	0.384615	0.381271	0.38796	0		1307	300	0.346667	0.406667	0.39	0.381111	0
	1308	299	0.336667	0.406667	0.384615	0.375983	2		1308	299	0.337793	0.374582	0.384615	0.365663	0		1308	300	0.393333	0.376667	0.383333	0.384444	0
	1309	299	0.4	0.41	0.361204	0.390401	2		1309	299	0.401338	0.347826	0.361204	0.370123	0		1309	300	0.363333	0.383333	0.386667	0.377778	0
	1310	299	0.37	0.4	0.404682	0.391561	2		1310	299	0.371237	0.414716	0.404682	0.396878	0		1310	300	0.363333	0.366667	0.383333	0.371111	0
	1311	299	0.356667	0.403333	0.364548	0.374849	2		1311	299	0.35786	0.38796	0.364548	0.370123	0		1311	300	0.35	0.393333	0.406667	0.383333	0
	1312	299	0.376667	0.336667	0.371237	0.361524	2		1312	299	0.377926	0.35786	0.371237	0.369008	0		1312	300	0.33	0.32	0.38	0.343333	0
	1313	299	0.406667	0.426667	0.408027	0.413787	2		1313	299	0.408027	0.401338	0.408027	0.405797	0		1313	300	0.39	0.386667	0.386667	0.387778	0
	1314	299	0.39	0.416667	0.377926	0.394864	2		1314	299	0.391304	0.38796	0.377926	0.38573	0		1314	300	0.406667	0.383333	0.41	0.4	0
	1315	299	0.426667	0.406667	0.394649	0.409327	2		1315	299	0.428094	0.401338	0.394649	0.408027	0		1315	300	0.353333	0.313333	0.356667	0.341111	0
	1316	299	0.423333	0.443333	0.438127	0.434931	2		1316	299	0.424749	0.347826	0.438127	0.403567	0		1316	300	0.403333	0.373333	0.376667	0.384444	0
	1317	299	0.366667	0.423333	0.397993	0.395998	2		1317	299	0.367893	0.428094	0.397993	0.397993	0		1317	300	0.366667	0.4	0.383333	0.383333	0
	1318	299	0.423333	0.393333	0.364548	0.393738	2		1318	299	0.424749	0.351171	0.364548	0.380156	0		1318	300	0.406667	0.4	0.383333	0.396667	0
	1319	299	0.39	0.38	0.401338	0.390446	2		1319	299	0.391304	0.384615	0.401338	0.392419	0		1319	300	0.37	0.363333	0.37	0.367778	0
	1320	299	0.333333	0.373333	0.414716	0.373794	2		1320	299	0.334448	0.374582	0.414716	0.374582	0		1320	300	0.323333	0.403333	0.38	0.368889	0
	1321	299	0.386667	0.373333	0.374582	0.378194	2		1321	299	0.38796	0.35786	0.374582	0.373467	0		1321	300	0.396667	0.4	0.346667	0.381111	0
	1322	299	0.42	0.396667	0.384615	0.400427	2		1322	299	0.421405	0.414716	0.384615	0.406912	0		1322	300	0.38	0.36	0.373333	0.371111	0
	1323	299	0.366667	0.39	0.38796	0.381542	2		1323	299	0.367893	0.337793	0.38796	0.364548	0		1323	300	0.416667	0.38	0.413333	0.403333	0
	1324	299	0.386667	0.41	0.404682	0.40045	2		1324	299	0.38796	0.344482	0.404682	0.379041	0		1324	300	0.386667	0.396667	0.41	0.397778	0
	1325	299	0.403333	0.38	0.404682	0.396005	2		1325	299	0.404682	0.331104	0.404682	0.380156	0		1325	300	0.37	0.376667	0.373333	0.373333	0
	1326	299	0.383333	0.42	0.401338	0.401557	2		1326	299	0.384615	0.38796	0.401338	0.391304	0		1326	300	0.416667	0.403333	0.343333	0.387778	0
	1327	299	0.36	0.34	0.38796	0.362653	2		1327	299	0.361204	0.411371	0.38796	0.386845	0		1327	300	0.393333	0.416667	0.406667	0.405556	0
	1328	299	0.356667	0.393333	0.397993	0.382664	2		1328	299	0.35786	0.38796	0.397993	0.381271	0		1328	300	0.396667	0.38	0.373333	0.383333	0
	1329	299	0.37	0.383333	0.401338	0.38489	2		1329	299	0.371237	0.364548	0.401338	0.379041	0		1329	300	0.343333	0.336667	0.36	0.346667	0
	1330	299	0.37	0.386667	0.421405	0.39269	2		1330	299	0.371237	0.341137	0.421405	0.377926	0		1330	300	0.37	0.37	0.346667	0.362222	0
	1331	299	0.42	0.443333	0.381271	0.414868	2		1331	299	0.421405	0.401338	0.381271	0.401338	0		1331	300	0.37	0.363333	0.37	0.367778	0
	1332	299	0.396667	0.413333	0.367893	0.392631	2		1332	299	0.397993	0.344482	0.367893	0.370123	0		1332	300	0.383333	0.39	0.35	0.374444	0
	1333	299	0.443333	0.426667	0.394649	0.42155	2		1333	299	0.444816	0.394649	0.394649	0.411371	0		1333	300	0.456667	0.343333	0.353333	0.384444	0
	1334	299	0.436667	0.436667	0.381271	0.418201	2		1334	299	0.438127	0.307692	0.381271	0.375697	0		1334	300	0.393333	0.343333	0.323333	0.353333	0
	1335	299	0.423333	0.4	0.424749	0.416027	2		1335	299	0.424749	0.381271	0.424749	0.410256	0		1335	300	0.35	0.366667	0.41	0.375556	0
	1336	299	0.376667	0.426667	0.414716	0.406016	2		1336	299	0.377926	0.411371	0.414716	0.401338	0		1336	300	0.363333	0.376667	0.38	0.373333	0
	1337	299	0.403333	0.35	0.438127	0.397153	2		1337	299	0.404682	0.397993	0.438127	0.413601	0		1337	300	0.383333	0.373333	0.426667	0.394444	0
	1338	299	0.383333	0.403333	0.404682	0.397116	2		1338	299	0.384615	0.38796	0.404682	0.392419	0		1338	300	0.39	0.44	0.383333	0.404444	0
	1339	299	0.36	0.426667	0.444816	0.410494	2		1339	299	0.361204	0.341137	0.444816	0.382386	0		1339	300	0.396667	0.393333	0.446667	0.412222	0
	1340	299	0.43	0.41	0.394649	0.41155	2		1340	299	0.431438	0.404682	0.394649	0.410256	0		1340	300	0.363333	0.41	0.386667	0.386667	0
	1341	299	0.396667	0.376667	0.401338	0.391557	2		1341	299	0.397993	0.364548	0.401338	0.38796	0		1341	300	0.38	0.336667	0.36	0.358889	0
	1342	299	0.443333	0.386667	0.38796	0.405987	2		1342	299	0.444816	0.314381	0.38796	0.382386	0		1342	300	0.403333	0.406667	0.423333	0.411111	0
	1343	299	0.403333	0.39	0.441472	0.411602	2		1343	299	0.404682	0.374582	0.441472	0.406912	0		1343	300	0.34	0.376667	0.353333	0.356667	0
	1344	299	0.393333	0.433333	0.367893	0.398187	2		1344	299	0.394649	0.401338	0.367893	0.38796	0		1344	300	0.31	0.353333	0.396667	0.353333	0
	1345	299	0.44	0.366667	0.391304	0.399324	2		1345	299	0.441472	0.377926	0.391304	0.403567	0		1345	300	0.42	0.4	0.386667	0.402222	0
	1346	299	0.386667	0.393333	0.391304	0.390435	2		1346	299	0.38796	0.394649	0.391304	0.391304	0		1346	300	0.39	0.33	0.353333	0.357778	0
	1347	299	0.376667	0.393333	0.41806	0.39602	2		1347	299	0.377926	0.394649	0.41806	0.396878	0		1347	300	0.373333	0.32	0.363333	0.352222	0
	1348	299	0.426667	0.386667	0.441472	0.418268	2		1348	299	0.428094	0.344482	0.441472	0.404682	0		1348	300	0.38	0.38	0.34	0.366667	0
	1349	299	0.4	0.396667	0.341137	0.379268	2		1349	299	0.401338	0.347826	0.341137	0.363434	0		1349	300	0.356667	0.39	0.42	0.388889	0
	1350	299	0.36	0.35	0.441472	0.383824	2		1350	299	0.361204	0.337793	0.441472	0.380156	0		1350	300	0.373333	0.366667	0.406667	0.382222	0
	1351	299	0.38	0.36	0.428094	0.389365	2		1351	299	0.381271	0.364548	0.428094	0.391304	0		1351	300	0.423333	0.383333	0.423333	0.41	0
	1352	299	0.34	0.4	0.384615	0.374872	2		1352	299	0.341137	0.391304	0.384615	0.372352	0		1352	300	0.426667	0.366667	0.426667	0.406667	0
	1353	299	0.396667	0.406667	0.391304	0.398213	2		1353	299	0.397993	0.371237	0.391304	0.386845	0		1353	300	0.413333	0.413333	0.353333	0.393333	0
	1354	299	0.423333	0.36	0.384615	0.389316	2		1354	299	0.424749	0.347826	0.384615	0.38573	0		1354	300	0.396667	0.416667	0.406667	0.406667	0
	1355	299	0.43	0.413333	0.397993	0.413776	2		1355	299	0.431438	0.351171	0.397993	0.393534	0		1355	300	0.39	0.403333	0.363333	0.385556	0
	1356	299	0.366667	0.41	0.394649	0.390438	2		1356	299	0.367893	0.347826	0.394649	0.370123	0		1356	300	0.38	0.396667	0.393333	0.39	0
	1357	299	0.41	0.37	0.404682	0.394894	2		1357	299	0.411371	0.391304	0.404682	0.402453	0		1357	300	0.353333	0.396667	0.423333	0.391111	0
	1358	299	0.393333	0.366667	0.337793	0.365931	2		1358	299	0.394649	0.397993	0.337793	0.376812	0		1358	300	0.373333	0.393333	0.4	0.388889	0
	1359	299	0.366667	0.386667	0.404682	0.386005	2		1359	299	0.367893	0.327759	0.404682	0.366778	0		1359	300	0.37	0.36	0.4	0.376667	0
	1360	299	0.38	0.36	0.394649	0.378216	2		1360	299	0.381271	0.371237	0.394649	0.382386	0		1360	300	0.373333	0.373333	0.403333	0.383333	0
	1361	299	0.376667	0.41	0.428094	0.40492	2		1361	299	0.377926	0.401338	0.428094	0.402453	0		1361	300	0.376667	0.376667	0.36	0.371111	0
	1362	299	0.393333	0.393333	0.401338	0.396001	2		1362	299	0.394649	0.384615	0.401338	0.393534	0		1362	300	0.413333	0.34	0.393333	0.382222	0
	1363	299	0.393333	0.38	0.438127	0.40382	2		1363	299	0.394649	0.35786	0.438127	0.396878	0		1363	300	0.326667	0.346667	0.306667	0.326667	0
	1364	299	0.356667	0.393333	0.421405	0.390468	2		1364	299	0.35786	0.394649	0.421405	0.391304	0		1364	300	0.38	0.383333	0.413333	0.392222	0
	1365	299	0.41	0.4	0.384615	0.398205	2		1365	299	0.411371	0.421405	0.384615	0.405797	0		1365	300	0.366667	0.42	0.356667	0.381111	0
	1366	299	0.39	0.4	0.394649	0.394883	2		1366	299	0.391304	0.367893	0.394649	0.384615	0		1366	300	0.31	0.383333	0.36	0.351111	0
	1367	299	0.373333	0.4	0.411371	0.394902	2		1367	299	0.374582	0.354515	0.411371	0.380156	0		1367	300	0.386667	0.413333	0.393333	0.397778	0
	1368	299	0.403333	0.386667	0.441472	0.410491	2		1368	299	0.404682	0.397993	0.441472	0.414716	0		1368	300	0.433333	0.36	0.413333	0.402222	0
	1369	299	0.413333	0.45	0.344482	0.402605	2		1369	299	0.414716	0.397993	0.344482	0.38573	0		1369	300	0.433333	0.36	0.41	0.401111	0
	1370	299	0.376667	0.396667	0.391304	0.388213	2		1370	299	0.377926	0.341137	0.391304	0.370123	0		1370	300	0.32	0.376667	0.38	0.358889	0
	1371	299	0.413333	0.353333	0.381271	0.382646	2		1371	299	0.414716	0.377926	0.381271	0.391304	0		1371	300	0.36	0.386667	0.406667	0.384444	0
	1372	299	0.34	0.366667	0.377926	0.361531	2		1372	299	0.341137	0.408027	0.377926	0.375697	0		1372	300	0.403333	0.366667	0.376667	0.382222	0
	1373	299	0.403333	0.373333	0.384615	0.387094	2		1373	299	0.404682	0.404682	0.384615	0.397993	0		1373	300	0.413333	0.353333	0.39	0.385556	0
	1374	299	0.43	0.41	0.424749	0.421583	2		1374	299	0.431438	0.38796	0.424749	0.414716	0		1374	300	0.413333	0.373333	0.4	0.395556	0
	1375	299	0.366667	0.396667	0.414716	0.392683	2		1375	299	0.367893	0.351171	0.414716	0.377926	0		1375	300	0.373333	0.346667	0.386667	0.368889	0
	1376	299	0.41	0.413333	0.397993	0.407109	2		1376	299	0.411371	0.401338	0.397993	0.403567	0		1376	300	0.39	0.356667	0.423333	0.39	0
	1377	299	0.413333	0.406667	0.41806	0.412687	2		1377	299	0.414716	0.367893	0.41806	0.400223	0		1377	300	0.38	0.376667	0.313333	0.356667	0
	1378	299	0.396667	0.37	0.331104	0.365923	2		1378	299	0.397993	0.314381	0.331104	0.347826	0		1378	300	0.34	0.363333	0.366667	0.356667	0
	1379	299	0.413333	0.373333	0.404682	0.397116	2		1379	299	0.414716	0.414716	0.404682	0.411371	0		1379	300	0.4	0.426667	0.336667	0.387778	0
	1380	299	0.38	0.396667	0.361204	0.37929	2		1380	299	0.381271	0.377926	0.361204	0.373467	0		1380	300	0.413333	0.33	0.403333	0.382222	0
	1381	299	0.386667	0.41	0.374582	0.390416	2		1381	299	0.38796	0.317726	0.374582	0.360089	0		1381	300	0.406667	0.403333	0.41	0.406667	0
	1382	299	0.386667	0.36	0.408027	0.384898	2		1382	299	0.38796	0.347826	0.408027	0.381271	0		1382	300	0.356667	0.37	0.483333	0.403333	0
	1383	299	0.41	0.383333	0.397993	0.397109	2		1383	299	0.411371	0.367893	0.397993	0.392419	0		1383	300	0.41	0.37	0.39	0.39	0
	1384	299	0.393333	0.423333	0.41806	0.411576	2		1384	299	0.394649	0.371237	0.41806	0.394649	0		1384	300	0.363333	0.346667	0.35	0.353333	0
	1385	299	0.42	0.426667	0.414716	0.420461	2		1385	299	0.421405	0.384615	0.414716	0.406912	0		1385	300	0.376667	0.416667	0.406667	0.4	0
	1386	299	0.416667	0.383333	0.35786	0.385953	2		1386	299	0.41806	0.344482	0.35786	0.373467	0		1386	300	0.353333	0.366667	0.366667	0.362222	0
	1387	299	0.43	0.376667	0.421405	0.409357	2		1387	299	0.431438	0.394649	0.421405	0.415831	0		1387	300	0.366667	0.436667	0.353333	0.385556	0
	1388	299	0.36	0.376667	0.38796	0.374876	2		1388	299	0.361204	0.361204	0.38796	0.370123	0		1388	300	0.39	0.363333	0.373333	0.375556	0
	1389	299	0.406667	0.416667	0.41806	0.413798	2		1389	299	0.408027	0.371237	0.41806	0.399108	0		1389	300	0.396667	0.34	0.376667	0.371111	0
	1390	299	0.373333	0.396667	0.374582	0.381527	2		1390	299	0.374582	0.38796	0.374582	0.379041	0		1390	300	0.42	0.416667	0.383333	0.406667	0
	1391	299	0.356667	0.366667	0.364548	0.362627	2		1391	299	0.35786	0.331104	0.364548	0.351171	0		1391	300	0.366667	0.373333	0.33	0.356667	0
	1392	299	0.383333	0.46	0.344482	0.395938	2		1392	299	0.384615	0.35786	0.344482	0.362319	0		1392	300	0.306667	0.376667	0.34	0.341111	0
	1393	299	0.333333	0.353333	0.397993	0.361553	2		1393	299	0.334448	0.367893	0.397993	0.366778	0		1393	300	0.333333	0.396667	0.366667	0.365556	0
	1394	299	0.356667	0.396667	0.314381	0.355905	2		1394	299	0.35786	0.38796	0.314381	0.3534	0		1394	300	0.336667	0.416667	0.36	0.371111	0
	1395	299	0.45	0.4	0.361204	0.403735	2		1395	299	0.451505	0.374582	0.361204	0.395764	0		1395	300	0.36	0.37	0.386667	0.372222	0
	1396	299	0.433333	0.406667	0.354515	0.398172	2		1396	299	0.434783	0.38796	0.354515	0.392419	0		1396	300	0.363333	0.44	0.366667	0.39	0
	1397	299	0.426667	0.433333	0.391304	0.417101	2		1397	299	0.428094	0.351171	0.391304	0.39019	0		1397	300	0.396667	0.426667	0.396667	0.406667	0
	1398	299	0.47	0.423333	0.384615	0.425983	2		1398	299	0.471572	0.391304	0.384615	0.415831	0		1398	300	0.39	0.363333	0.396667	0.383333	0
	1399	299	0.376667	0.376667	0.384615	0.379316	2		1399	299	0.377926	0.374582	0.384615	0.379041	0		1399	300	0.39	0.396667	0.43	0.405556	0
	1400	299	0.39	0.343333	0.38796	0.373764	2		1400	299	0.391304	0.35786	0.38796	0.379041	0		1400	300	0.356667	0.353333	0.346667	0.352222	0
	1401	299	0.41	0.426667	0.428094	0.421587	2		1401	299	0.411371	0.344482	0.428094	0.394649	0		1401	300	0.37	0.363333	0.376667	0.37	0
	1402	299	0.436667	0.38	0.324415	0.38036	2		1402	299	0.438127	0.377926	0.324415	0.380156	0		1402	300	0.4	0.396667	0.343333	0.38	0
	1403	299	0.42	0.38	0.391304	0.397101	2		1403	299	0.421405	0.391304	0.391304	0.401338	0		1403	300	0.36	0.363333	0.37	0.364444	0
	1404	299	0.41	0.37	0.38796	0.38932	2		1404	299	0.411371	0.371237	0.38796	0.39019	0		1404	300	0.423333	0.363333	0.35	0.378889	0
	1405	299	0.446667	0.373333	0.354515	0.391505	2		1405	299	0.448161	0.344482	0.354515	0.382386	0		1405	300	0.35	0.333333	0.313333	0.332222	0
	1406	299	0.426667	0.44	0.38796	0.418209	2		1406	299	0.428094	0.41806	0.38796	0.411371	0		1406	300	0.37	0.386667	0.393333	0.383333	0
	1407	299	0.39	0.4	0.364548	0.384849	2		1407	299	0.391304	0.384615	0.364548	0.380156	0		1407	300	0.373333	0.403333	0.363333	0.38	0
	1408	299	0.4	0.406667	0.367893	0.39152	2		1408	299	0.401338	0.35786	0.367893	0.375697	0		1408	300	0.373333	0.346667	0.376667	0.365556	0
	1409	299	0.376667	0.466667	0.397993	0.413776	2		1409	299	0.377926	0.391304	0.397993	0.389075	0		1409	300	0.413333	0.37	0.416667	0.4	0
	1410	299	0.43	0.413333	0.411371	0.418235	2		1410	299	0.431438	0.354515	0.411371	0.399108	0		1410	300	0.396667	0.436667	0.423333	0.418889	0
	1411	299	0.373333	0.42	0.397993	0.397109	2		1411	299	0.374582	0.404682	0.397993	0.392419	0		1411	300	0.42	0.366667	0.42	0.402222	0
	1412	299	0.406667	0.346667	0.384615	0.379316	2		1412	299	0.408027	0.394649	0.384615	0.395764	0		1412	300	0.403333	0.37	0.41	0.394444	0
	1413	299	0.42	0.346667	0.441472	0.402713	2		1413	299	0.421405	0.374582	0.441472	0.412486	0		1413	300	0.386667	0.43	0.376667	0.397778	0
	1414	299	0.4	0.443333	0.38796	0.410431	2		1414	299	0.401338	0.354515	0.38796	0.381271	0		1414	300	0.36	0.373333	0.39	0.374444	0
	1415	299	0.41	0.343333	0.354515	0.369283	2		1415	299	0.411371	0.438127	0.354515	0.401338	0		1415	300	0.373333	0.416667	0.423333	0.404444	0
	1416	299	0.376667	0.383333	0.364548	0.374849	2		1416	299	0.377926	0.371237	0.364548	0.371237	0		1416	300	0.416667	0.366667	0.33	0.371111	0
	1417	299	0.413333	0.4	0.401338	0.40489	2		1417	299	0.414716	0.374582	0.401338	0.396878	0		1417	300	0.406667	0.4	0.383333	0.396667	0
	1418	299	0.416667	0.33	0.421405	0.389357	2		1418	299	0.41806	0.341137	0.421405	0.393534	0		1418	300	0.373333	0.376667	0.393333	0.381111	0
	1419	299	0.406667	0.386667	0.384615	0.39265	2		1419	299	0.408027	0.344482	0.384615	0.379041	0		1419	300	0.41	0.406667	0.433333	0.416667	0
	1420	299	0.413333	0.376667	0.408027	0.399342	2		1420	299	0.414716	0.297659	0.408027	0.373467	0		1420	300	0.363333	0.376667	0.376667	0.372222	0
	1421	299	0.37	0.42	0.444816	0.411605	2		1421	299	0.371237	0.414716	0.444816	0.410256	0		1421	300	0.35	0.386667	0.353333	0.363333	0
	1422	299	0.386667	0.436667	0.397993	0.407109	2		1422	299	0.38796	0.41806	0.397993	0.401338	0		1422	300	0.39	0.35	0.376667	0.372222	0
	1423	299	0.323333	0.396667	0.367893	0.362631	2		1423	299	0.324415	0.408027	0.367893	0.366778	0		1423	300	0.396667	0.35	0.41	0.385556	0
	1424	299	0.373333	0.413333	0.438127	0.408265	2		1424	299	0.374582	0.367893	0.438127	0.393534	0		1424	300	0.31	0.33	0.393333	0.344444	0
	1425	299	0.406667	0.35	0.451505	0.402724	2		1425	299	0.408027	0.381271	0.451505	0.413601	0		1425	300	0.39	0.383333	0.39	0.387778	0
	1426	299	0.413333	0.376667	0.404682	0.398227	2		1426	299	0.414716	0.391304	0.404682	0.403567	0		1426	300	0.386667	0.343333	0.383333	0.371111	0
	1427	299	0.426667	0.4	0.397993	0.40822	2		1427	299	0.428094	0.384615	0.397993	0.403567	0		1427	300	0.423333	0.406667	0.386667	0.405556	0
	1428	299	0.39	0.386667	0.377926	0.384864	2		1428	299	0.391304	0.344482	0.377926	0.371237	0		1428	300	0.41	0.39	0.376667	0.392222	0
	1429	299	0.396667	0.406667	0.384615	0.395983	2		1429	299	0.397993	0.38796	0.384615	0.39019	0		1429	300	0.366667	0.336667	0.416667	0.373333	0
	1430	299	0.393333	0.39	0.377926	0.387087	2		1430	299	0.394649	0.314381	0.377926	0.362319	0		1430	300	0.366667	0.376667	0.36	0.367778	0
	1431	299	0.423333	0.406667	0.404682	0.411561	2		1431	299	0.424749	0.374582	0.404682	0.401338	0		1431	300	0.38	0.39	0.356667	0.375556	0
	1432	299	0.386667	0.463333	0.411371	0.420457	2		1432	299	0.38796	0.341137	0.411371	0.380156	0		1432	300	0.376667	0.383333	0.383333	0.381111	0
	1433	299	0.366667	0.413333	0.428094	0.402698	2		1433	299	0.367893	0.367893	0.428094	0.38796	0		1433	300	0.393333	0.356667	0.356667	0.368889	0
	1434	299	0.41	0.37	0.414716	0.398239	2		1434	299	0.411371	0.331104	0.414716	0.38573	0		1434	300	0.366667	0.39	0.343333	0.366667	0
	1435	299	0.43	0.386667	0.401338	0.406001	2		1435	299	0.431438	0.371237	0.401338	0.401338	0		1435	300	0.336667	0.39	0.383333	0.37	0
	1436	299	0.376667	0.386667	0.384615	0.38265	2		1436	299	0.377926	0.35786	0.384615	0.373467	0		1436	300	0.396667	0.43	0.373333	0.4	0
	1437	299	0.406667	0.39	0.414716	0.403794	2		1437	299	0.408027	0.38796	0.414716	0.403567	0		1437	300	0.366667	0.383333	0.396667	0.382222	0
	1438	299	0.453333	0.383333	0.377926	0.404864	2		1438	299	0.454849	0.381271	0.377926	0.404682	0		1438	300	0.406667	0.393333	0.416667	0.405556	0
	1439	299	0.363333	0.436667	0.381271	0.393757	2		1439	299	0.364548	0.361204	0.381271	0.369008	0		1439	300	0.41	0.37	0.403333	0.394444	0
	1440	299	0.463333	0.406667	0.394649	0.42155	2		1440	299	0.464883	0.344482	0.394649	0.401338	0		1440	300	0.413333	0.396667	0.383333	0.397778	0
	1441	299	0.396667	0.403333	0.401338	0.400446	2		1441	299	0.397993	0.361204	0.401338	0.386845	0		1441	300	0.37	0.423333	0.383333	0.392222	0
	1442	299	0.42	0.443333	0.428094	0.430476	2		1442	299	0.421405	0.38796	0.428094	0.412486	0		1442	300	0.423333	0.406667	0.396667	0.408889	0
	1443	299	0.396667	0.393333	0.404682	0.398227	2		1443	299	0.397993	0.331104	0.404682	0.377926	0		1443	300	0.373333	0.36	0.373333	0.368889	0
	1444	299	0.38	0.393333	0.41806	0.397131	2		1444	299	0.381271	0.361204	0.41806	0.386845	0		1444	300	0.326667	0.383333	0.366667	0.358889	0
	1445	299	0.403333	0.316667	0.428094	0.382698	2		1445	299	0.404682	0.297659	0.428094	0.376812	0		1445	300	0.36	0.45	0.413333	0.407778	0
	1446	299	0.426667	0.393333	0.441472	0.420491	2		1446	299	0.428094	0.397993	0.441472	0.42252	0		1446	300	0.396667	0.393333	0.403333	0.397778	0
	1447	299	0.39	0.386667	0.401338	0.392668	2		1447	299	0.391304	0.354515	0.401338	0.382386	0		1447	300	0.356667	0.4	0.413333	0.39	0
	1448	299	0.433333	0.4	0.401338	0.411557	2		1448	299	0.434783	0.397993	0.401338	0.411371	0		1448	300	0.41	0.373333	0.37	0.384444	0
	1449	299	0.416667	0.37	0.374582	0.387083	2		1449	299	0.41806	0.391304	0.374582	0.394649	0		1449	300	0.38	0.42	0.426667	0.408889	0
	1450	299	0.446667	0.366667	0.411371	0.408235	2		1450	299	0.448161	0.391304	0.411371	0.416945	0		1450	300	0.373333	0.353333	0.39	0.372222	0
	1451	299	0.396667	0.443333	0.374582	0.404861	2		1451	299	0.397993	0.324415	0.374582	0.365663	0		1451	300	0.403333	0.406667	0.333333	0.381111	0
	1452	299	0.413333	0.39	0.311037	0.371457	2		1452	299	0.414716	0.374582	0.311037	0.366778	0		1452	300	0.366667	0.433333	0.406667	0.402222	0
	1453	299	0.333333	0.39	0.41806	0.380465	2		1453	299	0.334448	0.377926	0.41806	0.376812	0		1453	300	0.376667	0.38	0.343333	0.366667	0
	1454	299	0.386667	0.396667	0.414716	0.39935	2		1454	299	0.38796	0.314381	0.414716	0.372352	0		1454	300	0.323333	0.346667	0.42	0.363333	0
	1455	299	0.443333	0.393333	0.414716	0.417127	2		1455	299	0.444816	0.327759	0.414716	0.395764	0		1455	300	0.38	0.366667	0.32	0.355556	0
	1456	299	0.433333	0.42	0.434783	0.429372	2		1456	299	0.434783	0.347826	0.434783	0.405797	0		1456	300	0.393333	0.393333	0.38	0.388889	0
	1457	299	0.426667	0.376667	0.408027	0.403787	2		1457	299	0.428094	0.344482	0.408027	0.393534	0		1457	300	0.37	0.39	0.4	0.386667	0
	1458	299	0.416667	0.4	0.451505	0.422724	2		1458	299	0.41806	0.397993	0.451505	0.42252	0		1458	300	0.403333	0.333333	0.376667	0.371111	0
	1459	299	0.386667	0.413333	0.384615	0.394872	2		1459	299	0.38796	0.327759	0.384615	0.366778	0		1459	300	0.39	0.436667	0.356667	0.394444	0
	1460	299	0.336667	0.403333	0.397993	0.379331	2		1460	299	0.337793	0.347826	0.397993	0.361204	0		1460	300	0.38	0.396667	0.443333	0.406667	0
	1461	299	0.43	0.416667	0.371237	0.405968	2		1461	299	0.431438	0.414716	0.371237	0.405797	0		1461	300	0.383333	0.403333	0.376667	0.387778	0
	1462	299	0.363333	0.4	0.367893	0.377075	2		1462	299	0.364548	0.364548	0.367893	0.365663	0		1462	300	0.36	0.383333	0.383333	0.375556	0
	1463	299	0.38	0.45	0.371237	0.400412	2		1463	299	0.381271	0.411371	0.371237	0.38796	0		1463	300	0.36	0.386667	0.373333	0.373333	0
	1464	299	0.416667	0.416667	0.361204	0.398179	2		1464	299	0.41806	0.408027	0.361204	0.395764	0		1464	300	0.42	0.4	0.356667	0.392222	0
	1465	299	0.376667	0.38	0.354515	0.370394	2		1465	299	0.377926	0.38796	0.354515	0.373467	0		1465	300	0.406667	0.386667	0.41	0.401111	0
	1466	299	0.393333	0.376667	0.408027	0.392676	2		1466	299	0.394649	0.361204	0.408027	0.38796	0		1466	300	0.363333	0.393333	0.363333	0.373333	0
	1467	299	0.453333	0.403333	0.367893	0.408187	2		1467	299	0.454849	0.384615	0.367893	0.402453	0		1467	300	0.413333	0.416667	0.383333	0.404444	0
	1468	299	0.393333	0.34	0.32107	0.351468	2		1468	299	0.394649	0.364548	0.32107	0.360089	0		1468	300	0.423333	0.396667	0.35	0.39	0
	1469	299	0.426667	0.406667	0.397993	0.410442	2		1469	299	0.428094	0.344482	0.397993	0.39019	0		1469	300	0.43	0.376667	0.366667	0.391111	0
	1470	299	0.423333	0.396667	0.414716	0.411572	2		1470	299	0.424749	0.344482	0.414716	0.394649	0		1470	300	0.35	0.373333	0.326667	0.35	0
	1471	299	0.343333	0.376667	0.408027	0.376009	2		1471	299	0.344482	0.397993	0.408027	0.383501	0		1471	300	0.38	0.35	0.363333	0.364444	0
	1472	299	0.463333	0.416667	0.434783	0.438261	2		1472	299	0.464883	0.38796	0.434783	0.429208	0		1472	300	0.396667	0.38	0.356667	0.377778	0
	1473	299	0.38	0.396667	0.434783	0.403816	2		1473	299	0.381271	0.384615	0.434783	0.400223	0		1473	300	0.4	0.353333	0.393333	0.382222	0
	1474	299	0.4	0.416667	0.404682	0.407116	2		1474	299	0.401338	0.391304	0.404682	0.399108	0		1474	300	0.43	0.42	0.426667	0.425556	0
	1475	299	0.423333	0.416667	0.38796	0.40932	2		1475	299	0.424749	0.374582	0.38796	0.395764	0		1475	300	0.336667	0.383333	0.353333	0.357778	0
	1476	299	0.366667	0.403333	0.391304	0.387101	2		1476	299	0.367893	0.351171	0.391304	0.370123	0		1476	300	0.376667	0.416667	0.36	0.384444	0
	1477	299	0.403333	0.463333	0.371237	0.412635	2		1477	299	0.404682	0.361204	0.371237	0.379041	0		1477	300	0.386667	0.37	0.366667	0.374444	0
	1478	299	0.42	0.443333	0.384615	0.415983	2		1478	299	0.421405	0.374582	0.384615	0.393534	0		1478	300	0.426667	0.436667	0.426667	0.43	0
	1479	299	0.39	0.4	0.431438	0.407146	2		1479	299	0.391304	0.371237	0.431438	0.397993	0		1479	300	0.34	0.36	0.386667	0.362222	0
	1480	299	0.403333	0.346667	0.411371	0.387124	2		1480	299	0.404682	0.374582	0.411371	0.396878	0		1480	300	0.363333	0.356667	0.38	0.366667	0
	1481	299	0.423333	0.466667	0.404682	0.431561	2		1481	299	0.424749	0.401338	0.404682	0.410256	0		1481	300	0.423333	0.406667	0.4	0.41	0
	1482	299	0.413333	0.383333	0.408027	0.401564	2		1482	299	0.414716	0.367893	0.408027	0.396878	0		1482	300	0.363333	0.386667	0.393333	0.381111	0
	1483	299	0.37	0.37	0.377926	0.372642	2		1483	299	0.371237	0.361204	0.377926	0.370123	0		1483	300	0.41	0.426667	0.38	0.405556	0
	1484	299	0.376667	0.423333	0.344482	0.381494	2		1484	299	0.377926	0.38796	0.344482	0.370123	0		1484	300	0.4	0.38	0.383333	0.387778	0
	1485	299	0.396667	0.4	0.391304	0.39599	2		1485	299	0.397993	0.344482	0.391304	0.377926	0		1485	300	0.36	0.4	0.336667	0.365556	0
	1486	299	0.41	0.47	0.374582	0.418194	2		1486	299	0.411371	0.35786	0.374582	0.381271	0		1486	300	0.376667	0.426667	0.393333	0.398889	0
	1487	299	0.376667	0.33	0.428094	0.378253	2		1487	299	0.377926	0.401338	0.428094	0.402453	0		1487	300	0.36	0.326667	0.376667	0.354444	0
	1488	299	0.41	0.393333	0.394649	0.399327	2		1488	299	0.411371	0.367893	0.394649	0.391304	0		1488	300	0.346667	0.356667	0.363333	0.355556	0
	1489	299	0.34	0.39	0.367893	0.365964	2		1489	299	0.341137	0.364548	0.367893	0.35786	0		1489	300	0.433333	0.396667	0.35	0.393333	0
	1490	299	0.41	0.463333	0.38796	0.420431	2		1490	299	0.411371	0.374582	0.38796	0.391304	0		1490	300	0.416667	0.383333	0.406667	0.402222	0
	1491	299	0.41	0.43	0.434783	0.424928	2		1491	299	0.411371	0.391304	0.434783	0.412486	0		1491	300	0.396667	0.366667	0.37	0.377778	0
	1492	299	0.393333	0.43	0.431438	0.418257	2		1492	299	0.394649	0.381271	0.431438	0.402453	0		1492	300	0.363333	0.366667	0.393333	0.374444	0
	1493	299	0.376667	0.406667	0.421405	0.401579	2		1493	299	0.377926	0.331104	0.421405	0.376812	0		1493	300	0.376667	0.4	0.383333	0.386667	0
	1494	299	0.36	0.35	0.41806	0.37602	2		1494	299	0.361204	0.391304	0.41806	0.39019	0		1494	300	0.413333	0.393333	0.336667	0.381111	0
	1495	299	0.37	0.41	0.38796	0.38932	2		1495	299	0.371237	0.381271	0.38796	0.380156	0		1495	300	0.343333	0.406667	0.403333	0.384444	0
	1496	299	0.426667	0.376667	0.367893	0.390409	2		1496	299	0.428094	0.408027	0.367893	0.401338	0		1496	300	0.4	0.39	0.383333	0.391111	0
	1497	299	0.413333	0.39	0.377926	0.393753	2		1497	299	0.414716	0.397993	0.377926	0.396878	0		1497	300	0.376667	0.383333	0.436667	0.398889	0
	1498	299	0.39	0.386667	0.434783	0.403816	2		1498	299	0.391304	0.347826	0.434783	0.391304	0		1498	300	0.386667	0.36	0.383333	0.376667	0
	1499	299	0.35	0.393333	0.35786	0.367064	2		1499	299	0.351171	0.367893	0.35786	0.358974	0		1499	300	0.373333	0.376667	0.353333	0.367778	0
	1500	299	0.426667	0.466667	0.381271	0.424868	2		1500	299	0.428094	0.384615	0.381271	0.397993	0		1500	300	0.396667	0.39	0.393333	0.393333	0
	1501	299	0.413333	0.426667	0.371237	0.403746	2		1501	299	0.414716	0.394649	0.371237	0.393534	0		1501	300	0.38	0.44	0.38	0.4	0
	1502	299	0.36	0.416667	0.424749	0.400472	2		1502	299	0.361204	0.394649	0.424749	0.393534	0		1502	300	0.34	0.383333	0.413333	0.378889	0
	1503	299	0.406667	0.413333	0.401338	0.407113	2		1503	299	0.408027	0.377926	0.401338	0.395764	0		1503	300	0.396667	0.393333	0.393333	0.394444	0
	1504	299	0.39	0.406667	0.347826	0.381498	2		1504	299	0.391304	0.341137	0.347826	0.360089	0		1504	300	0.37	0.396667	0.393333	0.386667	0
	1505	299	0.413333	0.4	0.364548	0.392627	2		1505	299	0.414716	0.337793	0.364548	0.372352	0		1505	300	0.413333	0.386667	0.4	0.4	0
	1506	299	0.393333	0.41	0.391304	0.398213	2		1506	299	0.394649	0.351171	0.391304	0.379041	0		1506	300	0.42	0.323333	0.343333	0.362222	0
	1507	299	0.37	0.396667	0.354515	0.373727	2		1507	299	0.371237	0.341137	0.354515	0.35563	0		1507	300	0.39	0.416667	0.373333	0.393333	0
	1508	299	0.393333	0.436667	0.364548	0.398183	2		1508	299	0.394649	0.384615	0.364548	0.381271	0		1508	300	0.346667	0.416667	0.41	0.391111	0
	1509	299	0.39	0.45	0.434783	0.424928	2		1509	299	0.391304	0.361204	0.434783	0.395764	0		1509	300	0.403333	0.4	0.313333	0.372222	0
	1510	299	0.423333	0.423333	0.414716	0.420461	2		1510	299	0.424749	0.397993	0.414716	0.412486	0		1510	300	0.39	0.423333	0.35	0.387778	0
	1511	299	0.393333	0.43	0.391304	0.404879	2		1511	299	0.394649	0.397993	0.391304	0.394649	0		1511	300	0.376667	0.366667	0.303333	0.348889	0
	1512	299	0.41	0.34	0.414716	0.388239	2		1512	299	0.411371	0.367893	0.414716	0.397993	0		1512	300	0.38	0.416667	0.366667	0.387778	0
	1513	299	0.41	0.4	0.394649	0.40155	2		1513	299	0.411371	0.341137	0.394649	0.382386	0		1513	300	0.393333	0.34	0.4	0.377778	0
	1514	299	0.42	0.333333	0.444816	0.399383	2		1514	299	0.421405	0.404682	0.444816	0.423634	0		1514	300	0.383333	0.376667	0.406667	0.388889	0
	1515	299	0.396667	0.423333	0.408027	0.409342	2		1515	299	0.397993	0.401338	0.408027	0.402453	0		1515	300	0.416667	0.396667	0.336667	0.383333	0
	1516	299	0.406667	0.366667	0.354515	0.375949	2		1516	299	0.408027	0.401338	0.354515	0.38796	0		1516	300	0.36	0.413333	0.366667	0.38	0
	1517	299	0.41	0.42	0.337793	0.389264	2		1517	299	0.411371	0.367893	0.337793	0.372352	0		1517	300	0.383333	0.366667	0.413333	0.387778	0
	1518	299	0.436667	0.413333	0.354515	0.401505	2		1518	299	0.438127	0.391304	0.354515	0.394649	0		1518	300	0.406667	0.413333	0.34	0.386667	0
	1519	299	0.35	0.41	0.41806	0.392687	2		1519	299	0.351171	0.428094	0.41806	0.399108	0		1519	300	0.37	0.35	0.35	0.356667	0
	1520	299	0.363333	0.406667	0.391304	0.387101	2		1520	299	0.364548	0.41806	0.391304	0.391304	0		1520	300	0.396667	0.363333	0.406667	0.388889	0
	1521	299	0.393333	0.363333	0.391304	0.382657	2		1521	299	0.394649	0.344482	0.391304	0.376812	0		1521	300	0.393333	0.376667	0.393333	0.387778	0
	1522	299	0.416667	0.4	0.377926	0.398198	2		1522	299	0.41806	0.394649	0.377926	0.396878	0		1522	300	0.366667	0.366667	0.396667	0.376667	0
	1523	299	0.406667	0.403333	0.421405	0.410468	2		1523	299	0.408027	0.351171	0.421405	0.393534	0		1523	300	0.376667	0.376667	0.333333	0.362222	0
	1524	299	0.383333	0.423333	0.367893	0.39152	2		1524	299	0.384615	0.38796	0.367893	0.380156	0		1524	300	0.396667	0.42	0.43	0.415556	0
	1525	299	0.376667	0.393333	0.384615	0.384872	2		1525	299	0.377926	0.408027	0.384615	0.39019	0		1525	300	0.393333	0.396667	0.39	0.393333	0
	1526	299	0.36	0.38	0.411371	0.38379	2		1526	299	0.361204	0.344482	0.411371	0.372352	0		1526	300	0.36	0.333333	0.343333	0.345556	0
	1527	299	0.38	0.413333	0.394649	0.395994	2		1527	299	0.381271	0.394649	0.394649	0.39019	0		1527	300	0.386667	0.376667	0.436667	0.4	0
	1528	299	0.413333	0.42	0.461538	0.431624	2		1528	299	0.414716	0.374582	0.461538	0.416945	0		1528	300	0.39	0.403333	0.363333	0.385556	0
	1529	299	0.436667	0.436667	0.344482	0.405938	2		1529	299	0.438127	0.371237	0.344482	0.384615	0		1529	300	0.376667	0.4	0.34	0.372222	0
	1530	299	0.43	0.386667	0.347826	0.388164	2		1530	299	0.431438	0.397993	0.347826	0.392419	0		1530	300	0.403333	0.406667	0.366667	0.392222	0
	1531	299	0.423333	0.383333	0.384615	0.397094	2		1531	299	0.424749	0.351171	0.384615	0.386845	0		1531	300	0.333333	0.41	0.406667	0.383333	0
	1532	299	0.413333	0.386667	0.391304	0.397101	2		1532	299	0.414716	0.347826	0.391304	0.384615	0		1532	300	0.36	0.356667	0.386667	0.367778	0
	1533	299	0.396667	0.36	0.481605	0.412757	2		1533	299	0.397993	0.337793	0.481605	0.405797	0		1533	300	0.346667	0.37	0.413333	0.376667	0
	1534	299	0.416667	0.386667	0.381271	0.394868	2		1534	299	0.41806	0.331104	0.381271	0.376812	0		1534	300	0.363333	0.38	0.406667	0.383333	0
	1535	299	0.396667	0.383333	0.401338	0.393779	2		1535	299	0.397993	0.341137	0.401338	0.380156	0		1535	300	0.416667	0.423333	0.413333	0.417778	0
	1536	299	0.363333	0.406667	0.441472	0.403824	2		1536	299	0.364548	0.35786	0.441472	0.38796	0		1536	300	0.376667	0.356667	0.383333	0.372222	0
	1537	299	0.376667	0.353333	0.431438	0.387146	2		1537	299	0.377926	0.331104	0.431438	0.380156	0		1537	300	0.39	0.443333	0.36	0.397778	0
	1538	299	0.366667	0.423333	0.428094	0.406031	2		1538	299	0.367893	0.411371	0.428094	0.402453	0		1538	300	0.44	0.43	0.443333	0.437778	0
	1539	299	0.383333	0.396667	0.367893	0.382631	2		1539	299	0.384615	0.361204	0.367893	0.371237	0		1539	300	0.443333	0.353333	0.363333	0.386667	0
	1540	299	0.373333	0.38	0.411371	0.388235	2		1540	299	0.374582	0.367893	0.411371	0.384615	0		1540	300	0.396667	0.363333	0.386667	0.382222	0
	1541	299	0.376667	0.443333	0.397993	0.405998	2		1541	299	0.377926	0.404682	0.397993	0.393534	0		1541	300	0.346667	0.353333	0.343333	0.347778	0
	1542	299	0.426667	0.366667	0.441472	0.411602	2		1542	299	0.428094	0.351171	0.441472	0.406912	0		1542	300	0.36	0.396667	0.386667	0.381111	0
	1543	299	0.376667	0.373333	0.35786	0.369287	2		1543	299	0.377926	0.404682	0.35786	0.380156	0		1543	300	0.383333	0.38	0.363333	0.375556	0
	1544	299	0.416667	0.406667	0.394649	0.405994	2		1544	299	0.41806	0.414716	0.394649	0.409142	0		1544	300	0.376667	0.38	0.316667	0.357778	0
	1545	299	0.413333	0.45	0.397993	0.420442	2		1545	299	0.414716	0.364548	0.397993	0.392419	0		1545	300	0.353333	0.383333	0.34	0.358889	0
	1546	299	0.366667	0.35	0.411371	0.376013	2		1546	299	0.367893	0.381271	0.411371	0.386845	0		1546	300	0.373333	0.386667	0.383333	0.381111	0
	1547	299	0.343333	0.383333	0.408027	0.378231	2		1547	299	0.344482	0.35786	0.408027	0.370123	0		1547	300	0.363333	0.376667	0.363333	0.367778	0
	1548	299	0.403333	0.443333	0.347826	0.398164	2		1548	299	0.404682	0.351171	0.347826	0.367893	0		1548	300	0.353333	0.356667	0.376667	0.362222	0
	1549	299	0.4	0.396667	0.397993	0.39822	2		1549	299	0.401338	0.35786	0.397993	0.38573	0		1549	300	0.34	0.366667	0.366667	0.357778	0
	1550	299	0.393333	0.373333	0.41806	0.394909	2		1550	299	0.394649	0.35786	0.41806	0.39019	0		1550	300	0.403333	0.363333	0.393333	0.386667	0
	1551	299	0.36	0.38	0.35786	0.365953	2		1551	299	0.361204	0.377926	0.35786	0.365663	0		1551	300	0.376667	0.37	0.393333	0.38	0
	1552	299	0.316667	0.413333	0.367893	0.365964	2		1552	299	0.317726	0.408027	0.367893	0.364548	0		1552	300	0.39	0.376667	0.4	0.388889	0
	1553	299	0.356667	0.383333	0.384615	0.374872	2		1553	299	0.35786	0.341137	0.384615	0.361204	0		1553	300	0.39	0.366667	0.406667	0.387778	0
	1554	299	0.383333	0.366667	0.424749	0.391583	2		1554	299	0.384615	0.307692	0.424749	0.372352	0		1554	300	0.336667	0.366667	0.41	0.371111	0
	1555	299	0.376667	0.373333	0.391304	0.380435	2		1555	299	0.377926	0.317726	0.391304	0.362319	0		1555	300	0.356667	0.41	0.393333	0.386667	0
	1556	299	0.403333	0.376667	0.434783	0.404928	2		1556	299	0.404682	0.394649	0.434783	0.411371	0		1556	300	0.386667	0.38	0.396667	0.387778	0
	1557	299	0.41	0.39	0.377926	0.392642	2		1557	299	0.411371	0.351171	0.377926	0.380156	0		1557	300	0.393333	0.41	0.386667	0.396667	0
	1558	299	0.38	0.383333	0.367893	0.377075	2		1558	299	0.381271	0.371237	0.367893	0.373467	0		1558	300	0.386667	0.326667	0.35	0.354444	0
	1559	299	0.423333	0.366667	0.391304	0.393768	2		1559	299	0.424749	0.331104	0.391304	0.382386	0		1559	300	0.363333	0.43	0.346667	0.38	0
	1560	299	0.436667	0.406667	0.381271	0.408201	2		1560	299	0.438127	0.361204	0.381271	0.393534	0		1560	300	0.42	0.35	0.363333	0.377778	0
	1561	299	0.353333	0.4	0.391304	0.381546	2		1561	299	0.354515	0.367893	0.391304	0.371237	0		1561	300	0.42	0.413333	0.42	0.417778	0
	1562	299	0.453333	0.41	0.411371	0.424902	2		1562	299	0.454849	0.41806	0.411371	0.428094	0		1562	300	0.43	0.363333	0.363333	0.385556	0
	1563	299	0.426667	0.366667	0.384615	0.39265	2		1563	299	0.428094	0.364548	0.384615	0.392419	0		1563	300	0.4	0.383333	0.42	0.401111	0
	1564	299	0.373333	0.373333	0.391304	0.379324	2		1564	299	0.374582	0.361204	0.391304	0.375697	0		1564	300	0.43	0.383333	0.386667	0.4	0
	1565	299	0.376667	0.333333	0.41806	0.37602	2		1565	299	0.377926	0.374582	0.41806	0.39019	0		1565	300	0.38	0.376667	0.41	0.388889	0
	1566	299	0.373333	0.403333	0.434783	0.403816	2		1566	299	0.374582	0.404682	0.434783	0.404682	0		1566	300	0.323333	0.39	0.383333	0.365556	0
	1567	299	0.39	0.373333	0.408027	0.390453	2		1567	299	0.391304	0.38796	0.408027	0.395764	0		1567	300	0.34	0.343333	0.363333	0.348889	0
	1568	299	0.386667	0.466667	0.394649	0.415994	2		1568	299	0.38796	0.408027	0.394649	0.396878	0		1568	300	0.403333	0.396667	0.38	0.393333	0
	1569	299	0.41	0.393333	0.401338	0.401557	2		1569	299	0.411371	0.414716	0.401338	0.409142	0		1569	300	0.383333	0.393333	0.373333	0.383333	0
	1570	299	0.376667	0.383333	0.401338	0.387113	2		1570	299	0.377926	0.401338	0.401338	0.393534	0		1570	300	0.413333	0.396667	0.383333	0.397778	0
	1571	299	0.416667	0.326667	0.391304	0.378213	2		1571	299	0.41806	0.344482	0.391304	0.384615	0		1571	300	0.376667	0.356667	0.406667	0.38	0
	1572	299	0.416667	0.42	0.404682	0.413783	2		1572	299	0.41806	0.377926	0.404682	0.400223	0		1572	300	0.376667	0.38	0.41	0.388889	0
	1573	299	0.443333	0.41	0.381271	0.411535	2		1573	299	0.444816	0.334448	0.381271	0.386845	0		1573	300	0.41	0.363333	0.343333	0.372222	0
	1574	299	0.43	0.446667	0.384615	0.420427	2		1574	299	0.431438	0.401338	0.384615	0.405797	0		1574	300	0.36	0.406667	0.396667	0.387778	0
	1575	299	0.4	0.363333	0.421405	0.394913	2		1575	299	0.401338	0.371237	0.421405	0.397993	0		1575	300	0.383333	0.386667	0.373333	0.381111	0
	1576	299	0.4	0.346667	0.374582	0.37375	2		1576	299	0.401338	0.334448	0.374582	0.370123	0		1576	300	0.4	0.38	0.366667	0.382222	0
	1577	299	0.403333	0.413333	0.424749	0.413805	2		1577	299	0.404682	0.361204	0.424749	0.396878	0		1577	300	0.356667	0.443333	0.42	0.406667	0
	1578	299	0.396667	0.403333	0.411371	0.40379	2		1578	299	0.397993	0.394649	0.411371	0.401338	0		1578	300	0.406667	0.386667	0.416667	0.403333	0
	1579	299	0.423333	0.353333	0.404682	0.393783	2		1579	299	0.424749	0.347826	0.404682	0.392419	0		1579	300	0.38	0.393333	0.376667	0.383333	0
	1580	299	0.42	0.43	0.461538	0.437179	2		1580	299	0.421405	0.408027	0.461538	0.430323	0		1580	300	0.44	0.376667	0.373333	0.396667	0
	1581	299	0.366667	0.426667	0.38796	0.393764	2		1581	299	0.367893	0.334448	0.38796	0.363434	0		1581	300	0.36	0.36	0.416667	0.378889	0
	1582	299	0.373333	0.366667	0.354515	0.364838	2		1582	299	0.374582	0.354515	0.354515	0.361204	0		1582	300	0.446667	0.353333	0.373333	0.391111	0
	1583	299	0.336667	0.386667	0.377926	0.367087	2		1583	299	0.337793	0.361204	0.377926	0.358974	0		1583	300	0.406667	0.39	0.383333	0.393333	0
	1584	299	0.386667	0.416667	0.404682	0.402672	2		1584	299	0.38796	0.331104	0.404682	0.374582	0		1584	300	0.38	0.34	0.363333	0.361111	0
	1585	299	0.346667	0.353333	0.394649	0.364883	2		1585	299	0.347826	0.361204	0.394649	0.367893	0		1585	300	0.363333	0.4	0.38	0.381111	0
	1586	299	0.403333	0.383333	0.367893	0.384853	2		1586	299	0.404682	0.347826	0.367893	0.373467	0		1586	300	0.4	0.373333	0.413333	0.395556	0
	1587	299	0.443333	0.443333	0.354515	0.413727	2		1587	299	0.444816	0.391304	0.354515	0.396878	0		1587	300	0.41	0.39	0.353333	0.384444	0
	1588	299	0.413333	0.383333	0.401338	0.399335	2		1588	299	0.414716	0.381271	0.401338	0.399108	0		1588	300	0.4	0.39	0.39	0.393333	0
	1589	299	0.4	0.396667	0.374582	0.390416	2		1589	299	0.401338	0.377926	0.374582	0.384615	0		1589	300	0.35	0.413333	0.376667	0.38	0
	1590	299	0.37	0.356667	0.408027	0.378231	2		1590	299	0.371237	0.421405	0.408027	0.400223	0		1590	300	0.41	0.35	0.37	0.376667	0
	1591	299	0.39	0.396667	0.341137	0.375935	2		1591	299	0.391304	0.391304	0.341137	0.374582	0		1591	300	0.426667	0.393333	0.32	0.38	0
	1592	299	0.41	0.41	0.397993	0.405998	2		1592	299	0.411371	0.391304	0.397993	0.400223	0		1592	300	0.406667	0.423333	0.39	0.406667	0
	1593	299	0.373333	0.376667	0.391304	0.380435	2		1593	299	0.374582	0.364548	0.391304	0.376812	0		1593	300	0.373333	0.373333	0.346667	0.364444	0
	1594	299	0.42	0.346667	0.374582	0.380416	2		1594	299	0.421405	0.364548	0.374582	0.386845	0		1594	300	0.413333	0.443333	0.386667	0.414444	0
	1595	299	0.37	0.35	0.374582	0.364861	2		1595	299	0.371237	0.35786	0.374582	0.367893	0		1595	300	0.39	0.41	0.43	0.41	0
	1596	299	0.386667	0.373333	0.391304	0.383768	2		1596	299	0.38796	0.344482	0.391304	0.374582	0		1596	300	0.423333	0.346667	0.36	0.376667	0
	1597	299	0.403333	0.41	0.438127	0.417153	2		1597	299	0.404682	0.371237	0.438127	0.404682	0		1597	300	0.373333	0.416667	0.373333	0.387778	0
	1598	299	0.426667	0.41	0.397993	0.411553	2		1598	299	0.428094	0.397993	0.397993	0.408027	0		1598	300	0.426667	0.41	0.363333	0.4	0
	1599	299	0.406667	0.403333	0.351171	0.387057	2		1599	299	0.408027	0.441472	0.351171	0.400223	0		1599	300	0.433333	0.42	0.403333	0.418889	0
	1600	299	0.44	0.403333	0.344482	0.395938	2		1600	299	0.441472	0.434783	0.344482	0.406912	0		1600	300	0.413333	0.39	0.37	0.391111	0
	1601	299	0.343333	0.44	0.408027	0.39712	2		1601	299	0.344482	0.341137	0.408027	0.364548	0		1601	300	0.333333	0.413333	0.353333	0.366667	0
	1602	299	0.41	0.403333	0.394649	0.402661	2		1602	299	0.411371	0.421405	0.394649	0.409142	0		1602	300	0.376667	0.346667	0.34	0.354444	0
	1603	299	0.396667	0.39	0.444816	0.410494	2		1603	299	0.397993	0.38796	0.444816	0.410256	0		1603	300	0.35	0.35	0.37	0.356667	0
	1604	299	0.403333	0.446667	0.377926	0.409309	2		1604	299	0.404682	0.381271	0.377926	0.38796	0		1604	300	0.426667	0.373333	0.37	0.39	0
	1605	299	0.413333	0.423333	0.424749	0.420472	2		1605	299	0.414716	0.408027	0.424749	0.415831	0		1605	300	0.356667	0.38	0.343333	0.36	0
	1606	299	0.406667	0.383333	0.404682	0.398227	2		1606	299	0.408027	0.414716	0.404682	0.409142	0		1606	300	0.38	0.396667	0.383333	0.386667	0
	1607	299	0.433333	0.383333	0.354515	0.390394	2		1607	299	0.434783	0.374582	0.354515	0.38796	0		1607	300	0.383333	0.373333	0.413333	0.39	0
	1608	299	0.35	0.366667	0.35786	0.358175	2		1608	299	0.351171	0.374582	0.35786	0.361204	0		1608	300	0.363333	0.41	0.41	0.394444	0
	1609	299	0.336667	0.37	0.347826	0.351498	2		1609	299	0.337793	0.351171	0.347826	0.345596	0		1609	300	0.39	0.423333	0.343333	0.385556	0
	1610	299	0.386667	0.403333	0.401338	0.397113	2		1610	299	0.38796	0.344482	0.401338	0.377926	0		1610	300	0.39	0.4	0.41	0.4	0
	1611	299	0.393333	0.336667	0.367893	0.365964	2		1611	299	0.394649	0.344482	0.367893	0.369008	0		1611	300	0.366667	0.363333	0.356667	0.362222	0
	1612	299	0.4	0.37	0.374582	0.381527	2		1612	299	0.401338	0.32107	0.374582	0.365663	0		1612	300	0.366667	0.396667	0.303333	0.355556	0
	1613	299	0.41	0.376667	0.431438	0.406035	2		1613	299	0.411371	0.364548	0.431438	0.402453	0		1613	300	0.333333	0.37	0.396667	0.366667	0
	1614	299	0.39	0.373333	0.381271	0.381535	2		1614	299	0.391304	0.394649	0.381271	0.389075	0		1614	300	0.39	0.376667	0.363333	0.376667	0
	1615	299	0.406667	0.416667	0.364548	0.395961	2		1615	299	0.408027	0.35786	0.364548	0.376812	0		1615	300	0.426667	0.36	0.37	0.385556	0
	1616	299	0.34	0.42	0.41806	0.392687	2		1616	299	0.341137	0.367893	0.41806	0.375697	0		1616	300	0.376667	0.44	0.39	0.402222	0
	1617	299	0.383333	0.403333	0.461538	0.416068	2		1617	299	0.384615	0.374582	0.461538	0.406912	0		1617	300	0.38	0.36	0.37	0.37	0
	1618	299	0.423333	0.406667	0.367893	0.399298	2		1618	299	0.424749	0.35786	0.367893	0.383501	0		1618	300	0.406667	0.386667	0.39	0.394444	0
	1619	299	0.42	0.4	0.397993	0.405998	2		1619	299	0.421405	0.438127	0.397993	0.419175	0		1619	300	0.333333	0.413333	0.413333	0.386667	0
	1620	299	0.4	0.443333	0.38796	0.410431	2		1620	299	0.401338	0.448161	0.38796	0.412486	0		1620	300	0.416667	0.383333	0.39	0.396667	0
	1621	299	0.343333	0.34	0.381271	0.354868	2		1621	299	0.344482	0.364548	0.381271	0.363434	0		1621	300	0.42	0.353333	0.406667	0.393333	0
	1622	299	0.45	0.393333	0.394649	0.412661	2		1622	299	0.451505	0.341137	0.394649	0.395764	0		1622	300	0.4	0.356667	0.39	0.382222	0
	1623	299	0.423333	0.37	0.371237	0.38819	2		1623	299	0.424749	0.404682	0.371237	0.400223	0		1623	300	0.433333	0.41	0.383333	0.408889	0
	1624	299	0.41	0.413333	0.381271	0.401535	2		1624	299	0.411371	0.354515	0.381271	0.382386	0		1624	300	0.386667	0.406667	0.373333	0.388889	0
	1625	299	0.386667	0.396667	0.394649	0.392661	2		1625	299	0.38796	0.344482	0.394649	0.375697	0		1625	300	0.406667	0.38	0.386667	0.391111	0
	1626	299	0.376667	0.43	0.371237	0.392635	2		1626	299	0.377926	0.351171	0.371237	0.366778	0		1626	300	0.363333	0.376667	0.406667	0.382222	0
	1627	299	0.406667	0.38	0.364548	0.383738	2		1627	299	0.408027	0.334448	0.364548	0.369008	0		1627	300	0.38	0.42	0.423333	0.407778	0
	1628	299	0.37	0.446667	0.397993	0.404887	2		1628	299	0.371237	0.347826	0.397993	0.372352	0		1628	300	0.376667	0.373333	0.373333	0.374444	0
	1629	299	0.406667	0.37	0.401338	0.392668	2		1629	299	0.408027	0.347826	0.401338	0.38573	0		1629	300	0.363333	0.386667	0.39	0.38	0
	1630	299	0.376667	0.406667	0.414716	0.39935	2		1630	299	0.377926	0.401338	0.414716	0.397993	0		1630	300	0.373333	0.34	0.346667	0.353333	0
	1631	299	0.393333	0.426667	0.374582	0.398194	2		1631	299	0.394649	0.367893	0.374582	0.379041	0		1631	300	0.406667	0.39	0.43	0.408889	0
	1632	299	0.393333	0.456667	0.408027	0.419342	2		1632	299	0.394649	0.424749	0.408027	0.409142	0		1632	300	0.396667	0.393333	0.343333	0.377778	0
	1633	299	0.403333	0.416667	0.434783	0.418261	2		1633	299	0.404682	0.367893	0.434783	0.402453	0		1633	300	0.36	0.343333	0.37	0.357778	0
	1634	299	0.436667	0.39	0.454849	0.427172	2		1634	299	0.438127	0.367893	0.454849	0.42029	0		1634	300	0.39	0.37	0.363333	0.374444	0
	1635	299	0.38	0.366667	0.421405	0.389357	2		1635	299	0.381271	0.347826	0.421405	0.383501	0		1635	300	0.386667	0.413333	0.38	0.393333	0
	1636	299	0.393333	0.423333	0.424749	0.413805	2		1636	299	0.394649	0.364548	0.424749	0.394649	0		1636	300	0.373333	0.33	0.373333	0.358889	0
	1637	299	0.393333	0.42	0.397993	0.403776	2		1637	299	0.394649	0.384615	0.397993	0.392419	0		1637	300	0.396667	0.43	0.41	0.412222	0
	1638	299	0.4	0.396667	0.401338	0.399335	2		1638	299	0.401338	0.367893	0.401338	0.39019	0		1638	300	0.41	0.456667	0.423333	0.43	0
	1639	299	0.393333	0.34	0.371237	0.36819	2		1639	299	0.394649	0.38796	0.371237	0.384615	0		1639	300	0.436667	0.416667	0.363333	0.405556	0
	1640	299	0.36	0.43	0.441472	0.410491	2		1640	299	0.361204	0.351171	0.441472	0.384615	0		1640	300	0.373333	0.396667	0.38	0.383333	0
	1641	299	0.403333	0.396667	0.411371	0.40379	2		1641	299	0.404682	0.394649	0.411371	0.403567	0		1641	300	0.35	0.41	0.386667	0.382222	0
	1642	299	0.373333	0.386667	0.364548	0.374849	2		1642	299	0.374582	0.374582	0.364548	0.371237	0		1642	300	0.333333	0.366667	0.313333	0.337778	0
	1643	299	0.386667	0.343333	0.424749	0.384916	2		1643	299	0.38796	0.408027	0.424749	0.406912	0		1643	300	0.44	0.386667	0.376667	0.401111	0
	1644	299	0.34	0.38	0.414716	0.378239	2		1644	299	0.341137	0.377926	0.414716	0.377926	0		1644	300	0.37	0.376667	0.453333	0.4	0
	1645	299	0.41	0.42	0.414716	0.414905	2		1645	299	0.411371	0.381271	0.414716	0.402453	0		1645	300	0.386667	0.39	0.396667	0.391111	0
	1646	299	0.433333	0.39	0.341137	0.388157	2		1646	299	0.434783	0.401338	0.341137	0.392419	0		1646	300	0.386667	0.346667	0.41	0.381111	0
	1647	299	0.42	0.41	0.411371	0.41379	2		1647	299	0.421405	0.337793	0.411371	0.39019	0		1647	300	0.363333	0.423333	0.366667	0.384444	0
	1648	299	0.396667	0.393333	0.381271	0.390424	2		1648	299	0.397993	0.361204	0.381271	0.380156	0		1648	300	0.4	0.37	0.406667	0.392222	0
	1649	299	0.35	0.396667	0.411371	0.386013	2		1649	299	0.351171	0.367893	0.411371	0.376812	0		1649	300	0.416667	0.423333	0.393333	0.411111	0
	1650	299	0.36	0.396667	0.384615	0.380427	2		1650	299	0.361204	0.361204	0.384615	0.369008	0		1650	300	0.416667	0.42	0.406667	0.414444	0
	1651	299	0.373333	0.416667	0.371237	0.387079	2		1651	299	0.374582	0.38796	0.371237	0.377926	0		1651	300	0.396667	0.42	0.383333	0.4	0
	1652	299	0.376667	0.406667	0.381271	0.388201	2		1652	299	0.377926	0.344482	0.381271	0.367893	0		1652	300	0.4	0.396667	0.386667	0.394444	0
	1653	299	0.41	0.37	0.41806	0.399353	2		1653	299	0.411371	0.341137	0.41806	0.39019	0		1653	300	0.4	0.37	0.35	0.373333	0
	1654	299	0.38	0.386667	0.374582	0.380416	2		1654	299	0.381271	0.32107	0.374582	0.358974	0		1654	300	0.383333	0.373333	0.44	0.398889	0
	1655	299	0.406667	0.386667	0.397993	0.397109	2		1655	299	0.408027	0.38796	0.397993	0.397993	0		1655	300	0.37	0.363333	0.39	0.374444	0
	1656	299	0.413333	0.396667	0.377926	0.395975	2		1656	299	0.414716	0.384615	0.377926	0.392419	0		1656	300	0.33	0.376667	0.276667	0.327778	0
	1657	299	0.406667	0.41	0.401338	0.406001	2		1657	299	0.408027	0.384615	0.401338	0.397993	0		1657	300	0.356667	0.403333	0.366667	0.375556	0
	1658	299	0.416667	0.38	0.35786	0.384842	2		1658	299	0.41806	0.354515	0.35786	0.376812	0		1658	300	0.35	0.44	0.463333	0.417778	0
	1659	299	0.406667	0.34	0.41806	0.388242	2		1659	299	0.408027	0.367893	0.41806	0.397993	0		1659	300	0.363333	0.35	0.45	0.387778	0
	1660	299	0.43	0.37	0.354515	0.384838	2		1660	299	0.431438	0.364548	0.354515	0.383501	0		1660	300	0.386667	0.333333	0.346667	0.355556	0
	1661	299	0.386667	0.376667	0.384615	0.38265	2		1661	299	0.38796	0.384615	0.384615	0.38573	0		1661	300	0.38	0.363333	0.386667	0.376667	0
	1662	299	0.366667	0.39	0.401338	0.386001	2		1662	299	0.367893	0.371237	0.401338	0.380156	0		1662	300	0.32	0.333333	0.41	0.354444	0
	1663	299	0.4	0.36	0.404682	0.388227	2		1663	299	0.401338	0.327759	0.404682	0.377926	0		1663	300	0.343333	0.336667	0.396667	0.358889	0
	1664	299	0.406667	0.373333	0.397993	0.392664	2		1664	299	0.408027	0.364548	0.397993	0.39019	0		1664	300	0.323333	0.373333	0.363333	0.353333	0
	1665	299	0.363333	0.35	0.404682	0.372672	2		1665	299	0.364548	0.351171	0.404682	0.373467	0		1665	300	0.446667	0.36	0.393333	0.4	0
	1666	299	0.356667	0.396667	0.371237	0.374857	2		1666	299	0.35786	0.41806	0.371237	0.382386	0		1666	300	0.376667	0.36	0.41	0.382222	0
	1667	299	0.42	0.4	0.377926	0.399309	2		1667	299	0.421405	0.374582	0.377926	0.391304	0		1667	300	0.393333	0.44	0.353333	0.395556	0
	1668	299	0.343333	0.4	0.408027	0.383787	2		1668	299	0.344482	0.411371	0.408027	0.38796	0		1668	300	0.38	0.366667	0.373333	0.373333	0
	1669	299	0.416667	0.383333	0.411371	0.40379	2		1669	299	0.41806	0.371237	0.411371	0.400223	0		1669	300	0.403333	0.436667	0.386667	0.408889	0
	1670	299	0.38	0.356667	0.361204	0.365957	2		1670	299	0.381271	0.351171	0.361204	0.364548	0		1670	300	0.333333	0.386667	0.366667	0.362222	0
	1671	299	0.343333	0.373333	0.424749	0.380472	2		1671	299	0.344482	0.351171	0.424749	0.373467	0		1671	300	0.376667	0.406667	0.393333	0.392222	0
	1672	299	0.436667	0.37	0.401338	0.402668	2		1672	299	0.438127	0.384615	0.401338	0.408027	0		1672	300	0.383333	0.396667	0.383333	0.387778	0
	1673	299	0.356667	0.416667	0.354515	0.375949	2		1673	299	0.35786	0.414716	0.354515	0.375697	0		1673	300	0.363333	0.403333	0.353333	0.373333	0
	1674	299	0.45	0.383333	0.394649	0.409327	2		1674	299	0.451505	0.347826	0.394649	0.397993	0		1674	300	0.376667	0.356667	0.396667	0.376667	0
	1675	299	0.423333	0.416667	0.374582	0.404861	2		1675	299	0.424749	0.397993	0.374582	0.399108	0		1675	300	0.373333	0.396667	0.426667	0.398889	0
	1676	299	0.416667	0.383333	0.438127	0.412709	2		1676	299	0.41806	0.421405	0.438127	0.425864	0		1676	300	0.373333	0.363333	0.376667	0.371111	0
	1677	299	0.37	0.4	0.444816	0.404939	2		1677	299	0.371237	0.411371	0.444816	0.409142	0		1677	300	0.41	0.416667	0.363333	0.396667	0
	1678	299	0.35	0.36	0.38796	0.365987	2		1678	299	0.351171	0.361204	0.38796	0.366778	0		1678	300	0.413333	0.43	0.413333	0.418889	0
	1679	299	0.373333	0.403333	0.414716	0.397127	2		1679	299	0.374582	0.364548	0.414716	0.384615	0		1679	300	0.41	0.396667	0.393333	0.4	0
	1680	299	0.41	0.403333	0.381271	0.398201	2		1680	299	0.411371	0.334448	0.381271	0.375697	0		1680	300	0.406667	0.386667	0.366667	0.386667	0
	1681	299	0.403333	0.386667	0.424749	0.404916	2		1681	299	0.404682	0.32107	0.424749	0.383501	0		1681	300	0.34	0.363333	0.39	0.364444	0
	1682	299	0.4	0.353333	0.428094	0.393809	2		1682	299	0.401338	0.341137	0.428094	0.39019	0		1682	300	0.373333	0.39	0.376667	0.38	0
	1683	299	0.416667	0.426667	0.367893	0.403742	2		1683	299	0.41806	0.391304	0.367893	0.392419	0		1683	300	0.423333	0.376667	0.36	0.386667	0
	1684	299	0.39	0.443333	0.361204	0.398179	2		1684	299	0.391304	0.371237	0.361204	0.374582	0		1684	300	0.39	0.426667	0.396667	0.404444	0
	1685	299	0.456667	0.38	0.414716	0.417127	2		1685	299	0.458194	0.381271	0.414716	0.41806	0		1685	300	0.406667	0.35	0.386667	0.381111	0
	1686	299	0.396667	0.426667	0.458194	0.427176	2		1686	299	0.397993	0.354515	0.458194	0.403567	0		1686	300	0.376667	0.406667	0.39	0.391111	0
	1687	299	0.39	0.4	0.431438	0.407146	2		1687	299	0.391304	0.401338	0.431438	0.408027	0		1687	300	0.403333	0.353333	0.346667	0.367778	0
	1688	299	0.353333	0.396667	0.428094	0.392698	2		1688	299	0.354515	0.384615	0.428094	0.389075	0		1688	300	0.406667	0.366667	0.406667	0.393333	0
	1689	299	0.39	0.426667	0.451505	0.422724	2		1689	299	0.391304	0.341137	0.451505	0.394649	0		1689	300	0.373333	0.393333	0.356667	0.374444	0
	1690	299	0.4	0.36	0.397993	0.385998	2		1690	299	0.401338	0.421405	0.397993	0.406912	0		1690	300	0.363333	0.42	0.426667	0.403333	0
	1691	299	0.38	0.39	0.428094	0.399365	2		1691	299	0.381271	0.351171	0.428094	0.386845	0		1691	300	0.38	0.376667	0.343333	0.366667	0
	1692	299	0.416667	0.463333	0.351171	0.41039	2		1692	299	0.41806	0.361204	0.351171	0.376812	0		1692	300	0.39	0.4	0.36	0.383333	0
	1693	299	0.363333	0.333333	0.397993	0.364887	2		1693	299	0.364548	0.334448	0.397993	0.365663	0		1693	300	0.35	0.4	0.366667	0.372222	0
	1694	299	0.353333	0.42	0.354515	0.375949	2		1694	299	0.354515	0.374582	0.354515	0.361204	0		1694	300	0.366667	0.363333	0.356667	0.362222	0
	1695	299	0.433333	0.346667	0.404682	0.394894	2		1695	299	0.434783	0.401338	0.404682	0.413601	0		1695	300	0.346667	0.376667	0.37	0.364444	0
	1696	299	0.373333	0.43	0.374582	0.392638	2		1696	299	0.374582	0.381271	0.374582	0.376812	0		1696	300	0.373333	0.323333	0.393333	0.363333	0
	1697	299	0.346667	0.396667	0.38796	0.377098	2		1697	299	0.347826	0.317726	0.38796	0.351171	0		1697	300	0.36	0.393333	0.4	0.384444	0
	1698	299	0.423333	0.416667	0.377926	0.405975	2		1698	299	0.424749	0.344482	0.377926	0.382386	0		1698	300	0.363333	0.34	0.363333	0.355556	0
	1699	299	0.386667	0.43	0.381271	0.399313	2		1699	299	0.38796	0.361204	0.381271	0.376812	0		1699	300	0.37	0.393333	0.346667	0.37	0
	1700	299	0.423333	0.43	0.341137	0.398157	2		1700	299	0.424749	0.354515	0.341137	0.373467	0		1700	300	0.4	0.38	0.366667	0.382222	0
	1701	299	0.38	0.39	0.411371	0.39379	2		1701	299	0.381271	0.401338	0.411371	0.397993	0		1701	300	0.34	0.393333	0.373333	0.368889	0
	1702	299	0.396667	0.353333	0.324415	0.358138	2		1702	299	0.397993	0.347826	0.324415	0.356745	0		1702	300	0.41	0.393333	0.32	0.374444	0
	1703	299	0.413333	0.38	0.347826	0.380386	2		1703	299	0.414716	0.32107	0.347826	0.361204	0		1703	300	0.4	0.36	0.403333	0.387778	0
	1704	299	0.376667	0.35	0.381271	0.369313	2		1704	299	0.377926	0.314381	0.381271	0.35786	0		1704	300	0.39	0.33	0.353333	0.357778	0
	1705	299	0.38	0.373333	0.324415	0.359249	2		1705	299	0.381271	0.371237	0.324415	0.358974	0		1705	300	0.373333	0.363333	0.44	0.392222	0
	1706	299	0.403333	0.393333	0.414716	0.403794	2		1706	299	0.404682	0.391304	0.414716	0.403567	0		1706	300	0.346667	0.39	0.366667	0.367778	0
	1707	299	0.416667	0.423333	0.441472	0.427157	2		1707	299	0.41806	0.424749	0.441472	0.428094	0		1707	300	0.39	0.38	0.41	0.393333	0
	1708	299	0.41	0.4	0.397993	0.402664	2		1708	299	0.411371	0.317726	0.397993	0.375697	0		1708	300	0.353333	0.366667	0.416667	0.378889	0
	1709	299	0.406667	0.396667	0.401338	0.401557	2		1709	299	0.408027	0.347826	0.401338	0.38573	0		1709	300	0.373333	0.393333	0.393333	0.386667	0
	1710	299	0.4	0.393333	0.41806	0.403798	2		1710	299	0.401338	0.331104	0.41806	0.383501	0		1710	300	0.286667	0.366667	0.38	0.344444	0
	1711	299	0.416667	0.406667	0.391304	0.404879	2		1711	299	0.41806	0.397993	0.391304	0.402453	0		1711	300	0.41	0.41	0.35	0.39	0
	1712	299	0.403333	0.386667	0.434783	0.408261	2		1712	299	0.404682	0.411371	0.434783	0.416945	0		1712	300	0.416667	0.373333	0.346667	0.378889	0
	1713	299	0.323333	0.41	0.408027	0.380453	2		1713	299	0.324415	0.327759	0.408027	0.3534	0		1713	300	0.38	0.37	0.376667	0.375556	0
	1714	299	0.43	0.373333	0.381271	0.394868	2		1714	299	0.431438	0.371237	0.381271	0.394649	0		1714	300	0.396667	0.383333	0.43	0.403333	0
	1715	299	0.413333	0.426667	0.394649	0.41155	2		1715	299	0.414716	0.431438	0.394649	0.413601	0		1715	300	0.356667	0.363333	0.31	0.343333	0
	1716	299	0.416667	0.383333	0.361204	0.387068	2		1716	299	0.41806	0.35786	0.361204	0.379041	0		1716	300	0.426667	0.363333	0.386667	0.392222	0
	1717	299	0.35	0.403333	0.341137	0.364823	2		1717	299	0.351171	0.391304	0.341137	0.361204	0		1717	300	0.393333	0.376667	0.373333	0.381111	0
	1718	299	0.37	0.396667	0.381271	0.382646	2		1718	299	0.371237	0.404682	0.381271	0.38573	0		1718	300	0.39	0.39	0.4	0.393333	0
	1719	299	0.44	0.433333	0.408027	0.42712	2		1719	299	0.441472	0.361204	0.408027	0.403567	0		1719	300	0.353333	0.413333	0.39	0.385556	0
	1720	299	0.38	0.413333	0.38796	0.393764	2		1720	299	0.381271	0.38796	0.38796	0.38573	0		1720	300	0.41	0.426667	0.356667	0.397778	0
	1721	299	0.36	0.326667	0.401338	0.362668	2		1721	299	0.361204	0.324415	0.401338	0.362319	0		1721	300	0.403333	0.38	0.413333	0.398889	0
	1722	299	0.4	0.443333	0.441472	0.428268	2		1722	299	0.401338	0.401338	0.441472	0.414716	0		1722	300	0.4	0.366667	0.29	0.352222	0
	1723	299	0.386667	0.396667	0.32107	0.368135	2		1723	299	0.38796	0.424749	0.32107	0.377926	0		1723	300	0.37	0.373333	0.383333	0.375556	0
	1724	299	0.41	0.383333	0.397993	0.397109	2		1724	299	0.411371	0.341137	0.397993	0.383501	0		1724	300	0.393333	0.336667	0.39	0.373333	0
	1725	299	0.39	0.33	0.414716	0.378239	2		1725	299	0.391304	0.337793	0.414716	0.381271	0		1725	300	0.39	0.4	0.413333	0.401111	0
	1726	299	0.386667	0.426667	0.434783	0.416039	2		1726	299	0.38796	0.361204	0.434783	0.394649	0		1726	300	0.383333	0.396667	0.373333	0.384444	0
	1727	299	0.316667	0.396667	0.401338	0.371557	2		1727	299	0.317726	0.361204	0.401338	0.360089	0		1727	300	0.31	0.35	0.386667	0.348889	0
	1728	299	0.366667	0.393333	0.377926	0.379309	2		1728	299	0.367893	0.364548	0.377926	0.370123	0		1728	300	0.346667	0.346667	0.376667	0.356667	0
	1729	299	0.423333	0.423333	0.354515	0.400394	2		1729	299	0.424749	0.404682	0.354515	0.394649	0		1729	300	0.373333	0.416667	0.366667	0.385556	0
	1730	299	0.39	0.446667	0.371237	0.402635	2		1730	299	0.391304	0.434783	0.371237	0.399108	0		1730	300	0.393333	0.376667	0.423333	0.397778	0
	1731	299	0.383333	0.42	0.408027	0.403787	2		1731	299	0.384615	0.301003	0.408027	0.364548	0		1731	300	0.416667	0.41	0.396667	0.407778	0
	1732	299	0.386667	0.41	0.377926	0.391531	2		1732	299	0.38796	0.361204	0.377926	0.375697	0		1732	300	0.403333	0.386667	0.373333	0.387778	0
	1733	299	0.34	0.413333	0.391304	0.381546	2		1733	299	0.341137	0.394649	0.391304	0.375697	0		1733	300	0.38	0.37	0.406667	0.385556	0
	1734	299	0.386667	0.35	0.397993	0.37822	2		1734	299	0.38796	0.374582	0.397993	0.386845	0		1734	300	0.37	0.34	0.35	0.353333	0
	1735	299	0.406667	0.426667	0.381271	0.404868	2		1735	299	0.408027	0.364548	0.381271	0.384615	0		1735	300	0.36	0.39	0.42	0.39	0
	1736	299	0.413333	0.413333	0.401338	0.409335	2		1736	299	0.414716	0.381271	0.401338	0.399108	0		1736	300	0.386667	0.37	0.353333	0.37	0
	1737	299	0.386667	0.393333	0.424749	0.401583	2		1737	299	0.38796	0.331104	0.424749	0.381271	0		1737	300	0.4	0.393333	0.383333	0.392222	0
	1738	299	0.443333	0.393333	0.354515	0.397061	2		1738	299	0.444816	0.361204	0.354515	0.386845	0		1738	300	0.366667	0.356667	0.36	0.361111	0
	1739	299	0.39	0.353333	0.344482	0.362605	2		1739	299	0.391304	0.384615	0.344482	0.373467	0		1739	300	0.343333	0.376667	0.446667	0.388889	0
	1740	299	0.333333	0.43	0.394649	0.385994	2		1740	299	0.334448	0.411371	0.394649	0.380156	0		1740	300	0.38	0.373333	0.366667	0.373333	0
	1741	299	0.356667	0.393333	0.454849	0.401616	2		1741	299	0.35786	0.331104	0.454849	0.381271	0		1741	300	0.406667	0.373333	0.433333	0.404444	0
	1742	299	0.35	0.37	0.444816	0.388272	2		1742	299	0.351171	0.347826	0.444816	0.381271	0		1742	300	0.433333	0.39	0.39	0.404444	0
	1743	299	0.36	0.446667	0.347826	0.384831	2		1743	299	0.361204	0.341137	0.347826	0.350056	0		1743	300	0.366667	0.34	0.373333	0.36	0
	1744	299	0.403333	0.463333	0.391304	0.419324	2		1744	299	0.404682	0.404682	0.391304	0.400223	0		1744	300	0.383333	0.393333	0.33	0.368889	0
	1745	299	0.356667	0.386667	0.428094	0.390476	2		1745	299	0.35786	0.344482	0.428094	0.376812	0		1745	300	0.373333	0.37	0.403333	0.382222	0
	1746	299	0.41	0.386667	0.424749	0.407139	2		1746	299	0.411371	0.354515	0.424749	0.396878	0		1746	300	0.336667	0.406667	0.453333	0.398889	0
	1747	299	0.343333	0.39	0.331104	0.354812	2		1747	299	0.344482	0.394649	0.331104	0.356745	0		1747	300	0.4	0.35	0.4	0.383333	0
	1748	299	0.393333	0.423333	0.374582	0.397083	2		1748	299	0.394649	0.384615	0.374582	0.384615	0		1748	300	0.366667	0.373333	0.346667	0.362222	0
	1749	299	0.393333	0.353333	0.404682	0.383783	2		1749	299	0.394649	0.361204	0.404682	0.386845	0		1749	300	0.403333	0.36	0.43	0.397778	0
	1750	299	0.39	0.376667	0.404682	0.39045	2		1750	299	0.391304	0.361204	0.404682	0.38573	0		1750	300	0.37	0.386667	0.386667	0.381111	0
	1751	299	0.383333	0.41	0.381271	0.391535	2		1751	299	0.384615	0.381271	0.381271	0.382386	0		1751	300	0.356667	0.43	0.373333	0.386667	0
	1752	299	0.413333	0.37	0.344482	0.375938	2		1752	299	0.414716	0.341137	0.344482	0.366778	0		1752	300	0.4	0.366667	0.363333	0.376667	0
	1753	299	0.406667	0.356667	0.408027	0.390453	2		1753	299	0.408027	0.311037	0.408027	0.375697	0		1753	300	0.413333	0.376667	0.383333	0.391111	0
	1754	299	0.356667	0.36	0.428094	0.381587	2		1754	299	0.35786	0.397993	0.428094	0.394649	0		1754	300	0.37	0.38	0.333333	0.361111	0
	1755	299	0.39	0.38	0.364548	0.378183	2		1755	299	0.391304	0.371237	0.364548	0.375697	0		1755	300	0.383333	0.333333	0.376667	0.364444	0
	1756	299	0.413333	0.38	0.341137	0.378157	2		1756	299	0.414716	0.327759	0.341137	0.361204	0		1756	300	0.356667	0.39	0.306667	0.351111	0
	1757	299	0.42	0.393333	0.374582	0.395972	2		1757	299	0.421405	0.344482	0.374582	0.380156	0		1757	300	0.336667	0.45	0.396667	0.394444	0
	1758	299	0.396667	0.42	0.347826	0.388164	2		1758	299	0.397993	0.408027	0.347826	0.384615	0		1758	300	0.453333	0.386667	0.376667	0.405556	0
	1759	299	0.353333	0.416667	0.364548	0.378183	2		1759	299	0.354515	0.404682	0.364548	0.374582	0		1759	300	0.363333	0.383333	0.373333	0.373333	0
	1760	299	0.39	0.426667	0.391304	0.402657	2		1760	299	0.391304	0.354515	0.391304	0.379041	0		1760	300	0.403333	0.42	0.413333	0.412222	0
	1761	299	0.383333	0.416667	0.374582	0.391527	2		1761	299	0.384615	0.381271	0.374582	0.380156	0		1761	300	0.433333	0.34	0.413333	0.395556	0
	1762	299	0.38	0.423333	0.384615	0.395983	2		1762	299	0.381271	0.344482	0.384615	0.370123	0		1762	300	0.423333	0.37	0.416667	0.403333	0
	1763	299	0.39	0.386667	0.38796	0.388209	2		1763	299	0.391304	0.347826	0.38796	0.375697	0		1763	300	0.436667	0.356667	0.433333	0.408889	0
	1764	299	0.393333	0.41	0.381271	0.394868	2		1764	299	0.394649	0.334448	0.381271	0.370123	0		1764	300	0.376667	0.386667	0.38	0.381111	0
	1765	299	0.41	0.366667	0.404682	0.393783	2		1765	299	0.411371	0.347826	0.404682	0.38796	0		1765	300	0.383333	0.426667	0.36	0.39	0
	1766	299	0.37	0.426667	0.381271	0.392646	2		1766	299	0.371237	0.391304	0.381271	0.381271	0		1766	300	0.39	0.463333	0.373333	0.408889	0
	1767	299	0.423333	0.403333	0.391304	0.40599	2		1767	299	0.424749	0.377926	0.391304	0.397993	0		1767	300	0.393333	0.41	0.413333	0.405556	0
	1768	299	0.373333	0.38	0.411371	0.388235	2		1768	299	0.374582	0.367893	0.411371	0.384615	0		1768	300	0.376667	0.34	0.386667	0.367778	0
	1769	299	0.43	0.4	0.367893	0.399298	2		1769	299	0.431438	0.351171	0.367893	0.383501	0		1769	300	0.386667	0.403333	0.436667	0.408889	0
	1770	299	0.38	0.443333	0.377926	0.40042	2		1770	299	0.381271	0.331104	0.377926	0.363434	0		1770	300	0.386667	0.373333	0.423333	0.394444	0
	1771	299	0.443333	0.396667	0.408027	0.416009	2		1771	299	0.444816	0.367893	0.408027	0.406912	0		1771	300	0.383333	0.386667	0.386667	0.385556	0
	1772	299	0.4	0.38	0.397993	0.392664	2		1772	299	0.401338	0.384615	0.397993	0.394649	0		1772	300	0.423333	0.453333	0.38	0.418889	0
	1773	299	0.433333	0.453333	0.408027	0.431564	2		1773	299	0.434783	0.337793	0.408027	0.393534	0		1773	300	0.38	0.393333	0.446667	0.406667	0
	1774	299	0.386667	0.39	0.371237	0.382635	2		1774	299	0.38796	0.334448	0.371237	0.364548	0		1774	300	0.34	0.39	0.366667	0.365556	0
	1775	299	0.393333	0.36	0.371237	0.374857	2		1775	299	0.394649	0.374582	0.371237	0.380156	0		1775	300	0.403333	0.393333	0.386667	0.394444	0
	1776	299	0.433333	0.42	0.341137	0.398157	2		1776	299	0.434783	0.367893	0.341137	0.381271	0		1776	300	0.4	0.38	0.37	0.383333	0
	1777	299	0.416667	0.393333	0.401338	0.403779	2		1777	299	0.41806	0.351171	0.401338	0.39019	0		1777	300	0.36	0.37	0.413333	0.381111	0
	1778	299	0.386667	0.42	0.394649	0.400438	2		1778	299	0.38796	0.38796	0.394649	0.39019	0		1778	300	0.356667	0.373333	0.363333	0.364444	0
	1779	299	0.386667	0.36	0.367893	0.37152	2		1779	299	0.38796	0.351171	0.367893	0.369008	0		1779	300	0.376667	0.393333	0.403333	0.391111	0
	1780	299	0.396667	0.43	0.371237	0.399301	2		1780	299	0.397993	0.361204	0.371237	0.376812	0		1780	300	0.423333	0.42	0.366667	0.403333	0
	1781	299	0.406667	0.4	0.454849	0.420505	2		1781	299	0.408027	0.35786	0.454849	0.406912	0		1781	300	0.39	0.42	0.38	0.396667	0
	1782	299	0.34	0.393333	0.404682	0.379339	2		1782	299	0.341137	0.327759	0.404682	0.35786	0		1782	300	0.393333	0.323333	0.356667	0.357778	0
	1783	299	0.413333	0.35	0.434783	0.399372	2		1783	299	0.414716	0.371237	0.434783	0.406912	0		1783	300	0.37	0.373333	0.363333	0.368889	0
	1784	299	0.35	0.42	0.401338	0.390446	2		1784	299	0.351171	0.394649	0.401338	0.382386	0		1784	300	0.403333	0.346667	0.356667	0.368889	0
	1785	299	0.37	0.386667	0.361204	0.372624	2		1785	299	0.371237	0.371237	0.361204	0.367893	0		1785	300	0.44	0.393333	0.423333	0.418889	0
	1786	299	0.393333	0.393333	0.394649	0.393772	2		1786	299	0.394649	0.374582	0.394649	0.38796	0		1786	300	0.39	0.37	0.386667	0.382222	0
	1787	299	0.433333	0.443333	0.411371	0.429346	2		1787	299	0.434783	0.354515	0.411371	0.400223	0		1787	300	0.37	0.383333	0.383333	0.378889	0
	1788	299	0.43	0.386667	0.41806	0.411576	2		1788	299	0.431438	0.391304	0.41806	0.413601	0		1788	300	0.39	0.343333	0.383333	0.372222	0
	1789	299	0.386667	0.36	0.394649	0.380438	2		1789	299	0.38796	0.351171	0.394649	0.377926	0		1789	300	0.373333	0.34	0.366667	0.36	0
	1790	299	0.4	0.446667	0.408027	0.418231	2		1790	299	0.401338	0.371237	0.408027	0.393534	0		1790	300	0.343333	0.39	0.37	0.367778	0
	1791	299	0.433333	0.363333	0.428094	0.408253	2		1791	299	0.434783	0.458194	0.428094	0.440357	0		1791	300	0.413333	0.376667	0.333333	0.374444	0
	1792	299	0.44	0.44	0.397993	0.425998	2		1792	299	0.441472	0.354515	0.397993	0.397993	0		1792	300	0.42	0.413333	0.353333	0.395556	0
	1793	299	0.386667	0.37	0.347826	0.368164	2		1793	299	0.38796	0.301003	0.347826	0.345596	0		1793	300	0.383333	0.356667	0.413333	0.384444	0
	1794	299	0.4	0.42	0.381271	0.400424	2		1794	299	0.401338	0.374582	0.381271	0.38573	0		1794	300	0.386667	0.37	0.38	0.378889	0
	1795	299	0.383333	0.406667	0.371237	0.387079	2		1795	299	0.384615	0.354515	0.371237	0.370123	0		1795	300	0.346667	0.37	0.396667	0.371111	0
	1796	299	0.453333	0.396667	0.408027	0.419342	2		1796	299	0.454849	0.391304	0.408027	0.41806	0		1796	300	0.383333	0.416667	0.396667	0.398889	0
	1797	299	0.426667	0.413333	0.468227	0.436076	2		1797	299	0.428094	0.361204	0.468227	0.419175	0		1797	300	0.393333	0.383333	0.366667	0.381111	0
	1798	299	0.373333	0.4	0.367893	0.380409	2		1798	299	0.374582	0.331104	0.367893	0.35786	0		1798	300	0.333333	0.39	0.403333	0.375556	0
	1799	299	0.393333	0.386667	0.424749	0.401583	2		1799	299	0.394649	0.35786	0.424749	0.392419	0		1799	300	0.346667	0.346667	0.37	0.354444	0
	1800	299	0.383333	0.416667	0.371237	0.390412	2		1800	299	0.384615	0.377926	0.371237	0.377926	0		1800	300	0.43	0.383333	0.356667	0.39	0
	1801	299	0.41	0.433333	0.448161	0.430498	2		1801	299	0.411371	0.367893	0.448161	0.409142	0		1801	300	0.36	0.386667	0.39	0.378889	0
	1802	299	0.43	0.38	0.434783	0.414928	2		1802	299	0.431438	0.341137	0.434783	0.402453	0		1802	300	0.37	0.406667	0.356667	0.377778	0
	1803	299	0.436667	0.396667	0.374582	0.402638	2		1803	299	0.438127	0.377926	0.374582	0.396878	0		1803	300	0.36	0.386667	0.38	0.375556	0
	1804	299	0.383333	0.356667	0.391304	0.377101	2		1804	299	0.384615	0.411371	0.391304	0.395764	0		1804	300	0.363333	0.396667	0.36	0.373333	0
	1805	299	0.386667	0.433333	0.411371	0.410457	2		1805	299	0.38796	0.384615	0.411371	0.394649	0		1805	300	0.36	0.356667	0.366667	0.361111	0
	1806	299	0.34	0.386667	0.397993	0.374887	2		1806	299	0.341137	0.411371	0.397993	0.383501	0		1806	300	0.33	0.416667	0.406667	0.384444	0
	1807	299	0.42	0.41	0.38796	0.405987	2		1807	299	0.421405	0.408027	0.38796	0.405797	0		1807	300	0.363333	0.42	0.373333	0.385556	0
	1808	299	0.396667	0.393333	0.354515	0.381505	2		1808	299	0.397993	0.35786	0.354515	0.370123	0		1808	300	0.356667	0.39	0.34	0.362222	0
	1809	299	0.43	0.363333	0.394649	0.395994	2		1809	299	0.431438	0.408027	0.394649	0.411371	0		1809	300	0.386667	0.376667	0.373333	0.378889	0
	1810	299	0.413333	0.42	0.367893	0.400409	2		1810	299	0.414716	0.371237	0.367893	0.384615	0		1810	300	0.373333	0.416667	0.366667	0.385556	0
	1811	299	0.333333	0.393333	0.408027	0.378231	2		1811	299	0.334448	0.341137	0.408027	0.361204	0		1811	300	0.416667	0.32	0.366667	0.367778	0
	1812	299	0.413333	0.41	0.38796	0.403764	2		1812	299	0.414716	0.371237	0.38796	0.391304	0		1812	300	0.4	0.38	0.46	0.413333	0
	1813	299	0.356667	0.39	0.391304	0.379324	2		1813	299	0.35786	0.331104	0.391304	0.360089	0		1813	300	0.366667	0.416667	0.38	0.387778	0
	1814	299	0.373333	0.423333	0.374582	0.390416	2		1814	299	0.374582	0.384615	0.374582	0.377926	0		1814	300	0.386667	0.406667	0.416667	0.403333	0
	1815	299	0.366667	0.366667	0.374582	0.369305	2		1815	299	0.367893	0.38796	0.374582	0.376812	0		1815	300	0.376667	0.36	0.39	0.375556	0
	1816	299	0.42	0.413333	0.424749	0.419361	2		1816	299	0.421405	0.371237	0.424749	0.405797	0		1816	300	0.413333	0.386667	0.343333	0.381111	0
	1817	299	0.433333	0.393333	0.354515	0.393727	2		1817	299	0.434783	0.354515	0.354515	0.381271	0		1817	300	0.37	0.403333	0.426667	0.4	0
	1818	299	0.376667	0.416667	0.401338	0.398224	2		1818	299	0.377926	0.354515	0.401338	0.377926	0		1818	300	0.37	0.406667	0.403333	0.393333	0
	1819	299	0.34	0.393333	0.41806	0.383798	2		1819	299	0.341137	0.32107	0.41806	0.360089	0		1819	300	0.353333	0.376667	0.413333	0.381111	0
	1820	299	0.43	0.37	0.391304	0.397101	2		1820	299	0.431438	0.35786	0.391304	0.393534	0		1820	300	0.38	0.353333	0.406667	0.38	0
	1821	299	0.41	0.39	0.438127	0.412709	2		1821	299	0.411371	0.394649	0.438127	0.414716	0		1821	300	0.376667	0.393333	0.363333	0.377778	0
	1822	299	0.406667	0.363333	0.397993	0.389331	2		1822	299	0.408027	0.381271	0.397993	0.395764	0		1822	300	0.4	0.346667	0.363333	0.37	0
	1823	299	0.39	0.383333	0.408027	0.393787	2		1823	299	0.391304	0.334448	0.408027	0.377926	0		1823	300	0.346667	0.406667	0.376667	0.376667	0
	1824	299	0.39	0.35	0.444816	0.394939	2		1824	299	0.391304	0.448161	0.444816	0.428094	0		1824	300	0.39	0.42	0.396667	0.402222	0
	1825	299	0.386667	0.4	0.408027	0.398231	2		1825	299	0.38796	0.367893	0.408027	0.38796	0		1825	300	0.373333	0.373333	0.393333	0.38	0
	1826	299	0.41	0.403333	0.354515	0.389283	2		1826	299	0.411371	0.317726	0.354515	0.361204	0		1826	300	0.406667	0.38	0.343333	0.376667	0
	1827	299	0.376667	0.426667	0.391304	0.398213	2		1827	299	0.377926	0.38796	0.391304	0.38573	0		1827	300	0.373333	0.346667	0.336667	0.352222	0
	1828	299	0.386667	0.346667	0.424749	0.386027	2		1828	299	0.38796	0.364548	0.424749	0.392419	0		1828	300	0.326667	0.4	0.373333	0.366667	0
	1829	299	0.456667	0.366667	0.411371	0.411568	2		1829	299	0.458194	0.334448	0.411371	0.401338	0		1829	300	0.406667	0.366667	0.32	0.364444	0
	1830	299	0.356667	0.44	0.438127	0.411598	2		1830	299	0.35786	0.341137	0.438127	0.379041	0		1830	300	0.38	0.373333	0.4	0.384444	0
	1831	299	0.413333	0.41	0.374582	0.399305	2		1831	299	0.414716	0.414716	0.374582	0.401338	0		1831	300	0.396667	0.396667	0.393333	0.395556	0
	1832	299	0.38	0.433333	0.414716	0.40935	2		1832	299	0.381271	0.41806	0.414716	0.404682	0		1832	300	0.363333	0.393333	0.33	0.362222	0
	1833	299	0.373333	0.39	0.421405	0.394913	2		1833	299	0.374582	0.384615	0.421405	0.393534	0		1833	300	0.356667	0.37	0.31	0.345556	0
	1834	299	0.383333	0.41	0.424749	0.406027	2		1834	299	0.384615	0.35786	0.424749	0.389075	0		1834	300	0.363333	0.33	0.413333	0.368889	0
	1835	299	0.41	0.413333	0.351171	0.391501	2		1835	299	0.411371	0.401338	0.351171	0.38796	0		1835	300	0.39	0.45	0.373333	0.404444	0
	1836	299	0.446667	0.36	0.424749	0.410472	2		1836	299	0.448161	0.411371	0.424749	0.428094	0		1836	300	0.323333	0.39	0.4	0.371111	0
	1837	299	0.36	0.443333	0.421405	0.408246	2		1837	299	0.361204	0.361204	0.421405	0.381271	0		1837	300	0.34	0.37	0.383333	0.364444	0
	1838	299	0.39	0.39	0.371237	0.383746	2		1838	299	0.391304	0.344482	0.371237	0.369008	0		1838	300	0.35	0.396667	0.396667	0.381111	0
	1839	299	0.396667	0.403333	0.404682	0.401561	2		1839	299	0.397993	0.364548	0.404682	0.389075	0		1839	300	0.373333	0.396667	0.363333	0.377778	0
	1840	299	0.393333	0.383333	0.448161	0.408276	2		1840	299	0.394649	0.341137	0.448161	0.394649	0		1840	300	0.363333	0.433333	0.353333	0.383333	0
	1841	299	0.426667	0.396667	0.394649	0.405994	2		1841	299	0.428094	0.391304	0.394649	0.404682	0		1841	300	0.383333	0.363333	0.386667	0.377778	0
	1842	299	0.423333	0.386667	0.397993	0.402664	2		1842	299	0.424749	0.384615	0.397993	0.402453	0		1842	300	0.35	0.413333	0.403333	0.388889	0
	1843	299	0.403333	0.416667	0.41806	0.412687	2		1843	299	0.404682	0.367893	0.41806	0.396878	0		1843	300	0.383333	0.35	0.4	0.377778	0
	1844	299	0.413333	0.326667	0.391304	0.377101	2		1844	299	0.414716	0.324415	0.391304	0.376812	0		1844	300	0.383333	0.4	0.383333	0.388889	0
	1845	299	0.39	0.4	0.401338	0.397113	2		1845	299	0.391304	0.341137	0.401338	0.377926	0		1845	300	0.35	0.383333	0.39	0.374444	0
	1846	299	0.366667	0.433333	0.381271	0.393757	2		1846	299	0.367893	0.347826	0.381271	0.365663	0		1846	300	0.393333	0.35	0.393333	0.378889	0
	1847	299	0.413333	0.396667	0.424749	0.411583	2		1847	299	0.414716	0.384615	0.424749	0.408027	0		1847	300	0.396667	0.406667	0.38	0.394444	0
	1848	299	0.42	0.383333	0.397993	0.400442	2		1848	299	0.421405	0.384615	0.397993	0.401338	0		1848	300	0.38	0.436667	0.39	0.402222	0
	1849	299	0.393333	0.396667	0.384615	0.391538	2		1849	299	0.394649	0.367893	0.384615	0.382386	0		1849	300	0.376667	0.396667	0.366667	0.38	0
	1850	299	0.423333	0.37	0.38796	0.393764	2		1850	299	0.424749	0.367893	0.38796	0.393534	0		1850	300	0.403333	0.356667	0.366667	0.375556	0
	1851	299	0.416667	0.373333	0.391304	0.393768	2		1851	299	0.41806	0.384615	0.391304	0.397993	0		1851	300	0.376667	0.4	0.406667	0.394444	0
	1852	299	0.423333	0.423333	0.35786	0.401509	2		1852	299	0.424749	0.394649	0.35786	0.392419	0		1852	300	0.373333	0.363333	0.42	0.385556	0
	1853	299	0.376667	0.386667	0.377926	0.38042	2		1853	299	0.377926	0.381271	0.377926	0.379041	0		1853	300	0.373333	0.33	0.363333	0.355556	0
	1854	299	0.396667	0.426667	0.364548	0.395961	2		1854	299	0.397993	0.35786	0.364548	0.373467	0		1854	300	0.343333	0.413333	0.42	0.392222	0
	1855	299	0.346667	0.393333	0.35786	0.365953	2		1855	299	0.347826	0.381271	0.35786	0.362319	0		1855	300	0.34	0.393333	0.393333	0.375556	0
	1856	299	0.34	0.39	0.394649	0.374883	2		1856	299	0.341137	0.377926	0.394649	0.371237	0		1856	300	0.4	0.34	0.336667	0.358889	0
	1857	299	0.42	0.403333	0.377926	0.40042	2		1857	299	0.421405	0.327759	0.377926	0.375697	0		1857	300	0.39	0.38	0.38	0.383333	0
	1858	299	0.373333	0.386667	0.351171	0.37039	2		1858	299	0.374582	0.384615	0.351171	0.370123	0		1858	300	0.403333	0.39	0.39	0.394444	0
	1859	299	0.396667	0.4	0.408027	0.401564	2		1859	299	0.397993	0.337793	0.408027	0.381271	0		1859	300	0.336667	0.363333	0.37	0.356667	0
	1860	299	0.393333	0.386667	0.38796	0.38932	2		1860	299	0.394649	0.38796	0.38796	0.39019	0		1860	300	0.433333	0.383333	0.373333	0.396667	0
	1861	299	0.353333	0.39	0.411371	0.384902	2		1861	299	0.354515	0.431438	0.411371	0.399108	0		1861	300	0.39	0.35	0.42	0.386667	0
	1862	299	0.363333	0.39	0.411371	0.388235	2		1862	299	0.364548	0.367893	0.411371	0.381271	0		1862	300	0.386667	0.396667	0.423333	0.402222	0
	1863	299	0.42	0.38	0.374582	0.391527	2		1863	299	0.421405	0.351171	0.374582	0.382386	0		1863	300	0.403333	0.386667	0.41	0.4	0
	1864	299	0.4	0.366667	0.391304	0.38599	2		1864	299	0.401338	0.347826	0.391304	0.380156	0		1864	300	0.403333	0.43	0.45	0.427778	0
	1865	299	0.373333	0.403333	0.404682	0.393783	2		1865	299	0.374582	0.377926	0.404682	0.38573	0		1865	300	0.396667	0.376667	0.37	0.381111	0
	1866	299	0.39	0.38	0.381271	0.383757	2		1866	299	0.391304	0.404682	0.381271	0.392419	0		1866	300	0.43	0.38	0.366667	0.392222	0
	1867	299	0.456667	0.393333	0.331104	0.393701	2		1867	299	0.458194	0.38796	0.331104	0.392419	0		1867	300	0.38	0.39	0.39	0.386667	0
	1868	299	0.38	0.406667	0.341137	0.375935	2		1868	299	0.381271	0.364548	0.341137	0.362319	0		1868	300	0.376667	0.363333	0.373333	0.371111	0
	1869	299	0.396667	0.403333	0.377926	0.392642	2		1869	299	0.397993	0.364548	0.377926	0.380156	0		1869	300	0.33	0.41	0.383333	0.374444	0
	1870	299	0.363333	0.366667	0.364548	0.364849	2		1870	299	0.364548	0.384615	0.364548	0.371237	0		1870	300	0.43	0.38	0.35	0.386667	0
	1871	299	0.423333	0.356667	0.428094	0.402698	2		1871	299	0.424749	0.354515	0.428094	0.402453	0		1871	300	0.386667	0.346667	0.366667	0.366667	0
	1872	299	0.43	0.35	0.371237	0.383746	2		1872	299	0.431438	0.311037	0.371237	0.371237	0		1872	300	0.4	0.36	0.343333	0.367778	0
	1873	299	0.45	0.39	0.374582	0.404861	2		1873	299	0.451505	0.35786	0.374582	0.394649	0		1873	300	0.39	0.423333	0.39	0.401111	0
	1874	299	0.433333	0.43	0.381271	0.414868	2		1874	299	0.434783	0.314381	0.381271	0.376812	0		1874	300	0.38	0.403333	0.416667	0.4	0
	1875	299	0.39	0.376667	0.431438	0.399368	2		1875	299	0.391304	0.424749	0.431438	0.415831	0		1875	300	0.383333	0.38	0.38	0.381111	0
	1876	299	0.46	0.436667	0.367893	0.42152	2		1876	299	0.461538	0.337793	0.367893	0.389075	0		1876	300	0.393333	0.42	0.393333	0.402222	0
	1877	299	0.44	0.443333	0.394649	0.425994	2		1877	299	0.441472	0.354515	0.394649	0.396878	0		1877	300	0.403333	0.383333	0.37	0.385556	0
	1878	299	0.413333	0.396667	0.377926	0.395975	2		1878	299	0.414716	0.394649	0.377926	0.395764	0		1878	300	0.363333	0.36	0.363333	0.362222	0
	1879	299	0.44	0.423333	0.35786	0.407064	2		1879	299	0.441472	0.354515	0.35786	0.384615	0		1879	300	0.376667	0.38	0.386667	0.381111	0
	1880	299	0.396667	0.33	0.341137	0.355935	2		1880	299	0.397993	0.337793	0.341137	0.358974	0		1880	300	0.38	0.39	0.313333	0.361111	0
	1881	299	0.393333	0.393333	0.424749	0.403805	2		1881	299	0.394649	0.314381	0.424749	0.377926	0		1881	300	0.35	0.35	0.376667	0.358889	0
	1882	299	0.37	0.416667	0.35786	0.381509	2		1882	299	0.371237	0.364548	0.35786	0.364548	0		1882	300	0.336667	0.366667	0.39	0.364444	0
	1883	299	0.403333	0.47	0.414716	0.42935	2		1883	299	0.404682	0.381271	0.414716	0.400223	0		1883	300	0.353333	0.436667	0.37	0.386667	0
	1884	299	0.37	0.376667	0.391304	0.379324	2		1884	299	0.371237	0.324415	0.391304	0.362319	0		1884	300	0.35	0.4	0.383333	0.377778	0
	1885	299	0.386667	0.366667	0.404682	0.386005	2		1885	299	0.38796	0.331104	0.404682	0.374582	0		1885	300	0.37	0.336667	0.38	0.362222	0
	1886	299	0.396667	0.46	0.391304	0.41599	2		1886	299	0.397993	0.371237	0.391304	0.386845	0		1886	300	0.366667	0.393333	0.363333	0.374444	0
	1887	299	0.376667	0.35	0.361204	0.362624	2		1887	299	0.377926	0.347826	0.361204	0.362319	0		1887	300	0.416667	0.353333	0.393333	0.387778	0
	1888	299	0.383333	0.413333	0.38796	0.394876	2		1888	299	0.384615	0.384615	0.38796	0.38573	0		1888	300	0.443333	0.4	0.363333	0.402222	0
	1889	299	0.436667	0.386667	0.397993	0.407109	2		1889	299	0.438127	0.381271	0.397993	0.405797	0		1889	300	0.38	0.453333	0.373333	0.402222	0
	1890	299	0.33	0.386667	0.391304	0.369324	2		1890	299	0.331104	0.334448	0.391304	0.352285	0		1890	300	0.376667	0.34	0.366667	0.361111	0
	1891	299	0.383333	0.4	0.38796	0.390431	2		1891	299	0.384615	0.347826	0.38796	0.373467	0		1891	300	0.35	0.426667	0.373333	0.383333	0
	1892	299	0.396667	0.386667	0.38796	0.390431	2		1892	299	0.397993	0.377926	0.38796	0.38796	0		1892	300	0.386667	0.366667	0.386667	0.38	0
	1893	299	0.373333	0.386667	0.421405	0.393802	2		1893	299	0.374582	0.394649	0.421405	0.396878	0		1893	300	0.416667	0.37	0.416667	0.401111	0
	1894	299	0.376667	0.4	0.371237	0.382635	2		1894	299	0.377926	0.347826	0.371237	0.365663	0		1894	300	0.403333	0.406667	0.41	0.406667	0
	1895	299	0.423333	0.353333	0.401338	0.392668	2		1895	299	0.424749	0.384615	0.401338	0.403567	0		1895	300	0.4	0.376667	0.363333	0.38	0
	1896	299	0.35	0.43	0.381271	0.38709	2		1896	299	0.351171	0.374582	0.381271	0.369008	0		1896	300	0.39	0.396667	0.403333	0.396667	0
	1897	299	0.373333	0.363333	0.377926	0.371531	2		1897	299	0.374582	0.361204	0.377926	0.371237	0		1897	300	0.373333	0.386667	0.4	0.386667	0
	1898	299	0.386667	0.386667	0.421405	0.398246	2		1898	299	0.38796	0.324415	0.421405	0.377926	0		1898	300	0.363333	0.396667	0.376667	0.378889	0
	1899	299	0.416667	0.366667	0.351171	0.378168	2		1899	299	0.41806	0.384615	0.351171	0.384615	0		1899	300	0.37	0.403333	0.386667	0.386667	0
	1900	299	0.423333	0.37	0.394649	0.395994	2		1900	299	0.424749	0.361204	0.394649	0.393534	0		1900	300	0.376667	0.4	0.386667	0.387778	0
	1901	299	0.34	0.483333	0.394649	0.405994	2		1901	299	0.341137	0.364548	0.394649	0.366778	0		1901	300	0.393333	0.363333	0.37	0.375556	0
	1902	299	0.393333	0.413333	0.384615	0.397094	2		1902	299	0.394649	0.374582	0.384615	0.384615	0		1902	300	0.433333	0.43	0.416667	0.426667	0
	1903	299	0.35	0.38	0.428094	0.386031	2		1903	299	0.351171	0.397993	0.428094	0.392419	0		1903	300	0.4	0.426667	0.383333	0.403333	0
	1904	299	0.336667	0.36	0.444816	0.380494	2		1904	299	0.337793	0.344482	0.444816	0.375697	0		1904	300	0.35	0.38	0.406667	0.378889	0
	1905	299	0.38	0.406667	0.411371	0.399346	2		1905	299	0.381271	0.344482	0.411371	0.379041	0		1905	300	0.42	0.373333	0.416667	0.403333	0
	1906	299	0.376667	0.403333	0.381271	0.38709	2		1906	299	0.377926	0.364548	0.381271	0.374582	0		1906	300	0.4	0.413333	0.373333	0.395556	0
	1907	299	0.466667	0.42	0.38796	0.424876	2		1907	299	0.468227	0.401338	0.38796	0.419175	0		1907	300	0.426667	0.42	0.373333	0.406667	0
	1908	299	0.393333	0.383333	0.364548	0.380405	2		1908	299	0.394649	0.361204	0.364548	0.373467	0		1908	300	0.416667	0.41	0.346667	0.391111	0
	1909	299	0.42	0.346667	0.381271	0.382646	2		1909	299	0.421405	0.354515	0.381271	0.38573	0		1909	300	0.35	0.376667	0.383333	0.37	0
	1910	299	0.363333	0.393333	0.384615	0.380427	2		1910	299	0.364548	0.377926	0.384615	0.375697	0		1910	300	0.416667	0.37	0.396667	0.394444	0
	1911	299	0.37	0.42	0.421405	0.403802	2		1911	299	0.371237	0.351171	0.421405	0.381271	0		1911	300	0.37	0.403333	0.346667	0.373333	0
	1912	299	0.423333	0.39	0.461538	0.424957	2		1912	299	0.424749	0.35786	0.461538	0.414716	0		1912	300	0.376667	0.36	0.466667	0.401111	0
	1913	299	0.38	0.4	0.354515	0.378172	2		1913	299	0.381271	0.371237	0.354515	0.369008	0		1913	300	0.393333	0.38	0.366667	0.38	0
	1914	299	0.426667	0.383333	0.438127	0.416042	2		1914	299	0.428094	0.367893	0.438127	0.411371	0		1914	300	0.376667	0.406667	0.383333	0.388889	0
	1915	299	0.443333	0.4	0.391304	0.411546	2		1915	299	0.444816	0.35786	0.391304	0.397993	0		1915	300	0.423333	0.383333	0.383333	0.396667	0
	1916	299	0.386667	0.403333	0.374582	0.388194	2		1916	299	0.38796	0.397993	0.374582	0.386845	0		1916	300	0.423333	0.386667	0.386667	0.398889	0
	1917	299	0.386667	0.39	0.397993	0.391553	2		1917	299	0.38796	0.367893	0.397993	0.384615	0		1917	300	0.396667	0.393333	0.39	0.393333	0
	1918	299	0.43	0.353333	0.354515	0.379283	2		1918	299	0.431438	0.364548	0.354515	0.383501	0		1918	300	0.413333	0.383333	0.376667	0.391111	0
	1919	299	0.316667	0.396667	0.404682	0.372672	2		1919	299	0.317726	0.35786	0.404682	0.360089	0		1919	300	0.4	0.363333	0.393333	0.385556	0
	1920	299	0.393333	0.39	0.384615	0.389316	2		1920	299	0.394649	0.428094	0.384615	0.402453	0		1920	300	0.42	0.413333	0.446667	0.426667	0
	1921	299	0.426667	0.42	0.334448	0.393705	2		1921	299	0.428094	0.394649	0.334448	0.38573	0		1921	300	0.403333	0.356667	0.386667	0.382222	0
	1922	299	0.376667	0.363333	0.38796	0.375987	2		1922	299	0.377926	0.354515	0.38796	0.373467	0		1922	300	0.37	0.33	0.346667	0.348889	0
	1923	299	0.383333	0.386667	0.38796	0.385987	2		1923	299	0.384615	0.351171	0.38796	0.374582	0		1923	300	0.35	0.413333	0.33	0.364444	0
	1924	299	0.386667	0.403333	0.408027	0.399342	2		1924	299	0.38796	0.371237	0.408027	0.389075	0		1924	300	0.366667	0.376667	0.403333	0.382222	0
	1925	299	0.45	0.316667	0.414716	0.393794	2		1925	299	0.451505	0.307692	0.414716	0.391304	0		1925	300	0.366667	0.36	0.37	0.365556	0
	1926	299	0.373333	0.413333	0.371237	0.385968	2		1926	299	0.374582	0.364548	0.371237	0.370123	0		1926	300	0.39	0.393333	0.38	0.387778	0
	1927	299	0.386667	0.436667	0.421405	0.414913	2		1927	299	0.38796	0.351171	0.421405	0.386845	0		1927	300	0.38	0.336667	0.436667	0.384444	0
	1928	299	0.34	0.396667	0.411371	0.382679	2		1928	299	0.341137	0.367893	0.411371	0.373467	0		1928	300	0.373333	0.376667	0.366667	0.372222	0
	1929	299	0.383333	0.393333	0.421405	0.399357	2		1929	299	0.384615	0.35786	0.421405	0.38796	0		1929	300	0.353333	0.383333	0.393333	0.376667	0
	1930	299	0.39	0.413333	0.401338	0.401557	2		1930	299	0.391304	0.41806	0.401338	0.403567	0		1930	300	0.386667	0.393333	0.413333	0.397778	0
	1931	299	0.42	0.383333	0.364548	0.389294	2		1931	299	0.421405	0.384615	0.364548	0.39019	0		1931	300	0.393333	0.336667	0.38	0.37	0
	1932	299	0.43	0.353333	0.347826	0.377053	2		1932	299	0.431438	0.351171	0.347826	0.376812	0		1932	300	0.393333	0.39	0.363333	0.382222	0
	1933	299	0.406667	0.44	0.411371	0.419346	2		1933	299	0.408027	0.374582	0.411371	0.397993	0		1933	300	0.41	0.346667	0.39	0.382222	0
	1934	299	0.393333	0.38	0.411371	0.394902	2		1934	299	0.394649	0.374582	0.411371	0.393534	0		1934	300	0.42	0.4	0.356667	0.392222	0
	1935	299	0.373333	0.423333	0.394649	0.397105	2		1935	299	0.374582	0.394649	0.394649	0.38796	0		1935	300	0.343333	0.403333	0.366667	0.371111	0
	1936	299	0.423333	0.386667	0.384615	0.398205	2		1936	299	0.424749	0.384615	0.384615	0.397993	0		1936	300	0.38	0.403333	0.426667	0.403333	0
	1937	299	0.386667	0.433333	0.394649	0.404883	2		1937	299	0.38796	0.377926	0.394649	0.386845	0		1937	300	0.38	0.4	0.376667	0.385556	0
	1938	299	0.42	0.443333	0.344482	0.402605	2		1938	299	0.421405	0.364548	0.344482	0.376812	0		1938	300	0.376667	0.38	0.41	0.388889	0
	1939	299	0.356667	0.34	0.394649	0.363772	2		1939	299	0.35786	0.381271	0.394649	0.377926	0		1939	300	0.363333	0.373333	0.386667	0.374444	0
	1940	299	0.41	0.383333	0.404682	0.399339	2		1940	299	0.411371	0.404682	0.404682	0.406912	0		1940	300	0.38	0.336667	0.373333	0.363333	0
	1941	299	0.406667	0.4	0.381271	0.395979	2		1941	299	0.408027	0.434783	0.381271	0.408027	0		1941	300	0.37	0.39	0.366667	0.375556	0
	1942	299	0.393333	0.43	0.411371	0.411568	2		1942	299	0.394649	0.347826	0.411371	0.384615	0		1942	300	0.376667	0.343333	0.41	0.376667	0
	1943	299	0.373333	0.416667	0.371237	0.387079	2		1943	299	0.374582	0.347826	0.371237	0.364548	0		1943	300	0.386667	0.326667	0.32	0.344444	0
	1944	299	0.463333	0.376667	0.434783	0.424928	2		1944	299	0.464883	0.367893	0.434783	0.42252	0		1944	300	0.416667	0.403333	0.47	0.43	0
	1945	299	0.396667	0.37	0.397993	0.38822	2		1945	299	0.397993	0.374582	0.397993	0.39019	0		1945	300	0.383333	0.393333	0.41	0.395556	0
	1946	299	0.393333	0.383333	0.41806	0.398242	2		1946	299	0.394649	0.377926	0.41806	0.396878	0		1946	300	0.37	0.403333	0.4	0.391111	0
	1947	299	0.44	0.346667	0.371237	0.385968	2		1947	299	0.441472	0.317726	0.371237	0.376812	0		1947	300	0.383333	0.38	0.35	0.371111	0
	1948	299	0.356667	0.36	0.374582	0.36375	2		1948	299	0.35786	0.364548	0.374582	0.365663	0		1948	300	0.366667	0.296667	0.4	0.354444	0
	1949	299	0.363333	0.393333	0.344482	0.367049	2		1949	299	0.364548	0.344482	0.344482	0.351171	0		1949	300	0.406667	0.353333	0.416667	0.392222	0
	1950	299	0.376667	0.393333	0.408027	0.392676	2		1950	299	0.377926	0.414716	0.408027	0.400223	0		1950	300	0.416667	0.423333	0.383333	0.407778	0
	1951	299	0.386667	0.373333	0.384615	0.381538	2		1951	299	0.38796	0.438127	0.384615	0.403567	0		1951	300	0.37	0.4	0.37	0.38	0
	1952	299	0.356667	0.426667	0.377926	0.387087	2		1952	299	0.35786	0.401338	0.377926	0.379041	0		1952	300	0.35	0.41	0.386667	0.382222	0
	1953	299	0.41	0.31	0.381271	0.36709	2		1953	299	0.411371	0.377926	0.381271	0.39019	0		1953	300	0.39	0.353333	0.413333	0.385556	0
	1954	299	0.433333	0.396667	0.364548	0.398183	2		1954	299	0.434783	0.377926	0.364548	0.392419	0		1954	300	0.383333	0.366667	0.41	0.386667	0
	1955	299	0.37	0.36	0.428094	0.386031	2		1955	299	0.371237	0.38796	0.428094	0.395764	0		1955	300	0.393333	0.383333	0.413333	0.396667	0
	1956	299	0.4	0.406667	0.381271	0.395979	2		1956	299	0.401338	0.391304	0.381271	0.391304	0		1956	300	0.41	0.373333	0.36	0.381111	0
	1957	299	0.403333	0.4	0.394649	0.399327	2		1957	299	0.404682	0.351171	0.394649	0.383501	0		1957	300	0.34	0.396667	0.39	0.375556	0
	1958	299	0.41	0.38	0.421405	0.403802	2		1958	299	0.411371	0.404682	0.421405	0.412486	0		1958	300	0.366667	0.4	0.366667	0.377778	0
	1959	299	0.393333	0.426667	0.391304	0.403768	2		1959	299	0.394649	0.394649	0.391304	0.393534	0		1959	300	0.39	0.396667	0.446667	0.411111	0
	1960	299	0.38	0.366667	0.394649	0.380438	2		1960	299	0.381271	0.397993	0.394649	0.391304	0		1960	300	0.336667	0.403333	0.39	0.376667	0
	1961	299	0.333333	0.373333	0.401338	0.369335	2		1961	299	0.334448	0.351171	0.401338	0.362319	0		1961	300	0.4	0.356667	0.346667	0.367778	0
	1962	299	0.39	0.356667	0.441472	0.396046	2		1962	299	0.391304	0.371237	0.441472	0.401338	0		1962	300	0.393333	0.34	0.403333	0.378889	0
	1963	299	0.44	0.396667	0.367893	0.40152	2		1963	299	0.441472	0.337793	0.367893	0.382386	0		1963	300	0.4	0.436667	0.363333	0.4	0
	1964	299	0.43	0.413333	0.394649	0.412661	2		1964	299	0.431438	0.384615	0.394649	0.403567	0		1964	300	0.373333	0.426667	0.38	0.393333	0
	1965	299	0.37	0.373333	0.384615	0.375983	2		1965	299	0.371237	0.344482	0.384615	0.366778	0		1965	300	0.333333	0.36	0.386667	0.36	0
	1966	299	0.42	0.4	0.35786	0.39262	2		1966	299	0.421405	0.371237	0.35786	0.383501	0		1966	300	0.346667	0.41	0.39	0.382222	0
	1967	299	0.38	0.383333	0.411371	0.391568	2		1967	299	0.381271	0.351171	0.411371	0.381271	0		1967	300	0.376667	0.436667	0.366667	0.393333	0
	1968	299	0.423333	0.39	0.394649	0.402661	2		1968	299	0.424749	0.397993	0.394649	0.405797	0		1968	300	0.35	0.306667	0.413333	0.356667	0
	1969	299	0.393333	0.416667	0.344482	0.384827	2		1969	299	0.394649	0.331104	0.344482	0.356745	0		1969	300	0.383333	0.426667	0.37	0.393333	0
	1970	299	0.41	0.416667	0.364548	0.397072	2		1970	299	0.411371	0.32107	0.364548	0.365663	0		1970	300	0.373333	0.346667	0.376667	0.365556	0
	1971	299	0.4	0.396667	0.414716	0.403794	2		1971	299	0.401338	0.32107	0.414716	0.379041	0		1971	300	0.333333	0.343333	0.366667	0.347778	0
	1972	299	0.416667	0.36	0.404682	0.393783	2		1972	299	0.41806	0.344482	0.404682	0.389075	0		1972	300	0.403333	0.44	0.423333	0.422222	0
	1973	299	0.396667	0.39	0.38796	0.391542	2		1973	299	0.397993	0.341137	0.38796	0.375697	0		1973	300	0.376667	0.403333	0.42	0.4	0
	1974	299	0.39	0.37	0.448161	0.40272	2		1974	299	0.391304	0.38796	0.448161	0.409142	0		1974	300	0.363333	0.393333	0.383333	0.38	0
	1975	299	0.416667	0.426667	0.397993	0.413776	2		1975	299	0.41806	0.364548	0.397993	0.393534	0		1975	300	0.376667	0.42	0.43	0.408889	0
	1976	299	0.406667	0.383333	0.408027	0.399342	2		1976	299	0.408027	0.41806	0.408027	0.411371	0		1976	300	0.373333	0.35	0.406667	0.376667	0
	1977	299	0.383333	0.416667	0.424749	0.40825	2		1977	299	0.384615	0.354515	0.424749	0.38796	0		1977	300	0.38	0.4	0.4	0.393333	0
	1978	299	0.363333	0.363333	0.41806	0.381576	2		1978	299	0.364548	0.381271	0.41806	0.38796	0		1978	300	0.416667	0.38	0.413333	0.403333	0
	1979	299	0.4	0.373333	0.35786	0.377064	2		1979	299	0.401338	0.401338	0.35786	0.386845	0		1979	300	0.4	0.406667	0.356667	0.387778	0
	1980	299	0.376667	0.413333	0.38796	0.392653	2		1980	299	0.377926	0.351171	0.38796	0.372352	0		1980	300	0.333333	0.41	0.383333	0.375556	0
	1981	299	0.43	0.393333	0.464883	0.429405	2		1981	299	0.431438	0.377926	0.464883	0.424749	0		1981	300	0.35	0.373333	0.373333	0.365556	0
	1982	299	0.393333	0.353333	0.367893	0.37152	2		1982	299	0.394649	0.38796	0.367893	0.383501	0		1982	300	0.376667	0.37	0.39	0.378889	0
	1983	299	0.383333	0.423333	0.381271	0.395979	2		1983	299	0.384615	0.408027	0.381271	0.391304	0		1983	300	0.346667	0.37	0.366667	0.361111	0
	1984	299	0.44	0.436667	0.367893	0.414853	2		1984	299	0.441472	0.438127	0.367893	0.415831	0		1984	300	0.396667	0.396667	0.403333	0.398889	0
	1985	299	0.393333	0.343333	0.394649	0.377105	2		1985	299	0.394649	0.331104	0.394649	0.373467	0		1985	300	0.386667	0.396667	0.373333	0.385556	0
	1986	299	0.416667	0.396667	0.391304	0.401546	2		1986	299	0.41806	0.428094	0.391304	0.412486	0		1986	300	0.4	0.376667	0.366667	0.381111	0
	1987	299	0.4	0.406667	0.377926	0.394864	2		1987	299	0.401338	0.397993	0.377926	0.392419	0		1987	300	0.413333	0.373333	0.38	0.388889	0
	1988	299	0.393333	0.446667	0.41806	0.419353	2		1988	299	0.394649	0.424749	0.41806	0.412486	0		1988	300	0.373333	0.343333	0.37	0.362222	0
	1989	299	0.363333	0.36	0.454849	0.392728	2		1989	299	0.364548	0.391304	0.454849	0.403567	0		1989	300	0.366667	0.343333	0.373333	0.361111	0
	1990	299	0.46	0.396667	0.421405	0.426024	2		1990	299	0.461538	0.391304	0.421405	0.424749	0		1990	300	0.376667	0.376667	0.39	0.381111	0
	1991	299	0.38	0.373333	0.331104	0.361479	2		1991	299	0.381271	0.377926	0.331104	0.363434	0		1991	300	0.41	0.453333	0.406667	0.423333	0
	1992	299	0.393333	0.36	0.377926	0.377087	2		1992	299	0.394649	0.361204	0.377926	0.377926	0		1992	300	0.433333	0.37	0.37	0.391111	0
	1993	299	0.383333	0.446667	0.394649	0.408216	2		1993	299	0.384615	0.438127	0.394649	0.405797	0		1993	300	0.43	0.376667	0.343333	0.383333	0
[truncated: 98,007 more rows]

## Sheet: (3)Ecoli
(3) The similarities of E. coli frame translations (aligned by FrameAlign)
No	Length	sAA12	sAA13	sAA23	S12	S13	S23	Average	Gaps	Description
Average	316.911	137.651	135.068	116.229	0.435141	0.426379	0.371514	0.411011	2
STDEV	208.933	90.6177	89.2783	76.0792	0.045678	0.046555	0.0429469	0.0300933	0
Max	2358	1033	1115	827	0.681818	0.705882	0.623377	0.57104	2
Min	14	4	4	3	0.1625	0.172414	0.115385	0.236842	2
1457	77	48	37	48	0.615385	0.474359	0.623377	0.57104	2	lcl|NC_000913.3_cds_YP_588454.1_1536 [gene=ynfO] [protein=uncharacterized protein, Qin prophage] [protein_id=YP_588454.1] [location=1636756..1636989]
1278	56	37	26	34	0.649123	0.45614	0.607143	0.570802	2	lcl|NC_000913.3_cds_YP_588451.1_1339 [gene=ydaE] [protein=conserved protein, Rac prophage] [protein_id=YP_588451.1] [location=complement(1417838..1418008)]
1273	69	42	31	41	0.6	0.442857	0.594203	0.545687	2	lcl|NC_000913.3_cds_NP_415863.1_1334 [gene=ydaC] [protein=DUF1187 family protein, Rac prophage; putative double-strand break reduction protein] [protein_id=NP_415863.1] [location=complement(1413531..1413740)]
1459	57	36	30	28	0.62069	0.517241	0.491228	0.543053	2	lcl|NC_000913.3_cds_NP_416068.2_1538 [gene=gnsB] [protein=Qin prophage; multicopy suppressor of secG(Cs) and fabA6(Ts)] [protein_id=NP_416068.2] [location=complement(1637609..1637782)]
681	421	207	263	212	0.490521	0.623223	0.503563	0.539102	2	lcl|NC_000913.3_cds_NP_415267.1_728 [gene=tolA] [protein=membrane anchored protein in TolA-TolQ-TolR complex] [protein_id=NP_415267.1] [location=776342..777607]
1212	34	16	23	17	0.457143	0.657143	0.5	0.538095	2	lcl|NC_000913.3_cds_YP_002791239.1_1270 [gene=ymiB] [protein=uncharacterized protein] [protein_id=YP_002791239.1] [location=1346796..1346900]
2619	46	27	26	22	0.574468	0.553191	0.478261	0.535307	2	lcl|NC_000913.3_cds_YP_002791252.1_2740 [gene=yqcG] [protein=membrane stress resistance protein] [protein_id=YP_002791252.1] [location=2905557..2905697]
1476	110	68	53	56	0.612613	0.477477	0.509091	0.53306	2	lcl|NC_000913.3_cds_NP_416084.1_1555 [gene=flxA] [protein=Qin prophage; uncharacterized protein] [protein_id=NP_416084.1] [location=1646405..1646737]
941	57	31	30	31	0.534483	0.517241	0.54386	0.531861	2	lcl|NC_000913.3_cds_NP_415525.2_988 [gene=ymdF] [protein=KGG family protein] [protein_id=NP_415525.2] [location=1068081..1068254]
1501	102	45	71	47	0.436893	0.68932	0.460784	0.528999	2	lcl|NC_000913.3_cds_NP_416114.2_1585 [gene=asr] [protein=acid shock-inducible periplasmic protein] [protein_id=NP_416114.2] [location=1671376..1671684]
1453	77	39	41	43	0.5	0.525641	0.558442	0.528028	2	lcl|NC_000913.3_cds_NP_416062.2_1531 [gene=ydfK] [protein=cold shock protein, function unknown, Qin prophage] [protein_id=NP_416062.2] [location=1633072..1633305]
1478	135	73	70	71	0.536765	0.514706	0.525926	0.525799	2	lcl|NC_000913.3_cds_NP_416088.1_1559 [gene=dicA] [protein=Qin prophage; putative regulator for DicB] [protein_id=NP_416088.1] [location=1647934..1648341]
1295	77	38	41	43	0.487179	0.525641	0.558442	0.523754	2	lcl|NC_000913.3_cds_NP_415893.2_1361 [gene=ynaE] [protein=cold shock protein, Rac prophage] [protein_id=NP_415893.2] [location=complement(1433991..1434224)]
517	64	40	29	32	0.615385	0.446154	0.5	0.520513	2	lcl|NC_000913.3_cds_YP_001165309.1_554 [gene=ylcI] [protein=DUF3950 family protein, DLP12 prophage] [protein_id=YP_001165309.1] [location=complement(580251..580445)]
1155	29	15	13	18	0.5	0.433333	0.62069	0.518008	2	lcl|NC_000913.3_cds_NP_415747.2_1212 [gene=tpr] [protein=protamine-like protein] [protein_id=NP_415747.2] [location=complement(1287087..1287176)]
3551	16	8	12	6	0.470588	0.705882	0.375	0.517157	2	lcl|NC_000913.3_cds_YP_002791259.1_3709 [gene=ilvX] [protein=uncharacterized protein] [protein_id=YP_002791259.1] [location=3950507..3950557]
2374	179	98	99	81	0.544444	0.55	0.452514	0.515653	2	lcl|NC_000913.3_cds_NP_417001.1_2488 [gene=yfgI] [protein=nalidixic acid resistance protein, putative periplasmic protein] [protein_id=NP_417001.1] [location=2630326..2630865]
514	97	52	48	51	0.530612	0.489796	0.525773	0.515394	2	lcl|NC_000913.3_cds_NP_415089.1_551 [gene=borD] [protein=DLP12 prophage; putative lipoprotein] [protein_id=NP_415089.1] [location=complement(578600..578893)]
3302	110	58	65	48	0.522523	0.585586	0.436364	0.514824	2	lcl|NC_000913.3_cds_NP_417967.1_3447 [gene=hdeA] [protein=stress response protein acid-resistance protein] [protein_id=NP_417967.1] [location=complement(3656408..3656740)]
927	57	34	26	29	0.586207	0.448276	0.508772	0.514418	2	lcl|NC_000913.3_cds_YP_588446.1_974 [gene=gnsA] [protein=putative phosphatidylethanolamine synthesis regulator] [protein_id=YP_588446.1] [location=1052067..1052240]
2687	160	80	86	80	0.496894	0.534161	0.5	0.510352	2	lcl|NC_000913.3_cds_NP_417325.4_2808 [gene=yqeJ] [protein=uncharacterized protein] [protein_id=NP_417325.4] [location=2989304..2989786]
1074	66	33	38	31	0.492537	0.567164	0.469697	0.509799	2	lcl|NC_000913.3_cds_NP_415664.2_1123 [gene=croE] [protein=e14 prophage; putative DNA-binding transcriptional regulator] [protein_id=NP_415664.2] [location=1203024..1203224]
97	65	37	30	33	0.560606	0.454545	0.507692	0.507615	2	lcl|NC_000913.3_cds_NP_414643.1_98 [gene=yacG] [protein=DNA gyrase inhibitor] [protein_id=NP_414643.1] [location=complement(111649..111846)]
1480	42	24	25	16	0.55814	0.581395	0.380952	0.506829	2	lcl|NC_000913.3_cds_NP_416090.2_1561 [gene=ydfB] [protein=Qin prophage; uncharacterized protein] [protein_id=NP_416090.2] [location=1648665..1648793]
3242	146	78	73	72	0.530612	0.496599	0.493151	0.506787	2	lcl|NC_000913.3_cds_NP_417905.1_3384 [gene=yhhA] [protein=DUF2756 family protein] [protein_id=NP_417905.1] [location=3586943..3587383]
1103	97	53	52	43	0.540816	0.530612	0.443299	0.504909	2	lcl|NC_000913.3_cds_NP_415697.4_1160 [gene=ycgL] [protein=UPF0745 family protein] [protein_id=NP_415697.4] [location=1227714..1228007]
2309	213	109	116	98	0.509346	0.542056	0.460094	0.503832	2	lcl|NC_000913.3_cds_NP_416938.1_2423 [gene=yffL] [protein=CPZ-55 prophage; uncharacterized protein] [protein_id=NP_416938.1] [location=2560257..2560898]
1454	196	100	97	100	0.507614	0.492386	0.510204	0.503401	2	lcl|NC_000913.3_cds_NP_416063.1_1532 [gene=pinQ] [protein=Qin prophage; putative site-specific recombinase] [protein_id=NP_416063.1] [location=1633622..1634212]
1483	63	33	33	30	0.515625	0.515625	0.47619	0.50248	2	lcl|NC_000913.3_cds_NP_416093.1_1564 [gene=ydfD] [protein=Qin prophage; uncharacterized protein] [protein_id=NP_416093.1] [location=1649794..1649985]
2247	91	43	57	38	0.467391	0.619565	0.417582	0.501513	2	lcl|NC_000913.3_cds_NP_416877.1_2361 [gene=ypdI] [protein=putative lipoprotein involved in colanic acid biosynthesis] [protein_id=NP_416877.1] [location=2494698..2494973]
1867	137	72	76	59	0.521739	0.550725	0.430657	0.50104	2	lcl|NC_000913.3_cds_NP_416479.1_1955 [gene=hiuH] [protein=hydroxyisourate hydrolase] [protein_id=NP_416479.1] [location=2038956..2039369]
3098	38	21	17	20	0.538462	0.435897	0.526316	0.500225	2	lcl|NC_000913.3_cds_NP_417758.1_3237 [gene=rpmJ] [protein=50S ribosomal subunit protein L36] [protein_id=NP_417758.1] [location=complement(3442618..3442734)]
3999	44	21	23	23	0.466667	0.511111	0.522727	0.500168	2	lcl|NC_000913.3_cds_NP_418667.1_4164 [gene=pyrL] [protein=pyrBI operon leader peptide] [protein_id=NP_418667.1] [location=complement(4472399..4472533)]
1482	62	33	30	31	0.52381	0.47619	0.5	0.5	2	lcl|NC_000913.3_cds_NP_416092.1_1563 [gene=dicB] [protein=Qin prophage; cell division inhibition protein] [protein_id=NP_416092.1] [location=1649609..1649797]
1458	136	69	76	60	0.50365	0.554745	0.441176	0.499857	2	lcl|NC_000913.3_cds_NP_416067.2_1537 [gene=ydfO] [protein=Qin prophage; uncharacterized protein] [protein_id=NP_416067.2] [location=1637047..1637457]
3388	153	72	91	67	0.467532	0.590909	0.437908	0.498783	2	lcl|NC_000913.3_cds_NP_418053.1_3538 [gene=yibG] [protein=TPR-like repeat protein] [protein_id=NP_418053.1] [location=3768177..3768638]
974	103	56	53	46	0.538462	0.509615	0.446602	0.498226	2	lcl|NC_000913.3_cds_NP_415562.1_1023 [gene=ymdA] [protein=uncharacterized protein] [protein_id=NP_415562.1] [location=1105414..1105725]
2768	71	34	38	35	0.472222	0.527778	0.492958	0.497653	2	lcl|NC_000913.3_cds_NP_417415.1_2896 [gene=yqgC] [protein=uncharacterized protein] [protein_id=NP_417415.1] [location=3086187..3086402]
3437	274	143	139	127	0.52	0.505455	0.463504	0.496319	2	lcl|NC_000913.3_cds_NP_418102.2_3592 [gene=dinD] [protein=DNA damage-inducible protein] [protein_id=NP_418102.2] [location=3817760..3818584]
1354	76	33	41	40	0.428571	0.532468	0.526316	0.495785	2	lcl|NC_000913.3_cds_NP_415953.1_1424 [gene=yncJ] [protein=uncharacterized protein] [protein_id=NP_415953.1] [location=complement(1508834..1509064)]
387	80	47	42	31	0.580247	0.518519	0.3875	0.495422	2	lcl|NC_000913.3_cds_NP_414956.1_415 [gene=xseB] [protein=exonuclease VII small subunit] [protein_id=NP_414956.1] [location=complement(441101..441343)]
1294	196	99	94	99	0.502538	0.477157	0.505102	0.494932	2	lcl|NC_000913.3_cds_NP_415892.1_1360 [gene=pinR] [protein=Rac prophage; putative site-specific recombinase] [protein_id=NP_415892.1] [location=complement(1433084..1433674)]
1919	372	174	200	179	0.466488	0.536193	0.481183	0.494621	2	lcl|NC_000913.3_cds_NP_416536.1_2017 [gene=wbbK] [protein=lipopolysaccharide biosynthesis protein] [protein_id=NP_416536.1] [location=complement(2103391..2104509)]
1070	81	40	44	37	0.487805	0.536585	0.45679	0.493727	2	lcl|NC_000913.3_cds_NP_415659.1_1119 [gene=xisE] [protein=e14 prophage; putative excisionase] [protein_id=NP_415659.1] [location=complement(1200787..1201032)]
2839	131	66	64	65	0.5	0.484848	0.496183	0.493677	2	lcl|NC_000913.3_cds_NP_417493.1_2971 [gene=mqsA] [protein=antitoxin for MqsR toxin; transcriptional repressor] [protein_id=NP_417493.1] [location=complement(3167851..3168246)]
1181	166	87	89	70	0.520958	0.532934	0.421687	0.49186	2	lcl|NC_000913.3_cds_NP_415774.1_1239 [gene=yciF] [protein=putative rubrerythrin/ferritin-like metal-binding protein] [protein_id=NP_415774.1] [location=complement(1315270..1315770)]
2914	122	66	57	58	0.536585	0.463415	0.47541	0.491803	2	lcl|NC_000913.3_cds_NP_417568.2_3047 [gene=yqjC] [protein=DUF1090 family putative periplasmic protein] [protein_id=NP_417568.2] [location=3248969..3249337]
3395	120	66	53	59	0.545455	0.438017	0.491667	0.491713	2	lcl|NC_000913.3_cds_NP_418059.1_3549 [gene=yibL] [protein=ribosome-associated DUF2810 family protein] [protein_id=NP_418059.1] [location=3776665..3777027]
1617	99	53	50	44	0.53	0.5	0.444444	0.491481	2	lcl|NC_000913.3_cds_NP_416227.1_1701 [gene=ihfA] [protein=integration host factor (IHF), DNA-binding protein, alpha subunit] [protein_id=NP_416227.1] [location=complement(1795253..1795552)]
2789	91	48	45	42	0.521739	0.48913	0.461538	0.490803	2	lcl|NC_000913.3_cds_NP_417437.1_2917 [gene=yggX] [protein=oxidative damage protective factor for iron-sulfur proteins] [protein_id=NP_417437.1] [location=3104093..3104368]
3688	199	98	111	85	0.49	0.555	0.427136	0.490712	2	lcl|NC_000913.3_cds_NP_418355.1_3848 [gene=yiiQ] [protein=DUF1454 family putative periplasmic protein] [protein_id=NP_418355.1] [location=complement(4111615..4112214)]
1304	108	53	60	47	0.486239	0.550459	0.435185	0.490627	2	lcl|NC_000913.3_cds_NP_415901.2_1371 [gene=ydbL] [protein=DUF1318 family protein] [protein_id=NP_415901.2] [location=1445880..1446206]
3108	104	54	53	47	0.514286	0.504762	0.451923	0.490324	2	lcl|NC_000913.3_cds_NP_417768.1_3247 [gene=rplX] [protein=50S ribosomal subunit protein L24] [protein_id=NP_417768.1] [location=complement(3447453..3447767)]
351	106	53	64	40	0.495327	0.598131	0.377358	0.490272	2	lcl|NC_000913.3_cds_NP_414918.4_378 [gene=psiF] [protein=PsiF family protein] [protein_id=NP_414918.4] [location=403281..403601]
1286	285	137	140	143	0.479021	0.48951	0.501754	0.490095	2	lcl|NC_000913.3_cds_NP_415877.1_1347 [gene=ydaU] [protein=Rac prophage; conserved protein] [protein_id=NP_415877.1] [location=1421119..1421976]
1071	113	68	55	44	0.596491	0.482456	0.389381	0.489443	2	lcl|NC_000913.3_cds_NP_415661.2_1120 [gene=ymfI] [protein=e14 prophage; uncharacterized protein] [protein_id=NP_415661.2] [location=1201497..1201838]
1393	45	27	19	21	0.586957	0.413043	0.466667	0.488889	2	lcl|NC_000913.3_cds_NP_415997.1_1467 [gene=sra] [protein=stationary-phase-induced ribosome-associated protein] [protein_id=NP_415997.1] [location=complement(1555826..1555963)]
1067	234	103	126	115	0.438298	0.53617	0.491453	0.48864	2	lcl|NC_000913.3_cds_NP_415656.1_1116 [gene=ymfE] [protein=e14 prophage; putative inner membrane protein] [protein_id=NP_415656.1] [location=complement(1197533..1198237)]
973	110	57	55	50	0.513514	0.495495	0.454545	0.487851	2	lcl|NC_000913.3_cds_NP_415561.1_1022 [gene=csgC] [protein=curli assembly protein] [protein_id=NP_415561.1] [location=1104961..1105293]
1799	192	99	97	86	0.512953	0.502591	0.447917	0.48782	2	lcl|NC_000913.3_cds_NP_416405.1_1884 [gene=flhC] [protein=flagellar class II regulon transcriptional activator, with FlhD] [protein_id=NP_416405.1] [location=complement(1977266..1977844)]
2316	269	148	126	120	0.548148	0.466667	0.446097	0.48697	2	lcl|NC_000913.3_cds_NP_416945.2_2430 [gene=yffS] [protein=CPZ-55 prophage; uncharacterized protein] [protein_id=NP_416945.2] [location=2564523..2565332]
3121	139	72	65	67	0.514286	0.464286	0.482014	0.486862	2	lcl|NC_000913.3_cds_NP_417781.1_3260 [gene=gspB] [protein=part of gsp divergon involved in type II protein secretion] [protein_id=NP_417781.1] [location=complement(3453508..3453927)]
1344	74	39	31	39	0.52	0.413333	0.527027	0.486787	2	lcl|NC_000913.3_cds_NP_415943.4_1413 [gene=ydcH] [protein=DUF465 family protein] [protein_id=NP_415943.4] [location=1498651..1498875]
3146	270	120	157	118	0.442804	0.579336	0.437037	0.486392	2	lcl|NC_000913.3_cds_NP_417806.1_3285 [gene=fkpA] [protein=FKBP-type peptidyl-prolyl cis-trans isomerase (rotamase)] [protein_id=NP_417806.1] [location=complement(3476607..3477419)]
2281	85	48	39	38	0.55814	0.453488	0.447059	0.486229	2	lcl|NC_000913.3_cds_NP_416910.1_2395 [gene=ptsH] [protein=phosphohistidinoprotein-hexose phosphotransferase component of PTS system (Hpr)] [protein_id=NP_416910.1] [location=2533764..2534021]
3346	96	53	43	45	0.546392	0.443299	0.46875	0.486147	2	lcl|NC_000913.3_cds_NP_418011.1_3492 [gene=yiaG] [protein=HTH_CROC1 family putative transcriptional regulator] [protein_id=NP_418011.1] [location=3719478..3719768]
3696	81	46	32	41	0.560976	0.390244	0.506173	0.485797	2	lcl|NC_000913.3_cds_NP_418363.1_3856 [gene=zapB] [protein=FtsZ stabilizer, septal ring assembly factor, cell division stimulator] [protein_id=NP_418363.1] [location=4118515..4118760]
1461	70	34	39	30	0.478873	0.549296	0.428571	0.48558	2	lcl|NC_000913.3_cds_NP_416070.1_1540 [gene=cspI] [protein=Qin prophage; cold shock protein] [protein_id=NP_416070.1] [location=complement(1638455..1638667)]
1375	160	82	76	76	0.509317	0.47205	0.475	0.485455	2	lcl|NC_000913.3_cds_NP_415974.1_1446 [gene=ydcD] [protein=putative immunity protein for RhsE] [protein_id=NP_415974.1] [location=1529922..1530404]
955	137	58	76	66	0.42029	0.550725	0.481752	0.484255	2	lcl|NC_000913.3_cds_NP_415540.1_1003 [gene=pgaD] [protein=biofilm PGA synthase PgaCD, regulatory subunit; c-di-GMP-stimulated activity and dimerization] [protein_id=NP_415540.1] [location=complement(1086106..1086519)]
3304	175	84	90	81	0.477273	0.511364	0.462857	0.483831	2	lcl|NC_000913.3_cds_NP_417969.1_3449 [gene=gadE] [protein=gad regulon transcriptional activator] [protein_id=NP_417969.1] [location=3658366..3658893]
1281	51	28	26	21	0.538462	0.5	0.411765	0.483409	2	lcl|NC_000913.3_cds_NP_415872.2_1342 [gene=ydaF] [protein=uncharacterized protein, Rac prophage] [protein_id=NP_415872.2] [location=complement(1419156..1419311)]
1094	109	57	58	44	0.518182	0.527273	0.40367	0.483041	2	lcl|NC_000913.3_cds_NP_415689.2_1150 [gene=ymgD] [protein=uncharacterized protein] [protein_id=NP_415689.2] [location=complement(1222305..1222634)]
2859	96	47	39	54	0.484536	0.402062	0.5625	0.483033	2	lcl|NC_000913.3_cds_NP_417514.4_2991 [gene=yqiC] [protein=BMFP family putative fusogenic protein] [protein_id=NP_417514.4] [location=3184840..3185130]
1730	47	24	22	23	0.5	0.458333	0.489362	0.482565	2	lcl|NC_000913.3_cds_NP_416338.1_1815 [gene=yobF] [protein=DUF2527 family heat-induced protein] [protein_id=NP_416338.1] [location=complement(1907448..1907591)]
2315	130	61	73	55	0.465649	0.557252	0.423077	0.481993	2	lcl|NC_000913.3_cds_NP_416944.1_2429 [gene=yffR] [protein=CPZ-55 prophage; uncharacterized protein] [protein_id=NP_416944.1] [location=2563980..2564372]
3970	312	150	164	138	0.479233	0.523962	0.442308	0.481834	2	lcl|NC_000913.3_cds_YP_026285.1_4134 [gene=ytfI] [protein=uncharacterized protein] [protein_id=YP_026285.1] [location=4437707..4438645]
1271	411	192	206	197	0.466019	0.5	0.479319	0.481779	2	lcl|NC_000913.3_cds_NP_415861.1_1332 [gene=intR] [protein=Rac prophage; integrase] [protein_id=NP_415861.1] [location=complement(1412000..1413235)]
3883	90	48	39	44	0.527473	0.428571	0.488889	0.481644	2	lcl|NC_000913.3_cds_NP_418551.1_4045 [gene=yjdJ] [protein=GNAT family putative N-acetyltransferase] [protein_id=NP_418551.1] [location=4352085..4352357]
1419	88	48	46	34	0.539326	0.516854	0.386364	0.480848	2	lcl|NC_000913.3_cds_NP_416025.1_1495 [gene=hipB] [protein=antitoxin of HipAB toxin-antitoxin system] [protein_id=NP_416025.1] [location=complement(1592176..1592442)]
873	233	106	122	109	0.452991	0.521368	0.467811	0.480723	2	lcl|NC_000913.3_cds_NP_415459.1_920 [gene=elfD] [protein=putative periplasmic pilin chaperone] [protein_id=NP_415459.1] [location=998490..999191]
2624	111	56	55	50	0.5	0.491071	0.45045	0.480507	2	lcl|NC_000913.3_cds_NP_417262.1_2745 [gene=mazF] [protein=mRNA interferase toxin, antitoxin is MazE] [protein_id=NP_417262.1] [location=complement(2910756..2911091)]
2936	395	185	203	182	0.467172	0.512626	0.460759	0.480186	2	lcl|NC_000913.3_cds_NP_417591.1_3069 [gene=yhaC] [protein=pentapetide repeats-related protein] [protein_id=NP_417591.1] [location=3268415..3269602]
2069	75	43	33	33	0.565789	0.434211	0.44	0.48	2	lcl|NC_000913.3_cds_NP_416692.1_2173 [gene=yejL] [protein=UPF0352 family protein] [protein_id=NP_416692.1] [location=2284129..2284356]
1994	239	98	136	111	0.408333	0.566667	0.464435	0.479812	2	lcl|NC_000913.3_cds_NP_416613.1_2095 [gene=yehC] [protein=putative periplasmic pilin chaperone] [protein_id=NP_416613.1] [location=complement(2190926..2191645)]
4098	164	96	80	61	0.581818	0.484848	0.371951	0.479539	2	lcl|NC_000913.3_cds_NP_418780.2_4277 [gene=yjjA] [protein=putative DUF2501 family periplasmic protein] [protein_id=NP_418780.2] [location=complement(4599695..4600189)]
501	265	114	143	125	0.428571	0.537594	0.471698	0.479288	2	lcl|NC_000913.3_cds_NP_415078.1_537 [gene=ybcM] [protein=DLP12 prophage; putative DNA-binding transcriptional regulator] [protein_id=NP_415078.1] [location=571454..572251]
256	284	133	139	137	0.466667	0.487719	0.482394	0.478927	2	lcl|NC_000913.3_cds_NP_414813.1_275 [gene=yagM] [protein=CP4-6 prophage; uncharacterized protein] [protein_id=NP_414813.1] [location=complement(293945..294799)]
1041	85	39	45	39	0.453488	0.523256	0.458824	0.478523	2	lcl|NC_000913.3_cds_NP_415630.1_1090 [gene=bhsA] [protein=biofilm, cell surface and signaling protein] [protein_id=NP_415630.1] [location=1169073..1169330]
1300	140	68	76	58	0.48227	0.539007	0.414286	0.478521	2	lcl|NC_000913.3_cds_NP_415897.1_1367 [gene=hslJ] [protein=heat-inducible lipoprotein involved in novobiocin resistance] [protein_id=NP_415897.1] [location=complement(1441321..1441743)]
326	179	99	94	65	0.55	0.522222	0.363128	0.47845	2	lcl|NC_000913.3_cds_NP_414888.4_351 [gene=yaiL] [protein=DUF2058 family protein] [protein_id=NP_414888.4] [location=376772..377311]
519	249	115	118	125	0.46	0.472	0.502008	0.478003	2	lcl|NC_000913.3_cds_NP_415096.1_560 [gene=appY] [protein=global transcriptional activator; DLP12 prophage] [protein_id=NP_415096.1] [location=583681..584430]
3010	185	105	88	73	0.564516	0.473118	0.394595	0.47741	2	lcl|NC_000913.3_cds_NP_417667.1_3145 [gene=lptA] [protein=lipopolysaccharide export ABC transporter periplasmic binding protein; Lipid A binding protein; LPS export and assembly protein] [protein_id=NP_417667.1] [location=3343380..3343937]
2146	403	190	204	184	0.470297	0.50495	0.456576	0.477274	2	lcl|NC_000913.3_cds_NP_416772.1_2254 [gene=elaD] [protein=protease, capable of cleaving an AMC-ubiquitin model substrate] [protein_id=NP_416772.1] [location=2382713..2383924]
1283	158	78	74	75	0.490566	0.465409	0.474684	0.476886	2	lcl|NC_000913.3_cds_NP_415874.1_1344 [gene=racR] [protein=Rac prophage; putative DNA-binding transcriptional regulator] [protein_id=NP_415874.1] [location=complement(1419765..1420241)]
1118	244	123	119	108	0.502041	0.485714	0.442623	0.476793	2	lcl|NC_000913.3_cds_NP_415712.1_1175 [gene=ycgR] [protein=flagellar velocity braking protein, c-di-GMP-regulated] [protein_id=NP_415712.1] [location=complement(1243793..1244527)]
992	186	96	94	77	0.513369	0.502674	0.413978	0.476674	2	lcl|NC_000913.3_cds_NP_415581.1_1041 [gene=yceB] [protein=lipoprotein, DUF1439 family] [protein_id=NP_415581.1] [location=complement(1122713..1123273)]
3747	179	87	99	71	0.483333	0.55	0.396648	0.47666	2	lcl|NC_000913.3_cds_NP_418416.1_3907 [gene=yjaZ] [protein=stationary phase growth adaptation protein] [protein_id=NP_418416.1] [location=4189786..4190325]
284	222	109	102	107	0.488789	0.457399	0.481982	0.476057	2	lcl|NC_000913.3_cds_NP_414844.1_309 [gene=ykgH] [protein=putative inner membrane protein] [protein_id=NP_414844.1] [location=complement(324696..325364)]
2574	117	56	56	56	0.474576	0.474576	0.478632	0.475928	2	lcl|NC_000913.3_cds_NP_417212.1_2695 [gene=ygbA] [protein=uncharacterized protein] [protein_id=NP_417212.1] [location=complement(2856453..2856806)]
939	75	38	37	33	0.5	0.486842	0.44	0.475614	2	lcl|NC_000913.3_cds_NP_415523.1_986 [gene=yccJ] [protein=uncharacterized protein] [protein_id=NP_415523.1] [location=complement(1066864..1067091)]
4086	464	226	231	206	0.486022	0.496774	0.443966	0.475587	2	lcl|NC_000913.3_cds_NP_418768.1_4265 [gene=hsdS] [protein=specificity determinant for hsdM and hsdR] [protein_id=NP_418768.1] [location=complement(4580068..4581462)]
515	136	68	69	58	0.49635	0.50365	0.426471	0.47549	2	lcl|NC_000913.3_cds_NP_415090.2_552 [gene=ybcV] [protein=DLP12 prophage; uncharacterized protein] [protein_id=NP_415090.2] [location=complement(579184..579594)]
2492	87	36	50	39	0.409091	0.568182	0.448276	0.475183	2	lcl|NC_000913.3_cds_NP_417118.1_2606 [gene=yfjM] [protein=CP4-57 prophage; uncharacterized protein] [protein_id=NP_417118.1] [location=complement(2765513..2765776)]
659	242	121	131	94	0.497942	0.539095	0.38843	0.475156	2	lcl|NC_000913.3_cds_NP_415245.1_706 [gene=ybgP] [protein=putative periplasmic pilin chaperone] [protein_id=NP_415245.1] [location=complement(748979..749707)]
2924	54	25	32	21	0.454545	0.581818	0.388889	0.475084	2	lcl|NC_000913.3_cds_NP_417578.2_3057 [gene=yhaL] [protein=uncharacterized protein] [protein_id=NP_417578.2] [location=3255043..3255207]
1666	346	170	182	142	0.489914	0.524496	0.410405	0.474938	2	lcl|NC_000913.3_cds_NP_416276.4_1751 [gene=ynjI] [protein=inner membrane protein] [protein_id=NP_416276.4] [location=complement(1843831..1844871)]
2004	153	87	74	58	0.564935	0.480519	0.379085	0.474847	2	lcl|NC_000913.3_cds_NP_416627.2_2107 [gene=yehR] [protein=lipoprotein, DUF1307 family] [protein_id=NP_416627.2] [location=2211225..2211686]
1620	14	6	10	5	0.4	0.666667	0.357143	0.474603	2	lcl|NC_000913.3_cds_NP_416230.1_1704 [gene=pheM] [protein=phenylalanyl-tRNA synthetase operon leader peptide] [protein_id=NP_416230.1] [location=complement(1799226..1799270)]
3411	285	135	146	125	0.472028	0.51049	0.438596	0.473705	2	lcl|NC_000913.3_cds_NP_418075.2_3565 [gene=yibB] [protein=YibB family protein, function unknown] [protein_id=NP_418075.2] [location=complement(3792826..3793683)]
3514	278	139	129	128	0.498208	0.462366	0.460432	0.473668	2	lcl|NC_000913.3_cds_NP_418179.1_3672 [gene=bglG] [protein=transcriptional antiterminator of the bgl operon] [protein_id=NP_418179.1] [location=complement(3905731..3906567)]
3237	392	181	202	175	0.46056	0.513995	0.446429	0.473661	2	lcl|NC_000913.3_cds_NP_417899.1_3378 [gene=yhhZ] [protein=putative Hcp1 family polymorphic toxin protein; putative colicin-like DNase/tRNase activity] [protein_id=NP_417899.1] [location=3581863..3583041]
738	88	51	37	38	0.573034	0.41573	0.431818	0.473527	2	lcl|NC_000913.3_cds_NP_415324.1_785 [gene=ybiI] [protein=DksA-type zinc finger protein] [protein_id=NP_415324.1] [location=complement(838190..838456)]
1876	238	122	118	99	0.51046	0.493724	0.415966	0.473383	2	lcl|NC_000913.3_cds_NP_416490.1_1965 [gene=yeeN] [protein=UPF0082 family protein] [protein_id=NP_416490.1] [location=2056858..2057574]
3258	497	260	245	201	0.522088	0.491968	0.404427	0.472828	2	lcl|NC_000913.3_cds_NP_417921.1_3400 [gene=ftsY] [protein=Signal Recognition Particle (SRP) receptor] [protein_id=NP_417921.1] [location=complement(3602750..3604243)]
3422	311	141	160	141	0.451923	0.512821	0.453376	0.472707	2	lcl|NC_000913.3_cds_NP_418086.1_3576 [gene=waaS] [protein=lipopolysaccharide rhamnose:KdoIII transferase; lipopolysaccharide core biosynthesis protein] [protein_id=NP_418086.1] [location=complement(3804181..3805116)]
1465	103	52	52	43	0.5	0.5	0.417476	0.472492	2	lcl|NC_000913.3_cds_NP_416073.1_1544 [gene=ydfR] [protein=Qin prophage; uncharacterized protein] [protein_id=NP_416073.1] [location=complement(1640054..1640365)]
3627	89	42	39	46	0.466667	0.433333	0.516854	0.472285	2	lcl|NC_000913.3_cds_NP_418295.1_3787 [gene=yihD] [protein=DUF1040 protein YihD] [protein_id=NP_418295.1] [location=4042069..4042338]
3527	156	83	73	66	0.528662	0.464968	0.423077	0.472236	2	lcl|NC_000913.3_cds_NP_418192.1_3685 [gene=atpF] [protein=F0 sector of membrane-bound ATP synthase, subunit b] [protein_id=NP_418192.1] [location=complement(3920418..3920888)]
2934	72	34	39	30	0.465753	0.534247	0.416667	0.472222	2	lcl|NC_000913.3_cds_NP_417589.4_3067 [gene=tdcR] [protein=L-threonine dehydratase operon activator protein] [protein_id=NP_417589.4] [location=3267380..3267598]
924	70	37	29	34	0.521127	0.408451	0.485714	0.471764	2	lcl|NC_000913.3_cds_NP_415509.1_971 [gene=cspH] [protein=stress protein, member of the CspA-family] [protein_id=NP_415509.1] [location=complement(1050963..1051175)]
3867	29	14	15	13	0.466667	0.5	0.448276	0.471648	2	lcl|NC_000913.3_cds_YP_004831120.1_4029 [gene=pmrR] [protein=putative membrane-bound BasS regulator] [protein_id=YP_004831120.1] [location=4332116..4332205]
3834	229	118	119	88	0.513043	0.517391	0.384279	0.471571	2	lcl|NC_000913.3_cds_NP_418502.1_3995 [gene=yjcO] [protein=Sel1 family TPR-like repeat protein] [protein_id=NP_418502.1] [location=complement(4296436..4297125)]
484	164	88	81	64	0.533333	0.490909	0.390244	0.471495	2	lcl|NC_000913.3_cds_NP_415058.1_516 [gene=ppiB] [protein=peptidyl-prolyl cis-trans isomerase B (rotamase B)] [protein_id=NP_415058.1] [location=complement(553943..554437)]
1639	280	134	149	114	0.476868	0.530249	0.407143	0.47142	2	lcl|NC_000913.3_cds_NP_416249.1_1724 [gene=chbR] [protein=repressor of chb operon for N,N'-diacetylchitobiose utilization] [protein_id=NP_416249.1] [location=complement(1818605..1819447)]
258	466	216	232	212	0.462527	0.496788	0.454936	0.471417	2	lcl|NC_000913.3_cds_NP_414815.1_277 [gene=intF] [protein=CP4-6 prophage; putative phage integrase] [protein_id=NP_414815.1] [location=complement(295696..297096)]
3111	63	30	28	32	0.46875	0.4375	0.507937	0.471396	2	lcl|NC_000913.3_cds_NP_417771.1_3250 [gene=rpmC] [protein=50S ribosomal subunit protein L29] [protein_id=NP_417771.1] [location=complement(3448568..3448759)]
1785	162	80	73	77	0.490798	0.447853	0.475309	0.47132	2	lcl|NC_000913.3_cds_NP_416391.4_1870 [gene=yecT] [protein=uncharacterized protein] [protein_id=NP_416391.4] [location=1961972..1962460]
271	75	34	39	34	0.447368	0.513158	0.453333	0.471287	2	lcl|NC_000913.3_cds_NP_414829.1_292 [gene=ykgL] [protein=uncharacterized protein] [protein_id=NP_414829.1] [location=312112..312339]
2863	249	113	131	109	0.452	0.524	0.437751	0.47125	2	lcl|NC_000913.3_cds_NP_417519.4_2996 [gene=yqiH] [protein=putative periplasmic pilin chaperone] [protein_id=NP_417519.4] [location=3189881..3190630]
3199	133	64	67	58	0.477612	0.5	0.43609	0.471234	2	lcl|NC_000913.3_cds_NP_417859.1_3338 [gene=hslR] [protein=ribosome-associated heat shock protein Hsp15] [protein_id=NP_417859.1] [location=3529348..3529749]
1235	104	63	42	43	0.6	0.4	0.413462	0.471154	2	lcl|NC_000913.3_cds_NP_415824.1_1293 [gene=pspE] [protein=thiosulfate:cyanide sulfurtransferase (rhodanese)] [protein_id=NP_415824.1] [location=1369689..1370003]
1893	109	58	48	49	0.527273	0.436364	0.449541	0.471059	2	lcl|NC_000913.3_cds_NP_416511.4_1990 [gene=yeeX] [protein=UPF0265 family protein] [protein_id=NP_416511.4] [location=complement(2079032..2079361)]
272	46	27	21	18	0.574468	0.446809	0.391304	0.47086	2	lcl|NC_000913.3_cds_YP_588437.1_293 [gene=ykgO] [protein=RpmJ-like protein] [protein_id=YP_588437.1] [location=complement(312374..312514)]
2239	387	180	210	157	0.463918	0.541237	0.405685	0.47028	2	lcl|NC_000913.3_cds_NP_416869.1_2353 [gene=emrK] [protein=multidrug resistance efflux pump membrane fusion protein] [protein_id=NP_416869.1] [location=complement(2482176..2483339)]
1410	385	190	195	159	0.492228	0.505181	0.412987	0.470132	2	lcl|NC_000913.3_cds_NP_416014.4_1484 [gene=ydeM] [protein=putative YdeN-specific sulfatase-maturating enzyme] [protein_id=NP_416014.4] [location=complement(1579633..1580790)]
1471	83	38	44	36	0.452381	0.52381	0.433735	0.469975	2	lcl|NC_000913.3_cds_NP_416079.1_1550 [gene=rem] [protein=Qin prophage; uncharacterized protein] [protein_id=NP_416079.1] [location=complement(1644651..1644902)]
462	122	58	64	51	0.471545	0.520325	0.418033	0.469968	2	lcl|NC_000913.3_cds_NP_415031.1_490 [gene=ybbC] [protein=putative immunity protein] [protein_id=NP_415031.1] [location=527581..527949]
2488	469	218	225	219	0.46383	0.478723	0.466951	0.469835	2	lcl|NC_000913.3_cds_NP_417114.1_2602 [gene=yfjI] [protein=CP4-57 prophage; uncharacterized protein] [protein_id=NP_417114.1] [location=2758985..2760394]
3149	66	37	29	28	0.552239	0.432836	0.424242	0.469772	2	lcl|NC_000913.3_cds_YP_588468.1_3288 [gene=yheV] [protein=DUF2387 family putative metal-binding protein] [protein_id=YP_588468.1] [location=complement(3478592..3478792)]
117	115	61	56	46	0.525862	0.482759	0.4	0.46954	2	lcl|NC_000913.3_cds_NP_414664.4_118 [gene=yacC] [protein=PulS_OutS family protein] [protein_id=NP_414664.4] [location=complement(136570..136917)]
1843	147	74	66	68	0.5	0.445946	0.462585	0.46951	2	lcl|NC_000913.3_cds_NP_416452.1_1930 [gene=fliJ] [protein=flagellar protein] [protein_id=NP_416452.1] [location=2017946..2018389]
3419	338	155	173	149	0.457227	0.510324	0.440828	0.46946	2	lcl|NC_000913.3_cds_NP_418083.1_3573 [gene=waaR] [protein=lipopolysaccharide 1,2-glucosyltransferase; UDP-glucose:(glucosyl)LPS alpha-1,2-glucosyltransferase] [protein_id=NP_418083.1] [location=complement(3800983..3801999)]
2310	81	45	34	36	0.54878	0.414634	0.444444	0.469286	2	lcl|NC_000913.3_cds_NP_416939.1_2424 [gene=yffM] [protein=CPZ-55 prophage; uncharacterized protein] [protein_id=NP_416939.1] [location=2561368..2561613]
626	108	57	50	46	0.522936	0.458716	0.425926	0.469192	2	lcl|NC_000913.3_cds_NP_415208.1_668 [gene=chiQ] [protein=chitosugar-induced verified lipoprotein] [protein_id=NP_415208.1] [location=709790..710116]
3420	339	149	172	157	0.438235	0.505882	0.463127	0.469081	2	lcl|NC_000913.3_cds_NP_418084.1_3574 [gene=waaO] [protein=UDP-D-galactose:(glucosyl)lipopolysaccharide-alpha-1,3-D-galactosyltransferase] [protein_id=NP_418084.1] [location=complement(3802039..3803058)]
1642	106	53	50	47	0.495327	0.46729	0.443396	0.468671	2	lcl|NC_000913.3_cds_NP_416252.1_1727 [gene=chbB] [protein=N,N'-diacetylchitobiose-specific enzyme IIB component of PTS] [protein_id=NP_416252.1] [location=complement(1821299..1821619)]
1572	101	53	49	41	0.519608	0.480392	0.405941	0.468647	2	lcl|NC_000913.3_cds_NP_416182.1_1656 [gene=ydhR] [protein=putative monooxygenase] [protein_id=NP_416182.1] [location=1746700..1747005]
1820	74	35	38	32	0.466667	0.506667	0.432432	0.468589	2	lcl|NC_000913.3_cds_NP_416425.1_1905 [gene=yecF] [protein=DUF2594 family protein] [protein_id=NP_416425.1] [location=1995818..1996042]
1463	84	38	40	41	0.447059	0.470588	0.488095	0.468581	2	lcl|NC_000913.3_cds_YP_002791241.1_1542 [gene=rzoQ] [protein=putative Rz1-like lipoprotein, Qin prophage] [protein_id=YP_002791241.1] [location=complement(1639080..1639334)]
3772	728	343	376	305	0.470508	0.515775	0.418956	0.468413	2	lcl|NC_000913.3_cds_NP_418441.1_3932 [gene=arpA] [protein=ankyrin repeat protein] [protein_id=NP_418441.1] [location=complement(4220301..4222487)]
815	74	39	38	28	0.52	0.506667	0.378378	0.468348	2	lcl|NC_000913.3_cds_NP_415401.1_862 [gene=cspD] [protein=inhibitor of DNA replication, cold shock protein homolog] [protein_id=NP_415401.1] [location=complement(922366..922590)]
3593	126	60	70	48	0.472441	0.551181	0.380952	0.468191	2	lcl|NC_000913.3_cds_NP_418261.1_3753 [gene=yigF] [protein=DUF2628 family putative inner membrane protein] [protein_id=NP_418261.1] [location=complement(4002419..4002799)]
903	109	49	56	49	0.445455	0.509091	0.449541	0.468029	2	lcl|NC_000913.3_cds_NP_415489.4_950 [gene=tusE] [protein=mnm(5)-s(2)U34-tRNA 2-thiolation sulfurtransferase] [protein_id=NP_415489.4] [location=complement(1030339..1030668)]
1377	77	38	37	34	0.487179	0.474359	0.441558	0.467699	2	lcl|NC_000913.3_cds_NP_415978.1_1449 [gene=pptA] [protein=4-oxalocrotonate tautomerase] [protein_id=NP_415978.1] [location=1533052..1533285]
3810	67	29	39	27	0.426471	0.573529	0.402985	0.467662	2	lcl|NC_000913.3_cds_YP_001165333.1_3971 [gene=yjbS] [protein=uncharacterized protein] [protein_id=YP_001165333.1] [location=complement(4268809..4269012)]
3090	72	37	35	30	0.506849	0.479452	0.416667	0.467656	2	lcl|NC_000913.3_cds_YP_588467.1_3229 [gene=arfA] [protein=alternate ribosome-rescue factor A] [protein_id=YP_588467.1] [location=complement(3438431..3438649)]
3085	169	84	70	84	0.494118	0.411765	0.497041	0.467641	2	lcl|NC_000913.3_cds_NP_417745.1_3224 [gene=def] [protein=peptide deformylase] [protein_id=NP_417745.1] [location=3433690..3434199]
2832	308	162	148	123	0.524272	0.478964	0.399351	0.467529	2	lcl|NC_000913.3_cds_YP_026195.1_2964 [gene=yqhG] [protein=DUF3828 family putative periplasmic protein] [protein_id=YP_026195.1] [location=3157650..3158576]
1200	55	31	20	27	0.553571	0.357143	0.490909	0.467208	2	lcl|NC_000913.3_cds_YP_588450.2_1258 [gene=yciX] [protein=uncharacterized protein] [protein_id=YP_588450.2] [location=1335291..1335458]
3348	50	24	24	23	0.470588	0.470588	0.46	0.467059	2	lcl|NC_000913.3_cds_YP_026229.1_3495 [gene=hokA] [protein=toxic polypeptide, small] [protein_id=YP_026229.1] [location=complement(3720448..3720600)]
637	85	38	41	41	0.44186	0.476744	0.482353	0.466986	2	lcl|NC_000913.3_cds_YP_001165310.1_681 [gene=ybfK] [protein=uncharacterized protein] [protein_id=YP_001165310.1] [location=720583..720840]
220	150	81	65	65	0.536424	0.430464	0.433333	0.46674	2	lcl|NC_000913.3_cds_NP_414769.1_225 [gene=yafP] [protein=GNAT family putative N-acetyltransferase] [protein_id=NP_414769.1] [location=252709..253161]
3658	70	39	31	29	0.549296	0.43662	0.414286	0.466734	2	lcl|NC_000913.3_cds_NP_418325.3_3818 [gene=yiiE] [protein=CopG family putative transcriptional regulator] [protein_id=NP_418325.3] [location=4079297..4079509]
1561	271	135	126	119	0.496324	0.463235	0.439114	0.466224	2	lcl|NC_000913.3_cds_NP_416172.1_1645 [gene=mepH] [protein=murein DD-endopeptidase, space-maker hydrolase] [protein_id=NP_416172.1] [location=1734435..1735250]
67	43	17	21	23	0.386364	0.477273	0.534884	0.466173	2	lcl|NC_000913.3_cds_YP_002791237.1_68 [gene=sgrT] [protein=inhibitor of glucose uptake] [protein_id=YP_002791237.1] [location=77388..77519]
132	201	85	119	78	0.420792	0.589109	0.38806	0.465987	2	lcl|NC_000913.3_cds_NP_414679.1_133 [gene=yadL] [protein=putative fimbrial-like adhesin protein] [protein_id=NP_414679.1] [location=complement(151626..152231)]
356	63	25	35	29	0.390625	0.546875	0.460317	0.465939	2	lcl|NC_000913.3_cds_NP_414923.1_383 [gene=yaiA] [protein=OxyR-regulated conserved protein] [protein_id=NP_414923.1] [location=406979..407170]
1196	83	47	36	34	0.559524	0.428571	0.409639	0.465911	2	lcl|NC_000913.3_cds_NP_415789.1_1254 [gene=yciN] [protein=DUF2498 protein YciN] [protein_id=NP_415789.1] [location=complement(1330417..1330668)]
1830	136	72	59	60	0.525547	0.430657	0.441176	0.465794	2	lcl|NC_000913.3_cds_NP_416435.1_1915 [gene=fliS] [protein=flagellar protein potentiates polymerization] [protein_id=NP_416435.1] [location=2005303..2005713]
1023	78	48	32	30	0.607595	0.405063	0.384615	0.465758	2	lcl|NC_000913.3_cds_NP_415612.1_1072 [gene=acpP] [protein=acyl carrier protein (ACP)] [protein_id=NP_415612.1] [location=1151615..1151851]
2390	258	135	123	103	0.521236	0.474903	0.399225	0.465121	2	lcl|NC_000913.3_cds_NP_417017.4_2504 [gene=sseB] [protein=rhodanase-like enzyme, sulfur transfer from thiosulfate] [protein_id=NP_417017.4] [location=complement(2654157..2654933)]
2715	162	86	73	68	0.527607	0.447853	0.419753	0.465071	2	lcl|NC_000913.3_cds_NP_417362.4_2842 [gene=ygfS] [protein=putative 4Fe-4S ferredoxin-type oxidoreductase subunit] [protein_id=NP_417362.4] [location=complement(3028524..3029012)]
1689	491	231	246	209	0.469512	0.5	0.425662	0.465058	2	lcl|NC_000913.3_cds_NP_416299.1_1774 [gene=yeaI] [protein=putative membrane-anchored diguanylate cyclase] [protein_id=NP_416299.1] [location=1870385..1871860]
2431	86	42	47	32	0.482759	0.54023	0.372093	0.465027	2	lcl|NC_000913.3_cds_NP_417057.1_2545 [gene=yfhL] [protein=putative 4Fe-4S cluster-containing protein] [protein_id=NP_417057.1] [location=2699663..2699923]
275	99	46	43	50	0.46	0.43	0.505051	0.465017	2	lcl|NC_000913.3_cds_NP_414832.2_298 [gene=insE1] [protein=IS3 transposase A] [protein_id=NP_414832.2] [location=315291..315590]
341	99	46	43	50	0.46	0.43	0.505051	0.465017	2	lcl|NC_000913.3_cds_NP_414907.2_368 [gene=insE1] [protein=IS3 transposase A] [protein_id=NP_414907.2] [location=complement(392602..392901)]
496	99	46	43	50	0.46	0.43	0.505051	0.465017	2	lcl|NC_000913.3_cds_NP_415072.2_532 [gene=insE1] [protein=IS3 transposase A] [protein_id=NP_415072.2] [location=566842..567141]
961	99	46	43	50	0.46	0.43	0.505051	0.465017	2	lcl|NC_000913.3_cds_NP_415546.2_1009 [gene=insE1] [protein=IS3 transposase A] [protein_id=NP_415546.2] [location=complement(1095138..1095437)]
1974	99	46	43	50	0.46	0.43	0.505051	0.465017	2	lcl|NC_000913.3_cds_NP_416592.2_2074 [gene=insE1] [protein=IS3 transposase A] [protein_id=NP_416592.2] [location=2170236..2170535]
2067	94	41	48	43	0.431579	0.505263	0.457447	0.464763	2	lcl|NC_000913.3_cds_NP_416690.1_2171 [gene=rplY] [protein=50S ribosomal subunit protein L25] [protein_id=NP_416690.1] [location=2282517..2282801]
1161	137	73	64	55	0.528986	0.463768	0.40146	0.464738	2	lcl|NC_000913.3_cds_NP_415753.1_1218 [gene=hns] [protein=global DNA-binding transcriptional dual regulator H-NS] [protein_id=NP_415753.1] [location=complement(1292509..1292922)]
2443	191	80	95	92	0.416667	0.494792	0.481675	0.464378	2	lcl|NC_000913.3_cds_NP_417068.1_2557 [gene=rpoE] [protein=RNA polymerase sigma E factor] [protein_id=NP_417068.1] [location=complement(2709437..2710012)]
2226	443	196	217	205	0.441441	0.488739	0.462754	0.464311	2	lcl|NC_000913.3_cds_NP_416853.1_2335 [gene=gtrS] [protein=serotype-specific glucosyl transferase, CPS-53 (KpLE1) prophage] [protein_id=NP_416853.1] [location=2469131..2470462]
3025	224	108	116	89	0.48	0.515556	0.397321	0.464292	2	lcl|NC_000913.3_cds_NP_417682.1_3160 [gene=yhcA] [protein=putative periplasmic chaperone protein] [protein_id=NP_417682.1] [location=3362112..3362786]
1106	303	153	150	120	0.503289	0.493421	0.39604	0.46425	2	lcl|NC_000913.3_cds_NP_415700.4_1163 [gene=hlyE] [protein=hemolysin E] [protein_id=NP_415700.4] [location=complement(1229483..1230394)]
1738	232	104	119	101	0.446352	0.51073	0.435345	0.464142	2	lcl|NC_000913.3_cds_YP_026161.1_1823 [gene=proQ] [protein=RNA chaperone, putative ProP translation regulator] [protein_id=YP_026161.1] [location=complement(1914836..1915534)]
1274	64	31	33	26	0.476923	0.507692	0.40625	0.463622	2	lcl|NC_000913.3_cds_NP_415864.1_1335 [gene=ralR] [protein=Rac prophage; restriction alleviation protein] [protein_id=NP_415864.1] [location=complement(1413733..1413927)]
1969	110	59	56	39	0.531532	0.504505	0.354545	0.463527	2	lcl|NC_000913.3_cds_NP_416584.4_2067 [gene=yegP] [protein=UPF0339 family protein] [protein_id=NP_416584.4] [location=2165189..2165521]
215	249	115	120	112	0.46	0.48	0.449799	0.463266	2	lcl|NC_000913.3_cds_NP_414762.1_218 [gene=yafL] [protein=putative lipoprotein and C40 family peptidase] [protein_id=NP_414762.1] [location=246712..247461]
3016	90	50	38	38	0.549451	0.417582	0.422222	0.463085	2	lcl|NC_000913.3_cds_NP_417673.1_3151 [gene=npr] [protein=phosphohistidinoprotein-hexose phosphotransferase component of N-regulated PTS system (Npr)] [protein_id=NP_417673.1] [location=3347966..3348238]
331	121	66	51	52	0.540984	0.418033	0.429752	0.462923	2	lcl|NC_000913.3_cds_NP_414894.2_357 [gene=insC1] [protein=IS2 repressor TnpA] [protein_id=NP_414894.2] [location=381351..381716]
1324	121	66	51	52	0.540984	0.418033	0.429752	0.462923	2	lcl|NC_000913.3_cds_NP_415921.2_1392 [gene=insC1] [protein=IS2 repressor TnpA] [protein_id=NP_415921.2] [location=complement(1468784..1469149)]
1886	121	66	51	52	0.540984	0.418033	0.429752	0.462923	2	lcl|NC_000913.3_cds_YP_026163.2_1979 [gene=insC1] [protein=IS2 repressor TnpA] [protein_id=YP_026163.2] [location=complement(2069815..2070180)]
2694	121	66	51	52	0.540984	0.418033	0.429752	0.462923	2	lcl|NC_000913.3_cds_NP_417338.3_2820 [gene=insC1] [protein=IS2 repressor TnpA] [protein_id=NP_417338.3] [location=complement(2997235..2997600)]
2861	121	66	51	52	0.540984	0.418033	0.429752	0.462923	2	lcl|NC_000913.3_cds_NP_417516.3_2994 [gene=insC1] [protein=IS2 repressor TnpA] [protein_id=NP_417516.3] [location=3186187..3186552]
4021	121	66	51	52	0.540984	0.418033	0.429752	0.462923	2	lcl|NC_000913.3_cds_NP_418692.2_4187 [gene=insC1] [protein=IS2 repressor TnpA] [protein_id=NP_418692.2] [location=4498272..4498637]
1462	165	79	80	71	0.475904	0.481928	0.430303	0.462711	2	lcl|NC_000913.3_cds_NP_416071.1_1541 [gene=rzpQ] [protein=Rz-like protein, Qin prophage] [protein_id=NP_416071.1] [location=complement(1639030..1639527)]
255	232	121	108	94	0.519313	0.463519	0.405172	0.462668	2	lcl|NC_000913.3_cds_NP_414812.1_274 [gene=yagL] [protein=CP4-6 prophage; DNA-binding protein] [protein_id=NP_414812.1] [location=complement(293220..293918)]
2867	553	285	252	231	0.51444	0.454874	0.417722	0.462345	2	lcl|NC_000913.3_cds_NP_417523.1_3000 [gene=yqiK] [protein=PHB family membrane protein, function unknown] [protein_id=NP_417523.1] [location=3192864..3194525]
2598	199	96	100	81	0.48	0.5	0.407035	0.462345	2	lcl|NC_000913.3_cds_NP_417236.1_2719 [gene=casE] [protein=CRISPR RNA precursor cleavage enzyme; CRISP RNA (crRNA) containing Cascade antiviral complex protein] [protein_id=NP_417236.1] [location=complement(2879788..2880387)]
981	124	75	51	47	0.6	0.408	0.379032	0.462344	2	lcl|NC_000913.3_cds_NP_415569.4_1030 [gene=msyB] [protein=multicopy suppressor of secY and secA] [protein_id=NP_415569.4] [location=complement(1113807..1114181)]
1014	106	53	52	43	0.495327	0.485981	0.40566	0.462323	2	lcl|NC_000913.3_cds_NP_415603.2_1063 [gene=yceQ] [protein=uncharacterized protein] [protein_id=NP_415603.2] [location=1144502..1144822]
1337	57	29	27	24	0.5	0.465517	0.421053	0.46219	2	lcl|NC_000913.3_cds_NP_415936.1_1406 [gene=ydcA] [protein=putative periplasmic protein] [protein_id=NP_415936.1] [location=1491677..1491850]
647	189	78	101	84	0.410526	0.531579	0.444444	0.462183	2	lcl|NC_000913.3_cds_NP_415232.1_692 [gene=ybfC] [protein=putative secreted protein] [protein_id=NP_415232.1] [location=735650..736219]
2620	290	138	138	127	0.474227	0.474227	0.437931	0.462128	2	lcl|NC_000913.3_cds_NP_417258.4_2741 [gene=ygcG] [protein=TPM domain protein, putative phosphatase] [protein_id=NP_417258.4] [location=2905711..2906583]
3277	127	63	61	53	0.492188	0.476562	0.417323	0.462024	2	lcl|NC_000913.3_cds_NP_417940.2_3419 [gene=yhhH] [protein=putative NTF2 fold immunity protein for polymorphic toxin RhsB] [protein_id=NP_417940.2] [location=3623399..3623782]
3417	283	132	132	129	0.464789	0.464789	0.45583	0.461803	2	lcl|NC_000913.3_cds_NP_418081.1_3571 [gene=waaZ] [protein=lipopolysaccharide KdoIII transferase; lipopolysaccharide core biosynthesis protein] [protein_id=NP_418081.1] [location=complement(3799345..3800196)]
1277	91	44	44	39	0.478261	0.478261	0.428571	0.461698	2	lcl|NC_000913.3_cds_NP_415867.1_1338 [gene=racC] [protein=Rac prophage; uncharacterized protein] [protein_id=NP_415867.1] [location=complement(1417488..1417763)]
206	159	64	79	78	0.4	0.49375	0.490566	0.461439	2	lcl|NC_000913.3_cds_YP_001165307.1_207 [gene=ykfM] [protein=lethality reduction protein, putative inner membrane protein] [protein_id=YP_001165307.1] [location=complement(238257..238736)]
1612	237	112	108	109	0.470588	0.453782	0.459916	0.461428	2	lcl|NC_000913.3_cds_NP_416222.1_1696 [gene=ydiV] [protein=anti-FlhD4C2 factor, inactive EAL family phosphodiesterase] [protein_id=NP_416222.1] [location=complement(1791307..1792020)]
1764	310	152	148	130	0.488746	0.475884	0.419355	0.461328	2	lcl|NC_000913.3_cds_NP_416371.4_1849 [gene=znuA] [protein=zinc ABC transporter periplasmic binding protein] [protein_id=NP_416371.4] [location=complement(1941651..1942583)]
1376	378	175	176	173	0.461741	0.46438	0.457672	0.461264	2	lcl|NC_000913.3_cds_NP_415977.1_1448 [gene=ydcC] [protein=H repeat-associated putative transposase] [protein_id=NP_415977.1] [location=1531816..1532952]
300	81	38	37	38	0.463415	0.45122	0.469136	0.461257	2	lcl|NC_000913.3_cds_NP_414861.2_325 [gene=yahM] [protein=uncharacterized protein] [protein_id=NP_414861.2] [location=345404..345649]
521	253	124	128	99	0.488189	0.503937	0.391304	0.461143	2	lcl|NC_000913.3_cds_NP_415098.1_562 [gene=envY] [protein=porin thermoregulatory transcriptional activator] [protein_id=NP_415098.1] [location=complement(586147..586908)]
2127	141	70	65	61	0.492958	0.457746	0.432624	0.461109	2	lcl|NC_000913.3_cds_NP_416754.1_2235 [gene=nudI] [protein=nucleoside triphosphatase] [protein_id=NP_416754.1] [location=2364554..2364979]
887	55	25	27	25	0.446429	0.482143	0.454545	0.461039	2	lcl|NC_000913.3_cds_NP_415473.1_934 [gene=rmf] [protein=ribosome modulation factor] [protein_id=NP_415473.1] [location=1015715..1015882]
926	76	33	39	34	0.428571	0.506494	0.447368	0.460811	2	lcl|NC_000913.3_cds_NP_415511.1_973 [gene=ymcE] [protein=cold shock gene] [protein_id=NP_415511.1] [location=1051847..1052077]
3612	89	46	42	36	0.511111	0.466667	0.404494	0.460757	2	lcl|NC_000913.3_cds_NP_418280.4_3772 [gene=tatA] [protein=TatABCE protein translocation system subunit] [protein_id=NP_418280.4] [location=4021945..4022214]
3665	351	157	192	137	0.446023	0.545455	0.390313	0.460597	2	lcl|NC_000913.3_cds_NP_418332.1_3825 [gene=yiiG] [protein=DUF3829 family lipoprotein] [protein_id=NP_418332.1] [location=4087002..4088057]
528	110	61	52	40	0.54955	0.468468	0.363636	0.460551	2	lcl|NC_000913.3_cds_NP_415105.1_569 [gene=cusF] [protein=periplasmic copper- and silver-binding protein] [protein_id=NP_415105.1] [location=597131..597463]
4084	459	217	230	188	0.471739	0.5	0.409586	0.460442	2	lcl|NC_000913.3_cds_NP_418766.4_4263 [gene=mcrB] [protein=5-methylcytosine-specific restriction enzyme McrBC, subunit McrB] [protein_id=NP_418766.4] [location=complement(4577958..4579337)]
2762	147	68	72	64	0.459459	0.486486	0.435374	0.46044	2	lcl|NC_000913.3_cds_NP_417409.1_2890 [gene=cmtB] [protein=putative mannitol-specific enzyme IIA component of PTS] [protein_id=NP_417409.1] [location=complement(3078887..3079330)]
3247	438	227	223	156	0.517084	0.507973	0.356164	0.460407	2	lcl|NC_000913.3_cds_NP_417910.1_3389 [gene=ugpB] [protein=sn-glycerol-3-phosphate ABC transporter periplasmic binding protein] [protein_id=NP_417910.1] [location=complement(3591009..3592325)]
283	231	117	108	95	0.50431	0.465517	0.411255	0.460361	2	lcl|NC_000913.3_cds_NP_414842.4_308 [gene=ykgG] [protein=LutC family protein; putative electron transport chain YkgEFG component] [protein_id=NP_414842.4] [location=323758..324453]
1085	134	62	67	57	0.459259	0.496296	0.425373	0.46031	2	lcl|NC_000913.3_cds_NP_415679.1_1140 [gene=ycgX] [protein=DUF1398 family protein] [protein_id=NP_415679.1] [location=complement(1212703..1213107)]
2984	541	248	270	230	0.457565	0.498155	0.425139	0.460286	2	lcl|NC_000913.3_cds_NP_417641.4_3119 [gene=yhbX] [protein=putative EptAB family phosphoethanolamine transferase, inner membrane protein] [protein_id=NP_417641.4] [location=complement(3319988..3321613)]
1355	58	22	33	26	0.372881	0.559322	0.448276	0.46016	2	lcl|NC_000913.3_cds_NP_415954.2_1425 [gene=hicA] [protein=mRNA interferase toxin of the HicAB toxin-antitoxin system] [protein_id=NP_415954.2] [location=1509286..1509462]
1554	79	42	34	34	0.525	0.425	0.43038	0.460127	2	lcl|NC_000913.3_cds_NP_416165.2_1638 [gene=ydhL] [protein=DUF1289 family protein] [protein_id=NP_416165.2] [location=complement(1725681..1725920)]
377	179	89	86	73	0.494444	0.477778	0.407821	0.460014	2	lcl|NC_000913.3_cds_NP_414946.4_405 [gene=yajI] [protein=putative lipoprotein] [protein_id=NP_414946.4] [location=complement(432312..432851)]
1682	137	67	65	58	0.485507	0.471014	0.423358	0.45996	2	lcl|NC_000913.3_cds_NP_416292.1_1767 [gene=msrB] [protein=methionine sulfoxide reductase B] [protein_id=NP_416292.1] [location=complement(1862016..1862429)]
1731	95	48	45	39	0.5	0.46875	0.410526	0.459759	2	lcl|NC_000913.3_cds_NP_416339.1_1816 [gene=yebO] [protein=putative inner membrane protein] [protein_id=NP_416339.1] [location=complement(1908261..1908548)]
219	132	60	65	58	0.451128	0.488722	0.439394	0.459748	2	lcl|NC_000913.3_cds_NP_414768.1_224 [gene=yafO] [protein=mRNA interferase toxin of the YafO-YafN toxin-antitoxin system] [protein_id=NP_414768.1] [location=252301..252699]
65	327	163	163	126	0.496951	0.496951	0.385321	0.459741	2	lcl|NC_000913.3_cds_NP_414610.1_66 [gene=thiB] [protein=thiamine/thiamine pyrophosphate/thiamine monophosphate ABC transporter periplasmic binding protein] [protein_id=NP_414610.1] [location=complement(74497..75480)]
1923	367	169	187	151	0.459239	0.508152	0.411444	0.459612	2	lcl|NC_000913.3_cds_NP_416540.1_2021 [gene=glf] [protein=UDP-galactopyranose mutase, FAD/NAD(P)-binding] [protein_id=NP_416540.1] [location=complement(2107226..2108329)]
1284	98	45	45	46	0.454545	0.454545	0.469388	0.459493	2	lcl|NC_000913.3_cds_NP_415875.1_1345 [gene=ydaS] [protein=Rac prophage; putative DNA-binding transcriptional regulator] [protein_id=NP_415875.1] [location=1420365..1420661]
1535	740	373	362	286	0.503374	0.488529	0.386486	0.459463	2	lcl|NC_000913.3_cds_NP_416146.1_1619 [gene=rsxC] [protein=SoxR iron-sulfur cluster reduction factor component; putative membrane-associated NADH oxidoreductase of electron transport co>] [protein_id=NP_416146.1] [location=1706919..1709141]
1681	90	47	39	39	0.516484	0.428571	0.433333	0.459463	2	lcl|NC_000913.3_cds_NP_416291.4_1766 [gene=yeaC] [protein=DUF1315 family protein] [protein_id=NP_416291.4] [location=complement(1861702..1861974)]
1623	180	93	77	79	0.513812	0.425414	0.438889	0.459372	2	lcl|NC_000913.3_cds_NP_416233.1_1707 [gene=infC] [protein=translation initiation factor IF-3] [protein_id=NP_416233.1] [location=complement(1800096..1800638)]
2348	156	84	79	53	0.535032	0.503185	0.339744	0.45932	2	lcl|NC_000913.3_cds_NP_416975.1_2462 [gene=bcp] [protein=peroxiredoxin; thiol peroxidase, thioredoxin-dependent] [protein_id=NP_416975.1] [location=2600478..2600948]
2923	233	111	109	102	0.474359	0.465812	0.437768	0.459313	2	lcl|NC_000913.3_cds_NP_417577.1_3056 [gene=yhaK] [protein=redox-sensitive bicupin] [protein_id=NP_417577.1] [location=3254319..3255020]
971	151	63	83	63	0.414474	0.546053	0.417219	0.459248	2	lcl|NC_000913.3_cds_NP_415559.1_1020 [gene=csgB] [protein=curlin nucleator protein, minor subunit in curli complex] [protein_id=NP_415559.1] [location=1103951..1104406]
2312	138	58	66	67	0.417266	0.47482	0.485507	0.459198	2	lcl|NC_000913.3_cds_NP_416941.1_2426 [gene=yffO] [protein=CPZ-55 prophage; uncharacterized protein] [protein_id=NP_416941.1] [location=2562111..2562527]
1436	371	158	196	158	0.424731	0.526882	0.425876	0.459163	2	lcl|NC_000913.3_cds_NP_416044.1_1513 [gene=yneK] [protein=uncharacterized protein] [protein_id=NP_416044.1] [location=1615763..1616878]
2486	318	155	154	130	0.485893	0.482759	0.408805	0.459152	2	lcl|NC_000913.3_cds_NP_417112.1_2600 [gene=yfjH] [protein=CP4-57 prophage; uncharacterized protein] [protein_id=NP_417112.1] [location=complement(2757644..2758600)]
2723	236	114	119	93	0.481013	0.50211	0.394068	0.459063	2	lcl|NC_000913.3_cds_NP_417369.1_2850 [gene=dsbC] [protein=protein disulfide isomerase II] [protein_id=NP_417369.1] [location=complement(3038112..3038822)]
1350	382	177	180	170	0.462141	0.469974	0.445026	0.459047	2	lcl|NC_000913.3_cds_NP_415949.2_1420 [gene=insQ] [protein=IS609 transposase B] [protein_id=NP_415949.2] [location=1503717..1504865]
1674	252	119	125	104	0.470356	0.494071	0.412698	0.459042	2	lcl|NC_000913.3_cds_NP_416284.1_1759 [gene=ydjF] [protein=putative DNA-binding transcriptional regulator] [protein_id=NP_416284.1] [location=complement(1854096..1854854)]
783	125	53	64	56	0.420635	0.507937	0.448	0.458857	2	lcl|NC_000913.3_cds_NP_415369.1_830 [gene=ybjM] [protein=inner membrane protein] [protein_id=NP_415369.1] [location=890089..890466]
424	72	34	32	34	0.465753	0.438356	0.472222	0.458777	2	lcl|NC_000913.3_cds_NP_414993.1_452 [gene=hha] [protein=modulator of gene expression, with H-NS] [protein_id=NP_414993.1] [location=complement(480090..480308)]
3349	173	77	82	80	0.442529	0.471264	0.462428	0.45874	2	lcl|NC_000913.3_cds_NP_418014.1_3496 [gene=insJ] [protein=IS150 transposase A] [protein_id=NP_418014.1] [location=3720680..3721201]
499	508	212	260	228	0.416503	0.510806	0.448819	0.458709	2	lcl|NC_000913.3_cds_NP_415076.1_535 [gene=ybcK] [protein=DLP12 prophage; putative recombinase] [protein_id=NP_415076.1] [location=568902..570428]
1844	375	180	188	149	0.478723	0.5	0.397333	0.458686	2	lcl|NC_000913.3_cds_NP_416453.1_1931 [gene=fliK] [protein=flagellar hook-length control protein] [protein_id=NP_416453.1] [location=2018386..2019513]
78	152	74	58	78	0.48366	0.379085	0.513158	0.458634	2	lcl|NC_000913.3_cds_NP_414623.1_79 [gene=mraZ] [protein=RsmH methytransferase inhibitor] [protein_id=NP_414623.1] [location=89634..90092]
2147	575	270	280	242	0.46875	0.486111	0.42087	0.458577	2	lcl|NC_000913.3_cds_NP_416773.1_2255 [gene=yfbK] [protein=Von Willebrand factor domain putative lipoprotein] [protein_id=NP_416773.1] [location=complement(2383995..2385722)]
1076	112	50	55	50	0.442478	0.486726	0.446429	0.458544	2	lcl|NC_000913.3_cds_NP_415666.1_1125 [gene=ymfM] [protein=e14 prophage; uncharacterized protein] [protein_id=NP_415666.1] [location=1203822..1204160]
205	261	128	124	108	0.48855	0.473282	0.413793	0.458542	2	lcl|NC_000913.3_cds_NP_414752.1_206 [gene=yafT] [protein=lipoprotein] [protein_id=NP_414752.1] [location=237335..238120]
1992	344	154	185	135	0.446377	0.536232	0.392442	0.45835	2	lcl|NC_000913.3_cds_NP_416611.1_2093 [gene=yehA] [protein=putative fimbrial-like adhesin protein] [protein_id=NP_416611.1] [location=complement(2187380..2188414)]
2662	107	51	46	51	0.472222	0.425926	0.476636	0.458261	2	lcl|NC_000913.3_cds_NP_417300.1_2783 [gene=ppdC] [protein=putative prepilin peptidase-dependent protein] [protein_id=NP_417300.1] [location=complement(2962441..2962764)]
2935	179	79	87	81	0.438889	0.483333	0.452514	0.458245	2	lcl|NC_000913.3_cds_NP_417590.2_3068 [gene=yhaB] [protein=uncharacterized protein] [protein_id=NP_417590.2] [location=3267854..3268393]
1717	59	30	24	28	0.5	0.4	0.474576	0.458192	2	lcl|NC_000913.3_cds_NP_416325.1_1802 [gene=yoaH] [protein=UPF0181 family protein] [protein_id=NP_416325.1] [location=complement(1894552..1894731)]
3630	476	220	247	188	0.461216	0.51782	0.394958	0.457998	2	lcl|NC_000913.3_cds_NP_418298.4_3790 [gene=yihF] [protein=DUF945 family protein] [protein_id=NP_418298.4] [location=4044199..4045629]
1325	383	165	184	178	0.429688	0.479167	0.464752	0.457869	2	lcl|NC_000913.3_cds_NP_415922.1_1393 [gene=insI1] [protein=IS30 transposase] [protein_id=NP_415922.1] [location=1469358..1470509]
4028	383	165	184	178	0.429688	0.479167	0.464752	0.457869	2	lcl|NC_000913.3_cds_NP_418704.1_4198 [gene=insI1] [protein=IS30 transposase] [protein_id=NP_418704.1] [location=complement(4507466..4508617)]
1518	391	180	200	158	0.459184	0.510204	0.404092	0.457827	2	lcl|NC_000913.3_cds_NP_416130.3_1602 [gene=manA] [protein=mannose-6-phosphate isomerase] [protein_id=NP_416130.3] [location=1688576..1689751]
1411	560	247	298	225	0.440285	0.531194	0.401786	0.457755	2	lcl|NC_000913.3_cds_NP_416015.2_1485 [gene=ydeN] [protein=putative Ser-type periplasmic non-aryl sulfatase] [protein_id=NP_416015.2] [location=complement(1580842..1582524)]
3323	368	166	183	157	0.449864	0.495935	0.42663	0.457477	2	lcl|NC_000913.3_cds_NP_417988.1_3468 [gene=bcsZ] [protein=endo-1,4-D-glucanase] [protein_id=NP_417988.1] [location=complement(3689155..3690261)]
349	86	43	43	33	0.494253	0.494253	0.383721	0.457409	2	lcl|NC_000913.3_cds_NP_414916.1_376 [gene=iraP] [protein=anti-RssB factor, RpoS stabilzer during Pi starvation; anti-adapter protein] [protein_id=NP_414916.1] [location=401386..401646]
560	406	196	185	177	0.481572	0.454545	0.435961	0.45736	2	lcl|NC_000913.3_cds_NP_415135.1_601 [gene=ybdN] [protein=PAPS reductase-like domain protein] [protein_id=NP_415135.1] [location=complement(635349..636569)]
3704	70	37	32	28	0.521127	0.450704	0.4	0.457277	2	lcl|NC_000913.3_cds_NP_418371.1_3864 [gene=rpmE] [protein=50S ribosomal subunit protein L31] [protein_id=NP_418371.1] [location=4127013..4127225]
648	253	124	115	109	0.488189	0.452756	0.43083	0.457258	2	lcl|NC_000913.3_cds_NP_415234.1_695 [gene=ybfD] [protein=H repeat-associated putative transposase] [protein_id=NP_415234.1] [location=738092..738853]
1412	253	119	120	109	0.468504	0.472441	0.43083	0.457258	2	lcl|NC_000913.3_cds_NP_416016.1_1486 [gene=ydeO] [protein=UV-inducible global regulator, EvgA-, GadE-dependent] [protein_id=NP_416016.1] [location=complement(1582926..1583687)]
1865	452	209	229	183	0.461369	0.505519	0.404867	0.457252	2	lcl|NC_000913.3_cds_NP_416477.1_1953 [gene=yedV] [protein=putative sensory kinase in two-component regulatory system with YedW] [protein_id=NP_416477.1] [location=complement(2036794..2038152)]
3387	280	125	140	120	0.44484	0.498221	0.428571	0.457211	2	lcl|NC_000913.3_cds_NP_418051.1_3536 [gene=yibA] [protein=putative immunity protein for polymorphic toxin RhsA; HEAT-domain protein; lethality reduction protein] [protein_id=NP_418051.1] [location=3766337..3767179]
1927	299	125	156	130	0.416667	0.52	0.434783	0.45715	2	lcl|NC_000913.3_cds_NP_416544.1_2025 [gene=rfbD] [protein=dTDP-L-rhamnose synthase, NAD(P)-dependent dTDP-4-dehydrorhamnose reductase subunit] [protein_id=NP_416544.1] [location=complement(2111077..2111976)]
238	383	164	185	177	0.427083	0.481771	0.462141	0.456998	2	lcl|NC_000913.3_cds_NP_414790.1_250 [gene=insI1] [protein=IS30 transposase] [protein_id=NP_414790.1] [location=270603..271754]
1280	162	71	81	71	0.435583	0.496933	0.438272	0.456929	2	lcl|NC_000913.3_cds_NP_415870.4_1341 [gene=sieB] [protein=phage superinfection exclusion protein, Rac prophage] [protein_id=NP_415870.4] [location=1418671..1419159]
1413	65	30	30	30	0.454545	0.454545	0.461538	0.456876	2	lcl|NC_000913.3_cds_NP_416017.1_1487 [gene=safA] [protein=two-component system connector membrane protein, EvgSA to PhoQP] [protein_id=NP_416017.1] [location=complement(1583762..1583959)]
3278	378	173	174	172	0.456464	0.459103	0.455026	0.456865	2	lcl|NC_000913.3_cds_NP_417941.1_3421 [gene=yhhI] [protein=putative transposase] [protein_id=NP_417941.1] [location=3624378..3625514]
4139	46	20	25	19	0.425532	0.531915	0.413043	0.45683	2	lcl|NC_000913.3_cds_NP_418819.1_4318 [gene=yjjY] [protein=uncharacterized protein] [protein_id=NP_418819.1] [location=4640402..4640542]
1697	84	37	41	38	0.435294	0.482353	0.452381	0.456676	2	lcl|NC_000913.3_cds_NP_416307.1_1782 [gene=yoaF] [protein=DUF333 family outer membrane lipoprotein] [protein_id=NP_416307.1] [location=complement(1877278..1877532)]
495	387	186	174	171	0.479381	0.448454	0.44186	0.456565	2	lcl|NC_000913.3_cds_NP_415069.1_527 [gene=intD] [protein=DLP12 prophage; putative phage integrase] [protein_id=NP_415069.1] [location=complement(564815..565978)]
1349	222	104	108	93	0.466368	0.484305	0.418919	0.456531	2	lcl|NC_000913.3_cds_NP_415948.1_1418 [gene=ydcL] [protein=lipoprotein] [protein_id=NP_415948.1] [location=1502457..1503125]
2220	352	172	162	149	0.487252	0.458924	0.423295	0.45649	2	lcl|NC_000913.3_cds_NP_416847.1_2329 [gene=yfdF] [protein=uncharacterized protein] [protein_id=NP_416847.1] [location=2463012..2464070]
2601	160	73	73	74	0.453416	0.453416	0.4625	0.456444	2	lcl|NC_000913.3_cds_NP_417239.1_2722 [gene=casB] [protein=CRISP RNA (crRNA) containing Cascade antiviral complex protein] [protein_id=NP_417239.1] [location=complement(2882155..2882637)]
3972	68	33	29	32	0.478261	0.42029	0.470588	0.45638	2	lcl|NC_000913.3_cds_NP_418638.2_4136 [gene=ytfK] [protein=DUF1107 family protein] [protein_id=NP_418638.2] [location=4439587..4439793]
3424	374	178	184	151	0.474667	0.490667	0.403743	0.456359	2	lcl|NC_000913.3_cds_NP_418088.1_3578 [gene=waaG] [protein=UDP-glucose:(heptosyl)lipopolysaccharide alpha-1,3-glucosyltransferase; lipopolysaccharide core biosynthesis protein; lipopoly>] [protein_id=NP_418088.1] [location=complement(3805943..3807067)]
3777	290	152	131	115	0.522337	0.450172	0.396552	0.456353	2	lcl|NC_000913.3_cds_NP_418446.1_3937 [gene=rluF] [protein=23S rRNA pseudouridine(2604) synthase] [protein_id=NP_418446.1] [location=4230354..4231226]
2514	149	74	79	52	0.493333	0.526667	0.348993	0.456331	2	lcl|NC_000913.3_cds_NP_417151.1_2634 [gene=ygaU] [protein=uncharacterized protein] [protein_id=NP_417151.1] [location=complement(2796337..2796786)]
2152	282	124	148	115	0.438163	0.522968	0.407801	0.456311	2	lcl|NC_000913.3_cds_NP_416778.2_2260 [gene=yfbP] [protein=TPR-like repeats-containing protein] [protein_id=NP_416778.2] [location=2389116..2389964]
188	274	133	139	104	0.483636	0.505455	0.379562	0.456218	2	lcl|NC_000913.3_cds_NP_414735.4_189 [gene=yaeF] [protein=putative lipoprotein] [protein_id=NP_414735.4] [location=complement(216179..217003)]
22	87	35	48	37	0.397727	0.545455	0.425287	0.456156	2	lcl|NC_000913.3_cds_NP_414564.1_22 [gene=rpsT] [protein=30S ribosomal subunit protein S20] [protein_id=NP_414564.1] [location=complement(20815..21078)]
522	296	147	136	123	0.494949	0.457912	0.415541	0.456134	2	lcl|NC_000913.3_cds_NP_415099.1_563 [gene=ybcH] [protein=PRK09936 family protein] [protein_id=NP_415099.1] [location=complement(587091..587981)]
3071	220	103	114	85	0.466063	0.515837	0.386364	0.456088	2	lcl|NC_000913.3_cds_NP_417730.1_3209 [gene=acrS] [protein=acrAB operon transcriptional repressor] [protein_id=NP_417730.1] [location=complement(3412803..3413465)]
1915	326	154	168	125	0.470948	0.513761	0.383436	0.456048	2	lcl|NC_000913.3_cds_NP_416531.4_2012 [gene=wzzB] [protein=regulator of length of O-antigen component of lipopolysaccharide chains] [protein_id=NP_416531.4] [location=complement(2097321..2098301)]
2086	87	54	32	34	0.613636	0.363636	0.390805	0.456026	2	lcl|NC_000913.3_cds_NP_416711.1_2191 [gene=napD] [protein=assembly protein for periplasmic nitrate reductase] [protein_id=NP_416711.1] [location=complement(2302750..2303013)]
1174	98	43	49	43	0.434343	0.494949	0.438776	0.456023	2	lcl|NC_000913.3_cds_NP_415767.2_1232 [gene=yciI] [protein=putative DGPF domain-containing enzyme] [protein_id=NP_415767.2] [location=complement(1310569..1310865)]
2795	136	63	69	55	0.459854	0.50365	0.404412	0.455972	2	lcl|NC_000913.3_cds_NP_417445.1_2925 [gene=yghG] [protein=secretin (GspDbeta) OM localization lipoprotein pilotin] [protein_id=NP_417445.1] [location=complement(3113067..3113477)]
2783	335	156	171	132	0.464286	0.508929	0.39403	0.455748	2	lcl|NC_000913.3_cds_NP_417431.1_2911 [gene=yggM] [protein=DUF1202 family putative secreted protein] [protein_id=NP_417431.1] [location=complement(3098558..3099565)]
1467	71	29	39	30	0.402778	0.541667	0.422535	0.45566	2	lcl|NC_000913.3_cds_NP_416075.1_1546 [gene=cspB] [protein=Qin prophage; cold shock protein] [protein_id=NP_416075.1] [location=complement(1641339..1641554)]
3938	232	121	101	96	0.519313	0.433476	0.413793	0.455528	2	lcl|NC_000913.3_cds_NP_418603.1_4101 [gene=yjfJ] [protein=PspA/IM30 family protein] [protein_id=NP_418603.1] [location=4410553..4411251]
1958	153	72	72	66	0.467532	0.467532	0.431373	0.455479	2	lcl|NC_000913.3_cds_NP_416575.1_2056 [gene=yegJ] [protein=uncharacterized protein] [protein_id=NP_416575.1] [location=2151185..2151646]
1063	153	82	63	65	0.532468	0.409091	0.424837	0.455465	2	lcl|NC_000913.3_cds_NP_415652.1_1112 [gene=nudJ] [protein=bifunctional thiamine pyrimidine pyrophosphate hydrolase and thiamine pyrophosphate hydrolase] [protein_id=NP_415652.1] [location=complement(1193827..1194288)]
2373	172	91	81	64	0.526012	0.468208	0.372093	0.455438	2	lcl|NC_000913.3_cds_NP_417000.1_2487 [gene=yfgH] [protein=outer membrane integrity lipoprotein] [protein_id=NP_417000.1] [location=2629792..2630310]
1960	219	106	105	89	0.481818	0.477273	0.406393	0.455161	2	lcl|NC_000913.3_cds_NP_416577.1_2058 [gene=yegL] [protein=VMA domain protein] [protein_id=NP_416577.1] [location=complement(2152469..2153128)]
2246	211	91	107	91	0.429245	0.504717	0.43128	0.455081	2	lcl|NC_000913.3_cds_NP_416876.1_2360 [gene=yfdX] [protein=uncharacterized protein] [protein_id=NP_416876.1] [location=complement(2493767..2494402)]
784	85	43	40	34	0.5	0.465116	0.4	0.455039	2	lcl|NC_000913.3_cds_NP_415370.1_831 [gene=grxA] [protein=glutaredoxin 1, redox coenzyme for ribonucleotide reductase (RNR1a)] [protein_id=NP_415370.1] [location=complement(890496..890753)]
3669	148	82	62	59	0.550336	0.416107	0.398649	0.455031	2	lcl|NC_000913.3_cds_NP_418336.1_3829 [gene=frvA] [protein=putative enzyme IIA component of PTS] [protein_id=NP_418336.1] [location=complement(4092377..4092823)]
2833	85	39	46	32	0.453488	0.534884	0.376471	0.454948	2	lcl|NC_000913.3_cds_NP_417487.1_2965 [gene=yqhH] [protein=outer membrane lipoprotein, Lpp paralog] [protein_id=NP_417487.1] [location=3158627..3158884]
2396	107	59	48	40	0.546296	0.444444	0.373832	0.454858	2	lcl|NC_000913.3_cds_NP_417023.1_2510 [gene=iscA] [protein=FeS cluster assembly protein] [protein_id=NP_417023.1] [location=complement(2659563..2659886)]
274	33	15	18	13	0.441176	0.529412	0.393939	0.454843	2	lcl|NC_000913.3_cds_YP_002791238.1_295 [gene=ykgR] [protein=uncharacterized protein] [protein_id=YP_002791238.1] [location=complement(313141..313242)]
2785	239	129	109	89	0.5375	0.454167	0.372385	0.454684	2	lcl|NC_000913.3_cds_NP_417433.1_2913 [gene=yggN] [protein=DUF2884 family putative periplasmic protein] [protein_id=NP_417433.1] [location=complement(3100904..3101623)]
1299	88	41	47	33	0.460674	0.52809	0.375	0.454588	2	lcl|NC_000913.3_cds_YP_588453.1_1366 [gene=ydbJ] [protein=DUF333 family putative lipoprotein] [protein_id=YP_588453.1] [location=1441058..1441324]
1866	223	99	110	96	0.441964	0.491071	0.430493	0.45451	2	lcl|NC_000913.3_cds_NP_416478.2_1954 [gene=yedW] [protein=response regulator family protein] [protein_id=NP_416478.2] [location=complement(2038152..2038823)]
4025	405	182	191	180	0.448276	0.470443	0.444444	0.454388	2	lcl|NC_000913.3_cds_NP_418699.4_4192 [gene=yjhB] [protein=putative MFS transporter, membrane protein] [protein_id=NP_418699.4] [location=4504058..4505275]
562	248	110	123	106	0.441767	0.493976	0.427419	0.454387	2	lcl|NC_000913.3_cds_NP_415137.2_603 [gene=dsbG] [protein=thiol:disulfide interchange protein, periplasmic] [protein_id=NP_415137.2] [location=complement(637827..638573)]
4026	372	164	179	165	0.439678	0.479893	0.443548	0.454373	2	lcl|NC_000913.3_cds_NP_418700.2_4193 [gene=yjhC] [protein=GFO/IDH/MOCA family putative oxidoreductase. NAD(P)-dependent] [protein_id=NP_418700.2] [location=4505287..4506405]
302	91	41	47	37	0.445652	0.51087	0.406593	0.454372	2	lcl|NC_000913.3_cds_NP_414863.1_327 [gene=yahO] [protein=periplasmic protein, function unknown, YhcN family] [protein_id=NP_414863.1] [location=346484..346759]
1097	61	27	27	30	0.435484	0.435484	0.491803	0.454257	2	lcl|NC_000913.3_cds_YP_001165315.1_1153 [gene=ymgJ] [protein=uncharacterized protein] [protein_id=YP_001165315.1] [location=1223264..1223449]
4041	262	118	137	103	0.448669	0.520913	0.39313	0.454237	2	lcl|NC_000913.3_cds_NP_418719.1_4214 [gene=yjhI] [protein=putative DNA-binding transcriptional regulator] [protein_id=NP_418719.1] [location=complement(4525015..4525803)]
999	138	72	61	56	0.517986	0.438849	0.405797	0.454211	2	lcl|NC_000913.3_cds_NP_415588.1_1048 [gene=flgN] [protein=export chaperone for FlgK and FlgL] [protein_id=NP_415588.1] [location=complement(1129414..1129830)]
1390	94	42	48	39	0.442105	0.505263	0.414894	0.454087	2	lcl|NC_000913.3_cds_NP_415994.4_1464 [gene=yddM] [protein=putative DNA-binding transcriptional regulator] [protein_id=NP_415994.4] [location=complement(1552398..1552682)]
1358	381	185	195	140	0.484293	0.510471	0.367454	0.454073	2	lcl|NC_000913.3_cds_NP_415957.1_1428 [gene=ydcS] [protein=putative ABC transporter periplasmic binding protein] [protein_id=NP_415957.1] [location=1511654..1512799]
1052	348	155	180	140	0.444126	0.515759	0.402299	0.454061	2	lcl|NC_000913.3_cds_NP_415641.1_1101 [gene=potD] [protein=spermidine/putrescine ABC transporter periplasmic binding protein] [protein_id=NP_415641.1] [location=complement(1181783..1182829)]
4130	108	49	49	50	0.449541	0.449541	0.462963	0.454015	2	lcl|NC_000913.3_cds_NP_418810.1_4309 [gene=trpR] [protein=transcriptional repressor, tryptophan-binding] [protein_id=NP_418810.1] [location=4632760..4633086]
3123	271	119	135	116	0.4375	0.496324	0.428044	0.453956	2	lcl|NC_000913.3_cds_NP_417783.1_3262 [gene=gspC] [protein=general secretory pathway component, cryptic] [protein_id=NP_417783.1] [location=3455578..3456393]
3298	188	84	103	70	0.444444	0.544974	0.37234	0.453919	2	lcl|NC_000913.3_cds_NP_417963.4_3443 [gene=slp] [protein=outer membrane lipoprotein] [protein_id=NP_417963.4] [location=3653961..3654527]
1729	69	35	38	22	0.5	0.542857	0.318841	0.453899	2	lcl|NC_000913.3_cds_NP_416337.1_1814 [gene=cspC] [protein=stress protein, member of the CspA-family] [protein_id=NP_416337.1] [location=complement(1907226..1907435)]
2610	191	100	81	80	0.520833	0.421875	0.418848	0.453852	2	lcl|NC_000913.3_cds_NP_417248.1_2731 [gene=ygcP] [protein=putative antiterminator regulatory protein] [protein_id=NP_417248.1] [location=2894196..2894771]
1083	277	119	131	128	0.428058	0.471223	0.462094	0.453791	2	lcl|NC_000913.3_cds_NP_415677.1_1137 [gene=mcrA] [protein=putative 5-methylcytosine/5-hydroxymethylcytosine-specific restriction nuclease; 5-methylcytosine DNA binding protein] [protein_id=NP_415677.1] [location=1210346..1211179]
2562	180	99	75	72	0.546961	0.414365	0.4	0.453775	2	lcl|NC_000913.3_cds_NP_417200.1_2683 [gene=hycF] [protein=formate hydrogenlyase complex iron-sulfur protein] [protein_id=NP_417200.1] [location=complement(2844210..2844752)]
401	432	216	200	173	0.498845	0.461894	0.400463	0.453734	2	lcl|NC_000913.3_cds_NP_414970.1_429 [gene=tig] [protein=peptidyl-prolyl cis/trans isomerase (trigger factor)] [protein_id=NP_414970.1] [location=455133..456431]
1000	97	48	49	36	0.489796	0.5	0.371134	0.453643	2	lcl|NC_000913.3_cds_NP_415589.1_1049 [gene=flgM] [protein=anti-sigma factor for FliA (sigma 28)] [protein_id=NP_415589.1] [location=complement(1129835..1130128)]
2966	100	49	43	45	0.485149	0.425743	0.45	0.45363	2	lcl|NC_000913.3_cds_NP_417624.1_3101 [gene=yhbQ] [protein=GIY-YIG nuclease superfamily protein] [protein_id=NP_417624.1] [location=3299966..3300268]
458	208	95	101	88	0.454545	0.483254	0.423077	0.453625	2	lcl|NC_000913.3_cds_NP_415027.1_486 [gene=tesA] [protein=acyl-CoA thioesterase 1 and protease I and lysophospholipase L1] [protein_id=NP_415027.1] [location=complement(519139..519765)]
2208	183	87	93	70	0.472826	0.505435	0.382514	0.453592	2	lcl|NC_000913.3_cds_NP_416834.1_2316 [gene=smrB] [protein=putative DNA endonuclease] [protein_id=NP_416834.1] [location=2448606..2449157]
2286	244	114	126	93	0.465306	0.514286	0.381148	0.45358	2	lcl|NC_000913.3_cds_NP_416915.1_2400 [gene=yfeS] [protein=WGR domain protein] [protein_id=NP_416915.1] [location=2537749..2538483]
1647	161	74	76	70	0.45679	0.469136	0.434783	0.45357	2	lcl|NC_000913.3_cds_NP_416257.1_1732 [gene=spy] [protein=periplasmic ATP-independent protein refolding chaperone, stress-induced] [protein_id=NP_416257.1] [location=complement(1825140..1825625)]
3350	283	128	139	119	0.450704	0.489437	0.420495	0.453545	2	lcl|NC_000913.3_cds_NP_418015.1_3497 [gene=insK] [protein=IS150 transposase B] [protein_id=NP_418015.1] [location=3721198..3722049]
1655	225	105	112	90	0.464602	0.495575	0.4	0.453392	2	lcl|NC_000913.3_cds_NP_416265.4_1740 [gene=ydjY] [protein=putative ferrodoxin-like lipoprotein] [protein_id=NP_416265.4] [location=1834116..1834793]
2501	567	243	283	246	0.427817	0.498239	0.433862	0.453306	2	lcl|NC_000913.3_cds_NP_417129.1_2617 [gene=yfjW] [protein=CP4-57 prophage; putative inner membrane protein] [protein_id=NP_417129.1] [location=2773318..2775021]
362	1048	530	470	426	0.505243	0.448046	0.406489	0.453259	2	lcl|NC_000913.3_cds_NP_414931.1_390 [gene=sbcC] [protein=exonuclease, dsDNA, ATP-dependent] [protein_id=NP_414931.1] [location=complement(412607..415753)]
2046	312	159	149	117	0.507987	0.476038	0.375	0.453009	2	lcl|NC_000913.3_cds_NP_416670.1_2150 [gene=psuG] [protein=pseudouridine 5'-phosphate glycosidase] [protein_id=NP_416670.1] [location=complement(2257429..2258367)]
3355	145	65	75	58	0.445205	0.513699	0.4	0.452968	2	lcl|NC_000913.3_cds_NP_418019.4_3502 [gene=yiaA] [protein=YiaAB family inner membrane protein, tandem domains] [protein_id=NP_418019.4] [location=complement(3726924..3727361)]
197	304	135	142	137	0.442623	0.465574	0.450658	0.452952	2	lcl|NC_000913.3_cds_NP_414744.1_198 [gene=yafC] [protein=LysR family putative transcriptional regulator] [protein_id=NP_414744.1] [location=complement(229967..230881)]
2518	134	63	67	53	0.466667	0.496296	0.395522	0.452828	2	lcl|NC_000913.3_cds_NP_417155.1_2638 [gene=stpA] [protein=DNA binding protein, nucleoid-associated] [protein_id=NP_417155.1] [location=complement(2798091..2798495)]
192	271	140	124	105	0.514706	0.455882	0.387454	0.452681	2	lcl|NC_000913.3_cds_NP_414739.1_193 [gene=metQ] [protein=DL-methionine transporter subunit] [protein_id=NP_414739.1] [location=complement(220113..220928)]
2172	151	66	78	62	0.434211	0.513158	0.410596	0.452655	2	lcl|NC_000913.3_cds_NP_416798.1_2280 [gene=yfbV] [protein=UPF0208 family inner membrane protein] [protein_id=NP_416798.1] [location=complement(2412677..2413132)]
610	302	145	135	131	0.478548	0.445545	0.433775	0.452622	2	lcl|NC_000913.3_cds_NP_415188.1_652 [gene=gltI] [protein=glutamate/aspartate periplasmic binding protein] [protein_id=NP_415188.1] [location=complement(686839..687747)]
212	246	114	125	96	0.461538	0.506073	0.390244	0.452618	2	lcl|NC_000913.3_cds_NP_414759.1_215 [gene=yafK] [protein=L,D-transpeptidase-related protein] [protein_id=NP_414759.1] [location=complement(245065..245805)]
2528	330	162	162	125	0.489426	0.489426	0.378788	0.452547	2	lcl|NC_000913.3_cds_NP_417165.1_2648 [gene=proX] [protein=glycine betaine/proline ABC transporter periplasmic binding protein; cold shock protein] [protein_id=NP_417165.1] [location=2807132..2808124]
2943	154	71	79	60	0.458065	0.509677	0.38961	0.452451	2	lcl|NC_000913.3_cds_NP_417599.1_3076 [gene=yhaV] [protein=toxin of the SohB(PrlF)-YhaV toxin-antitoxin system] [protein_id=NP_417599.1] [location=3277337..3277801]
1040	210	105	97	84	0.49763	0.459716	0.4	0.452449	2	lcl|NC_000913.3_cds_NP_415629.4_1089 [gene=ycfQ] [protein=repressor for bhsA(ycfR)] [protein_id=NP_415629.4] [location=complement(1168200..1168832)]
1790	129	61	66	49	0.469231	0.507692	0.379845	0.452256	2	lcl|NC_000913.3_cds_NP_416396.1_1875 [gene=cheY] [protein=chemotaxis regulator transmitting signal to flagellar motor component] [protein_id=NP_416396.1] [location=complement(1967048..1967437)]
520	317	130	159	142	0.408805	0.5	0.44795	0.452252	2	lcl|NC_000913.3_cds_NP_415097.1_561 [gene=ompT] [protein=DLP12 prophage; outer membrane protease VII; outer membrane protein 3b] [protein_id=NP_415097.1] [location=complement(584680..585633)]
2845	110	49	42	59	0.441441	0.378378	0.536364	0.452061	2	lcl|NC_000913.3_cds_NP_417499.1_2977 [gene=ygiZ] [protein=inner membrane protein] [protein_id=NP_417499.1] [location=complement(3171879..3172211)]
3682	166	77	71	78	0.461078	0.42515	0.46988	0.452036	2	lcl|NC_000913.3_cds_YP_026277.1_3842 [gene=cpxP] [protein=inhibitor of the cpx response; periplasmic adaptor protein] [protein_id=YP_026277.1] [location=4105820..4106320]
3778	90	42	45	36	0.461538	0.494505	0.4	0.452015	2	lcl|NC_000913.3_cds_NP_418447.1_3938 [gene=yjbD] [protein=DUF3811 family protein] [protein_id=NP_418447.1] [location=complement(4231359..4231631)]
4004	604	260	330	230	0.429752	0.545455	0.380795	0.452	2	lcl|NC_000913.3_cds_NP_418674.2_4169 [gene=yjgL] [protein=SopA-central-domain-like hexapeptide repeat protein] [protein_id=NP_418674.2] [location=4475437..4477251]
1469	250	119	132	89	0.474104	0.525896	0.356	0.452	2	lcl|NC_000913.3_cds_NP_416077.4_1548 [gene=quuQ] [protein=Qin prophage; putative antitermination protein Q] [protein_id=NP_416077.4] [location=complement(1642489..1643241)]
1121	565	262	285	220	0.462898	0.503534	0.389381	0.451937	2	lcl|NC_000913.3_cds_NP_415715.1_1178 [gene=treA] [protein=periplasmic trehalase] [protein_id=NP_415715.1] [location=complement(1245679..1247376)]
1995	180	77	99	69	0.425414	0.546961	0.383333	0.451903	2	lcl|NC_000913.3_cds_NP_416614.1_2096 [gene=yehD] [protein=putative fimbrial-like adhesin protein] [protein_id=NP_416614.1] [location=complement(2191680..2192222)]
3634	169	82	79	69	0.482353	0.464706	0.408284	0.451781	2	lcl|NC_000913.3_cds_NP_418302.1_3794 [gene=yihI] [protein=activator of Der GTPase] [protein_id=NP_418302.1] [location=4051347..4051856]
2467	121	65	58	42	0.532787	0.47541	0.347107	0.451768	2	lcl|NC_000913.3_cds_NP_417093.2_2581 [gene=yfiL] [protein=lipoprotein] [protein_id=NP_417093.2] [location=2741360..2741725]
968	138	64	72	52	0.460432	0.517986	0.376812	0.451743	2	lcl|NC_000913.3_cds_NP_415556.1_1017 [gene=csgF] [protein=curli nucleation outer membrane protein] [protein_id=NP_415556.1] [location=complement(1101711..1102127)]
1914	203	102	89	85	0.5	0.436275	0.418719	0.451665	2	lcl|NC_000913.3_cds_NP_416530.1_2011 [gene=hisI] [protein=phosphoribosyl-AMP cyclohydrolase and phosphoribosyl-ATP pyrophosphatase] [protein_id=NP_416530.1] [location=2096614..2097225]
1821	240	98	119	109	0.406639	0.493776	0.454167	0.451527	2	lcl|NC_000913.3_cds_NP_416426.1_1906 [gene=sdiA] [protein=quorum-sensing transcriptional activator] [protein_id=NP_416426.1] [location=complement(1996110..1996832)]
1755	96	55	39	37	0.56701	0.402062	0.385417	0.451496	2	lcl|NC_000913.3_cds_NP_416362.1_1840 [gene=yebG] [protein=DNA damage-inducible protein regulated by LexA] [protein_id=NP_416362.1] [location=complement(1930457..1930747)]
3701	319	150	144	139	0.46875	0.45	0.435737	0.451496	2	lcl|NC_000913.3_cds_NP_418368.1_3861 [gene=ftsN] [protein=essential cell division protein] [protein_id=NP_418368.1] [location=complement(4122380..4123339)]
3174	243	123	103	104	0.504098	0.422131	0.427984	0.451404	2	lcl|NC_000913.3_cds_NP_417834.6_3313 [gene=frlR] [protein=putative DNA-binding transcriptional regulator] [protein_id=NP_417834.6] [location=3504052..3504783]
172	161	80	79	60	0.493827	0.487654	0.372671	0.451384	2	lcl|NC_000913.3_cds_NP_414720.1_173 [gene=skp] [protein=periplasmic chaperone] [protein_id=NP_414720.1] [location=200482..200967]
634	164	81	75	67	0.490909	0.454545	0.408537	0.45133	2	lcl|NC_000913.3_cds_NP_415215.1_676 [gene=ybfP] [protein=lipoprotein] [protein_id=NP_415215.1] [location=715412..715906]
1072	102	45	50	44	0.436893	0.485437	0.431373	0.451234	2	lcl|NC_000913.3_cds_NP_415662.2_1121 [gene=ymfJ] [protein=e14 prophage; uncharacterized protein] [protein_id=NP_415662.2] [location=complement(1201776..1202084)]
938	413	201	197	162	0.485507	0.475845	0.392252	0.451201	2	lcl|NC_000913.3_cds_NP_415522.1_985 [gene=agp] [protein=glucose-1-phosphatase/inositol phosphatase] [protein_id=NP_415522.1] [location=1065585..1066826]
4083	348	164	168	140	0.469914	0.481375	0.402299	0.451196	2	lcl|NC_000913.3_cds_NP_418765.1_4262 [gene=mcrC] [protein=5-methylcytosine-specific restriction enzyme McrBC, subunit McrC] [protein_id=NP_418765.1] [location=complement(4576912..4577958)]
3112	136	55	71	59	0.40146	0.518248	0.433824	0.451177	2	lcl|NC_000913.3_cds_NP_417772.1_3251 [gene=rplP] [protein=50S ribosomal subunit protein L16] [protein_id=NP_417772.1] [location=complement(3448759..3449169)]
2223	385	192	167	163	0.497409	0.432642	0.423377	0.451143	2	lcl|NC_000913.3_cds_NP_416850.1_2332 [gene=intS] [protein=CPS-53 (KpLE1) prophage; putative prophage CPS-53 integrase] [protein_id=NP_416850.1] [location=2466545..2467702]
2150	238	110	114	99	0.460251	0.476987	0.415966	0.451068	2	lcl|NC_000913.3_cds_NP_416776.1_2258 [gene=yfbN] [protein=uncharacterized protein] [protein_id=NP_416776.1] [location=complement(2387710..2388426)]
1601	303	143	156	112	0.470395	0.513158	0.369637	0.451063	2	lcl|NC_000913.3_cds_NP_416211.1_1685 [gene=ydiP] [protein=putative DNA-binding transcriptional regulator] [protein_id=NP_416211.1] [location=complement(1778390..1779301)]
3416	357	160	171	153	0.446927	0.477654	0.428571	0.451051	2	lcl|NC_000913.3_cds_NP_418080.1_3570 [gene=waaU] [protein=lipopolysaccharide core biosynthesis] [protein_id=NP_418080.1] [location=complement(3798239..3799312)]
510	71	31	37	29	0.430556	0.513889	0.408451	0.450965	2	lcl|NC_000913.3_cds_NP_415086.1_547 [gene=essD] [protein=DLP12 prophage; putative phage lysis protein] [protein_id=NP_415086.1] [location=577398..577613]
1466	71	27	41	29	0.375	0.569444	0.408451	0.450965	2	lcl|NC_000913.3_cds_NP_416074.4_1545 [gene=essQ] [protein=Qin prophage; putative S lysis protein] [protein_id=NP_416074.4] [location=complement(1640370..1640585)]
3163	190	93	89	76	0.486911	0.465969	0.4	0.45096	2	lcl|NC_000913.3_cds_NP_417822.1_3302 [gene=ppiA] [protein=peptidyl-prolyl cis-trans isomerase A (rotamase A)] [protein_id=NP_417822.1] [location=complement(3491725..3492297)]
1195	349	165	165	143	0.471429	0.471429	0.409742	0.450866	2	lcl|NC_000913.3_cds_NP_415788.1_1253 [gene=sohB] [protein=inner membrane protein, S49 peptidase family protein] [protein_id=NP_415788.1] [location=1329332..1330381]
1781	366	182	174	140	0.495913	0.474114	0.382514	0.450847	2	lcl|NC_000913.3_cds_NP_416387.1_1866 [gene=torY] [protein=TMAO reductase III (TorYZ), cytochrome c-type subunit] [protein_id=NP_416387.1] [location=complement(1957032..1958132)]
494	210	101	106	78	0.478673	0.50237	0.371429	0.450824	2	lcl|NC_000913.3_cds_NP_415068.1_526 [gene=sfmZ] [protein=response regulator family protein] [protein_id=NP_415068.1] [location=complement(563848..564480)]
1417	176	81	90	68	0.457627	0.508475	0.386364	0.450822	2	lcl|NC_000913.3_cds_NP_416021.1_1491 [gene=ydeS] [protein=putative fimbrial-like adhesin protein] [protein_id=NP_416021.1] [location=complement(1588309..1588839)]
1207	108	59	43	45	0.541284	0.394495	0.416667	0.450815	2	lcl|NC_000913.3_cds_NP_415798.2_1265 [gene=yciH] [protein=initiation factor function partial mimic, SUI1 family] [protein_id=NP_415798.2] [location=1342658..1342984]
168	253	118	114	111	0.464567	0.448819	0.438735	0.450707	2	lcl|NC_000913.3_cds_NP_414716.1_169 [gene=ispU] [protein=undecaprenyl pyrophosphate synthase] [protein_id=NP_414716.1] [location=194903..195664]
1694	273	116	132	122	0.423358	0.481752	0.446886	0.450665	2	lcl|NC_000913.3_cds_NP_416304.1_1779 [gene=yeaM] [protein=putative DNA-binding transcriptional regulator] [protein_id=NP_416304.1] [location=complement(1874755..1875576)]
1870	216	102	114	77	0.470046	0.525346	0.356481	0.450624	2	lcl|NC_000913.3_cds_NP_416482.1_1958 [gene=zinT] [protein=zinc and cadmium binding protein, periplasmic] [protein_id=NP_416482.1] [location=2041375..2042025]
2691	458	202	221	197	0.440087	0.481481	0.430131	0.450567	2	lcl|NC_000913.3_cds_NP_417329.1_2813 [gene=ygeH] [protein=putative transcriptional regulator] [protein_id=NP_417329.1] [location=2992094..2993470]
40	256	134	116	97	0.521401	0.451362	0.378906	0.450556	2	lcl|NC_000913.3_cds_NP_414583.2_40 [gene=fixA] [protein=anaerobic carnitine reduction putative electron transfer flavoprotein subunit] [protein_id=NP_414583.2] [location=42403..43173]
3547	279	132	126	120	0.471429	0.45	0.430108	0.450512	2	lcl|NC_000913.3_cds_YP_026246.1_3705 [gene=hdfR] [protein=flhDC operon transcriptional repressor] [protein_id=YP_026246.1] [location=complement(3947128..3947967)]
1285	140	61	62	67	0.432624	0.439716	0.478571	0.450304	2	lcl|NC_000913.3_cds_NP_415876.1_1346 [gene=ydaT] [protein=Rac prophage; uncharacterized protein] [protein_id=NP_415876.1] [location=1420684..1421106]
3900	117	54	58	47	0.457627	0.491525	0.401709	0.450287	2	lcl|NC_000913.3_cds_NP_418568.2_4063 [gene=yjeI] [protein=DUF4156 family lipoprotein] [protein_id=NP_418568.2] [location=4372809..4373162]
2952	251	123	115	102	0.488095	0.456349	0.406375	0.450273	2	lcl|NC_000913.3_cds_NP_417610.1_3087 [gene=agaI] [protein=galactosamine-6-phosphate isomerase] [protein_id=NP_417610.1] [location=3286270..3287025]
1068	297	144	130	128	0.483221	0.436242	0.430976	0.450147	2	lcl|NC_000913.3_cds_NP_415657.1_1117 [gene=lit] [protein=T4 phage exclusion protein; cell death peptidase, e14 prophage] [protein_id=NP_415657.1] [location=1198695..1199588]
1037	180	84	85	75	0.464088	0.469613	0.416667	0.450123	2	lcl|NC_000913.3_cds_NP_415626.4_1086 [gene=ycfP] [protein=putative UPF0227 family esterase] [protein_id=NP_415626.4] [location=1165143..1165685]
407	123	50	67	50	0.403226	0.540323	0.406504	0.450017	2	lcl|NC_000913.3_cds_NP_414976.1_435 [gene=ybaV] [protein=putative competence-suppressing periplasmic helix-hairpin-helix DNA-binding protein] [protein_id=NP_414976.1] [location=463937..464308]
2690	163	69	86	66	0.420732	0.52439	0.404908	0.45001	2	lcl|NC_000913.3_cds_NP_417328.1_2812 [gene=ygeG] [protein=SycD-like chaperone family TPR-repeat-containing protein] [protein_id=NP_417328.1] [location=2991268..2991759]
3677	206	93	98	88	0.449275	0.47343	0.427184	0.449963	2	lcl|NC_000913.3_cds_NP_418344.3_3837 [gene=sodA] [protein=superoxide dismutase, Mn] [protein_id=NP_418344.3] [location=4100810..4101430]
2068	335	149	166	138	0.443452	0.494048	0.41194	0.449813	2	lcl|NC_000913.3_cds_NP_416691.1_2172 [gene=yejK] [protein=spermidine nucleoid-associated protein] [protein_id=NP_416691.1] [location=complement(2282940..2283947)]
3945	109	46	58	44	0.418182	0.527273	0.40367	0.449708	2	lcl|NC_000913.3_cds_NP_418610.4_4108 [gene=bsmA] [protein=bioflm peroxide resistance protein] [protein_id=NP_418610.4] [location=complement(4416441..4416770)]
1580	69	35	29	30	0.5	0.414286	0.434783	0.449689	2	lcl|NC_000913.3_cds_NP_416190.1_1664 [gene=ydhZ] [protein=uncharacterized protein] [protein_id=NP_416190.1] [location=complement(1754932..1755141)]
2964	172	87	83	63	0.50289	0.479769	0.366279	0.449646	2	lcl|NC_000913.3_cds_NP_417622.2_3099 [gene=yhbO] [protein=stress-resistance protein] [protein_id=NP_417622.2] [location=3298974..3299492]
1066	221	106	94	99	0.477477	0.423423	0.447964	0.449622	2	lcl|NC_000913.3_cds_NP_415655.1_1115 [gene=ymfD] [protein=e14 prophage; putative SAM-dependent methyltransferase] [protein_id=NP_415655.1] [location=complement(1196867..1197532)]
69	201	93	102	77	0.460396	0.50495	0.383085	0.449477	2	lcl|NC_000913.3_cds_NP_414613.1_70 [gene=leuD] [protein=3-isopropylmalate dehydratase small subunit] [protein_id=NP_414613.1] [location=complement(78848..79453)]
4047	92	51	37	37	0.548387	0.397849	0.402174	0.44947	2	lcl|NC_000913.3_cds_YP_588476.1_4220 [gene=sgcB] [protein=putative enzyme IIB component of PTS] [protein_id=YP_588476.1] [location=complement(4530255..4530533)]
3641	236	112	112	95	0.472574	0.472574	0.402542	0.44923	2	lcl|NC_000913.3_cds_NP_418308.1_3801 [gene=yihL] [protein=putative DNA-binding transcriptional regulator] [protein_id=NP_418308.1] [location=4060447..4061157]
1088	78	36	34	36	0.455696	0.43038	0.461538	0.449205	2	lcl|NC_000913.3_cds_NP_415682.1_1143 [gene=ycgZ] [protein=RcsB connector protein for regulation of biofilm and acid-resistance] [protein_id=NP_415682.1] [location=1215789..1216025]
3648	308	150	140	126	0.485437	0.453074	0.409091	0.449201	2	lcl|NC_000913.3_cds_NP_418315.3_3808 [gene=yihR] [protein=putative sulphoquinovose mutarotase] [protein_id=NP_418315.3] [location=complement(4069475..4070401)]
959	452	202	230	178	0.445916	0.507726	0.393805	0.449149	2	lcl|NC_000913.3_cds_NP_415544.1_1007 [gene=ycdT] [protein=diguanylate cyclase, membrane-anchored] [protein_id=NP_415544.1] [location=1092876..1094234]
3209	78	40	32	34	0.506329	0.405063	0.435897	0.449097	2	lcl|NC_000913.3_cds_NP_417869.1_3348 [gene=feoC] [protein=putative DNA-binding transcriptional regulator] [protein_id=NP_417869.1] [location=3542728..3542964]
1924	415	163	210	187	0.391827	0.504808	0.450602	0.449079	2	lcl|NC_000913.3_cds_NP_416541.1_2022 [gene=wzxB] [protein=putative polisoprenol-linked O-antigen transporter] [protein_id=NP_416541.1] [location=complement(2108337..2109584)]
584	317	145	150	133	0.455975	0.471698	0.419558	0.449077	2	lcl|NC_000913.3_cds_NP_415162.4_626 [gene=ybeF] [protein=LysR family putative transcriptional regulator] [protein_id=NP_415162.4] [location=complement(660425..661378)]
1425	340	171	173	115	0.501466	0.507331	0.338235	0.449011	2	lcl|NC_000913.3_cds_NP_416033.1_1502 [gene=lsrB] [protein=autoinducer 2-binding protein] [protein_id=NP_416033.1] [location=1605051..1606073]
934	199	93	100	76	0.465	0.5	0.38191	0.44897	2	lcl|NC_000913.3_cds_NP_415518.1_981 [gene=torD] [protein=TorA-maturation chaperone] [protein_id=NP_415518.1] [location=1061799..1062398]
1069	375	154	188	164	0.409574	0.5	0.437333	0.448969	2	lcl|NC_000913.3_cds_NP_415658.1_1118 [gene=intE] [protein=e14 prophage; putative integrase] [protein_id=NP_415658.1] [location=complement(1199679..1200806)]
2653	147	76	76	47	0.513514	0.513514	0.319728	0.448918	2	lcl|NC_000913.3_cds_NP_417291.1_2774 [gene=csdE] [protein=CsdA-binding activator; Fe-S protein] [protein_id=NP_417291.1] [location=2944542..2944985]
3957	104	60	41	40	0.571429	0.390476	0.384615	0.44884	2	lcl|NC_000913.3_cds_NP_418622.1_4120 [gene=priB] [protein=primosomal protein N] [protein_id=NP_418622.1] [location=4425520..4425834]
3794	165	66	79	78	0.39759	0.475904	0.472727	0.44874	2	lcl|NC_000913.3_cds_NP_418463.4_3955 [gene=ubiC] [protein=chorismate--pyruvate lyase] [protein_id=NP_418463.4] [location=4252506..4253003]
1010	313	141	157	124	0.449045	0.5	0.396166	0.448404	2	lcl|NC_000913.3_cds_NP_415599.1_1059 [gene=flgJ] [protein=flagellar rod assembly protein and murein hydrolase; flagellum-specific muramidase] [protein_id=NP_415599.1] [location=1137371..1138312]
870	319	158	157	115	0.49375	0.490625	0.360502	0.448292	2	lcl|NC_000913.3_cds_NP_415456.4_917 [gene=ssuA] [protein=aliphatic sulfonate ABC transporter periplasmic binding protein] [protein_id=NP_415456.4] [location=complement(995985..996944)]
2482	96	46	42	42	0.474227	0.43299	0.4375	0.448239	2	lcl|NC_000913.3_cds_NP_417108.4_2596 [gene=ratB] [protein=UPF0125 family protein] [protein_id=NP_417108.4] [location=complement(2754008..2754298)]
1265	302	138	147	122	0.455446	0.485149	0.403974	0.448189	2	lcl|NC_000913.3_cds_NP_415855.1_1326 [gene=abgR] [protein=putative DNA-binding transcriptional regulator of abgABT operon] [protein_id=NP_415855.1] [location=1404741..1405649]
1427	96	44	46	40	0.453608	0.474227	0.416667	0.448167	2	lcl|NC_000913.3_cds_NP_416035.1_1504 [gene=lsrG] [protein=autoinducer-2 (AI-2) degrading protein LsrG] [protein_id=NP_416035.1] [location=1606999..1607289]
4027	41	15	22	19	0.357143	0.52381	0.463415	0.448122	2	lcl|NC_000913.3_cds_YP_001491548.1_4194 [gene=ythA] [protein=uncharacterized protein] [protein_id=YP_001491548.1] [location=4506448..4506573]
3191	134	65	53	63	0.481481	0.392593	0.470149	0.448074	2	lcl|NC_000913.3_cds_NP_417851.4_3330 [gene=hofP] [protein=DNA catabolic protein] [protein_id=NP_417851.4] [location=complement(3520615..3521019)]
2780	96	52	41	37	0.536082	0.42268	0.385417	0.44806	2	lcl|NC_000913.3_cds_NP_417428.2_2908 [gene=yggU] [protein=UPF0235 family protein] [protein_id=NP_417428.2] [location=3096383..3096673]
1509	314	139	156	128	0.44127	0.495238	0.407643	0.44805	2	lcl|NC_000913.3_cds_NP_416121.1_1593 [gene=ydgH] [protein=DUF1471 family periplasmic protein] [protein_id=NP_416121.1] [location=1678427..1679371]
3393	195	100	89	74	0.510204	0.454082	0.379487	0.447924	2	lcl|NC_000913.3_cds_NP_418058.1_3547 [gene=mtlR] [protein=mannitol operon repressor] [protein_id=NP_418058.1] [location=3775572..3776159]
1972	105	44	53	45	0.415094	0.5	0.428571	0.447889	2	lcl|NC_000913.3_cds_NP_416589.2_2071 [gene=yegR] [protein=uncharacterized protein] [protein_id=NP_416589.2] [location=complement(2167989..2168306)]
186	140	70	62	57	0.496454	0.439716	0.407143	0.447771	2	lcl|NC_000913.3_cds_NP_414733.1_187 [gene=arfB] [protein=alternative stalled-ribosome rescue factor B; peptidyl-tRNA hydrolase, ribosome-attached] [protein_id=NP_414733.1] [location=214833..215255]
1749	76	29	41	33	0.376623	0.532468	0.434211	0.447767	2	lcl|NC_000913.3_cds_NP_416356.1_1834 [gene=holE] [protein=DNA polymerase III, theta subunit] [protein_id=NP_416356.1] [location=1925108..1925338]
2106	207	96	101	82	0.461538	0.485577	0.396135	0.44775	2	lcl|NC_000913.3_cds_NP_416732.4_2212 [gene=yfaT] [protein=DUF1175 family protein, putative host defense protein] [protein_id=NP_416732.4] [location=complement(2334336..2334959)]
1477	76	36	35	32	0.467532	0.454545	0.421053	0.44771	2	lcl|NC_000913.3_cds_NP_416087.1_1558 [gene=dicC] [protein=Qin prophage; DNA-binding transcriptional regulator for DicB] [protein_id=NP_416087.1] [location=complement(1647620..1647850)]
874	866	379	450	335	0.43714	0.519031	0.386836	0.447669	2	lcl|NC_000913.3_cds_NP_415460.1_921 [gene=elfC] [protein=putative outer membrane fimbrial subunit export usher protein] [protein_id=NP_415460.1] [location=999216..1001816]
1120	146	64	73	60	0.435374	0.496599	0.410959	0.447644	2	lcl|NC_000913.3_cds_NP_415714.1_1177 [gene=ycgY] [protein=uncharacterized protein] [protein_id=NP_415714.1] [location=1245160..1245600]
1087	403	194	180	168	0.480198	0.445545	0.416873	0.447539	2	lcl|NC_000913.3_cds_NP_415681.1_1142 [gene=bluF] [protein=anti-repressor for YcgE, blue light-responsive; FAD-binding; inactive c-di-GMP phosphodiesterase-like EAL domain protein] [protein_id=NP_415681.1] [location=complement(1214264..1215475)]
1007	260	137	112	101	0.524904	0.429119	0.388462	0.447495	2	lcl|NC_000913.3_cds_NP_415596.1_1056 [gene=flgG] [protein=flagellar component of cell-distal portion of basal-body rod] [protein_id=NP_415596.1] [location=1134729..1135511]
671	240	120	103	100	0.497925	0.427386	0.416667	0.447326	2	lcl|NC_000913.3_cds_NP_415258.1_718 [gene=mngR] [protein=transcriptional repressor for the mannosyl-D-glycerate catabolic operon] [protein_id=NP_415258.1] [location=complement(765153..765875)]
1237	430	225	187	166	0.522042	0.433875	0.386047	0.447321	2	lcl|NC_000913.3_cds_NP_415826.1_1295 [gene=ycjN] [protein=putative ABC sugar transporter periplasmic binding protein] [protein_id=NP_415826.1] [location=1371909..1373201]
1809	167	77	73	75	0.458333	0.434524	0.449102	0.44732	2	lcl|NC_000913.3_cds_NP_416415.1_1894 [gene=ftnB] [protein=ferritin B, putative ferrous iron reservoir] [protein_id=NP_416415.1] [location=1986925..1987428]
2493	357	163	175	142	0.455307	0.488827	0.397759	0.447298	2	lcl|NC_000913.3_cds_NP_417119.1_2607 [gene=rnlA] [protein=CP4-57 prophage; RNase LS] [protein_id=NP_417119.1] [location=2765918..2766991]
3193	179	82	78	81	0.455556	0.433333	0.452514	0.447134	2	lcl|NC_000913.3_cds_NP_417853.1_3332 [gene=hofN] [protein=DNA catabolic putative fimbrial assembly protein] [protein_id=NP_417853.1] [location=complement(3521433..3521972)]
2650	305	134	151	125	0.437908	0.493464	0.409836	0.44707	2	lcl|NC_000913.3_cds_NP_417288.1_2771 [gene=gcvA] [protein=glycine cleavage system transcriptional activator; autorepressor] [protein_id=NP_417288.1] [location=complement(2941650..2942567)]
2670	229	102	104	102	0.443478	0.452174	0.445415	0.447022	2	lcl|NC_000913.3_cds_NP_417308.1_2791 [gene=mutH] [protein=methyl-directed mismatch repair protein] [protein_id=NP_417308.1] [location=2969662..2970351]
1356	138	63	70	53	0.453237	0.503597	0.384058	0.446964	2	lcl|NC_000913.3_cds_NP_415955.2_1426 [gene=hicB] [protein=antitoxin for the HicAB toxin-antitoxin system] [protein_id=NP_415955.2] [location=1509508..1509924]
1005	402	199	208	133	0.493797	0.516129	0.330846	0.446924	2	lcl|NC_000913.3_cds_NP_415594.1_1054 [gene=flgE] [protein=flagellar hook protein] [protein_id=NP_415594.1] [location=1132574..1133782]
985	191	97	90	70	0.505208	0.46875	0.366492	0.446817	2	lcl|NC_000913.3_cds_NP_415574.1_1034 [gene=yceI] [protein=periplasmic high pH-inducible lipid-binding protein] [protein_id=NP_415574.1] [location=complement(1117901..1118476)]
3717	106	52	46	45	0.485981	0.429907	0.424528	0.446805	2	lcl|NC_000913.3_cds_NP_418385.1_3877 [gene=frwB] [protein=putative enzyme IIB component of PTS] [protein_id=NP_418385.1] [location=4143624..4143944]
1590	62	33	24	27	0.52381	0.380952	0.435484	0.446749	2	lcl|NC_000913.3_cds_NP_416200.2_1674 [gene=ydiH] [protein=uncharacterized protein] [protein_id=NP_416200.2] [location=complement(1764934..1765122)]
2740	109	50	53	44	0.454545	0.481818	0.40367	0.446678	2	lcl|NC_000913.3_cds_NP_417386.1_2867 [gene=zapA] [protein=FtsZ stabilizer] [protein_id=NP_417386.1] [location=3055612..3055941]
2381	206	102	100	75	0.492754	0.483092	0.364078	0.446641	2	lcl|NC_000913.3_cds_NP_417008.1_2495 [gene=yfgM] [protein=ancillary SecYEG translocon subunit; putative anti-RcsB factor] [protein_id=NP_417008.1] [location=complement(2638663..2639283)]
1164	215	102	100	87	0.472222	0.462963	0.404651	0.446612	2	lcl|NC_000913.3_cds_NP_415758.1_1222 [gene=ychE] [protein=UPF0056 family inner membrane protein] [protein_id=NP_415758.1] [location=1298598..1299245]
3908	377	172	185	149	0.455026	0.489418	0.395225	0.446557	2	lcl|NC_000913.3_cds_NP_418574.1_4071 [gene=ampC] [protein=penicillin-binding protein; beta-lactamase, intrinsically weak] [protein_id=NP_418574.1] [location=complement(4377811..4378944)]
2395	171	82	79	69	0.476744	0.459302	0.403509	0.446518	2	lcl|NC_000913.3_cds_NP_417022.1_2509 [gene=hscB] [protein=HscA co-chaperone, J domain-containing protein Hsc56; IscU-specific chaperone HscAB] [protein_id=NP_417022.1] [location=complement(2658952..2659467)]
3744	121	54	61	48	0.442623	0.5	0.396694	0.446439	2	lcl|NC_000913.3_cds_NP_418413.1_3904 [gene=rplL] [protein=50S ribosomal subunit protein L7/L12] [protein_id=NP_418413.1] [location=4180560..4180925]
2750	298	135	131	134	0.451505	0.438127	0.449664	0.446432	2	lcl|NC_000913.3_cds_NP_417396.4_2878 [gene=ygfI] [protein=putative DNA-binding transcriptional regulator] [protein_id=NP_417396.4] [location=complement(3066277..3067173)]
1127	363	178	158	151	0.489011	0.434066	0.415978	0.446352	2	lcl|NC_000913.3_cds_NP_415721.1_1184 [gene=ychF] [protein=catalase inhibitor protein; ATPase, K+-dependent, ribosome-associated] [protein_id=NP_415721.1] [location=complement(1256721..1257812)]
1102	133	62	64	53	0.462687	0.477612	0.398496	0.446265	2	lcl|NC_000913.3_cds_NP_415696.1_1159 [gene=pliG] [protein=periplasmic inhibitor of g-type lysozyme] [protein_id=NP_415696.1] [location=complement(1227071..1227472)]
2623	263	129	111	113	0.488636	0.420455	0.429658	0.44625	2	lcl|NC_000913.3_cds_NP_417261.1_2744 [gene=mazG] [protein=nucleoside triphosphate pyrophosphohydrolase] [protein_id=NP_417261.1] [location=complement(2909894..2910685)]
2536	142	60	69	62	0.41958	0.482517	0.43662	0.446239	2	lcl|NC_000913.3_cds_NP_417174.1_2657 [gene=yqaA] [protein=COG1238 family inner membrane protein] [protein_id=NP_417174.1] [location=complement(2816512..2816940)]
2442	216	96	95	99	0.442396	0.437788	0.458333	0.446173	2	lcl|NC_000913.3_cds_NP_417067.1_2556 [gene=rseA] [protein=anti-sigma factor] [protein_id=NP_417067.1] [location=complement(2708754..2709404)]
3452	272	127	131	107	0.465201	0.479853	0.393382	0.446146	2	lcl|NC_000913.3_cds_NP_418117.1_3608 [gene=nlpA] [protein=cytoplasmic membrane lipoprotein-28] [protein_id=NP_418117.1] [location=complement(3839175..3839993)]
2447	293	144	126	123	0.489796	0.428571	0.419795	0.446054	2	lcl|NC_000913.3_cds_NP_417072.4_2561 [gene=yfiE] [protein=putative DNA-binding transcriptional regulator] [protein_id=NP_417072.4] [location=complement(2714439..2715320)]
141	234	111	101	102	0.47234	0.429787	0.435897	0.446008	2	lcl|NC_000913.3_cds_NP_414688.1_142 [gene=sfsA] [protein=sugar fermentation stimulation protein A] [protein_id=NP_414688.1] [location=complement(160782..161486)]
1450	228	122	92	92	0.532751	0.401747	0.403509	0.446002	2	lcl|NC_000913.3_cds_NP_416058.1_1527 [gene=rspR] [protein=transcriptional repressor for rspAB] [protein_id=NP_416058.1] [location=1628352..1629038]
1895	157	74	79	58	0.468354	0.5	0.369427	0.445927	2	lcl|NC_000913.3_cds_NP_416513.1_1992 [gene=sbmC] [protein=DNA gyrase inhibitor] [protein_id=NP_416513.1] [location=complement(2080789..2081262)]
1082	184	86	84	77	0.464865	0.454054	0.418478	0.445799	2	lcl|NC_000913.3_cds_NP_415676.1_1136 [gene=pinE] [protein=e14 prophage; site-specific DNA recombinase] [protein_id=NP_415676.1] [location=1209685..1210239]
1688	427	214	187	171	0.5	0.436916	0.400468	0.445795	2	lcl|NC_000913.3_cds_NP_416298.1_1773 [gene=yeaH] [protein=UPF0229 family protein] [protein_id=NP_416298.1] [location=1868955..1870238]
2356	181	90	81	72	0.494505	0.445055	0.39779	0.445783	2	lcl|NC_000913.3_cds_NP_416983.1_2470 [gene=hyfH] [protein=hydrogenase 4, Fe-S subunit] [protein_id=NP_416983.1] [location=2610164..2610709]
35	261	125	127	98	0.477099	0.484733	0.375479	0.44577	2	lcl|NC_000913.3_cds_NP_414578.2_35 [gene=caiD] [protein=carnitinyl-CoA dehydratase] [protein_id=NP_414578.2] [location=complement(35377..36162)]
1573	534	251	248	216	0.469159	0.463551	0.404494	0.445735	2	lcl|NC_000913.3_cds_NP_416183.1_1657 [gene=ydhS] [protein=putative oxidoreductase] [protein_id=NP_416183.1] [location=1747131..1748735]
829	205	101	93	81	0.490291	0.451456	0.395122	0.445623	2	lcl|NC_000913.3_cds_NP_415415.1_876 [gene=dmsB] [protein=dimethyl sulfoxide reductase, anaerobic, subunit B] [protein_id=NP_415415.1] [location=943414..944031]
1519	502	243	239	190	0.483101	0.475149	0.378486	0.445579	2	lcl|NC_000913.3_cds_NP_416131.1_1603 [gene=ydgA] [protein=DUF945 family protein] [protein_id=NP_416131.1] [location=1689852..1691360]
2241	1197	526	591	484	0.439065	0.493322	0.404344	0.445577	2	lcl|NC_000913.3_cds_NP_416871.1_2355 [gene=evgS] [protein=hybrid sensory histidine kinase in two-component regulatory system with EvgA] [protein_id=NP_416871.1] [location=2484374..2487967]
751	42	17	20	20	0.395349	0.465116	0.47619	0.445552	2	lcl|NC_000913.3_cds_YP_009029995.1_798 [gene=mntS] [protein=Mn(2)-response protein, MntR-repressed] [protein_id=YP_009029995.1] [location=complement(852869..852997)]
831	208	93	111	75	0.444976	0.5311	0.360577	0.445551	2	lcl|NC_000913.3_cds_NP_415417.1_878 [gene=ycaC] [protein=putative isochorismatase family hydrolase] [protein_id=NP_415417.1] [location=complement(944931..945557)]
3418	232	110	101	100	0.472103	0.433476	0.431034	0.445538	2	lcl|NC_000913.3_cds_NP_418082.1_3572 [gene=waaY] [protein=lipopolysaccharide core biosynthesis protein] [protein_id=NP_418082.1] [location=complement(3800267..3800965)]
1589	122	62	54	48	0.504065	0.439024	0.393443	0.445511	2	lcl|NC_000913.3_cds_NP_416199.1_1673 [gene=sufA] [protein=Fe-S cluster assembly protein] [protein_id=NP_416199.1] [location=complement(1764018..1764386)]
3803	235	110	114	91	0.466102	0.483051	0.387234	0.445462	2	lcl|NC_000913.3_cds_NP_418472.1_3964 [gene=yjbM] [protein=uncharacterized protein] [protein_id=NP_418472.1] [location=4260599..4261306]
1101	122	63	59	42	0.512195	0.479675	0.344262	0.445377	2	lcl|NC_000913.3_cds_NP_415695.1_1158 [gene=ycgJ] [protein=uncharacterized protein] [protein_id=NP_415695.1] [location=1226600..1226968]
2397	128	72	55	45	0.55814	0.426357	0.351562	0.445353	2	lcl|NC_000913.3_cds_NP_417024.1_2511 [gene=iscU] [protein=iron-sulfur cluster assembly scaffold protein] [protein_id=NP_417024.1] [location=complement(2659903..2660289)]
1872	265	132	121	102	0.496241	0.454887	0.384906	0.445344	2	lcl|NC_000913.3_cds_NP_416484.2_1960 [gene=mtfA] [protein=anti-repressor for DgsA(Mlc)] [protein_id=NP_416484.2] [location=2043651..2044448]
750	527	249	267	189	0.471591	0.505682	0.358634	0.445302	2	lcl|NC_000913.3_cds_NP_415336.1_797 [gene=opgE] [protein=OPG biosynthetic transmembrane phosphoethanolamine transferase] [protein_id=NP_415336.1] [location=complement(851014..852597)]
4076	286	142	131	110	0.494774	0.456446	0.384615	0.445278	2	lcl|NC_000913.3_cds_NP_418753.3_4252 [gene=yjiK] [protein=SdiA-regulated family putative membrane-anchored protein; putative phytase-like esterase] [protein_id=NP_418753.3] [location=complement(4562743..4563603)]
851	60	31	22	28	0.508197	0.360656	0.466667	0.445173	2	lcl|NC_000913.3_cds_NP_415437.1_898 [gene=ycaR] [protein=peroxide and acid resistance protein, UPF0434 family] [protein_id=NP_415437.1] [location=970673..970855]
2584	379	170	185	152	0.447368	0.486842	0.401055	0.445089	2	lcl|NC_000913.3_cds_NP_417222.1_2705 [gene=nlpD] [protein=activator of AmiC murein hydrolase activity, lipoprotein] [protein_id=NP_417222.1] [location=complement(2867614..2868753)]
14	376	189	170	144	0.501326	0.450928	0.382979	0.445078	2	lcl|NC_000913.3_cds_NP_414556.1_14 [gene=dnaJ] [protein=chaperone Hsp40, DnaK co-chaperone] [protein_id=NP_414556.1] [location=14168..15298]
3666	582	283	250	245	0.48542	0.428816	0.420962	0.445066	2	lcl|NC_000913.3_cds_NP_418333.1_3826 [gene=frvR] [protein=putative frv operon regulator; contains a PTS EIIA domain] [protein_id=NP_418333.1] [location=complement(4088107..4089855)]
1089	90	39	38	44	0.428571	0.417582	0.488889	0.445014	2	lcl|NC_000913.3_cds_NP_415683.1_1144 [gene=ymgA] [protein=RcsB connector protein for regulation of biofilm] [protein_id=NP_415683.1] [location=1216068..1216340]
1275	269	119	124	117	0.440741	0.459259	0.434944	0.444981	2	lcl|NC_000913.3_cds_NP_415865.1_1336 [gene=recT] [protein=Rac prophage; recombination and repair protein] [protein_id=NP_415865.1] [location=complement(1413984..1414793)]
2182	296	130	131	135	0.43771	0.441077	0.456081	0.444956	2	lcl|NC_000913.3_cds_NP_416808.1_2290 [gene=yfcI] [protein=transposase_31 family protein] [protein_id=NP_416808.1] [location=complement(2422649..2423539)]
1096	57	26	27	24	0.448276	0.465517	0.421053	0.444949	2	lcl|NC_000913.3_cds_YP_001165314.1_1152 [gene=ymgI] [protein=uncharacterized protein] [protein_id=YP_001165314.1] [location=complement(1222990..1223163)]
490	230	102	127	79	0.441558	0.549784	0.343478	0.44494	2	lcl|NC_000913.3_cds_NP_415064.1_522 [gene=sfmC] [protein=putative periplasmic pilus chaperone] [protein_id=NP_415064.1] [location=558974..559666]
2148	323	141	163	128	0.435185	0.503086	0.396285	0.444852	2	lcl|NC_000913.3_cds_NP_416774.2_2256 [gene=yfbL] [protein=putative M28A family peptidase] [protein_id=NP_416774.2] [location=2385860..2386831]
3415	419	159	206	195	0.378571	0.490476	0.465394	0.444814	2	lcl|NC_000913.3_cds_NP_418079.1_3569 [gene=waaL] [protein=O-antigen ligase] [protein_id=NP_418079.1] [location=3796948..3798207]
1808	329	172	155	113	0.521212	0.469697	0.343465	0.444791	2	lcl|NC_000913.3_cds_NP_416414.1_1893 [gene=araF] [protein=L-arabinose ABC transporter periplasmic binding protein] [protein_id=NP_416414.1] [location=complement(1985139..1986128)]
2052	84	46	33	34	0.541176	0.388235	0.404762	0.444725	2	lcl|NC_000913.3_cds_YP_588461.1_2156 [gene=yeiW] [protein=UPF0153 cysteine cluster protein] [protein_id=YP_588461.1] [location=complement(2265041..2265295)]
3706	105	53	45	43	0.5	0.424528	0.409524	0.444684	2	lcl|NC_000913.3_cds_NP_418373.1_3866 [gene=metJ] [protein=transcriptional repressor, S-adenosylmethionine-binding] [protein_id=NP_418373.1] [location=complement(4128078..4128395)]
2516	99	49	46	38	0.49	0.46	0.383838	0.444613	2	lcl|NC_000913.3_cds_NP_417153.1_2636 [gene=ygaV] [protein=tributyltin-inducible repressor of ygaVP] [protein_id=NP_417153.1] [location=2797211..2797510]
1852	207	94	98	85	0.451923	0.471154	0.410628	0.444568	2	lcl|NC_000913.3_cds_NP_416461.1_1939 [gene=rcsA] [protein=transcriptional regulator of colanic acid capsular biosynthesis] [protein_id=NP_416461.1] [location=2023968..2024591]
3759	90	44	44	33	0.483516	0.483516	0.366667	0.444567	2	lcl|NC_000913.3_cds_NP_418428.1_3919 [gene=hupA] [protein=HU, DNA-binding transcriptional regulator, alpha subunit] [protein_id=NP_418428.1] [location=4200281..4200553]
3046	156	79	73	57	0.503185	0.464968	0.365385	0.444512	2	lcl|NC_000913.3_cds_NP_417704.1_3182 [gene=argR] [protein=l-arginine-responsive arginine metabolism regulon transcriptional regulator] [protein_id=NP_417704.1] [location=3384703..3385173]
3981	318	159	147	119	0.498433	0.460815	0.374214	0.444487	2	lcl|NC_000913.3_cds_NP_418648.1_4145 [gene=ytfQ] [protein=galactofuranose ABC transporter periplasmic binding protein] [protein_id=NP_418648.1] [location=4449962..4450918]
1255	537	228	276	213	0.423792	0.513011	0.396648	0.444484	2	lcl|NC_000913.3_cds_NP_415845.2_1316 [gene=mppA] [protein=murein tripeptide (L-ala-gamma-D-glutamyl-meso-DAP) transporter subunit] [protein_id=NP_415845.2] [location=1393227..1394840]
2776	138	73	64	48	0.52518	0.460432	0.347826	0.444479	2	lcl|NC_000913.3_cds_NP_417424.1_2904 [gene=yqgF] [protein=putative Holliday junction resolvase] [protein_id=NP_417424.1] [location=3093500..3093916]
1739	165	82	83	56	0.493976	0.5	0.339394	0.444457	2	lcl|NC_000913.3_cds_NP_416346.4_1824 [gene=msrC] [protein=free methionine-(R)-sulfoxide reductase] [protein_id=NP_416346.4] [location=complement(1915631..1916128)]
2463	15	6	10	5	0.375	0.625	0.333333	0.444444	2	lcl|NC_000913.3_cds_NP_417089.1_2577 [gene=pheL] [protein=pheA gene leader peptide] [protein_id=NP_417089.1] [location=2737599..2737646]
527	457	214	227	169	0.467249	0.495633	0.369803	0.444228	2	lcl|NC_000913.3_cds_NP_415104.1_568 [gene=cusC] [protein=copper/silver efflux system, outer membrane component] [protein_id=NP_415104.1] [location=595600..596973]
2301	289	136	125	125	0.468966	0.431034	0.432526	0.444175	2	lcl|NC_000913.3_cds_NP_416930.1_2415 [gene=amiA] [protein=N-acetylmuramoyl-l-alanine amidase I] [protein_id=NP_416930.1] [location=2552352..2553221]
406	623	298	299	234	0.477564	0.479167	0.375602	0.444111	2	lcl|NC_000913.3_cds_NP_414975.1_434 [gene=ppiD] [protein=periplasmic folding chaperone, has an inactive PPIase domain] [protein_id=NP_414975.1] [location=461915..463786]
2604	244	118	106	102	0.481633	0.432653	0.418033	0.444106	2	lcl|NC_000913.3_cds_NP_417242.1_2725 [gene=cysH] [protein=phosphoadenosine phosphosulfate reductase; PAPS reductase, thioredoxin dependent] [protein_id=NP_417242.1] [location=complement(2887578..2888312)]
2349	205	103	88	83	0.5	0.427184	0.404878	0.444021	2	lcl|NC_000913.3_cds_NP_416976.4_2463 [gene=hyfA] [protein=hydrogenase 4, 4Fe-4S subunit] [protein_id=NP_416976.4] [location=2601201..2601818]
1539	211	101	98	83	0.476415	0.462264	0.393365	0.444015	2	lcl|NC_000913.3_cds_NP_416150.1_1623 [gene=nth] [protein=DNA glycosylase and apyrimidinic (AP) lyase (endonuclease III)] [protein_id=NP_416150.1] [location=1711523..1712158]
2485	413	180	205	166	0.434783	0.495169	0.401937	0.443963	2	lcl|NC_000913.3_cds_NP_417111.1_2599 [gene=intA] [protein=CP4-57 prophage; integrase] [protein_id=NP_417111.1] [location=2756159..2757400]
3014	163	78	71	69	0.47561	0.432927	0.423313	0.44395	2	lcl|NC_000913.3_cds_NP_417671.1_3149 [gene=ptsN] [protein=sugar-specific enzyme IIA component of PTS] [protein_id=NP_417671.1] [location=3346578..3347069]
3819	154	75	68	63	0.483871	0.43871	0.409091	0.443891	2	lcl|NC_000913.3_cds_NP_418487.1_3980 [gene=soxR] [protein=redox-sensitive transcriptional activator of soxS; autorepressor] [protein_id=NP_418487.1] [location=4277469..4277933]
3656	145	69	69	56	0.472603	0.472603	0.386207	0.443804	2	lcl|NC_000913.3_cds_NP_418323.1_3816 [gene=dtd] [protein=D-tyr-tRNA(Tyr) deacylase] [protein_id=NP_418323.1] [location=4077015..4077452]
335	320	158	153	116	0.492212	0.476636	0.3625	0.443782	2	lcl|NC_000913.3_cds_NP_414899.2_361 [gene=tauA] [protein=taurine ABC transporter periplasmic binding protein] [protein_id=NP_414899.2] [location=385232..386194]
3018	242	107	118	98	0.440329	0.485597	0.404959	0.443628	2	lcl|NC_000913.3_cds_NP_417675.1_3153 [gene=mtgA] [protein=biosynthetic peptidoglycan transglycosylase] [protein_id=NP_417675.1] [location=complement(3349081..3349809)]
201	251	116	124	95	0.460317	0.492063	0.378486	0.443622	2	lcl|NC_000913.3_cds_NP_414748.1_202 [gene=gloB] [protein=hydroxyacylglutathione hydrolase] [protein_id=NP_414748.1] [location=complement(234027..234782)]
2640	251	121	124	90	0.480159	0.492063	0.358566	0.443596	2	lcl|NC_000913.3_cds_NP_417278.4_2761 [gene=ygdG] [protein=Ssb-binding protein, misidentified as ExoIX] [protein_id=NP_417278.4] [location=2931055..2931810]
3453	97	42	48	40	0.428571	0.489796	0.412371	0.443579	2	lcl|NC_000913.3_cds_YP_588471.1_3609 [gene=yicS] [protein=putative periplasmic protein] [protein_id=YP_588471.1] [location=3840215..3840508]
3822	430	180	206	187	0.417633	0.477958	0.434884	0.443492	2	lcl|NC_000913.3_cds_NP_418490.1_3983 [gene=yjcF] [protein=pentapeptide repeats protein] [protein_id=NP_418490.1] [location=complement(4281783..4283075)]
995	194	91	86	82	0.466667	0.441026	0.42268	0.443458	2	lcl|NC_000913.3_cds_NP_415584.1_1044 [gene=rimJ] [protein=ribosomal-protein-S5-alanine N-acetyltransferase] [protein_id=NP_415584.1] [location=1125562..1126146]
2417	327	169	153	114	0.515244	0.466463	0.348624	0.443444	2	lcl|NC_000913.3_cds_NP_417043.1_2531 [gene=yphF] [protein=putative sugar ABC transporter periplasmic binding protein] [protein_id=NP_417043.1] [location=complement(2678384..2679367)]
937	418	192	201	164	0.458234	0.479714	0.392344	0.443431	2	lcl|NC_000913.3_cds_NP_415521.1_984 [gene=yccE] [protein=uncharacterized protein] [protein_id=NP_415521.1] [location=1064036..1065292]
1922	388	162	193	162	0.416452	0.496144	0.417526	0.443374	2	lcl|NC_000913.3_cds_NP_416539.1_2020 [gene=wbbH] [protein=O-antigen polymerase] [protein_id=NP_416539.1] [location=complement(2106060..2107226)]
3793	306	146	157	105	0.47557	0.511401	0.343137	0.443369	2	lcl|NC_000913.3_cds_NP_418461.1_3953 [gene=malM] [protein=maltose regulon periplasmic protein] [protein_id=NP_418461.1] [location=4249554..4250474]
2228	164	69	79	71	0.418182	0.478788	0.432927	0.443299	2	lcl|NC_000913.3_cds_NP_416858.1_2340 [gene=yfdN] [protein=CPS-53 (KpLE1) prophage; uncharacterized protein] [protein_id=NP_416858.1] [location=complement(2472387..2472881)]
962	328	140	153	144	0.425532	0.465046	0.439024	0.443201	2	lcl|NC_000913.3_cds_NP_415548.1_1011 [gene=ycdU] [protein=putative inner membrane protein] [protein_id=NP_415548.1] [location=1095843..1096829]
4000	131	55	63	57	0.416667	0.477273	0.435115	0.443018	2	lcl|NC_000913.3_cds_NP_418669.1_4165 [gene=yjgH] [protein=UPF0131 family protein] [protein_id=NP_418669.1] [location=complement(4472814..4473209)]
1999	1210	528	579	502	0.436003	0.478117	0.414876	0.442999	2	lcl|NC_000913.3_cds_NP_416621.1_2101 [gene=yehI] [protein=DUF4132 domain-containing protein] [protein_id=NP_416621.1] [location=2200279..2203911]
2707	192	92	74	90	0.476684	0.38342	0.46875	0.442951	2	lcl|NC_000913.3_cds_NP_417353.1_2834 [gene=mocA] [protein=CTP:molybdopterin cytidylyltransferase] [protein_id=NP_417353.1] [location=3015160..3015738]
1678	347	163	157	142	0.468391	0.451149	0.409222	0.442921	2	lcl|NC_000913.3_cds_NP_416288.1_1763 [gene=ydjJ] [protein=putative Zn-dependent NAD(P)-binding oxidoreductase] [protein_id=NP_416288.1] [location=complement(1857790..1858833)]
3423	265	124	111	118	0.466165	0.417293	0.445283	0.442914	2	lcl|NC_000913.3_cds_NP_418087.1_3577 [gene=waaP] [protein=kinase that phosphorylates core heptose of lipopolysaccharide] [protein_id=NP_418087.1] [location=complement(3805153..3805950)]
2612	259	111	123	111	0.426923	0.473077	0.428571	0.442857	2	lcl|NC_000913.3_cds_NP_417250.4_2733 [gene=ygcR] [protein=putative flavoprotein] [protein_id=NP_417250.4] [location=complement(2895776..2896555)]
534	122	62	52	49	0.504065	0.422764	0.401639	0.442823	2	lcl|NC_000913.3_cds_NP_415111.1_575 [gene=ybdF] [protein=DUF419 family protein] [protein_id=NP_415111.1] [location=complement(605518..605886)]
975	177	80	79	77	0.449438	0.44382	0.435028	0.442762	2	lcl|NC_000913.3_cds_NP_415563.1_1024 [gene=ymdB] [protein=O-acetyl-ADP-ribose deacetylase; RNase III inhibitor during cold shock; putative cardiolipin synthase C regulatory subunit] [protein_id=NP_415563.1] [location=1105820..1106353]
1993	826	361	414	323	0.436518	0.500605	0.391041	0.442721	2	lcl|NC_000913.3_cds_NP_416612.1_2094 [gene=yehB] [protein=putative outer membrane protein] [protein_id=NP_416612.1] [location=complement(2188430..2190910)]
1813	165	81	71	68	0.487952	0.427711	0.412121	0.442595	2	lcl|NC_000913.3_cds_NP_416418.1_1898 [gene=ftnA] [protein=ferritin iron storage protein (cytoplasmic)] [protein_id=NP_416418.1] [location=1988716..1989213]
2767	43	20	20	18	0.454545	0.454545	0.418605	0.442565	2	lcl|NC_000913.3_cds_NP_417414.2_2895 [gene=yqgB] [protein=uncharacterized protein] [protein_id=NP_417414.2] [location=complement(3085920..3086051)]
2698	159	84	63	65	0.525	0.39375	0.408805	0.442518	2	lcl|NC_000913.3_cds_NP_417344.1_2825 [gene=xdhC] [protein=xanthine dehydrogenase, Fe-S binding subunit] [protein_id=NP_417344.1] [location=3003489..3003968]
957	672	291	318	284	0.432392	0.472511	0.422619	0.442507	2	lcl|NC_000913.3_cds_NP_415542.1_1005 [gene=pgaB] [protein=poly-beta-1,6-N-acetyl-D-glucosamine (PGA) N-deacetylase outer membrane export lipoprotein] [protein_id=NP_415542.1] [location=complement(1087839..1089857)]
2567	153	77	65	62	0.5	0.422078	0.405229	0.442436	2	lcl|NC_000913.3_cds_NP_417205.1_2688 [gene=hycA] [protein=regulator of the transcriptional regulator FhlA] [protein_id=NP_417205.1] [location=complement(2849974..2850435)]
3533	147	71	63	62	0.47973	0.425676	0.421769	0.442391	2	lcl|NC_000913.3_cds_NP_418198.1_3691 [gene=mioC] [protein=FMN-binding protein MioC] [protein_id=NP_418198.1] [location=complement(3926012..3926455)]
561	300	139	130	130	0.461794	0.431894	0.433333	0.44234	2	lcl|NC_000913.3_cds_NP_415136.1_602 [gene=ybdO] [protein=putative DNA-binding transcriptional regulator] [protein_id=NP_415136.1] [location=complement(636716..637618)]
2900	104	44	60	35	0.419048	0.571429	0.336538	0.442338	2	lcl|NC_000913.3_cds_NP_417554.1_3033 [gene=higB] [protein=mRNA interferase toxin of the HigB-HigA toxin-antitoxin system] [protein_id=NP_417554.1] [location=complement(3234141..3234455)]
1978	150	74	71	55	0.490066	0.470199	0.366667	0.442311	2	lcl|NC_000913.3_cds_NP_416597.1_2079 [gene=gatA] [protein=galactitol-specific enzyme IIA component of PTS] [protein_id=NP_416597.1] [location=complement(2174597..2175049)]
944	196	98	90	73	0.497462	0.456853	0.372449	0.442255	2	lcl|NC_000913.3_cds_NP_415528.1_991 [gene=rutE] [protein=putative malonic semialdehyde reductase] [protein_id=NP_415528.1] [location=complement(1070365..1070955)]
3069	294	144	133	114	0.488136	0.450847	0.387755	0.442246	2	lcl|NC_000913.3_cds_NP_417728.4_3207 [gene=yhdJ] [protein=DNA adenine methyltransferase, SAM-dependent] [protein_id=NP_417728.4] [location=3411653..3412537]
3081	190	81	98	74	0.424084	0.513089	0.389474	0.442215	2	lcl|NC_000913.3_cds_NP_417741.1_3220 [gene=tsaC] [protein=tRNA(ANN) t(6)A37 threonylcarbamoyladenosine modification protein, threonine-dependent ADP-forming ATPase] [protein_id=NP_417741.1] [location=complement(3430843..3431415)]
3013	95	53	40	34	0.552083	0.416667	0.357895	0.442215	2	lcl|NC_000913.3_cds_NP_417670.1_3148 [gene=hpf] [protein=ribosome hibernation promoting factor HPF; stabilizes 100S dimers] [protein_id=NP_417670.1] [location=3346173..3346460]
878	236	96	129	89	0.405063	0.544304	0.377119	0.442162	2	lcl|NC_000913.3_cds_NP_415464.4_925 [gene=ycbF] [protein=putative periplasmic pilin chaperone] [protein_id=NP_415464.4] [location=1003947..1004657]
1175	239	101	132	85	0.420833	0.55	0.355649	0.442161	2	lcl|NC_000913.3_cds_NP_415768.1_1233 [gene=tonB] [protein=membrane spanning protein in TonB-ExbB-ExbD transport complex] [protein_id=NP_415768.1] [location=1311089..1311808]
408	132	64	57	55	0.481203	0.428571	0.416667	0.442147	2	lcl|NC_000913.3_cds_NP_414977.1_436 [gene=fadM] [protein=long-chain acyl-CoA thioesterase III] [protein_id=NP_414977.1] [location=464402..464800]
2679	230	114	99	93	0.493506	0.428571	0.404348	0.442142	2	lcl|NC_000913.3_cds_NP_417317.1_2800 [gene=ygeA] [protein=Asp/Glu_racemase family protein] [protein_id=NP_417317.1] [location=complement(2979943..2980635)]
1811	28	9	16	13	0.310345	0.551724	0.464286	0.442118	2	lcl|NC_000913.3_cds_YP_002791245.1_1896 [gene=azuC] [protein=acid-inducible small membrane-associated protein] [protein_id=YP_002791245.1] [location=complement(1987873..1987959)]
1394	71	31	29	35	0.430556	0.402778	0.492958	0.442097	2	lcl|NC_000913.3_cds_NP_415998.4_1468 [gene=bdm] [protein=biofilm-dependent modulation protein] [protein_id=NP_415998.4] [location=complement(1556065..1556280)]
1584	138	70	66	48	0.503597	0.47482	0.347826	0.442081	2	lcl|NC_000913.3_cds_NP_416194.1_1668 [gene=sufE] [protein=sulfur acceptor protein] [protein_id=NP_416194.1] [location=complement(1758874..1759290)]
1369	221	100	102	92	0.45045	0.459459	0.41629	0.442067	2	lcl|NC_000913.3_cds_NP_415967.2_1439 [gene=mcbR] [protein=colanic acid and biofilm gene transcriptional regulator, MqsR-controlled] [protein_id=NP_415967.2] [location=1520262..1520927]
1415	304	130	152	122	0.42623	0.498361	0.401316	0.441969	2	lcl|NC_000913.3_cds_NP_416019.1_1489 [gene=ydeQ] [protein=putative fimbrial-like adhesin protein] [protein_id=NP_416019.1] [location=complement(1586820..1587734)]
1272	71	33	29	33	0.458333	0.402778	0.464789	0.441967	2	lcl|NC_000913.3_cds_NP_415862.4_1333 [gene=ydaQ] [protein=Rac prophage; conserved protein] [protein_id=NP_415862.4] [location=complement(1413237..1413452)]
474	261	119	128	100	0.454198	0.48855	0.383142	0.441963	2	lcl|NC_000913.3_cds_NP_415048.1_506 [gene=allE] [protein=S-ureidoglycine aminohydrolase] [protein_id=NP_415048.1] [location=complement(543261..544046)]
3119	209	99	94	85	0.471429	0.447619	0.406699	0.441915	2	lcl|NC_000913.3_cds_NP_417779.1_3258 [gene=rplC] [protein=50S ribosomal subunit protein L3] [protein_id=NP_417779.1] [location=complement(3452297..3452926)]
314	203	94	94	82	0.460784	0.460784	0.403941	0.441837	2	lcl|NC_000913.3_cds_NP_414876.1_339 [gene=lacA] [protein=thiogalactoside acetyltransferase] [protein_id=NP_414876.1] [location=complement(361249..361860)]
135	246	106	125	96	0.42915	0.506073	0.390244	0.441822	2	lcl|NC_000913.3_cds_NP_414682.1_136 [gene=yadV] [protein=putative periplasmic pilin chaperone] [protein_id=NP_414682.1] [location=complement(155461..156201)]
[truncated: 3,570 more rows]

## Sheet: (4)Yeast
(4) The similarities of yeast frame translations (aligned by FrameAlign)
No	Length	sAA12	sAA13	sAA23	S12	S13	S23	Average	Gaps	Description
[truncated: 5,893 more rows]

## Sheet: (5)Human
(5) The similarities of human frame translations (aligned by FrameAlign)
[truncated: 71,858 more rows]

[truncated: 7 more sheets: (6)Chimpanzee, (7)Mouse, (8)Xenopus, (9)Zebrafish, (10)Fruitfly, (11)Nematode, (12)Arabidopsis]
