# Supplementary material for: Frameshift and wild-type proteins are often highly similar because the genetic code and genomes were optimized for frameshift tolerance
Source: BMC Genomics. 2022 Jun 2;23:416. doi: 10.1186/s12864-022-08435-6 (PMC9164415; doi:10.1186/s12864-022-08435-6)
Supplement: Supplementary file 1 — Additional file 1: Table S1a. Frame similarities aligned by ClustalW or MSA. (1) The summary of the similarities of natural or simulated proteins and their frameshifts aligned by ClustalW or MSA (Table 2). (2) The similarities of random frame translations (aligned by ClustalW). (3) The similarities of random frame translations (aligned by MSA). (4) The similarities of E. coli frame translations (aligned by ClustalW). (5) The similarities of yeast frame translations (aligned by ClustalW). (6) The similarities of human frame translations (aligned by ClustalW). (7) The similarities of chimpanzee frame translations (aligned by ClustalW). (8) The similarities of mouse frame translations (aligned by ClustalW). (9) The similarities of Xenopus frame translations (aligned by ClustalW). (10) The similarities of zebrafish frame translations (aligned by ClustalW). (11) The similarities of fruit fly frame translations (aligned by ClustalW). (12) The similarities of nematode frame translations (aligned by ClustalW). (13) The similarities of Arabidopsis frame translations (aligned by ClustalW). Table S1b. Frame similarities aligned by FrameAlign. (1) The summary of the similarities of natural or simulated proteins and their frameshifts aligned by FrameAlign (Table 3). (2) The similarities of random translations (aligned by FrameAlign). (3) The similarities of E. coli frame translations (aligned by FrameAlign). (4) The similarities of yeast frame translations (aligned by FrameAlign). (5) The similarities of human frame translations (aligned by FrameAlign). (6) The similarities of chimpanzee frame translations (aligned by FrameAlign). (7) The similarities of mouse frame translations (aligned by FrameAlign). (8) The similarities of Xenopus frame translations (aligned by FrameAlign). (9) The similarities of zebrafish frame translations (aligned by FrameAlign). (10) The similarities of fruit fly frame translations (aligned by FrameAlign). (11) The similarities of nematode frame transla [file 12864_2022_8435_MOESM1_ESM.zip › Table S1c-The computation process of the frame similarities for zebrafish vegfaa.xlsx]

## Sheet: (1)ClustalW
	Table S1c. The frame similarity computation process for zebrafish vegfaa
	(1) The three frame translations are aligned by ClustalW
	Frame 1 vs frame 2					Frame 1 vs frame 3					Frame 2 vs frame 3
	(1) Sites FSS>=0			101		(1) Sites FSS>=0			95		(1) Sites FSS>=0			93		Average
	(2) Total Sites			193		(2) Total Sites			193		(2) Total Sites			193
	(3) Similarity =(1)/(2)			0.523316		(3) Similarity =(1)/(2)			0.492228		(3) Similarity =(1)/(2)			0.481865		0.499136
	Site	AA1	AA2	FSS		Site	AA1	AA2	FSS		Site	AA1	AA2	FSS
	0	-	M	-1		0	-	-	-1		0	M	-	-1
	1	W	N	-36		1	W	-	-1		1	N	-	-1
	2	T	L	-13		2	T	E	-1		2	L	E	-28
	3	W	V	-26		3	W	L	-7		3	V	L	18
	4	L	V	18		4	L	G	-44		4	V	G	-33
	5	F	Y	51		5	F	C	-8		5	Y	C	-5
	6	I	L	28		6	I	L	28		6	L	L	40
	7	W	I	-18		7	W	F	36		7	I	F	10
	8	Y	Q	-17		8	Y	D	-28		8	Q	D	9
	9	S	L	-21		9	S	T	15		9	L	T	-13
	10	Y	F	51		10	Y	V	-11		10	F	V	1
	11	F	L	20		11	F	I	10		11	L	I	28
	12	S	A	11		12	S	S	22		12	A	S	11
	13	R	A	-6		13	R	R	47		13	A	R	-6
	14	L	L	40		14	L	G	-44		14	L	G	-44
	15	S	L	-21		15	S	S	22		15	L	S	-21
	16	S	H	-2		16	S	P	4		16	H	P	-11
	17	I	L	28		17	I	P	-26		17	L	P	-23
	18	C	S	1		18	C	S	1		18	S	S	22
	19	L	A	-12		19	L	V	18		19	A	V	1
	20	L	V	18		20	L	C	-15		20	V	C	0
	21	K	K	32		21	K	C	-28		21	K	C	-28
	22	R	-	-1		22	R	K	27		22	-	K	-1
	23	L	A	-12		23	L	G	-44		23	A	G	5
	24	P	A	3		24	P	C	-31		24	A	C	5
	25	T	H	-3		25	T	P	1		25	H	P	-11
	26	Y	I	-7		26	Y	H	22		26	I	H	-22
	27	P	P	76		27	P	T	1		27	P	T	1
	28	K	K	32		28	K	Q	15		28	K	Q	15
	29	K	E	12		29	K	R	27		29	E	R	4
	30	G	G	66		30	G	R	-10		30	G	R	-10
	31	E	G	-8		31	E	G	-8		31	G	G	66
	32	R	K	27		32	R	K	27		32	K	K	32
	33	A	S	11		33	A	E	0		33	S	E	2
	34	K	K	32		34	K	Q	15		34	K	Q	15
	35	M	N	-22		35	M	K	-14		35	N	K	8
	36	M	D	-30		36	M	W	-10		36	D	W	-52
	37	W	V	-26		37	W	C	-10		37	V	C	0
	38	F	I	10		38	F	D	-45		38	I	D	-38
	39	P	P	76		39	P	S	4		39	P	S	4
	40	S	F	-28		40	S	L	-21		40	F	L	20
	41	W	M	-10		41	W	H	-8		41	M	H	-13
	42	M	D	-30		42	M	G	-35		42	D	G	1
	43	C	V	0		43	C	C	115		43	V	C	0
	44	I	Y	-7		44	I	V	31		44	Y	V	-11
	45	K	K	32		45	K	K	32		45	K	K	32
	46	R	K	27		46	R	K	27		46	K	K	32
	47	V	S	-10		47	V	E	-19		47	S	E	2
	48	R	A	-6		48	R	C	-22		48	A	C	5
	49	A	C	5		49	A	V	1		49	C	V	0
	50	R	K	27		50	R	Q	15		50	K	Q	15
	51	P	T	1		51	P	D	-7		51	T	D	0
	52	E	R	4		52	E	P	-5		52	R	P	-9
	53	S	E	2		53	S	-	-1		53	E	-	-1
	54	C	L	-15		54	C	-	-1		54	L	-	-1
	55	W	L	-7		55	W	-	-1		55	L	-	-1
	56	S	V	-10		56	S	R	-2		56	V	R	-20
	57	T	D	0		57	T	A	6		57	D	A	-3
	58	S	I	-18		58	S	A	11		58	I	A	-8
	59	S	I	-18		59	S	G	4		59	I	G	-45
	60	R	Q	15		60	R	R	47		60	Q	R	15
	61	S	E	2		61	S	H	-2		61	E	H	4
	62	I	Y	-7		62	I	H	-22		62	Y	H	22
	63	P	P	76		63	P	P	76		63	P	P	76
	64	-	D	-1		64	-	G	-1		64	D	G	1
	65	-	E	-1		65	-	V	-1		65	E	V	-19
	66	M	I	25		66	M	S	-14		66	I	S	-18
	67	R	E	4		67	R	R	47		67	E	R	4
	68	S	H	-2		68	S	W	-33		68	H	W	-8
	69	S	T	15		69	S	D	5		69	T	D	0
	70	T	Y	-19		70	T	R	-2		70	Y	R	-18
	71	R	I	-24		71	R	A	-6		71	I	A	-8
	72	T	P	1		72	T	H	-3		72	P	H	-11
	73	S	S	22		73	S	V	-10		73	S	V	-10
	74	R	C	-22		74	R	H	6		74	C	H	-13
	75	P	V	-18		75	P	P	76		75	V	P	-18
	76	V	V	34		76	V	V	34		76	V	V	34
	77	W	L	-7		77	W	L	-7		77	L	L	40
	78	F	M	16		78	F	C	-8		78	M	C	-9
	79	S	R	-2		79	S	G	4		79	R	G	-10
	80	C	C	115		80	C	S	1		80	C	S	1
	81	A	A	24		81	A	H	-8		81	A	H	-8
	82	V	G	-33		82	V	A	1		82	G	A	5
	83	Q	C	-24		83	Q	L	-16		83	C	L	-15
	84	D	C	-32		84	D	C	-32		84	C	C	115
	85	A	N	-3		85	A	R	-6		85	N	R	3
	86	V	D	-29		86	V	M	16		86	D	M	-30
	87	M	E	-20		87	M	L	28		87	E	L	-28
	88	M	A	-7		88	M	K	-14		88	A	K	-4
	89	R	L	-22		89	R	W	-16		89	L	W	-7
	90	R	E	4		90	R	W	-16		90	E	W	-43
	91	S	C	1		91	S	G	4		91	C	G	-20
	92	N	V	-22		92	N	A	-3		92	V	A	1
	93	A	P	3		93	A	R	-6		93	P	R	-9
	94	S	T	15		94	S	M	-14		94	T	M	-6
	95	R	E	4		95	R	R	47		95	E	R	4
	96	-	-	-1		96	-	P	-1		96	-	P	-1
	97	Q	T	0		97	Q	D	9		97	T	D	0
	98	R	R	47		98	R	R	47		98	R	R	47
	99	H	N	12		99	H	D	4		99	N	D	22
	100	E	V	-19		100	E	T	-1		100	V	T	0
	101	T	T	25		101	T	K	1		101	T	K	1
	102	S	M	-14		102	S	R	-2		102	M	R	-17
	103	L	E	-28		103	L	H	-19		103	E	H	4
	104	W	V	-26		104	W	Y	41		104	V	Y	-11
	105	R	L	-22		105	R	G	-10		105	L	G	-44
	106	C	R	-22		106	C	G	-20		106	R	G	-10
	107	C	V	0		107	C	A	5		107	V	A	1
	108	G	K	-11		108	G	A	5		108	K	A	-4
	109	S	Q	2		109	S	G	4		109	Q	G	-10
	110	S	R	-2		110	S	Q	2		110	R	Q	15
	111	N	V	-22		111	N	A	-3		111	V	A	1
	112	A	S	11		112	A	T	6		112	S	T	15
	113	Y	Q	-17		113	Y	R	-18		113	Q	R	15
	114	R	H	6		114	R	I	-24		114	H	I	-22
	115	S	N	9		115	S	A	11		115	N	A	-3
	116	I	F	10		116	I	A	-8		116	F	A	-23
	117	I	Q	-19		117	I	K	-21		117	Q	K	15
	118	F	L	20		118	F	F	70		118	L	F	20
	119	S	S	22		119	S	S	22		119	S	S	22
	120	W	F	36		120	W	A	-36		120	F	A	-23
	121	V	T	0		121	V	E	-19		121	T	E	-1
	122	S	E	2		122	S	F	-28		122	E	F	-39
	123	Q	H	12		123	Q	H	12		123	H	H	60
	124	N	T	5		124	N	R	3		124	T	R	-2
	125	T	K	1		125	T	T	25		125	K	T	1
	126	P	C	-31		126	P	H	-11		126	C	H	-13
	127	S	E	2		127	S	Q	2		127	E	Q	17
	128	V	C	0		128	V	V	34		128	C	V	0
	129	N	R	3		129	N	W	-36		129	R	W	-16
	130	A	P	3		130	A	M	-7		130	P	M	-24
	131	G	K	-11		131	G	Q	-10		131	K	Q	15
	132	Q	A	-2		132	Q	A	-2		132	A	A	24
	133	R	E	4		133	R	K	27		133	E	K	12
	134	Q	V	-15		134	Q	G	-10		134	V	G	-33
	135	K	K	32		135	K	R	27		135	K	R	27
	136	S	A	11		136	S	S	22		136	A	S	11
	137	K	K	32		137	K	Q	15		137	K	Q	15
	138	Q	K	15		138	Q	S	2		138	K	S	1
	139	R	E	4		139	R	K	27		139	E	K	12
	140	K	N	8		140	K	E	12		140	N	E	9
	141	K	H	6		141	K	R	27		141	H	R	6
	142	T	C	-5		142	T	K	1		142	C	K	-28
	143	T	E	-1		143	T	P	1		143	E	P	-5
	144	V	P	-18		144	V	L	18		144	P	L	-23
	145	S	C	1		145	S	W	-33		145	C	W	-10
	146	L	S	-21		146	L	A	-12		146	S	A	11
	147	A	E	0		147	A	L	-12		147	E	L	-28
	148	Q	R	15		148	Q	L	-16		148	R	L	-22
	149	R	R	47		149	R	R	47		149	R	R	47
	150	E	K	12		150	E	E	36		150	K	E	12
	151	G	R	-10		151	G	K	-11		151	R	K	27
	152	S	L	-21		152	S	E	2		152	L	E	-28
	153	A	Y	-22		153	A	A	24		153	Y	A	-22
	154	C	V	0		154	C	L	-15		154	V	L	18
	155	M	Q	-10		155	M	V	16		155	Q	V	-15
	156	C	D	-32		156	C	C	115		156	D	C	-32
	157	R	P	-9		157	R	A	-6		157	P	A	3
	158	T	L	-13		158	T	G	-11		158	L	G	-44
	159	P	T	1		159	P	P	76		159	T	P	1
	160	S	C	1		160	S	P	4		160	C	P	-31
	161	P	K	-6		161	P	H	-11		161	K	H	6
	162	V	C	0		162	V	L	18		162	C	L	-15
	163	N	S	9		163	N	K	8		163	S	K	1
	164	A	C	5		164	A	M	-7		164	C	M	-9
	165	P	K	-6		165	P	L	-23		165	K	L	-21
	166	A	F	-23		166	A	L	-12		166	F	L	20
	167	N	T	5		167	N	Q	7		167	T	Q	0
	168	S	Q	2		168	S	I	-18		168	Q	I	-19
	169	H	M	-13		169	H	H	60		169	M	H	-13
	170	K	Q	15		170	K	T	1		170	Q	T	0
	171	-	-	-1		171	-	N	-1		171	-	N	-1
	172	C	C	115		172	C	A	5		172	C	A	5
	173	N	K	8		173	N	M	-22		173	K	M	-14
	174	A	S	11		174	A	Q	-2		174	S	Q	2
	175	S	R	-2		175	S	V	-10		175	R	V	-20
	176	P	Q	-2		176	P	Q	-2		176	Q	Q	27
	177	D	L	-40		177	D	T	0		177	L	T	-13
	178	N	E	9		178	N	T	5		178	E	T	-1
	179	L	L	40		179	L	W	-7		179	L	W	-7
	180	S	N	9		180	S	V	-10		180	N	V	-22
	181	K	E	12		181	K	K	32		181	E	K	12
	182	T	R	-2		182	T	R	-2		182	R	R	47
	183	K	T	1		183	K	K	32		183	T	K	1
	184	E	C	-30		184	E	N	9		184	C	N	-18
	185	L	R	-22		185	L	L	40		185	R	L	-22
	186	A	C	5		186	A	Q	-2		186	C	Q	-24
	187	D	E	27		187	D	M	-30		187	E	M	-20
	188	V	K	-17		188	V	W	-26		188	K	W	-35
	189	K	P	-6		189	K	K	32		189	P	K	-6
	190	S	R	-2		190	S	A	11		190	R	A	-6
	191	Q	W	-27		191	Q	K	15		191	W	K	-35
	192	D	-	-1		192	D	M	-30		192	-	M	-1

## Sheet: (2)FrameAlign
	Table S1c. The frame similarity computation process for zebrafish vegfaa
	(2) The three frame translations are aligned by FrameAlign
	Frame 1 vs frame 2					Frame 1 vs frame 3					Frame 2 vs frame 3
	(1) Sites FSS>=0			99		(1) Sites FSS>=0			93		(1) Sites FSS>=0			76		Average
	(2) Total Sites			189		(2) Total Sites			189		(2) Total Sites			188
	(3) Similarity =(1)/(2)			0.52381		(3) Similarity =(1)/(2)			0.492063		(3) Similarity =(1)/(2)			0.404255		0.473376
	Site	AA1	AA2	FSS		Site	AA1	AA2	FSS		Site	AA1	AA2	FSS
	0	M	W	-10		0	M	-	-1		0	W	E	-43
	1	N	T	5		1	N	E	9		1	T	L	-13
	2	L	W	-7		2	L	L	40		2	W	G	-40
	3	V	L	18		3	V	G	-33		3	L	C	-15
	4	V	F	1		4	V	C	0		4	F	L	20
	5	Y	I	-7		5	Y	L	0		5	I	F	10
	6	L	W	-7		6	L	F	20		6	W	D	-52
	7	I	Y	-7		7	I	D	-38		7	Y	T	-19
	8	Q	S	2		8	Q	T	0		8	S	V	-10
	9	L	Y	0		9	L	V	18		9	Y	I	-7
	10	F	F	70		10	F	I	10		10	F	S	-28
	11	L	S	-21		11	L	S	-21		11	S	R	-2
	12	A	R	-6		12	A	R	-6		12	R	G	-10
	13	A	L	-12		13	A	G	5		13	L	S	-21
	14	L	S	-21		14	L	S	-21		14	S	P	4
	15	L	S	-21		15	L	P	-23		15	S	P	4
	16	H	I	-22		16	H	P	-11		16	I	S	-18
	17	L	C	-15		17	L	S	-21		17	C	V	0
	18	S	L	-21		18	S	V	-10		18	L	C	-15
	19	A	L	-12		19	A	C	5		19	L	C	-15
	20	V	K	-17		20	V	C	0		20	K	K	32
	21	K	R	27		21	K	K	32		21	R	G	-10
	22	A	L	-12		22	A	G	5		22	L	C	-15
	23	A	P	3		23	A	C	5		23	P	P	76
	24	H	T	-3		24	H	P	-11		24	T	H	-3
	25	I	Y	-7		25	I	H	-22		25	Y	T	-19
	26	P	P	76		26	P	T	1		26	P	Q	-2
	27	K	K	32		27	K	Q	15		27	K	R	27
	28	E	K	12		28	E	R	4		28	K	R	27
	29	G	G	66		29	G	R	-10		29	G	G	66
	30	G	E	-8		30	G	G	66		30	E	K	12
	31	K	R	27		31	K	K	32		31	R	E	4
	32	S	A	11		32	S	E	2		32	A	Q	-2
	33	K	K	32		33	K	Q	15		33	K	K	32
	34	N	M	-22		34	N	K	8		34	M	W	-10
	35	D	M	-30		35	D	W	-52		35	M	C	-9
	36	V	W	-26		36	V	C	0		36	W	D	-52
	37	I	F	10		37	I	D	-38		37	F	S	-28
	38	P	P	76		38	P	S	4		38	P	L	-23
	39	F	S	-28		39	F	L	20		39	S	H	-2
	40	M	W	-10		40	M	H	-13		40	W	G	-40
	41	D	M	-30		41	D	G	1		41	M	C	-9
	42	V	C	0		42	V	C	0		42	C	V	0
	43	Y	I	-7		43	Y	V	-11		43	I	K	-21
	44	K	K	32		44	K	K	32		44	K	K	32
	45	K	R	27		45	K	K	32		45	R	E	4
	46	S	V	-10		46	S	E	2		46	V	C	0
	47	A	R	-6		47	A	C	5		47	R	V	-20
	48	C	A	5		48	C	V	0		48	A	Q	-2
	49	K	R	27		49	K	Q	15		49	R	D	-3
	50	T	P	1		50	T	D	0		50	P	P	76
	51	R	E	4		51	R	P	-9		51	E	R	4
	52	E	S	2		52	E	R	4		52	S	A	11
	53	L	C	-15		53	L	A	-12		53	C	A	5
	54	L	W	-7		54	L	A	-12		54	W	G	-40
	55	V	S	-10		55	V	G	-33		55	S	R	-2
	56	D	T	0		56	D	R	-3		56	T	H	-3
	57	I	S	-18		57	I	H	-22		57	S	H	-2
	58	I	S	-18		58	I	H	-22		58	S	P	4
	59	Q	R	15		59	Q	P	-2		59	R	G	-10
	60	E	S	2		60	E	G	-8		60	S	V	-10
	61	Y	I	-7		61	Y	V	-11		61	I	S	-18
	62	P	P	76		62	P	S	4		62	P	R	-9
	63	D	M	-30		63	D	R	-3		63	M	W	-10
	64	E	R	4		64	E	W	-43		64	R	D	-3
	65	I	S	-18		65	I	D	-38		65	S	R	-2
	66	E	S	2		66	E	R	4		66	S	A	11
	67	H	T	-3		67	H	A	-8		67	T	H	-3
	68	T	R	-2		68	T	H	-3		68	R	V	-20
	69	Y	T	-19		69	Y	V	-11		69	T	H	-3
	70	I	S	-18		70	I	H	-22		70	S	P	4
	71	P	R	-9		71	P	P	76		71	R	V	-20
	72	S	P	4		72	S	V	-10		72	P	L	-23
	73	C	V	0		73	C	L	-15		73	V	C	0
	74	V	W	-26		74	V	C	0		74	W	G	-40
	75	V	F	1		75	V	G	-33		75	F	S	-28
	76	L	S	-21		76	L	S	-21		76	S	H	-2
	77	M	C	-9		77	M	H	-13		77	C	A	5
	78	R	A	-6		78	R	A	-6		78	A	L	-12
	79	C	V	0		79	C	L	-15		79	V	C	0
	80	A	Q	-2		80	A	C	5		80	Q	R	15
	81	G	D	1		81	G	R	-10		81	D	M	-30
	82	C	A	5		82	C	M	-9		82	A	L	-12
	83	C	V	0		83	C	L	-15		83	V	K	-17
	84	N	M	-22		84	N	K	8		84	M	W	-10
	85	D	M	-30		85	D	W	-52		85	M	W	-10
	86	E	R	4		86	E	W	-43		86	R	G	-10
	87	A	R	-6		87	A	G	5		87	R	A	-6
	88	L	S	-21		88	L	A	-12		88	S	R	-2
	89	E	N	9		89	E	R	4		89	N	M	-22
	90	C	A	5		90	C	M	-9		90	A	R	-6
	91	V	S	-10		91	V	R	-20		91	S	P	4
	92	P	R	-9		92	P	P	76		92	R	D	-3
	93	T	Q	0		93	T	D	0		93	Q	R	15
	94	E	R	4		94	E	R	4		94	R	D	-3
	95	T	H	-3		95	T	D	0		95	H	T	-3
	96	R	E	4		96	R	T	-2		96	E	K	12
	97	N	T	5		97	N	K	8		97	T	R	-2
	98	V	S	-10		98	V	R	-20		98	S	H	-2
	99	T	L	-13		99	T	H	-3		99	L	Y	0
	100	M	W	-10		100	M	Y	-2		100	W	G	-40
	101	E	R	4		101	E	G	-8		101	R	G	-10
	102	V	C	0		102	V	G	-33		102	C	A	5
	103	L	C	-15		103	L	A	-12		103	C	A	5
	104	R	G	-10		104	R	A	-6		104	G	G	66
	105	V	S	-10		105	V	G	-33		105	S	Q	2
	106	K	S	1		106	K	Q	15		106	S	A	11
	107	Q	N	7		107	Q	A	-2		107	N	T	5
	108	R	A	-6		108	R	T	-2		108	A	R	-6
	109	V	Y	-11		109	V	R	-20		109	Y	I	-7
	110	S	R	-2		110	S	I	-18		110	R	A	-6
	111	Q	S	2		111	Q	A	-2		111	S	A	11
	112	H	I	-22		112	H	A	-8		112	I	K	-21
	113	N	I	-28		113	N	K	8		113	I	F	10
	114	F	F	70		114	F	F	70		114	F	S	-28
	115	Q	S	2		115	Q	S	2		115	S	A	11
	116	L	W	-7		116	L	A	-12		116	W	E	-43
	117	S	V	-10		117	S	E	2		117	V	F	1
	118	F	S	-28		118	F	F	70		118	S	H	-2
	119	T	Q	0		119	T	H	-3		119	Q	R	15
	120	E	N	9		120	E	R	4		120	N	T	5
	121	H	T	-3		121	H	T	-3		121	T	H	-3
	122	T	P	1		122	T	H	-3		122	P	Q	-2
	123	K	S	1		123	K	Q	15		123	S	V	-10
	124	C	V	0		124	C	V	0		124	V	W	-26
	125	E	N	9		125	E	W	-43		125	N	M	-22
	126	C	A	5		126	C	M	-9		126	A	Q	-2
	127	R	G	-10		127	R	Q	15		127	G	A	5
	128	P	Q	-2		128	P	A	3		128	Q	K	15
	129	K	R	27		129	K	K	32		129	R	G	-10
	130	A	Q	-2		130	A	G	5		130	Q	R	15
	131	E	K	12		131	E	R	4		131	K	S	1
	132	V	S	-10		132	V	S	-10		132	S	Q	2
	133	K	K	32		133	K	Q	15		133	K	S	1
	134	A	Q	-2		134	A	S	11		134	Q	K	15
	135	K	R	27		135	K	K	32		135	R	E	4
	136	K	K	32		136	K	E	12		136	K	R	27
	137	E	K	12		137	E	R	4		137	K	K	32
	138	N	T	5		138	N	K	8		138	T	P	1
	139	H	T	-3		139	H	P	-11		139	T	L	-13
	140	C	V	0		140	C	L	-15		140	V	W	-26
	141	E	S	2		141	E	W	-43		141	S	A	11
	142	P	L	-23		142	P	A	3		142	L	L	40
	143	C	A	5		143	C	L	-15		143	A	L	-12
	144	S	Q	2		144	S	L	-21		144	Q	R	15
	145	E	R	4		145	E	R	4		145	R	E	4
	146	R	E	4		146	R	E	4		146	E	K	12
	147	R	G	-10		147	R	K	27		147	G	E	-8
	148	K	S	1		148	K	E	12		148	S	A	11
	149	R	A	-6		149	R	A	-6		149	A	L	-12
	150	L	C	-15		150	L	L	40		150	C	V	0
	151	Y	M	-2		151	Y	V	-11		151	M	C	-9
	152	V	C	0		152	V	C	0		152	C	A	5
	153	Q	R	15		153	Q	A	-2		153	R	G	-10
	154	D	T	0		154	D	G	1		154	T	P	1
	155	P	P	76		155	P	P	76		155	P	P	76
	156	L	S	-21		156	L	P	-23		156	S	H	-2
	157	T	P	1		157	T	H	-3		157	P	L	-23
	158	C	V	0		158	C	L	-15		158	V	K	-17
	159	K	N	8		159	K	K	32		159	N	M	-22
	160	C	A	5		160	C	M	-9		160	A	L	-12
	161	S	P	4		161	S	L	-21		161	P	L	-23
	162	C	A	5		162	C	L	-15		162	A	Q	-2
	163	K	N	8		163	K	Q	15		163	N	I	-28
	164	F	S	-28		164	F	I	10		164	S	H	-2
	165	T	H	-3		165	T	H	-3		165	H	T	-3
	166	Q	K	15		166	Q	T	0		166	K	N	8
	167	M	C	-9		167	M	N	-22		167	C	A	5
	168	Q	N	7		168	Q	A	-2		168	N	M	-22
	169	C	A	5		169	C	M	-9		169	A	Q	-2
	170	K	S	1		170	K	Q	15		170	S	V	-10
	171	S	P	4		171	S	V	-10		171	P	Q	-2
	172	R	D	-3		172	R	Q	15		172	D	T	0
	173	Q	N	7		173	Q	T	0		173	N	T	5
	174	L	L	40		174	L	T	-13		174	L	W	-7
	175	E	S	2		175	E	W	-43		175	S	V	-10
	176	L	K	-21		176	L	V	18		176	K	K	32
	177	N	T	5		177	N	K	8		177	T	R	-2
	178	E	K	12		178	E	R	4		178	K	K	32
	179	R	E	4		179	R	K	27		179	E	N	9
	180	T	L	-13		180	T	N	5		180	L	L	40
	181	C	A	5		181	C	L	-15		181	A	Q	-2
	182	R	D	-3		182	R	Q	15		182	D	M	-30
	183	C	V	0		183	C	M	-9		183	V	W	-26
	184	E	K	12		184	E	W	-43		184	K	K	32
	185	K	S	1		185	K	K	32		185	S	A	11
	186	P	Q	-2		186	P	A	3		186	Q	K	15
	187	R	D	-3		187	R	K	27		187	D	M	-30
	188	W	-	-1		188	W	M	-10

## Sheet: (3)Gon250
		(3) The Gon250 scoring matrix used in (1) and (2)
	A	C	D	E	F	G	H	I	K	L	M	N	P	Q	R	S	T	V	W	Y
A	24	5	-3	0	-23	5	-8	-8	-4	-12	-7	-3	3	-2	-6	11	6	1	-36	-22
C	5	115	-32	-30	-8	-20	-13	-11	-28	-15	-9	-18	-31	-24	-22	1	-5	0	-10	-5
D	-3	-32	47	27	-45	1	4	-38	5	-40	-30	22	-7	9	-3	5	0	-29	-52	-28
E	0	-30	27	36	-39	-8	4	-27	12	-28	-20	9	-5	17	4	2	-1	-19	-43	-27
F	-23	-8	-45	-39	70	-52	-1	10	-33	20	16	-31	-38	-26	-32	-28	-22	1	36	51
G	5	-20	1	-8	-52	66	-14	-45	-11	-44	-35	4	-16	-10	-10	4	-11	-33	-40	-40
H	-8	-13	4	4	-1	-14	60	-22	6	-19	-13	12	-11	12	6	-2	-3	-20	-8	22
I	-8	-11	-38	-27	10	-45	-22	40	-21	28	25	-28	-26	-19	-24	-18	-6	31	-18	-7
K	-4	-28	5	12	-33	-11	6	-21	32	-21	-14	8	-6	15	27	1	1	-17	-35	-21
L	-12	-15	-40	-28	20	-44	-19	28	-21	40	28	-30	-23	-16	-22	-21	-13	18	-7	0
M	-7	-9	-30	-20	16	-35	-13	25	-14	28	43	-22	-24	-10	-17	-14	-6	16	-10	-2
N	-3	-18	22	9	-31	4	12	-28	8	-30	-22	38	-9	7	3	9	5	-22	-36	-14
P	3	-31	-7	-5	-38	-16	-11	-26	-6	-23	-24	-9	76	-2	-9	4	1	-18	-50	-31
Q	-2	-24	9	17	-26	-10	12	-19	15	-16	-10	7	-2	27	15	2	0	-15	-27	-17
R	-6	-22	-3	4	-32	-10	6	-24	27	-22	-17	3	-9	15	47	-2	-2	-20	-16	-18
S	11	1	5	2	-28	4	-2	-18	1	-21	-14	9	4	2	-2	22	15	-10	-33	-19
T	6	-5	0	-1	-22	-11	-3	-6	1	-13	-6	5	1	0	-2	15	25	0	-35	-19
V	1	0	-29	-19	1	-33	-20	31	-17	18	16	-22	-18	-15	-20	-10	0	34	-26	-11
W	-36	-10	-52	-43	36	-40	-8	-18	-35	-7	-10	-36	-50	-27	-16	-33	-35	-26	142	41
Y	-22	-5	-28	-27	51	-40	22	-7	-21	0	-2	-14	-31	-17	-18	-19	-19	-11	41	78
