# Supplementary material for: Frameshift and wild-type proteins are often highly similar because the genetic code and genomes were optimized for frameshift tolerance
Source: BMC Genomics. 2022 Jun 2;23:416. doi: 10.1186/s12864-022-08435-6 (PMC9164415; doi:10.1186/s12864-022-08435-6)
Supplement: Supplementary file 2 — Additional file 2: Table S2. FSSs of the natural genetic code. (1) The FSSs of the natural genetic code using Scoring Matrix Gon250. (2) The FSSs of the natural genetic code using Scoring Matrix Blossum62. (3) The FSSs of the natural genetic code using Scoring Matrix PAM250. [file 12864_2022_8435_MOESM2_ESM.xlsx]

## Sheet: (1)Gon250
	Table S2. The FSSs of the natural genetic code
	(1) FSSs of the natural genetic code using Substitution Scoring Matrix Gon250
Shifting Forward						Shifting Backward						Wobble Substitutions					Random Substitutions
No		AA	FSS	SUM		No		AA	FSS	SUM		No		AA	FSS	SUM	No		AA	FSS
Average			-1.78125			Average			-1.78125			Average:			35.5951		Average			-10.8059
Variance			403.638			Variance			403.638			Variance			631.093		Variance			740.813
STDEV			19.6179			STDEV			19.6179			STDEV			25.0748		STDEV			27.2179
T-test			2.57111e-10			T-test			2.97981e-09			T-test			7.78718e-83
1:	AAA:	K-->		80		1:	AAA:	K-->		59		1:	AAA:	K-->			1:AAA:K-->	AAA	K	32
	AAA:	K:	32				AAA:	K:	32				AAA:	K:	32			AAG	K	32
	AAG:	K:	32				GAA:	E:	12				AAG:	K:	32			AAC	N	8
	AAC:	N:	8				CAA:	Q:	15				AAC:	N:	8			AAT	N	8
	AAT:	N:	8				TAA:	*:	0				AAT:	N:	8			AGA	R	27
2:	AAG:	K-->		56		2:	AAG:	K-->		59		2:	AAG:	K-->				AGG	R	27
	AGA:	R:	27				AAA:	K:	32				AAA:	K:	32			AGC	S	1
	AGG:	R:	27				GAA:	E:	12				AAG:	K:	32			AGT	S	1
	AGC:	S:	1				CAA:	Q:	15				AAC:	N:	8			ACA	T	1
	AGT:	S:	1				TAA:	*:	0				AAT:	N:	8			ACG	T	1
3:	AAC:	N-->		20		3:	AAC:	N-->		24		3:	AAC:	N-->				ACC	T	1
	ACA:	T:	5				AAA:	K:	8				AAA:	K:	8			ACT	T	1
	ACG:	T:	5				GAA:	E:	9				AAG:	K:	8			ATA	I	-21
	ACC:	T:	5				CAA:	Q:	7				AAC:	N:	38			ATG	M	-14
	ACT:	T:	5				TAA:	*:	0				AAT:	N:	38			ATC	I	-21
4:	AAT:	N-->		-106		4:	AAT:	N-->		24		4:	AAT:	N-->				ATT	I	-21
	ATA:	I:	-28				AAA:	K:	8				AAA:	K:	8			GAA	E	12
	ATG:	M:	-22				GAA:	E:	9				AAG:	K:	8			GAG	E	12
	ATC:	I:	-28				CAA:	Q:	7				AAC:	N:	38			GAC	D	5
	ATT:	I:	-28				TAA:	*:	0				AAT:	N:	38			GAT	D	5
5:	AGA:	R-->		2		5:	AGA:	R-->		46		5:	AGA:	R-->				GGA	G	-11
	GAA:	E:	4				AAG:	K:	27				AGA:	R:	47			GGG	G	-11
	GAG:	E:	4				GAG:	E:	4				AGG:	R:	47			GGC	G	-11
	GAC:	D:	-3				CAG:	Q:	15				AGC:	S:	-2			GGT	G	-11
	GAT:	D:	-3				TAG:	*:	0				AGT:	S:	-2			GCA	A	-4
6:	AGG:	R-->		-40		6:	AGG:	R-->		46		6:	AGG:	R-->				GCG	A	-4
	GGA:	G:	-10				AAG:	K:	27				AGA:	R:	47			GCC	A	-4
	GGG:	G:	-10				GAG:	E:	4				AGG:	R:	47			GCT	A	-4
	GGC:	G:	-10				CAG:	Q:	15				AGC:	S:	-2			GTA	V	-17
	GGT:	G:	-10				TAG:	*:	0				AGT:	S:	-2			GTG	V	-17
7:	AGC:	S-->		44		7:	AGC:	S-->		5		7:	AGC:	S-->				GTC	V	-17
	GCA:	A:	11				AAG:	K:	1				AGA:	R:	-2			GTT	V	-17
	GCG:	A:	11				GAG:	E:	2				AGG:	R:	-2			CAA	Q	15
	GCC:	A:	11				CAG:	Q:	2				AGC:	S:	22			CAG	Q	15
	GCT:	A:	11				TAG:	*:	0				AGT:	S:	22			CAC	H	6
8:	AGT:	S-->		-40		8:	AGT:	S-->		5		8:	AGT:	S-->				CAT	H	6
	GTA:	V:	-10				AAG:	K:	1				AGA:	R:	-2			CGA	R	27
	GTG:	V:	-10				GAG:	E:	2				AGG:	R:	-2			CGG	R	27
	GTC:	V:	-10				CAG:	Q:	2				AGC:	S:	22			CGC	R	27
	GTT:	V:	-10				TAG:	*:	0				AGT:	S:	22			CGT	R	27
9:	ACA:	T-->		-6		9:	ACA:	T-->		-17		9:	ACA:	T-->				CCA	P	-6
	CAA:	Q:	0				AAC:	N:	5				ACA:	T:	25			CCG	P	-6
	CAG:	Q:	0				GAC:	D:	0				ACG:	T:	25			CCC	P	-6
	CAC:	H:	-3				CAC:	H:	-3				ACC:	T:	25			CCT	P	-6
	CAT:	H:	-3				TAC:	Y:	-19				ACT:	T:	25			CTA	L	-21
10:	ACG:	T-->		-8		10:	ACG:	T-->		-17		10:	ACG:	T-->				CTG	L	-21
	CGA:	R:	-2				AAC:	N:	5				ACA:	T:	25			CTC	L	-21
	CGG:	R:	-2				GAC:	D:	0				ACG:	T:	25			CTT	L	-21
	CGC:	R:	-2				CAC:	H:	-3				ACC:	T:	25			TAA	K	32
	CGT:	R:	-2				TAC:	Y:	-19				ACT:	T:	25			TAG	S	1
11:	ACC:	T-->		4		11:	ACC:	T-->		-17		11:	ACC:	T-->				TAC	Y	-21
	CCA:	P:	1				AAC:	N:	5				ACA:	T:	25			TAT	Y	-21
	CCG:	P:	1				GAC:	D:	0				ACG:	T:	25			TGA	W	-35
	CCC:	P:	1				CAC:	H:	-3				ACC:	T:	25			TGG	W	-35
	CCT:	P:	1				TAC:	Y:	-19				ACT:	T:	25			TGC	C	-28
12:	ACT:	T-->		-52		12:	ACT:	T-->		-17		12:	ACT:	T-->				TGT	C	-28
	CTA:	L:	-13				AAC:	N:	5				ACA:	T:	25			TCA	S	1
	CTG:	L:	-13				GAC:	D:	0				ACG:	T:	25			TCG	S	1
	CTC:	L:	-13				CAC:	H:	-3				ACC:	T:	25			TCC	S	1
	CTT:	L:	-13				TAC:	Y:	-19				ACT:	T:	25			TCT	S	1
13:	ATA:	I-->		-14		13:	ATA:	I-->		-95		13:	ATA:	I-->				TTA	L	-21
	TAA:	*:	0				AAT:	N:	-28				ATA:	I:	40			TTG	L	-21
	TAG:	*:	0				GAT:	D:	-38				ATG:	M:	25			TTC	F	-33
	TAC:	Y:	-7				CAT:	H:	-22				ATC:	I:	40			TTT	F	-33
	TAT:	Y:	-7				TAT:	Y:	-7				ATT:	I:	40		2:TTG:L-->	AAA	K	-21
14:	ATG:	M-->		-28		14:	ATG:	M-->		-67		14:	ATG:	M-->				AAG	K	-21
	TGA:	*:	0				AAT:	N:	-22				ATA:	I:	25			AAC	N	-30
	TGG:	W:	-10				GAT:	D:	-30				ATG:	M:	43			AAT	N	-30
	TGC:	C:	-9				CAT:	H:	-13				ATC:	I:	25			AGA	R	-22
	TGT:	C:	-9				TAT:	Y:	-2				ATT:	I:	25			AGG	R	-22
15:	ATC:	I-->		-72		15:	ATC:	I-->		-95		15:	ATC:	I-->				AGC	S	-21
	TCA:	S:	-18				AAT:	N:	-28				ATA:	I:	40			AGT	S	-21
	TCG:	S:	-18				GAT:	D:	-38				ATG:	M:	25			ACA	T	-13
	TCC:	S:	-18				CAT:	H:	-22				ATC:	I:	40			ACG	T	-13
	TCT:	S:	-18				TAT:	Y:	-7				ATT:	I:	40			ACC	T	-13
16:	ATT:	I-->		76		16:	ATT:	I-->		-95		16:	ATT:	I-->				ACT	T	-13
	TTA:	L:	28				AAT:	N:	-28				ATA:	I:	40			ATA	I	28
	TTG:	L:	28				GAT:	D:	-38				ATG:	M:	25			ATG	M	28
	TTC:	F:	10				CAT:	H:	-22				ATC:	I:	40			ATC	I	28
	TTT:	F:	10				TAT:	Y:	-7				ATT:	I:	40			ATT	I	28
17:	GAA:	E-->		42		17:	GAA:	E-->		0		17:	GAA:	E-->				GAA	E	-28
	AAA:	K:	12				AGA:	R:	4				GAA:	E:	36			GAG	E	-28
	AAG:	K:	12				GGA:	G:	-8				GAG:	E:	36			GAC	D	-40
	AAC:	N:	9				CGA:	R:	4				GAC:	D:	27			GAT	D	-40
	AAT:	N:	9				TGA:	*:	0				GAT:	D:	27			GGA	G	-44
18:	GAG:	E-->		12		18:	GAG:	E-->		0		18:	GAG:	E-->				GGG	G	-44
	AGA:	R:	4				AGA:	R:	4				GAA:	E:	36			GGC	G	-44
	AGG:	R:	4				GGA:	G:	-8				GAG:	E:	36			GGT	G	-44
	AGC:	S:	2				CGA:	R:	4				GAC:	D:	27			GCA	A	-12
	AGT:	S:	2				TGA:	*:	0				GAT:	D:	27			GCG	A	-12
19:	GAC:	D-->		0		19:	GAC:	D-->		-5		19:	GAC:	D-->				GCC	A	-12
	ACA:	T:	0				AGA:	R:	-3				GAA:	E:	27			GCT	A	-12
	ACG:	T:	0				GGA:	G:	1				GAG:	E:	27			GTA	V	18
	ACC:	T:	0				CGA:	R:	-3				GAC:	D:	47			GTG	V	18
	ACT:	T:	0				TGA:	*:	0				GAT:	D:	47			GTC	V	18
20:	GAT:	D-->		-144		20:	GAT:	D-->		-5		20:	GAT:	D-->				GTT	V	18
	ATA:	I:	-38				AGA:	R:	-3				GAA:	E:	27			CAA	Q	-16
	ATG:	M:	-30				GGA:	G:	1				GAG:	E:	27			CAG	Q	-16
	ATC:	I:	-38				CGA:	R:	-3				GAC:	D:	47			CAC	H	-19
	ATT:	I:	-38				TGA:	*:	0				GAT:	D:	47			CAT	H	-19
21:	GGA:	G-->		-14		21:	GGA:	G-->		6		21:	GGA:	G-->				CGA	R	-22
	GAA:	E:	-8				AGG:	R:	-10				GGA:	G:	66			CGG	R	-22
	GAG:	E:	-8				GGG:	G:	66				GGG:	G:	66			CGC	R	-22
	GAC:	D:	1				CGG:	R:	-10				GGC:	G:	66			CGT	R	-22
	GAT:	D:	1				TGG:	W:	-40				GGT:	G:	66			CCA	P	-23
22:	GGG:	G-->		264		22:	GGG:	G-->		6		22:	GGG:	G-->				CCG	P	-23
	GGA:	G:	66				AGG:	R:	-10				GGA:	G:	66			CCC	P	-23
	GGG:	G:	66				GGG:	G:	66				GGG:	G:	66			CCT	P	-23
	GGC:	G:	66				CGG:	R:	-10				GGC:	G:	66			CTA	L	40
	GGT:	G:	66				TGG:	W:	-40				GGT:	G:	66			CTG	L	40
23:	GGC:	G-->		20		23:	GGC:	G-->		6		23:	GGC:	G-->				CTC	L	40
	GCA:	A:	5				AGG:	R:	-10				GGA:	G:	66			CTT	L	40
	GCG:	A:	5				GGG:	G:	66				GGG:	G:	66			TAA	K	-21
	GCC:	A:	5				CGG:	R:	-10				GGC:	G:	66			TAG	S	-21
	GCT:	A:	5				TGG:	W:	-40				GGT:	G:	66			TAC	Y	0
24:	GGT:	G-->		-132		24:	GGT:	G-->		6		24:	GGT:	G-->				TAT	Y	0
	GTA:	V:	-33				AGG:	R:	-10				GGA:	G:	66			TGA	W	-7
	GTG:	V:	-33				GGG:	G:	66				GGG:	G:	66			TGG	W	-7
	GTC:	V:	-33				CGG:	R:	-10				GGC:	G:	66			TGC	C	-15
	GTT:	V:	-33				TGG:	W:	-40				GGT:	G:	66			TGT	C	-15
25:	GCA:	A-->		-20		25:	GCA:	A-->		15		25:	GCA:	A-->				TCA	S	-21
	CAA:	Q:	-2				AGC:	S:	11				GCA:	A:	24			TCG	S	-21
	CAG:	Q:	-2				GGC:	G:	5				GCG:	A:	24			TCC	S	-21
	CAC:	H:	-8				CGC:	R:	-6				GCC:	A:	24			TCT	S	-21
	CAT:	H:	-8				TGC:	C:	5				GCT:	A:	24			TTA	L	40
26:	GCG:	A-->		-24		26:	GCG:	A-->		15		26:	GCG:	A-->				TTG	L	40
	CGA:	R:	-6				AGC:	S:	11				GCA:	A:	24			TTC	F	20
	CGG:	R:	-6				GGC:	G:	5				GCG:	A:	24			TTT	F	20
	CGC:	R:	-6				CGC:	R:	-6				GCC:	A:	24		3:TTC:F-->	AAA	K	-33
	CGT:	R:	-6				TGC:	C:	5				GCT:	A:	24			AAG	K	-33
27:	GCC:	A-->		12		27:	GCC:	A-->		15		27:	GCC:	A-->				AAC	N	-31
	CCA:	P:	3				AGC:	S:	11				GCA:	A:	24			AAT	N	-31
	CCG:	P:	3				GGC:	G:	5				GCG:	A:	24			AGA	R	-32
	CCC:	P:	3				CGC:	R:	-6				GCC:	A:	24			AGG	R	-32
	CCT:	P:	3				TGC:	C:	5				GCT:	A:	24			AGC	S	-28
28:	GCT:	A-->		-48		28:	GCT:	A-->		15		28:	GCT:	A-->				AGT	S	-28
	CTA:	L:	-12				AGC:	S:	11				GCA:	A:	24			ACA	T	-22
	CTG:	L:	-12				GGC:	G:	5				GCG:	A:	24			ACG	T	-22
	CTC:	L:	-12				CGC:	R:	-6				GCC:	A:	24			ACC	T	-22
	CTT:	L:	-12				TGC:	C:	5				GCT:	A:	24			ACT	T	-22
29:	GTA:	V-->		-22		29:	GTA:	V-->		-63		29:	GTA:	V-->				ATA	I	10
	TAA:	*:	0				AGT:	S:	-10				GTA:	V:	34			ATG	M	16
	TAG:	*:	0				GGT:	G:	-33				GTG:	V:	34			ATC	I	10
	TAC:	Y:	-11				CGT:	R:	-20				GTC:	V:	34			ATT	I	10
	TAT:	Y:	-11				TGT:	C:	0				GTT:	V:	34			GAA	E	-39
30:	GTG:	V-->		-26		30:	GTG:	V-->		-63		30:	GTG:	V-->				GAG	E	-39
	TGA:	*:	0				AGT:	S:	-10				GTA:	V:	34			GAC	D	-45
	TGG:	W:	-26				GGT:	G:	-33				GTG:	V:	34			GAT	D	-45
	TGC:	C:	0				CGT:	R:	-20				GTC:	V:	34			GGA	G	-52
	TGT:	C:	0				TGT:	C:	0				GTT:	V:	34			GGG	G	-52
31:	GTC:	V-->		-40		31:	GTC:	V-->		-63		31:	GTC:	V-->				GGC	G	-52
	TCA:	S:	-10				AGT:	S:	-10				GTA:	V:	34			GGT	G	-52
	TCG:	S:	-10				GGT:	G:	-33				GTG:	V:	34			GCA	A	-23
	TCC:	S:	-10				CGT:	R:	-20				GTC:	V:	34			GCG	A	-23
	TCT:	S:	-10				TGT:	C:	0				GTT:	V:	34			GCC	A	-23
32:	GTT:	V-->		38		32:	GTT:	V-->		-63		32:	GTT:	V-->				GCT	A	-23
	TTA:	L:	18				AGT:	S:	-10				GTA:	V:	34			GTA	V	1
	TTG:	L:	18				GGT:	G:	-33				GTG:	V:	34			GTG	V	1
	TTC:	F:	1				CGT:	R:	-20				GTC:	V:	34			GTC	V	1
	TTT:	F:	1				TGT:	C:	0				GTT:	V:	34			GTT	V	1
33:	CAA:	Q-->		44		33:	CAA:	Q-->		-2		33:	CAA:	Q-->				CAA	Q	-26
	AAA:	K:	15				ACA:	T:	0				CAA:	Q:	27			CAG	Q	-26
	AAG:	K:	15				GCA:	A:	-2				CAG:	Q:	27			CAC	H	-1
	AAC:	N:	7				CCA:	P:	-2				CAC:	H:	12			CAT	H	-1
	AAT:	N:	7				TCA:	S:	2				CAT:	H:	12			CGA	R	-32
34:	CAG:	Q-->		34		34:	CAG:	Q-->		-2		34:	CAG:	Q-->				CGG	R	-32
	AGA:	R:	15				ACA:	T:	0				CAA:	Q:	27			CGC	R	-32
	AGG:	R:	15				GCA:	A:	-2				CAG:	Q:	27			CGT	R	-32
	AGC:	S:	2				CCA:	P:	-2				CAC:	H:	12			CCA	P	-38
	AGT:	S:	2				TCA:	S:	2				CAT:	H:	12			CCG	P	-38
35:	CAC:	H-->		-12		35:	CAC:	H-->		-24		35:	CAC:	H-->				CCC	P	-38
	ACA:	T:	-3				ACA:	T:	-3				CAA:	Q:	12			CCT	P	-38
	ACG:	T:	-3				GCA:	A:	-8				CAG:	Q:	12			CTA	L	20
	ACC:	T:	-3				CCA:	P:	-11				CAC:	H:	60			CTG	L	20
	ACT:	T:	-3				TCA:	S:	-2				CAT:	H:	60			CTC	L	20
36:	CAT:	H-->		-79		36:	CAT:	H-->		-24		36:	CAT:	H-->				CTT	L	20
	ATA:	I:	-22				ACA:	T:	-3				CAA:	Q:	12			TAA	K	-33
	ATG:	M:	-13				GCA:	A:	-8				CAG:	Q:	12			TAG	S	-28
	ATC:	I:	-22				CCA:	P:	-11				CAC:	H:	60			TAC	Y	51
	ATT:	I:	-22				TCA:	S:	-2				CAT:	H:	60			TAT	Y	51
37:	CGA:	R-->		2		37:	CGA:	R-->		-19		37:	CGA:	R-->				TGA	W	36
	GAA:	E:	4				ACG:	T:	-2				CGA:	R:	47			TGG	W	36
	GAG:	E:	4				GCG:	A:	-6				CGG:	R:	47			TGC	C	-8
	GAC:	D:	-3				CCG:	P:	-9				CGC:	R:	47			TGT	C	-8
	GAT:	D:	-3				TCG:	S:	-2				CGT:	R:	47			TCA	S	-28
38:	CGG:	R-->		-40		38:	CGG:	R-->		-19		38:	CGG:	R-->				TCG	S	-28
	GGA:	G:	-10				ACG:	T:	-2				CGA:	R:	47			TCC	S	-28
	GGG:	G:	-10				GCG:	A:	-6				CGG:	R:	47			TCT	S	-28
	GGC:	G:	-10				CCG:	P:	-9				CGC:	R:	47			TTA	L	20
	GGT:	G:	-10				TCG:	S:	-2				CGT:	R:	47			TTG	L	20
39:	CGC:	R-->		-24		39:	CGC:	R-->		-19		39:	CGC:	R-->				TTC	F	70
	GCA:	A:	-6				ACG:	T:	-2				CGA:	R:	47			TTT	F	70
	GCG:	A:	-6				GCG:	A:	-6				CGG:	R:	47		4:TTT:F-->	AAA	K	-33
	GCC:	A:	-6				CCG:	P:	-9				CGC:	R:	47			AAG	K	-33
	GCT:	A:	-6				TCG:	S:	-2				CGT:	R:	47			AAC	N	-31
40:	CGT:	R-->		-80		40:	CGT:	R-->		-19		40:	CGT:	R-->				AAT	N	-31
	GTA:	V:	-20				ACG:	T:	-2				CGA:	R:	47			AGA	R	-32
	GTG:	V:	-20				GCG:	A:	-6				CGG:	R:	47			AGG	R	-32
	GTC:	V:	-20				CCG:	P:	-9				CGC:	R:	47			AGC	S	-28
	GTT:	V:	-20				TCG:	S:	-2				CGT:	R:	47			AGT	S	-28
41:	CCA:	P-->		-26		41:	CCA:	P-->		84		41:	CCA:	P-->				ACA	T	-22
	CAA:	Q:	-2				ACC:	T:	1				CCA:	P:	76			ACG	T	-22
	CAG:	Q:	-2				GCC:	A:	3				CCG:	P:	76			ACC	T	-22
	CAC:	H:	-11				CCC:	P:	76				CCC:	P:	76			ACT	T	-22
	CAT:	H:	-11				TCC:	S:	4				CCT:	P:	76			ATA	I	10
42:	CCG:	P-->		-36		42:	CCG:	P-->		84		42:	CCG:	P-->				ATG	M	16
	CGA:	R:	-9				ACC:	T:	1				CCA:	P:	76			ATC	I	10
	CGG:	R:	-9				GCC:	A:	3				CCG:	P:	76			ATT	I	10
	CGC:	R:	-9				CCC:	P:	76				CCC:	P:	76			GAA	E	-39
	CGT:	R:	-9				TCC:	S:	4				CCT:	P:	76			GAG	E	-39
43:	CCC:	P-->		304		43:	CCC:	P-->		84		43:	CCC:	P-->				GAC	D	-45
	CCA:	P:	76				ACC:	T:	1				CCA:	P:	76			GAT	D	-45
	CCG:	P:	76				GCC:	A:	3				CCG:	P:	76			GGA	G	-52
	CCC:	P:	76				CCC:	P:	76				CCC:	P:	76			GGG	G	-52
	CCT:	P:	76				TCC:	S:	4				CCT:	P:	76			GGC	G	-52
44:	CCT:	P-->		-92		44:	CCT:	P-->		84		44:	CCT:	P-->				GGT	G	-52
	CTA:	L:	-23				ACC:	T:	1				CCA:	P:	76			GCA	A	-23
	CTG:	L:	-23				GCC:	A:	3				CCG:	P:	76			GCG	A	-23
	CTC:	L:	-23				CCC:	P:	76				CCC:	P:	76			GCC	A	-23
	CTT:	L:	-23				TCC:	S:	4				CCT:	P:	76			GCT	A	-23
45:	CTA:	L-->		0		45:	CTA:	L-->		-69		45:	CTA:	L-->				GTA	V	1
	TAA:	*:	0				ACT:	T:	-13				CTA:	L:	40			GTG	V	1
	TAG:	*:	0				GCT:	A:	-12				CTG:	L:	40			GTC	V	1
	TAC:	Y:	0				CCT:	P:	-23				CTC:	L:	40			GTT	V	1
	TAT:	Y:	0				TCT:	S:	-21				CTT:	L:	40			CAA	Q	-26
46:	CTG:	L-->		-37		46:	CTG:	L-->		-69		46:	CTG:	L-->				CAG	Q	-26
	TGA:	*:	0				ACT:	T:	-13				CTA:	L:	40			CAC	H	-1
	TGG:	W:	-7				GCT:	A:	-12				CTG:	L:	40			CAT	H	-1
	TGC:	C:	-15				CCT:	P:	-23				CTC:	L:	40			CGA	R	-32
	TGT:	C:	-15				TCT:	S:	-21				CTT:	L:	40			CGG	R	-32
47:	CTC:	L-->		-84		47:	CTC:	L-->		-69		47:	CTC:	L-->				CGC	R	-32
	TCA:	S:	-21				ACT:	T:	-13				CTA:	L:	40			CGT	R	-32
	TCG:	S:	-21				GCT:	A:	-12				CTG:	L:	40			CCA	P	-38
	TCC:	S:	-21				CCT:	P:	-23				CTC:	L:	40			CCG	P	-38
	TCT:	S:	-21				TCT:	S:	-21				CTT:	L:	40			CCC	P	-38
48:	CTT:	L-->		120		48:	CTT:	L-->		-69		48:	CTT:	L-->				CCT	P	-38
	TTA:	L:	40				ACT:	T:	-13				CTA:	L:	40			CTA	L	20
	TTG:	L:	40				GCT:	A:	-12				CTG:	L:	40			CTG	L	20
	TTC:	F:	20				CCT:	P:	-23				CTC:	L:	40			CTC	L	20
	TTT:	F:	20				TCT:	S:	-21				CTT:	L:	40			CTT	L	20
49:	TAA:	*-->		0		49:	TAA:	*-->		0		49:	TAA:	*-->				TAA	K	-33
	AAA:	K:	0				ATA:	I:	0				TAA:	*:	0			TAG	S	-28
	AAG:	K:	0				GTA:	V:	0				TAG:	*:	0			TAC	Y	51
	AAC:	N:	0				CTA:	L:	0				TAC:	Y:	0			TAT	Y	51
	AAT:	N:	0				TTA:	L:	0				TAT:	Y:	0			TGA	W	36
50:	TAG:	*-->		0		50:	TAG:	*-->		0		50:	TAG:	*-->				TGG	W	36
	AGA:	R:	0				ATA:	I:	0				TAA:	*:	0			TGC	C	-8
	AGG:	R:	0				GTA:	V:	0				TAG:	*:	0			TGT	C	-8
	AGC:	S:	0				CTA:	L:	0				TAC:	Y:	0			TCA	S	-28
	AGT:	S:	0				TTA:	L:	0				TAT:	Y:	0			TCG	S	-28
51:	TAC:	Y-->		-76		51:	TAC:	Y-->		-18		51:	TAC:	Y-->				TCC	S	-28
	ACA:	T:	-19				ATA:	I:	-7				TAA:	*:	0			TCT	S	-28
	ACG:	T:	-19				GTA:	V:	-11				TAG:	*:	0			TTA	L	20
	ACC:	T:	-19				CTA:	L:	0				TAC:	Y:	78			TTG	L	20
	ACT:	T:	-19				TTA:	L:	0				TAT:	Y:	78			TTC	F	70
52:	TAT:	Y-->		-23		52:	TAT:	Y-->		-18		52:	TAT:	Y-->				TTT	F	70
	ATA:	I:	-7				ATA:	I:	-7				TAA:	*:	0		5:TGA:W-->	AAA	K	-35
	ATG:	M:	-2				GTA:	V:	-11				TAG:	*:	0			AAG	K	-35
	ATC:	I:	-7				CTA:	L:	0				TAC:	Y:	78			AAC	N	-36
	ATT:	I:	-7				TTA:	L:	0				TAT:	Y:	78			AAT	N	-36
53:	TGA:	*-->		0		53:	TGA:	*-->		0		53:	TGA:	*-->				AGA	R	-16
	GAA:	E:	0				ATG:	M:	0				TGA:	*:	0			AGG	R	-16
	GAG:	E:	0				GTG:	V:	0				TGG:	W:	0			AGC	S	-33
	GAC:	D:	0				CTG:	L:	0				TGC:	C:	0			AGT	S	-33
	GAT:	D:	0				TTG:	L:	0				TGT:	C:	0			ACA	T	-35
54:	TGG:	W-->		-160		54:	TGG:	W-->		-50		54:	TGG:	W-->				ACG	T	-35
	GGA:	G:	-40				ATG:	M:	-10				TGA:	*:	0			ACC	T	-35
	GGG:	G:	-40				GTG:	V:	-26				TGG:	W:	142			ACT	T	-35
	GGC:	G:	-40				CTG:	L:	-7				TGC:	C:	-10			ATA	I	-18
	GGT:	G:	-40				TTG:	L:	-7				TGT:	C:	-10			ATG	M	-10
55:	TGC:	C-->		20		55:	TGC:	C-->		-39		55:	TGC:	C-->				ATC	I	-18
	GCA:	A:	5				ATG:	M:	-9				TGA:	*:	0			ATT	I	-18
	GCG:	A:	5				GTG:	V:	0				TGG:	W:	-10			GAA	E	-43
	GCC:	A:	5				CTG:	L:	-15				TGC:	C:	115			GAG	E	-43
	GCT:	A:	5				TTG:	L:	-15				TGT:	C:	115			GAC	D	-52
56:	TGT:	C-->		0		56:	TGT:	C-->		-39		56:	TGT:	C-->				GAT	D	-52
	GTA:	V:	0				ATG:	M:	-9				TGA:	*:	0			GGA	G	-40
	GTG:	V:	0				GTG:	V:	0				TGG:	W:	-10			GGG	G	-40
	GTC:	V:	0				CTG:	L:	-15				TGC:	C:	115			GGC	G	-40
	GTT:	V:	0				TTG:	L:	-15				TGT:	C:	115			GGT	G	-40
57:	TCA:	S-->		0		57:	TCA:	S-->		-77		57:	TCA:	S-->				GCA	A	-36
	CAA:	Q:	2				ATC:	I:	-18				TCA:	S:	22			GCG	A	-36
	CAG:	Q:	2				GTC:	V:	-10				TCG:	S:	22			GCC	A	-36
	CAC:	H:	-2				CTC:	L:	-21				TCC:	S:	22			GCT	A	-36
	CAT:	H:	-2				TTC:	F:	-28				TCT:	S:	22			GTA	V	-26
58:	TCG:	S-->		-8		58:	TCG:	S-->		-77		58:	TCG:	S-->				GTG	V	-26
	CGA:	R:	-2				ATC:	I:	-18				TCA:	S:	22			GTC	V	-26
	CGG:	R:	-2				GTC:	V:	-10				TCG:	S:	22			GTT	V	-26
	CGC:	R:	-2				CTC:	L:	-21				TCC:	S:	22			CAA	Q	-27
	CGT:	R:	-2				TTC:	F:	-28				TCT:	S:	22			CAG	Q	-27
59:	TCC:	S-->		16		59:	TCC:	S-->		-77		59:	TCC:	S-->				CAC	H	-8
	CCA:	P:	4				ATC:	I:	-18				TCA:	S:	22			CAT	H	-8
	CCG:	P:	4				GTC:	V:	-10				TCG:	S:	22			CGA	R	-16
	CCC:	P:	4				CTC:	L:	-21				TCC:	S:	22			CGG	R	-16
	CCT:	P:	4				TTC:	F:	-28				TCT:	S:	22			CGC	R	-16
60:	TCT:	S-->		-84		60:	TCT:	S-->		-77		60:	TCT:	S-->				CGT	R	-16
	CTA:	L:	-21				ATC:	I:	-18				TCA:	S:	22			CCA	P	-50
	CTG:	L:	-21				GTC:	V:	-10				TCG:	S:	22			CCG	P	-50
	CTC:	L:	-21				CTC:	L:	-21				TCC:	S:	22			CCC	P	-50
	CTT:	L:	-21				TTC:	F:	-28				TCT:	S:	22			CCT	P	-50
61:	TTA:	L-->		0		61:	TTA:	L-->		106		61:	TTA:	L-->				CTA	L	-7
	TAA:	*:	0				ATT:	I:	28				TTA:	L:	40			CTG	L	-7
	TAG:	*:	0				GTT:	V:	18				TTG:	L:	40			CTC	L	-7
	TAC:	Y:	0				CTT:	L:	40				TTC:	F:	20			CTT	L	-7
	TAT:	Y:	0				TTT:	F:	20				TTT:	F:	20			TAA	K	-35
62:	TTG:	L-->		-37		62:	TTG:	L-->		106		62:	TTG:	L-->				TAG	S	-33
	TGA:	*:	0				ATT:	I:	28				TTA:	L:	40			TAC	Y	41
	TGG:	W:	-7				GTT:	V:	18				TTG:	L:	40			TAT	Y	41
	TGC:	C:	-15				CTT:	L:	40				TTC:	F:	20			TGA	W	142
	TGT:	C:	-15				TTT:	F:	20				TTT:	F:	20			TGG	W	142
63:	TTC:	F-->		-112		63:	TTC:	F-->		101		63:	TTC:	F-->				TGC	C	-10
	TCA:	S:	-28				ATT:	I:	10				TTA:	L:	20			TGT	C	-10
	TCG:	S:	-28				GTT:	V:	1				TTG:	L:	20			TCA	S	-33
	TCC:	S:	-28				CTT:	L:	20				TTC:	F:	70			TCG	S	-33
	TCT:	S:	-28				TTT:	F:	70				TTT:	F:	70			TCC	S	-33
64:	TTT:	F-->		180		64:	TTT:	F-->		101		64:	TTT:	F-->				TCT	S	-33
	TTA:	L:	20				ATT:	I:	10				TTA:	L:	20			TTA	L	-7
	TTG:	L:	20				GTT:	V:	1				TTG:	L:	20			TTG	L	-7
	TTC:	F:	70				CTT:	L:	20				TTC:	F:	70			TTC	F	36
	TTT:	F:	70				TTT:	F:	70				TTT:	F:	70			TTT	F	36
																	6:TTG:L-->	AAA	K	-21
																		AAG	K	-21
																		AAC	N	-30
																		AAT	N	-30
																		AGA	R	-22
																		AGG	R	-22
																		AGC	S	-21
																		AGT	S	-21
																		ACA	T	-13
																		ACG	T	-13
																		ACC	T	-13
																		ACT	T	-13
																		ATA	I	28
																		ATG	M	28
																		ATC	I	28
																		ATT	I	28
																		GAA	E	-28
																		GAG	E	-28
																		GAC	D	-40
																		GAT	D	-40
																		GGA	G	-44
																		GGG	G	-44
																		GGC	G	-44
																		GGT	G	-44
																		GCA	A	-12
																		GCG	A	-12
																		GCC	A	-12
																		GCT	A	-12
																		GTA	V	18
																		GTG	V	18
																		GTC	V	18
																		GTT	V	18
																		CAA	Q	-16
																		CAG	Q	-16
																		CAC	H	-19
																		CAT	H	-19
																		CGA	R	-22
																		CGG	R	-22
																		CGC	R	-22
																		CGT	R	-22
																		CCA	P	-23
																		CCG	P	-23
																		CCC	P	-23
																		CCT	P	-23
																		CTA	L	40
																		CTG	L	40
																		CTC	L	40
																		CTT	L	40
																		TAA	K	-21
																		TAG	S	-21
																		TAC	Y	0
																		TAT	Y	0
																		TGA	W	-7
																		TGG	W	-7
																		TGC	C	-15
																		TGT	C	-15
																		TCA	S	-21
																		TCG	S	-21
																		TCC	S	-21
																		TCT	S	-21
																		TTA	L	40
																		TTG	L	40
																		TTC	F	20
																		TTT	F	20
																	7:TTC:F-->	AAA	K	-33
																		AAG	K	-33
																		AAC	N	-31
																		AAT	N	-31
																		AGA	R	-32
																		AGG	R	-32
																		AGC	S	-28
																		AGT	S	-28
																		ACA	T	-22
																		ACG	T	-22
																		ACC	T	-22
																		ACT	T	-22
																		ATA	I	10
																		ATG	M	16
																		ATC	I	10
																		ATT	I	10
																		GAA	E	-39
																		GAG	E	-39
																		GAC	D	-45
																		GAT	D	-45
																		GGA	G	-52
																		GGG	G	-52
																		GGC	G	-52
																		GGT	G	-52
																		GCA	A	-23
																		GCG	A	-23
																		GCC	A	-23
																		GCT	A	-23
																		GTA	V	1
																		GTG	V	1
																		GTC	V	1
																		GTT	V	1
																		CAA	Q	-26
																		CAG	Q	-26
																		CAC	H	-1
																		CAT	H	-1
																		CGA	R	-32
																		CGG	R	-32
																		CGC	R	-32
																		CGT	R	-32
																		CCA	P	-38
																		CCG	P	-38
																		CCC	P	-38
																		CCT	P	-38
																		CTA	L	20
																		CTG	L	20
																		CTC	L	20
																		CTT	L	20
																		TAA	K	-33
																		TAG	S	-28
																		TAC	Y	51
																		TAT	Y	51
																		TGA	W	36
																		TGG	W	36
																		TGC	C	-8
																		TGT	C	-8
																		TCA	S	-28
																		TCG	S	-28
																		TCC	S	-28
																		TCT	S	-28
																		TTA	L	20
																		TTG	L	20
																		TTC	F	70
																		TTT	F	70
																	8:TTT:F-->	AAA	K	-33
																		AAG	K	-33
																		AAC	N	-31
																		AAT	N	-31
																		AGA	R	-32
																		AGG	R	-32
																		AGC	S	-28
																		AGT	S	-28
																		ACA	T	-22
																		ACG	T	-22
																		ACC	T	-22
																		ACT	T	-22
																		ATA	I	10
																		ATG	M	16
																		ATC	I	10
																		ATT	I	10
																		GAA	E	-39
																		GAG	E	-39
																		GAC	D	-45
																		GAT	D	-45
																		GGA	G	-52
																		GGG	G	-52
																		GGC	G	-52
																		GGT	G	-52
																		GCA	A	-23
																		GCG	A	-23
																		GCC	A	-23
																		GCT	A	-23
																		GTA	V	1
																		GTG	V	1
																		GTC	V	1
																		GTT	V	1
																		CAA	Q	-26
																		CAG	Q	-26
																		CAC	H	-1
																		CAT	H	-1
																		CGA	R	-32
																		CGG	R	-32
																		CGC	R	-32
																		CGT	R	-32
																		CCA	P	-38
																		CCG	P	-38
																		CCC	P	-38
																		CCT	P	-38
																		CTA	L	20
																		CTG	L	20
																		CTC	L	20
																		CTT	L	20
																		TAA	K	-33
																		TAG	S	-28
																		TAC	Y	51
																		TAT	Y	51
																		TGA	W	36
																		TGG	W	36
																		TGC	C	-8
																		TGT	C	-8
																		TCA	S	-28
																		TCG	S	-28
																		TCC	S	-28
																		TCT	S	-28
																		TTA	L	20
																		TTG	L	20
																		TTC	F	70
																		TTT	F	70
																	9:TCA:S-->	AAA	K	1
																		AAG	K	1
																		AAC	N	9
																		AAT	N	9
																		AGA	R	-2
																		AGG	R	-2
																		AGC	S	22
																		AGT	S	22
																		ACA	T	15
																		ACG	T	15
																		ACC	T	15
																		ACT	T	15
																		ATA	I	-18
																		ATG	M	-14
																		ATC	I	-18
																		ATT	I	-18
																		GAA	E	2
																		GAG	E	2
																		GAC	D	5
																		GAT	D	5
																		GGA	G	4
																		GGG	G	4
																		GGC	G	4
																		GGT	G	4
																		GCA	A	11
																		GCG	A	11
																		GCC	A	11
																		GCT	A	11
																		GTA	V	-10
																		GTG	V	-10
																		GTC	V	-10
																		GTT	V	-10
																		CAA	Q	2
																		CAG	Q	2
																		CAC	H	-2
																		CAT	H	-2
																		CGA	R	-2
																		CGG	R	-2
																		CGC	R	-2
																		CGT	R	-2
																		CCA	P	4
																		CCG	P	4
																		CCC	P	4
																		CCT	P	4
																		CTA	L	-21
																		CTG	L	-21
																		CTC	L	-21
																		CTT	L	-21
																		TAA	K	1
																		TAG	S	22
																		TAC	Y	-19
																		TAT	Y	-19
																		TGA	W	-33
																		TGG	W	-33
																		TGC	C	1
																		TGT	C	1
																		TCA	S	22
																		TCG	S	22
																		TCC	S	22
																		TCT	S	22
																		TTA	L	-21
																		TTG	L	-21
																		TTC	F	-28
																		TTT	F	-28
																	10:TTG:L-->	AAA	K	-21
																		AAG	K	-21
																		AAC	N	-30
																		AAT	N	-30
																		AGA	R	-22
																		AGG	R	-22
																		AGC	S	-21
																		AGT	S	-21
																		ACA	T	-13
																		ACG	T	-13
																		ACC	T	-13
																		ACT	T	-13
																		ATA	I	28
																		ATG	M	28
																		ATC	I	28
																		ATT	I	28
																		GAA	E	-28
																		GAG	E	-28
																		GAC	D	-40
																		GAT	D	-40
																		GGA	G	-44
																		GGG	G	-44
																		GGC	G	-44
																		GGT	G	-44
																		GCA	A	-12
																		GCG	A	-12
																		GCC	A	-12
																		GCT	A	-12
																		GTA	V	18
																		GTG	V	18
																		GTC	V	18
																		GTT	V	18
																		CAA	Q	-16
																		CAG	Q	-16
																		CAC	H	-19
																		CAT	H	-19
																		CGA	R	-22
																		CGG	R	-22
																		CGC	R	-22
																		CGT	R	-22
																		CCA	P	-23
																		CCG	P	-23
																		CCC	P	-23
																		CCT	P	-23
																		CTA	L	40
																		CTG	L	40
																		CTC	L	40
																		CTT	L	40
																		TAA	K	-21
																		TAG	S	-21
																		TAC	Y	0
																		TAT	Y	0
																		TGA	W	-7
																		TGG	W	-7
																		TGC	C	-15
																		TGT	C	-15
																		TCA	S	-21
																		TCG	S	-21
																		TCC	S	-21
																		TCT	S	-21
																		TTA	L	40
																		TTG	L	40
																		TTC	F	20
																		TTT	F	20
																	11:TTC:F-->	AAA	K	-33
																		AAG	K	-33
																		AAC	N	-31
																		AAT	N	-31
																		AGA	R	-32
																		AGG	R	-32
																		AGC	S	-28
																		AGT	S	-28
																		ACA	T	-22
																		ACG	T	-22
																		ACC	T	-22
																		ACT	T	-22
																		ATA	I	10
																		ATG	M	16
																		ATC	I	10
																		ATT	I	10
																		GAA	E	-39
																		GAG	E	-39
																		GAC	D	-45
																		GAT	D	-45
																		GGA	G	-52
																		GGG	G	-52
																		GGC	G	-52
																		GGT	G	-52
																		GCA	A	-23
																		GCG	A	-23
																		GCC	A	-23
																		GCT	A	-23
																		GTA	V	1
																		GTG	V	1
																		GTC	V	1
																		GTT	V	1
																		CAA	Q	-26
																		CAG	Q	-26
																		CAC	H	-1
																		CAT	H	-1
																		CGA	R	-32
																		CGG	R	-32
																		CGC	R	-32
																		CGT	R	-32
																		CCA	P	-38
																		CCG	P	-38
																		CCC	P	-38
																		CCT	P	-38
																		CTA	L	20
																		CTG	L	20
																		CTC	L	20
																		CTT	L	20
																		TAA	K	-33
																		TAG	S	-28
																		TAC	Y	51
																		TAT	Y	51
																		TGA	W	36
																		TGG	W	36
																		TGC	C	-8
																		TGT	C	-8
																		TCA	S	-28
																		TCG	S	-28
																		TCC	S	-28
																		TCT	S	-28
																		TTA	L	20
																		TTG	L	20
																		TTC	F	70
																		TTT	F	70
																	12:TTT:F-->	AAA	K	-33
																		AAG	K	-33
																		AAC	N	-31
																		AAT	N	-31
																		AGA	R	-32
																		AGG	R	-32
																		AGC	S	-28
																		AGT	S	-28
																		ACA	T	-22
																		ACG	T	-22
																		ACC	T	-22
																		ACT	T	-22
																		ATA	I	10
																		ATG	M	16
																		ATC	I	10
																		ATT	I	10
																		GAA	E	-39
																		GAG	E	-39
																		GAC	D	-45
																		GAT	D	-45
																		GGA	G	-52
																		GGG	G	-52
																		GGC	G	-52
																		GGT	G	-52
																		GCA	A	-23
																		GCG	A	-23
																		GCC	A	-23
																		GCT	A	-23
																		GTA	V	1
																		GTG	V	1
																		GTC	V	1
																		GTT	V	1
																		CAA	Q	-26
																		CAG	Q	-26
																		CAC	H	-1
																		CAT	H	-1
																		CGA	R	-32
																		CGG	R	-32
																		CGC	R	-32
																		CGT	R	-32
																		CCA	P	-38
																		CCG	P	-38
																		CCC	P	-38
																		CCT	P	-38
																		CTA	L	20
																		CTG	L	20
																		CTC	L	20
																		CTT	L	20
																		TAA	K	-33
																		TAG	S	-28
																		TAC	Y	51
																		TAT	Y	51
																		TGA	W	36
																		TGG	W	36
																		TGC	C	-8
																		TGT	C	-8
																		TCA	S	-28
																		TCG	S	-28
																		TCC	S	-28
																		TCT	S	-28
																		TTA	L	20
																		TTG	L	20
																		TTC	F	70
																		TTT	F	70
																	13:TTA:L-->	AAA	K	-21
																		AAG	K	-21
																		AAC	N	-30
																		AAT	N	-30
																		AGA	R	-22
																		AGG	R	-22
																		AGC	S	-21
																		AGT	S	-21
																		ACA	T	-13
																		ACG	T	-13
																		ACC	T	-13
																		ACT	T	-13
																		ATA	I	28
																		ATG	M	28
																		ATC	I	28
																		ATT	I	28
																		GAA	E	-28
																		GAG	E	-28
																		GAC	D	-40
																		GAT	D	-40
																		GGA	G	-44
																		GGG	G	-44
																		GGC	G	-44
																		GGT	G	-44
																		GCA	A	-12
																		GCG	A	-12
																		GCC	A	-12
																		GCT	A	-12
																		GTA	V	18
																		GTG	V	18
																		GTC	V	18
																		GTT	V	18
																		CAA	Q	-16
																		CAG	Q	-16
																		CAC	H	-19
																		CAT	H	-19
																		CGA	R	-22
																		CGG	R	-22
																		CGC	R	-22
																		CGT	R	-22
																		CCA	P	-23
																		CCG	P	-23
																		CCC	P	-23
																		CCT	P	-23
																		CTA	L	40
																		CTG	L	40
																		CTC	L	40
																		CTT	L	40
																		TAA	K	-21
																		TAG	S	-21
																		TAC	Y	0
																		TAT	Y	0
																		TGA	W	-7
																		TGG	W	-7
																		TGC	C	-15
																		TGT	C	-15
																		TCA	S	-21
																		TCG	S	-21
																		TCC	S	-21
																		TCT	S	-21
																		TTA	L	40
																		TTG	L	40
																		TTC	F	20
																		TTT	F	20
																	14:TTG:L-->	AAA	K	-21
																		AAG	K	-21
																		AAC	N	-30
																		AAT	N	-30
																		AGA	R	-22
																		AGG	R	-22
																		AGC	S	-21
																		AGT	S	-21
																		ACA	T	-13
																		ACG	T	-13
																		ACC	T	-13
																		ACT	T	-13
																		ATA	I	28
																		ATG	M	28
																		ATC	I	28
																		ATT	I	28
																		GAA	E	-28
																		GAG	E	-28
																		GAC	D	-40
																		GAT	D	-40
																		GGA	G	-44
																		GGG	G	-44
																		GGC	G	-44
																		GGT	G	-44
																		GCA	A	-12
																		GCG	A	-12
																		GCC	A	-12
																		GCT	A	-12
																		GTA	V	18
																		GTG	V	18
																		GTC	V	18
																		GTT	V	18
																		CAA	Q	-16
																		CAG	Q	-16
																		CAC	H	-19
																		CAT	H	-19
																		CGA	R	-22
																		CGG	R	-22
																		CGC	R	-22
																		CGT	R	-22
																		CCA	P	-23
																		CCG	P	-23
																		CCC	P	-23
																		CCT	P	-23
																		CTA	L	40
																		CTG	L	40
																		CTC	L	40
																		CTT	L	40
																		TAA	K	-21
																		TAG	S	-21
																		TAC	Y	0
																		TAT	Y	0
																		TGA	W	-7
																		TGG	W	-7
																		TGC	C	-15
																		TGT	C	-15
																		TCA	S	-21
																		TCG	S	-21
																		TCC	S	-21
																		TCT	S	-21
																		TTA	L	40
																		TTG	L	40
																		TTC	F	20
																		TTT	F	20
																	15:TTC:F-->	AAA	K	-33
																		AAG	K	-33
																		AAC	N	-31
																		AAT	N	-31
																		AGA	R	-32
																		AGG	R	-32
																		AGC	S	-28
																		AGT	S	-28
																		ACA	T	-22
																		ACG	T	-22
																		ACC	T	-22
																		ACT	T	-22
																		ATA	I	10
																		ATG	M	16
																		ATC	I	10
																		ATT	I	10
																		GAA	E	-39
																		GAG	E	-39
																		GAC	D	-45
																		GAT	D	-45
																		GGA	G	-52
																		GGG	G	-52
																		GGC	G	-52
																		GGT	G	-52
																		GCA	A	-23
																		GCG	A	-23
																		GCC	A	-23
																		GCT	A	-23
																		GTA	V	1
																		GTG	V	1
																		GTC	V	1
																		GTT	V	1
																		CAA	Q	-26
																		CAG	Q	-26
																		CAC	H	-1
																		CAT	H	-1
																		CGA	R	-32
																		CGG	R	-32
																		CGC	R	-32
																		CGT	R	-32
																		CCA	P	-38
																		CCG	P	-38
																		CCC	P	-38
																		CCT	P	-38
																		CTA	L	20
																		CTG	L	20
																		CTC	L	20
																		CTT	L	20
																		TAA	K	-33
																		TAG	S	-28
																		TAC	Y	51
																		TAT	Y	51
																		TGA	W	36
																		TGG	W	36
																		TGC	C	-8
																		TGT	C	-8
																		TCA	S	-28
																		TCG	S	-28
																		TCC	S	-28
																		TCT	S	-28
																		TTA	L	20
																		TTG	L	20
																		TTC	F	70
																		TTT	F	70
																	16:TTT:F-->	AAA	K	-33
																		AAG	K	-33
																		AAC	N	-31
																		AAT	N	-31
																		AGA	R	-32
																		AGG	R	-32
																		AGC	S	-28
																		AGT	S	-28
																		ACA	T	-22
																		ACG	T	-22
																		ACC	T	-22
																		ACT	T	-22
																		ATA	I	10
																		ATG	M	16
																		ATC	I	10
																		ATT	I	10
																		GAA	E	-39
																		GAG	E	-39
																		GAC	D	-45
																		GAT	D	-45
																		GGA	G	-52
																		GGG	G	-52
																		GGC	G	-52
																		GGT	G	-52
																		GCA	A	-23
																		GCG	A	-23
																		GCC	A	-23
																		GCT	A	-23
																		GTA	V	1
																		GTG	V	1
																		GTC	V	1
																		GTT	V	1
																		CAA	Q	-26
																		CAG	Q	-26
																		CAC	H	-1
																		CAT	H	-1
																		CGA	R	-32
																		CGG	R	-32
																		CGC	R	-32
																		CGT	R	-32
																		CCA	P	-38
																		CCG	P	-38
																		CCC	P	-38
																		CCT	P	-38
																		CTA	L	20
																		CTG	L	20
																		CTC	L	20
																		CTT	L	20
																		TAA	K	-33
																		TAG	S	-28
																		TAC	Y	51
																		TAT	Y	51
																		TGA	W	36
																		TGG	W	36
																		TGC	C	-8
																		TGT	C	-8
																		TCA	S	-28
																		TCG	S	-28
																		TCC	S	-28
																		TCT	S	-28
																		TTA	L	20
																		TTG	L	20
																		TTC	F	70
																		TTT	F	70
																	17:GAA:E-->	AAA	K	12
																		AAG	K	12
																		AAC	N	9
																		AAT	N	9
																		AGA	R	4
																		AGG	R	4
																		AGC	S	2
																		AGT	S	2
																		ACA	T	-1
																		ACG	T	-1
																		ACC	T	-1
																		ACT	T	-1
																		ATA	I	-27
																		ATG	M	-20
																		ATC	I	-27
																		ATT	I	-27
																		GAA	E	36
																		GAG	E	36
																		GAC	D	27
																		GAT	D	27
																		GGA	G	-8
																		GGG	G	-8
																		GGC	G	-8
																		GGT	G	-8
																		GCA	A	0
																		GCG	A	0
																		GCC	A	0
																		GCT	A	0
																		GTA	V	-19
																		GTG	V	-19
																		GTC	V	-19
																		GTT	V	-19
																		CAA	Q	17
																		CAG	Q	17
																		CAC	H	4
																		CAT	H	4
																		CGA	R	4
																		CGG	R	4
																		CGC	R	4
																		CGT	R	4
																		CCA	P	-5
																		CCG	P	-5
																		CCC	P	-5
																		CCT	P	-5
																		CTA	L	-28
																		CTG	L	-28
																		CTC	L	-28
																		CTT	L	-28
																		TAA	K	12
																		TAG	S	2
																		TAC	Y	-27
																		TAT	Y	-27
																		TGA	W	-43
																		TGG	W	-43
																		TGC	C	-30
																		TGT	C	-30
																		TCA	S	2
																		TCG	S	2
																		TCC	S	2
																		TCT	S	2
																		TTA	L	-28
																		TTG	L	-28
																		TTC	F	-39
																		TTT	F	-39
																	18:TTG:L-->	AAA	K	-21
																		AAG	K	-21
																		AAC	N	-30
																		AAT	N	-30
																		AGA	R	-22
																		AGG	R	-22
																		AGC	S	-21
																		AGT	S	-21
																		ACA	T	-13
																		ACG	T	-13
																		ACC	T	-13
																		ACT	T	-13
																		ATA	I	28
																		ATG	M	28
																		ATC	I	28
																		ATT	I	28
																		GAA	E	-28
																		GAG	E	-28
																		GAC	D	-40
																		GAT	D	-40
																		GGA	G	-44
																		GGG	G	-44
																		GGC	G	-44
																		GGT	G	-44
																		GCA	A	-12
																		GCG	A	-12
																		GCC	A	-12
																		GCT	A	-12
																		GTA	V	18
																		GTG	V	18
																		GTC	V	18
																		GTT	V	18
																		CAA	Q	-16
																		CAG	Q	-16
																		CAC	H	-19
																		CAT	H	-19
																		CGA	R	-22
																		CGG	R	-22
																		CGC	R	-22
																		CGT	R	-22
																		CCA	P	-23
																		CCG	P	-23
																		CCC	P	-23
																		CCT	P	-23
																		CTA	L	40
																		CTG	L	40
																		CTC	L	40
																		CTT	L	40
																		TAA	K	-21
																		TAG	S	-21
																		TAC	Y	0
																		TAT	Y	0
																		TGA	W	-7
																		TGG	W	-7
																		TGC	C	-15
																		TGT	C	-15
																		TCA	S	-21
																		TCG	S	-21
																		TCC	S	-21
																		TCT	S	-21
																		TTA	L	40
																		TTG	L	40
																		TTC	F	20
																		TTT	F	20
																	19:TTC:F-->	AAA	K	-33
																		AAG	K	-33
																		AAC	N	-31
																		AAT	N	-31
																		AGA	R	-32
																		AGG	R	-32
																		AGC	S	-28
																		AGT	S	-28
																		ACA	T	-22
																		ACG	T	-22
																		ACC	T	-22
																		ACT	T	-22
																		ATA	I	10
																		ATG	M	16
																		ATC	I	10
																		ATT	I	10
																		GAA	E	-39
																		GAG	E	-39
																		GAC	D	-45
																		GAT	D	-45
																		GGA	G	-52
																		GGG	G	-52
																		GGC	G	-52
																		GGT	G	-52
																		GCA	A	-23
																		GCG	A	-23
																		GCC	A	-23
																		GCT	A	-23
																		GTA	V	1
																		GTG	V	1
																		GTC	V	1
																		GTT	V	1
																		CAA	Q	-26
																		CAG	Q	-26
																		CAC	H	-1
																		CAT	H	-1
																		CGA	R	-32
																		CGG	R	-32
																		CGC	R	-32
																		CGT	R	-32
																		CCA	P	-38
																		CCG	P	-38
																		CCC	P	-38
																		CCT	P	-38
																		CTA	L	20
																		CTG	L	20
																		CTC	L	20
																		CTT	L	20
																		TAA	K	-33
																		TAG	S	-28
																		TAC	Y	51
																		TAT	Y	51
																		TGA	W	36
																		TGG	W	36
																		TGC	C	-8
																		TGT	C	-8
																		TCA	S	-28
																		TCG	S	-28
																		TCC	S	-28
																		TCT	S	-28
																		TTA	L	20
																		TTG	L	20
																		TTC	F	70
																		TTT	F	70
																	20:TTT:F-->	AAA	K	-33
																		AAG	K	-33
																		AAC	N	-31
																		AAT	N	-31
																		AGA	R	-32
																		AGG	R	-32
																		AGC	S	-28
																		AGT	S	-28
																		ACA	T	-22
																		ACG	T	-22
																		ACC	T	-22
																		ACT	T	-22
																		ATA	I	10
																		ATG	M	16
																		ATC	I	10
																		ATT	I	10
																		GAA	E	-39
																		GAG	E	-39
																		GAC	D	-45
																		GAT	D	-45
																		GGA	G	-52
																		GGG	G	-52
																		GGC	G	-52
																		GGT	G	-52
																		GCA	A	-23
																		GCG	A	-23
																		GCC	A	-23
																		GCT	A	-23
																		GTA	V	1
																		GTG	V	1
																		GTC	V	1
																		GTT	V	1
																		CAA	Q	-26
																		CAG	Q	-26
																		CAC	H	-1
																		CAT	H	-1
																		CGA	R	-32
																		CGG	R	-32
																		CGC	R	-32
																		CGT	R	-32
																		CCA	P	-38
																		CCG	P	-38
																		CCC	P	-38
																		CCT	P	-38
																		CTA	L	20
																		CTG	L	20
																		CTC	L	20
																		CTT	L	20
																		TAA	K	-33
																		TAG	S	-28
																		TAC	Y	51
																		TAT	Y	51
																		TGA	W	36
																		TGG	W	36
																		TGC	C	-8
																		TGT	C	-8
																		TCA	S	-28
																		TCG	S	-28
																		TCC	S	-28
																		TCT	S	-28
																		TTA	L	20
																		TTG	L	20
																		TTC	F	70
																		TTT	F	70
																	21:TGA:W-->	AAA	K	-35
																		AAG	K	-35
																		AAC	N	-36
																		AAT	N	-36
																		AGA	R	-16
																		AGG	R	-16
																		AGC	S	-33
																		AGT	S	-33
																		ACA	T	-35
																		ACG	T	-35
																		ACC	T	-35
																		ACT	T	-35
																		ATA	I	-18
																		ATG	M	-10
																		ATC	I	-18
																		ATT	I	-18
																		GAA	E	-43
																		GAG	E	-43
																		GAC	D	-52
																		GAT	D	-52
																		GGA	G	-40
																		GGG	G	-40
																		GGC	G	-40
																		GGT	G	-40
																		GCA	A	-36
																		GCG	A	-36
																		GCC	A	-36
																		GCT	A	-36
																		GTA	V	-26
																		GTG	V	-26
																		GTC	V	-26
																		GTT	V	-26
																		CAA	Q	-27
																		CAG	Q	-27
																		CAC	H	-8
																		CAT	H	-8
																		CGA	R	-16
																		CGG	R	-16
																		CGC	R	-16
																		CGT	R	-16
																		CCA	P	-50
																		CCG	P	-50
																		CCC	P	-50
																		CCT	P	-50
																		CTA	L	-7
																		CTG	L	-7
																		CTC	L	-7
																		CTT	L	-7
																		TAA	K	-35
																		TAG	S	-33
																		TAC	Y	41
																		TAT	Y	41
																		TGA	W	142
																		TGG	W	142
																		TGC	C	-10
																		TGT	C	-10
																		TCA	S	-33
																		TCG	S	-33
																		TCC	S	-33
																		TCT	S	-33
																		TTA	L	-7
																		TTG	L	-7
																		TTC	F	36
																		TTT	F	36
																	22:TTG:L-->	AAA	K	-21
																		AAG	K	-21
																		AAC	N	-30
																		AAT	N	-30
																		AGA	R	-22
																		AGG	R	-22
																		AGC	S	-21
																		AGT	S	-21
																		ACA	T	-13
																		ACG	T	-13
																		ACC	T	-13
																		ACT	T	-13
																		ATA	I	28
																		ATG	M	28
																		ATC	I	28
																		ATT	I	28
																		GAA	E	-28
																		GAG	E	-28
																		GAC	D	-40
																		GAT	D	-40
																		GGA	G	-44
																		GGG	G	-44
																		GGC	G	-44
																		GGT	G	-44
																		GCA	A	-12
																		GCG	A	-12
																		GCC	A	-12
																		GCT	A	-12
																		GTA	V	18
																		GTG	V	18
																		GTC	V	18
																		GTT	V	18
																		CAA	Q	-16
																		CAG	Q	-16
																		CAC	H	-19
																		CAT	H	-19
																		CGA	R	-22
																		CGG	R	-22
																		CGC	R	-22
																		CGT	R	-22
																		CCA	P	-23
																		CCG	P	-23
																		CCC	P	-23
																		CCT	P	-23
																		CTA	L	40
																		CTG	L	40
																		CTC	L	40
																		CTT	L	40
																		TAA	K	-21
																		TAG	S	-21
																		TAC	Y	0
																		TAT	Y	0
																		TGA	W	-7
																		TGG	W	-7
																		TGC	C	-15
																		TGT	C	-15
																		TCA	S	-21
																		TCG	S	-21
																		TCC	S	-21
																		TCT	S	-21
																		TTA	L	40
																		TTG	L	40
																		TTC	F	20
																		TTT	F	20
																	23:TTC:F-->	AAA	K	-33
																		AAG	K	-33
																		AAC	N	-31
																		AAT	N	-31
																		AGA	R	-32
																		AGG	R	-32
																		AGC	S	-28
																		AGT	S	-28
																		ACA	T	-22
																		ACG	T	-22
																		ACC	T	-22
																		ACT	T	-22
																		ATA	I	10
																		ATG	M	16
																		ATC	I	10
																		ATT	I	10
																		GAA	E	-39
																		GAG	E	-39
																		GAC	D	-45
																		GAT	D	-45
																		GGA	G	-52
																		GGG	G	-52
																		GGC	G	-52
																		GGT	G	-52
																		GCA	A	-23
																		GCG	A	-23
																		GCC	A	-23
																		GCT	A	-23
																		GTA	V	1
																		GTG	V	1
																		GTC	V	1
																		GTT	V	1
																		CAA	Q	-26
																		CAG	Q	-26
																		CAC	H	-1
																		CAT	H	-1
																		CGA	R	-32
																		CGG	R	-32
																		CGC	R	-32
																		CGT	R	-32
																		CCA	P	-38
																		CCG	P	-38
																		CCC	P	-38
																		CCT	P	-38
																		CTA	L	20
																		CTG	L	20
																		CTC	L	20
																		CTT	L	20
																		TAA	K	-33
																		TAG	S	-28
																		TAC	Y	51
																		TAT	Y	51
																		TGA	W	36
																		TGG	W	36
																		TGC	C	-8
																		TGT	C	-8
																		TCA	S	-28
																		TCG	S	-28
																		TCC	S	-28
																		TCT	S	-28
																		TTA	L	20
																		TTG	L	20
																		TTC	F	70
																		TTT	F	70
																	24:TTT:F-->	AAA	K	-33
																		AAG	K	-33
																		AAC	N	-31
																		AAT	N	-31
																		AGA	R	-32
																		AGG	R	-32
																		AGC	S	-28
																		AGT	S	-28
																		ACA	T	-22
																		ACG	T	-22
																		ACC	T	-22
																		ACT	T	-22
																		ATA	I	10
																		ATG	M	16
																		ATC	I	10
																		ATT	I	10
																		GAA	E	-39
																		GAG	E	-39
																		GAC	D	-45
																		GAT	D	-45
																		GGA	G	-52
																		GGG	G	-52
																		GGC	G	-52
																		GGT	G	-52
																		GCA	A	-23
																		GCG	A	-23
																		GCC	A	-23
																		GCT	A	-23
																		GTA	V	1
																		GTG	V	1
																		GTC	V	1
																		GTT	V	1
																		CAA	Q	-26
																		CAG	Q	-26
																		CAC	H	-1
																		CAT	H	-1
																		CGA	R	-32
																		CGG	R	-32
																		CGC	R	-32
																		CGT	R	-32
																		CCA	P	-38
																		CCG	P	-38
																		CCC	P	-38
																		CCT	P	-38
																		CTA	L	20
																		CTG	L	20
																		CTC	L	20
																		CTT	L	20
																		TAA	K	-33
																		TAG	S	-28
																		TAC	Y	51
																		TAT	Y	51
																		TGA	W	36
																		TGG	W	36
																		TGC	C	-8
																		TGT	C	-8
																		TCA	S	-28
																		TCG	S	-28
																		TCC	S	-28
																		TCT	S	-28
																		TTA	L	20
																		TTG	L	20
																		TTC	F	70
																		TTT	F	70
																	25:TCA:S-->	AAA	K	1
																		AAG	K	1
																		AAC	N	9
																		AAT	N	9
																		AGA	R	-2
																		AGG	R	-2
																		AGC	S	22
																		AGT	S	22
																		ACA	T	15
																		ACG	T	15
																		ACC	T	15
																		ACT	T	15
																		ATA	I	-18
																		ATG	M	-14
																		ATC	I	-18
																		ATT	I	-18
																		GAA	E	2
																		GAG	E	2
																		GAC	D	5
																		GAT	D	5
																		GGA	G	4
																		GGG	G	4
																		GGC	G	4
																		GGT	G	4
																		GCA	A	11
																		GCG	A	11
																		GCC	A	11
																		GCT	A	11
																		GTA	V	-10
																		GTG	V	-10
																		GTC	V	-10
																		GTT	V	-10
																		CAA	Q	2
																		CAG	Q	2
																		CAC	H	-2
																		CAT	H	-2
																		CGA	R	-2
																		CGG	R	-2
																		CGC	R	-2
																		CGT	R	-2
																		CCA	P	4
																		CCG	P	4
																		CCC	P	4
																		CCT	P	4
																		CTA	L	-21
																		CTG	L	-21
																		CTC	L	-21
																		CTT	L	-21
																		TAA	K	1
																		TAG	S	22
																		TAC	Y	-19
																		TAT	Y	-19
																		TGA	W	-33
																		TGG	W	-33
																		TGC	C	1
																		TGT	C	1
																		TCA	S	22
																		TCG	S	22
																		TCC	S	22
																		TCT	S	22
																		TTA	L	-21
																		TTG	L	-21
																		TTC	F	-28
																		TTT	F	-28
																	26:TTG:L-->	AAA	K	-21
																		AAG	K	-21
																		AAC	N	-30
																		AAT	N	-30
																		AGA	R	-22
																		AGG	R	-22
																		AGC	S	-21
																		AGT	S	-21
																		ACA	T	-13
																		ACG	T	-13
																		ACC	T	-13
																		ACT	T	-13
																		ATA	I	28
																		ATG	M	28
																		ATC	I	28
																		ATT	I	28
																		GAA	E	-28
																		GAG	E	-28
																		GAC	D	-40
																		GAT	D	-40
																		GGA	G	-44
																		GGG	G	-44
																		GGC	G	-44
																		GGT	G	-44
																		GCA	A	-12
																		GCG	A	-12
																		GCC	A	-12
																		GCT	A	-12
																		GTA	V	18
																		GTG	V	18
																		GTC	V	18
																		GTT	V	18
																		CAA	Q	-16
																		CAG	Q	-16
																		CAC	H	-19
																		CAT	H	-19
																		CGA	R	-22
																		CGG	R	-22
																		CGC	R	-22
																		CGT	R	-22
																		CCA	P	-23
																		CCG	P	-23
																		CCC	P	-23
																		CCT	P	-23
																		CTA	L	40
																		CTG	L	40
																		CTC	L	40
																		CTT	L	40
																		TAA	K	-21
																		TAG	S	-21
																		TAC	Y	0
																		TAT	Y	0
																		TGA	W	-7
																		TGG	W	-7
																		TGC	C	-15
																		TGT	C	-15
																		TCA	S	-21
																		TCG	S	-21
																		TCC	S	-21
																		TCT	S	-21
																		TTA	L	40
																		TTG	L	40
																		TTC	F	20
																		TTT	F	20
																	27:TTC:F-->	AAA	K	-33
																		AAG	K	-33
																		AAC	N	-31
																		AAT	N	-31
																		AGA	R	-32
																		AGG	R	-32
																		AGC	S	-28
																		AGT	S	-28
																		ACA	T	-22
																		ACG	T	-22
																		ACC	T	-22
																		ACT	T	-22
																		ATA	I	10
																		ATG	M	16
																		ATC	I	10
																		ATT	I	10
																		GAA	E	-39
																		GAG	E	-39
																		GAC	D	-45
																		GAT	D	-45
																		GGA	G	-52
																		GGG	G	-52
																		GGC	G	-52
																		GGT	G	-52
																		GCA	A	-23
																		GCG	A	-23
																		GCC	A	-23
																		GCT	A	-23
																		GTA	V	1
																		GTG	V	1
																		GTC	V	1
																		GTT	V	1
																		CAA	Q	-26
																		CAG	Q	-26
																		CAC	H	-1
																		CAT	H	-1
																		CGA	R	-32
																		CGG	R	-32
																		CGC	R	-32
																		CGT	R	-32
																		CCA	P	-38
																		CCG	P	-38
																		CCC	P	-38
																		CCT	P	-38
																		CTA	L	20
																		CTG	L	20
																		CTC	L	20
																		CTT	L	20
																		TAA	K	-33
																		TAG	S	-28
																		TAC	Y	51
																		TAT	Y	51
																		TGA	W	36
																		TGG	W	36
																		TGC	C	-8
																		TGT	C	-8
																		TCA	S	-28
																		TCG	S	-28
																		TCC	S	-28
																		TCT	S	-28
																		TTA	L	20
																		TTG	L	20
																		TTC	F	70
																		TTT	F	70
																	28:TTT:F-->	AAA	K	-33
																		AAG	K	-33
																		AAC	N	-31
																		AAT	N	-31
																		AGA	R	-32
																		AGG	R	-32
																		AGC	S	-28
																		AGT	S	-28
																		ACA	T	-22
																		ACG	T	-22
																		ACC	T	-22
																		ACT	T	-22
																		ATA	I	10
																		ATG	M	16
																		ATC	I	10
																		ATT	I	10
																		GAA	E	-39
																		GAG	E	-39
																		GAC	D	-45
																		GAT	D	-45
																		GGA	G	-52
																		GGG	G	-52
																		GGC	G	-52
																		GGT	G	-52
																		GCA	A	-23
																		GCG	A	-23
																		GCC	A	-23
																		GCT	A	-23
																		GTA	V	1
																		GTG	V	1
																		GTC	V	1
																		GTT	V	1
																		CAA	Q	-26
																		CAG	Q	-26
																		CAC	H	-1
																		CAT	H	-1
																		CGA	R	-32
																		CGG	R	-32
																		CGC	R	-32
																		CGT	R	-32
																		CCA	P	-38
																		CCG	P	-38
																		CCC	P	-38
																		CCT	P	-38
																		CTA	L	20
																		CTG	L	20
																		CTC	L	20
																		CTT	L	20
																		TAA	K	-33
																		TAG	S	-28
																		TAC	Y	51
																		TAT	Y	51
																		TGA	W	36
																		TGG	W	36
																		TGC	C	-8
																		TGT	C	-8
																		TCA	S	-28
																		TCG	S	-28
																		TCC	S	-28
																		TCT	S	-28
																		TTA	L	20
																		TTG	L	20
																		TTC	F	70
																		TTT	F	70
																	29:TTA:L-->	AAA	K	-21
																		AAG	K	-21
																		AAC	N	-30
																		AAT	N	-30
																		AGA	R	-22
																		AGG	R	-22
																		AGC	S	-21
																		AGT	S	-21
																		ACA	T	-13
																		ACG	T	-13
																		ACC	T	-13
																		ACT	T	-13
																		ATA	I	28
																		ATG	M	28
																		ATC	I	28
																		ATT	I	28
																		GAA	E	-28
																		GAG	E	-28
																		GAC	D	-40
																		GAT	D	-40
																		GGA	G	-44
																		GGG	G	-44
																		GGC	G	-44
																		GGT	G	-44
																		GCA	A	-12
																		GCG	A	-12
																		GCC	A	-12
																		GCT	A	-12
																		GTA	V	18
																		GTG	V	18
																		GTC	V	18
																		GTT	V	18
																		CAA	Q	-16
																		CAG	Q	-16
																		CAC	H	-19
																		CAT	H	-19
																		CGA	R	-22
																		CGG	R	-22
																		CGC	R	-22
																		CGT	R	-22
																		CCA	P	-23
																		CCG	P	-23
																		CCC	P	-23
																		CCT	P	-23
																		CTA	L	40
																		CTG	L	40
																		CTC	L	40
																		CTT	L	40
																		TAA	K	-21
																		TAG	S	-21
																		TAC	Y	0
																		TAT	Y	0
																		TGA	W	-7
																		TGG	W	-7
																		TGC	C	-15
																		TGT	C	-15
																		TCA	S	-21
																		TCG	S	-21
																		TCC	S	-21
																		TCT	S	-21
																		TTA	L	40
																		TTG	L	40
																		TTC	F	20
																		TTT	F	20
																	30:TTG:L-->	AAA	K	-21
																		AAG	K	-21
																		AAC	N	-30
																		AAT	N	-30
																		AGA	R	-22
																		AGG	R	-22
																		AGC	S	-21
																		AGT	S	-21
																		ACA	T	-13
																		ACG	T	-13
																		ACC	T	-13
																		ACT	T	-13
																		ATA	I	28
																		ATG	M	28
																		ATC	I	28
																		ATT	I	28
																		GAA	E	-28
																		GAG	E	-28
																		GAC	D	-40
																		GAT	D	-40
																		GGA	G	-44
																		GGG	G	-44
																		GGC	G	-44
																		GGT	G	-44
																		GCA	A	-12
																		GCG	A	-12
																		GCC	A	-12
																		GCT	A	-12
																		GTA	V	18
																		GTG	V	18
																		GTC	V	18
																		GTT	V	18
																		CAA	Q	-16
																		CAG	Q	-16
																		CAC	H	-19
																		CAT	H	-19
																		CGA	R	-22
																		CGG	R	-22
																		CGC	R	-22
																		CGT	R	-22
																		CCA	P	-23
																		CCG	P	-23
																		CCC	P	-23
																		CCT	P	-23
																		CTA	L	40
																		CTG	L	40
																		CTC	L	40
																		CTT	L	40
																		TAA	K	-21
																		TAG	S	-21
																		TAC	Y	0
																		TAT	Y	0
																		TGA	W	-7
																		TGG	W	-7
																		TGC	C	-15
																		TGT	C	-15
																		TCA	S	-21
																		TCG	S	-21
																		TCC	S	-21
																		TCT	S	-21
																		TTA	L	40
																		TTG	L	40
																		TTC	F	20
																		TTT	F	20
																	31:TTC:F-->	AAA	K	-33
																		AAG	K	-33
																		AAC	N	-31
																		AAT	N	-31
																		AGA	R	-32
																		AGG	R	-32
																		AGC	S	-28
																		AGT	S	-28
																		ACA	T	-22
																		ACG	T	-22
																		ACC	T	-22
																		ACT	T	-22
																		ATA	I	10
																		ATG	M	16
																		ATC	I	10
																		ATT	I	10
																		GAA	E	-39
																		GAG	E	-39
																		GAC	D	-45
																		GAT	D	-45
																		GGA	G	-52
																		GGG	G	-52
																		GGC	G	-52
																		GGT	G	-52
																		GCA	A	-23
																		GCG	A	-23
																		GCC	A	-23
																		GCT	A	-23
																		GTA	V	1
																		GTG	V	1
																		GTC	V	1
																		GTT	V	1
																		CAA	Q	-26
																		CAG	Q	-26
																		CAC	H	-1
																		CAT	H	-1
																		CGA	R	-32
																		CGG	R	-32
																		CGC	R	-32
																		CGT	R	-32
																		CCA	P	-38
																		CCG	P	-38
																		CCC	P	-38
																		CCT	P	-38
																		CTA	L	20
																		CTG	L	20
																		CTC	L	20
																		CTT	L	20
																		TAA	K	-33
																		TAG	S	-28
																		TAC	Y	51
																		TAT	Y	51
																		TGA	W	36
																		TGG	W	36
																		TGC	C	-8
																		TGT	C	-8
																		TCA	S	-28
																		TCG	S	-28
																		TCC	S	-28
																		TCT	S	-28
																		TTA	L	20
																		TTG	L	20
																		TTC	F	70
																		TTT	F	70
																	32:TTT:F-->	AAA	K	-33
																		AAG	K	-33
																		AAC	N	-31
																		AAT	N	-31
																		AGA	R	-32
																		AGG	R	-32
																		AGC	S	-28
																		AGT	S	-28
[truncated: 2,104 more rows]

## Sheet: (2)Blossum62
	Table S2. The FSSs of the natural genetic code
	(2) The FSSs of the natural genetic code using Substitution Scoring Matrix Blossum62
Shifting Forward						Shifting Backward						Wobble substitutions						Random substitutions
No	Codon	AA	FSS	Sum		No	Codon	AA	FSS	Sum		No	Codon	AA	FSS			No	Codon	AA	FSS
Average:			-0.613281			Average:			-0.648438			Average:			3.76562			Average:			-1.29482
T-test			6.66259e-07			T-test			3.49348e-06			T-test			6.84812e-85
1:AAA:K-->	AAA:	K:	5	7		1:AAA:K-->	AAA:	K:	5	12		1:AAA:K-->	AAA:	K:	5			Codon1:AAA:K-->
	AAG:	K:	5				GAA:	E:	1				AAG:	K:	5				AAA	K	5
	AAC:	N:	0				CAA:	Q:	1				AAC:	N:	0				AAG	K	5
	AAT:	N:	0				TAA:	K:	5				AAT:	N:	0				AAC	N	0
2:AAG:K-->	AGA:	R:	2			2:AAG:K-->	AAA:	K:	5			2:AAG:K-->	AAA:	K:	5				AAT	N	0
	AGG:	R:	2	0			GAA:	E:	1	6			AAG:	K:	5				AGA	R	2
	AGC:	S:	0				CAA:	Q:	1				AAC:	N:	0				AGG	R	2
	AGT:	S:	0				TAA:	K:	5				AAT:	N:	0				AGC	S	0
3:AAC:N-->	ACA:	T:	0			3:AAC:N-->	AAA:	K:	0			3:AAC:N-->	AAA:	K:	0				AGT	S	0
	ACG:	T:	0				GAA:	E:	0				AAG:	K:	0				ACA	T	0
	ACC:	T:	0	-8			CAA:	Q:	0	0			AAC:	N:	6				ACG	T	0
	ACT:	T:	0				TAA:	K:	0				AAT:	N:	6				ACC	T	0
4:AAT:N-->	ATA:	I:	-3			4:AAT:N-->	AAA:	K:	0			4:AAT:N-->	AAA:	K:	0				ACT	T	0
	ATG:	M:	-2				GAA:	E:	0				AAG:	K:	0				ATA	I	-3
	ATC:	I:	-3				CAA:	Q:	0				AAC:	N:	6				ATG	M	-1
	ATT:	I:	-3	-4			TAA:	K:	0	2			AAT:	N:	6				ATC	I	-3
5:AGA:R-->	GAA:	E:	0			5:AGA:R-->	AAG:	K:	2			5:AGA:R-->	AGA:	R:	5				ATT	I	-3
	GAG:	E:	0				GAG:	E:	0				AGG:	R:	5				GAA	E	1
	GAC:	D:	-2				CAG:	Q:	1				AGC:	S:	-1				GAG	E	1
	GAT:	D:	-2				TAG:	S:	-1				AGT:	S:	-1				GAC	D	-1
6:AGG:R-->	GGA:	G:	-2	-5		6:AGG:R-->	AAG:	K:	2	0		6:AGG:R-->	AGA:	R:	5				GAT	D	-1
	GGG:	G:	-2				GAG:	E:	0				AGG:	R:	5				GGA	G	-2
	GGC:	G:	-2				CAG:	Q:	1				AGC:	S:	-1				GGG	G	-2
	GGT:	G:	-2				TAG:	S:	-1				AGT:	S:	-1				GGC	G	-2
7:AGC:S-->	GCA:	A:	1			7:AGC:S-->	AAG:	K:	0			7:AGC:S-->	AGA:	R:	-1				GGT	G	-2
	GCG:	A:	1	-2			GAG:	E:	0	4			AGG:	R:	-1				GCA	A	-1
	GCC:	A:	1				CAG:	Q:	0				AGC:	S:	4				GCG	A	-1
	GCT:	A:	1				TAG:	S:	4				AGT:	S:	4				GCC	A	-1
8:AGT:S-->	GTA:	V:	-2			8:AGT:S-->	AAG:	K:	0			8:AGT:S-->	AGA:	R:	-1				GCT	A	-1
	GTG:	V:	-2				GAG:	E:	0				AGG:	R:	-1				GTA	V	-3
	GTC:	V:	-2	-2			CAG:	Q:	0	5			AGC:	S:	4				GTG	V	-3
	GTT:	V:	-2				TAG:	S:	4				AGT:	S:	4				GTC	V	-3
9:ACA:T-->	CAA:	Q:	0			9:ACA:T-->	AAC:	N:	0			9:ACA:T-->	ACA:	T:	4				GTT	V	-3
	CAG:	Q:	0				GAC:	D:	1				ACG:	T:	4				CAA	Q	1
	CAC:	H:	0				CAC:	H:	0				ACC:	T:	4				CAG	Q	1
	CAT:	H:	0	-4			TAC:	Y:	-2	-1			ACT:	T:	4				CAC	H	-1
10:ACG:T-->	CGA:	R:	-1			10:ACG:T-->	AAC:	N:	0			10:ACG:T-->	ACA:	T:	4				CAT	H	-1
	CGG:	R:	-1				GAC:	D:	1				ACG:	T:	4				CGA	R	2
	CGC:	R:	-1				CAC:	H:	0				ACC:	T:	4				CGG	R	2
	CGT:	R:	-1				TAC:	Y:	-2				ACT:	T:	4				CGC	R	2
11:ACC:T-->	CCA:	P:	1	1		11:ACC:T-->	AAC:	N:	0	-1		11:ACC:T-->	ACA:	T:	4				CGT	R	2
	CCG:	P:	1				GAC:	D:	1				ACG:	T:	4				CCA	P	-1
	CCC:	P:	1				CAC:	H:	0				ACC:	T:	4				CCG	P	-1
	CCT:	P:	1				TAC:	Y:	-2				ACT:	T:	4				CCC	P	-1
12:ACT:T-->	CTA:	L:	-2			12:ACT:T-->	AAC:	N:	0			12:ACT:T-->	ACA:	T:	4				CCT	P	-1
	CTG:	L:	-2	-9			GAC:	D:	1	-8			ACG:	T:	4				CTA	L	-2
	CTC:	L:	-2				CAC:	H:	0				ACC:	T:	4				CTG	L	-2
	CTT:	L:	-2				TAC:	Y:	-2				ACT:	T:	4				CTC	L	-2
13:ATA:I-->	TAA:	K:	-3			13:ATA:I-->	AAT:	N:	-3			13:ATA:I-->	ATA:	I:	4				CTT	L	-2
	TAG:	S:	-2				GAT:	D:	-3				ATG:	M:	1				TAA	K	5
	TAC:	Y:	-1	-4			CAT:	H:	-3	-8			ATC:	I:	4				TAG	S	0
	TAT:	Y:	-1				TAT:	Y:	-1				ATT:	I:	4				TAC	Y	-2
14:ATG:M-->	TGA:	W:	-1			14:ATG:M-->	AAT:	N:	-2			14:ATG:M-->	ATA:	I:	1				TAT	Y	-2
	TGG:	W:	-1				GAT:	D:	-3				ATG:	M:	5				TGA	W	-3
	TGC:	C:	-1				CAT:	H:	-2				ATC:	I:	1				TGG	W	-3
	TGT:	C:	-1	-8			TAT:	Y:	-1	-10			ATT:	I:	1				TGC	C	-3
15:ATC:I-->	TCA:	S:	-2			15:ATC:I-->	AAT:	N:	-3			15:ATC:I-->	ATA:	I:	4				TGT	C	-3
	TCG:	S:	-2				GAT:	D:	-3				ATG:	M:	1				TCA	S	0
	TCC:	S:	-2				CAT:	H:	-3				ATC:	I:	4				TCG	S	0
	TCT:	S:	-2				TAT:	Y:	-1				ATT:	I:	4				TCC	S	0
16:ATT:I-->	TTA:	L:	2	3		16:ATT:I-->	AAT:	N:	-3	-7		16:ATT:I-->	ATA:	I:	4				TCT	S	0
	TTG:	L:	2				GAT:	D:	-3				ATG:	M:	1				TTA	L	-2
	TTC:	F:	0				CAT:	H:	-3				ATC:	I:	4				TTG	L	-2
	TTT:	F:	0				TAT:	Y:	-1				ATT:	I:	4				TTC	F	-3
17:GAA:E-->	AAA:	K:	1			17:GAA:E-->	AGA:	R:	0			17:GAA:E-->	GAA:	E:	5				TTT	F	-3
	AAG:	K:	1	0			GGA:	G:	-2	-5			GAG:	E:	5			Codon2:TTG:L-->
	AAC:	N:	0				CGA:	R:	0				GAC:	D:	2				AAA	K	-2
	AAT:	N:	0				TGA:	W:	-3				GAT:	D:	2				AAG	K	-2
18:GAG:E-->	AGA:	R:	0			18:GAG:E-->	AGA:	R:	0			18:GAG:E-->	GAA:	E:	5				AAC	N	-3
	AGG:	R:	0				GGA:	G:	-2				GAG:	E:	5				AAT	N	-3
	AGC:	S:	0	3			CGA:	R:	0	-8			GAC:	D:	2				AGA	R	-2
	AGT:	S:	0				TGA:	W:	-3				GAT:	D:	2				AGG	R	-2
19:GAC:D-->	ACA:	T:	1			19:GAC:D-->	AGA:	R:	-2			19:GAC:D-->	GAA:	E:	2				AGC	S	-2
	ACG:	T:	1				GGA:	G:	-1				GAG:	E:	2				AGT	S	-2
	ACC:	T:	1				CGA:	R:	-2				GAC:	D:	6				ACA	T	-2
	ACT:	T:	1	-12			TGA:	W:	-4	-9			GAT:	D:	6				ACG	T	-2
20:GAT:D-->	ATA:	I:	-3			20:GAT:D-->	AGA:	R:	-2			20:GAT:D-->	GAA:	E:	2				ACC	T	-2
	ATG:	M:	-3				GGA:	G:	-1				GAG:	E:	2				ACT	T	-2
	ATC:	I:	-3				CGA:	R:	-2				GAC:	D:	6				ATA	I	2
	ATT:	I:	-3				TGA:	W:	-4				GAT:	D:	6				ATG	M	2
21:GGA:G-->	GAA:	E:	-2	2		21:GGA:G-->	AGG:	R:	-2	0		21:GGA:G-->	GGA:	G:	6				ATC	I	2
	GAG:	E:	-2				GGG:	G:	6				GGG:	G:	6				ATT	I	2
	GAC:	D:	-1				CGG:	R:	-2				GGC:	G:	6				GAA	E	-3
	GAT:	D:	-1				TGG:	W:	-2				GGT:	G:	6				GAG	E	-3
22:GGG:G-->	GGA:	G:	6			22:GGG:G-->	AGG:	R:	-2			22:GGG:G-->	GGA:	G:	6				GAC	D	-4
	GGG:	G:	6	12			GGG:	G:	6	0			GGG:	G:	6				GAT	D	-4
	GGC:	G:	6				CGG:	R:	-2				GGC:	G:	6				GGA	G	-4
	GGT:	G:	6				TGG:	W:	-2				GGT:	G:	6				GGG	G	-4
23:GGC:G-->	GCA:	A:	0			23:GGC:G-->	AGG:	R:	-2			23:GGC:G-->	GGA:	G:	6				GGC	G	-4
	GCG:	A:	0				GGG:	G:	6				GGG:	G:	6				GGT	G	-4
	GCC:	A:	0	0			CGG:	R:	-2	0			GGC:	G:	6				GCA	A	-1
	GCT:	A:	0				TGG:	W:	-2				GGT:	G:	6				GCG	A	-1
24:GGT:G-->	GTA:	V:	0			24:GGT:G-->	AGG:	R:	-2			24:GGT:G-->	GGA:	G:	6				GCC	A	-1
	GTG:	V:	0				GGG:	G:	6				GGG:	G:	6				GCT	A	-1
	GTC:	V:	0				CGG:	R:	-2				GGC:	G:	6				GTA	V	3
	GTT:	V:	0	-6			TGG:	W:	-2	0			GGT:	G:	6				GTG	V	3
25:GCA:A-->	CAA:	Q:	-1			25:GCA:A-->	AGC:	S:	1			25:GCA:A-->	GCA:	A:	4				GTC	V	3
	CAG:	Q:	-1				GGC:	G:	0				GCG:	A:	4				GTT	V	3
	CAC:	H:	-2				CGC:	R:	-1				GCC:	A:	4				CAA	Q	-2
	CAT:	H:	-2				TGC:	C:	0				GCT:	A:	4				CAG	Q	-2
26:GCG:A-->	CGA:	R:	-1	-4		26:GCG:A-->	AGC:	S:	1	0		26:GCG:A-->	GCA:	A:	4				CAC	H	-3
	CGG:	R:	-1				GGC:	G:	0				GCG:	A:	4				CAT	H	-3
	CGC:	R:	-1				CGC:	R:	-1				GCC:	A:	4				CGA	R	-2
	CGT:	R:	-1				TGC:	C:	0				GCT:	A:	4				CGG	R	-2
27:GCC:A-->	CCA:	P:	-1			27:GCC:A-->	AGC:	S:	1			27:GCC:A-->	GCA:	A:	4				CGC	R	-2
	CCG:	P:	-1	-4			GGC:	G:	0	0			GCG:	A:	4				CGT	R	-2
	CCC:	P:	-1				CGC:	R:	-1				GCC:	A:	4				CCA	P	-3
	CCT:	P:	-1				TGC:	C:	0				GCT:	A:	4				CCG	P	-3
28:GCT:A-->	CTA:	L:	-1			28:GCT:A-->	AGC:	S:	1			28:GCT:A-->	GCA:	A:	4				CCC	P	-3
	CTG:	L:	-1				GGC:	G:	0				GCG:	A:	4				CCT	P	-3
	CTC:	L:	-1	-6			CGC:	R:	-1	-8			GCC:	A:	4				CTA	L	4
	CTT:	L:	-1				TGC:	C:	0				GCT:	A:	4				CTG	L	4
29:GTA:V-->	TAA:	K:	-2			29:GTA:V-->	AGT:	S:	-2			29:GTA:V-->	GTA:	V:	4				CTC	L	4
	TAG:	S:	-2				GGT:	G:	-3				GTG:	V:	4				CTT	L	4
	TAC:	Y:	-1				CGT:	R:	-3				GTC:	V:	4				TAA	K	-2
	TAT:	Y:	-1	-8			TGT:	C:	-1	-9			GTT:	V:	4				TAG	S	-2
30:GTG:V-->	TGA:	W:	-3			30:GTG:V-->	AGT:	S:	-2			30:GTG:V-->	GTA:	V:	4				TAC	Y	-1
	TGG:	W:	-3				GGT:	G:	-3				GTG:	V:	4				TAT	Y	-1
	TGC:	C:	-1				CGT:	R:	-3				GTC:	V:	4				TGA	W	-2
	TGT:	C:	-1				TGT:	C:	-1				GTT:	V:	4				TGG	W	-2
31:GTC:V-->	TCA:	S:	-2	-5		31:GTC:V-->	AGT:	S:	-2	-9		31:GTC:V-->	GTA:	V:	4				TGC	C	-1
	TCG:	S:	-2				GGT:	G:	-3				GTG:	V:	4				TGT	C	-1
	TCC:	S:	-2				CGT:	R:	-3				GTC:	V:	4				TCA	S	-2
	TCT:	S:	-2				TGT:	C:	-1				GTT:	V:	4				TCG	S	-2
32:GTT:V-->	TTA:	L:	1			32:GTT:V-->	AGT:	S:	-2			32:GTT:V-->	GTA:	V:	4				TCC	S	-2
	TTG:	L:	1	0			GGT:	G:	-3	-5			GTG:	V:	4				TCT	S	-2
	TTC:	F:	-1				CGT:	R:	-3				GTC:	V:	4				TTA	L	4
	TTT:	F:	-1				TGT:	C:	-1				GTT:	V:	4				TTG	L	4
33:CAA:Q-->	AAA:	K:	1			33:CAA:Q-->	ACA:	T:	0			33:CAA:Q-->	CAA:	Q:	5				TTC	F	0
	AAG:	K:	1				GCA:	A:	-1				CAG:	Q:	5				TTT	F	0
	AAC:	N:	0	2			CCA:	P:	-1	-2			CAC:	H:	0			Codon3:TTC:F-->
	AAT:	N:	0				TCA:	S:	0				CAT:	H:	0				AAA	K	-3
34:CAG:Q-->	AGA:	R:	1			34:CAG:Q-->	ACA:	T:	0			34:CAG:Q-->	CAA:	Q:	5				AAG	K	-3
	AGG:	R:	1				GCA:	A:	-1				CAG:	Q:	5				AAC	N	-3
	AGC:	S:	0				CCA:	P:	-1				CAC:	H:	0				AAT	N	-3
	AGT:	S:	0	0			TCA:	S:	0	-5			CAT:	H:	0				AGA	R	-3
35:CAC:H-->	ACA:	T:	0			35:CAC:H-->	ACA:	T:	0			35:CAC:H-->	CAA:	Q:	0				AGG	R	-3
	ACG:	T:	0				GCA:	A:	-2				CAG:	Q:	0				AGC	S	-2
	ACC:	T:	0				CCA:	P:	-2				CAC:	H:	8				AGT	S	-2
	ACT:	T:	0				TCA:	S:	-1				CAT:	H:	8				ACA	T	-2
36:CAT:H-->	ATA:	I:	-3	-8		36:CAT:H-->	ACA:	T:	0	-6		36:CAT:H-->	CAA:	Q:	0				ACG	T	-2
	ATG:	M:	-2				GCA:	A:	-2				CAG:	Q:	0				ACC	T	-2
	ATC:	I:	-3				CCA:	P:	-2				CAC:	H:	8				ACT	T	-2
	ATT:	I:	-3				TCA:	S:	-1				CAT:	H:	8				ATA	I	0
37:CGA:R-->	GAA:	E:	0			37:CGA:R-->	ACG:	T:	-1			37:CGA:R-->	CGA:	R:	5				ATG	M	0
	GAG:	E:	0	-8			GCG:	A:	-1	-5			CGG:	R:	5				ATC	I	0
	GAC:	D:	-2				CCG:	P:	-2				CGC:	R:	5				ATT	I	0
	GAT:	D:	-2				TCG:	S:	-1				CGT:	R:	5				GAA	E	-3
38:CGG:R-->	GGA:	G:	-2			38:CGG:R-->	ACG:	T:	-1			38:CGG:R-->	CGA:	R:	5				GAG	E	-3
	GGG:	G:	-2				GCG:	A:	-1				CGG:	R:	5				GAC	D	-3
	GGC:	G:	-2	-5			CCG:	P:	-2	-5			CGC:	R:	5				GAT	D	-3
	GGT:	G:	-2				TCG:	S:	-1				CGT:	R:	5				GGA	G	-3
39:CGC:R-->	GCA:	A:	-1			39:CGC:R-->	ACG:	T:	-1			39:CGC:R-->	CGA:	R:	5				GGG	G	-3
	GCG:	A:	-1				GCG:	A:	-1				CGG:	R:	5				GGC	G	-3
	GCC:	A:	-1				CCG:	P:	-2				CGC:	R:	5				GGT	G	-3
	GCT:	A:	-1	-12			TCG:	S:	-1	-5			CGT:	R:	5				GCA	A	-2
40:CGT:R-->	GTA:	V:	-3			40:CGT:R-->	ACG:	T:	-1			40:CGT:R-->	CGA:	R:	5				GCG	A	-2
	GTG:	V:	-3				GCG:	A:	-1				CGG:	R:	5				GCC	A	-2
	GTC:	V:	-3				CCG:	P:	-2				CGC:	R:	5				GCT	A	-2
	GTT:	V:	-3				TCG:	S:	-1				CGT:	R:	5				GTA	V	-1
41:CCA:P-->	CAA:	Q:	-1	-7		41:CCA:P-->	ACC:	T:	1	6		41:CCA:P-->	CCA:	P:	7				GTG	V	-1
	CAG:	Q:	-1				GCC:	A:	-1				CCG:	P:	7				GTC	V	-1
	CAC:	H:	-2				CCC:	P:	7				CCC:	P:	7				GTT	V	-1
	CAT:	H:	-2				TCC:	S:	-1				CCT:	P:	7				CAA	Q	-3
42:CCG:P-->	CGA:	R:	-2			42:CCG:P-->	ACC:	T:	1			42:CCG:P-->	CCA:	P:	7				CAG	Q	-3
	CGG:	R:	-2	10			GCC:	A:	-1	6			CCG:	P:	7				CAC	H	-1
	CGC:	R:	-2				CCC:	P:	7				CCC:	P:	7				CAT	H	-1
	CGT:	R:	-2				TCC:	S:	-1				CCT:	P:	7				CGA	R	-3
43:CCC:P-->	CCA:	P:	7			43:CCC:P-->	ACC:	T:	1			43:CCC:P-->	CCA:	P:	7				CGG	R	-3
	CCG:	P:	7				GCC:	A:	-1				CCG:	P:	7				CGC	R	-3
	CCC:	P:	7	-2			CCC:	P:	7	6			CCC:	P:	7				CGT	R	-3
	CCT:	P:	7				TCC:	S:	-1				CCT:	P:	7				CCA	P	-4
44:CCT:P-->	CTA:	L:	-3			44:CCT:P-->	ACC:	T:	1			44:CCT:P-->	CCA:	P:	7				CCG	P	-4
	CTG:	L:	-3				GCC:	A:	-1				CCG:	P:	7				CCC	P	-4
	CTC:	L:	-3				CCC:	P:	7				CCC:	P:	7				CCT	P	-4
	CTT:	L:	-3	-6			TCC:	S:	-1	-8			CCT:	P:	7				CTA	L	0
45:CTA:L-->	TAA:	K:	-2			45:CTA:L-->	ACT:	T:	-2			45:CTA:L-->	CTA:	L:	4				CTG	L	0
	TAG:	S:	-2				GCT:	A:	-1				CTG:	L:	4				CTC	L	0
	TAC:	Y:	-1				CCT:	P:	-3				CTC:	L:	4				CTT	L	0
	TAT:	Y:	-1				TCT:	S:	-2				CTT:	L:	4				TAA	K	-3
46:CTG:L-->	TGA:	W:	-2	-6		46:CTG:L-->	ACT:	T:	-2	-8		46:CTG:L-->	CTA:	L:	4				TAG	S	-2
	TGG:	W:	-2				GCT:	A:	-1				CTG:	L:	4				TAC	Y	3
	TGC:	C:	-1				CCT:	P:	-3				CTC:	L:	4				TAT	Y	3
	TGT:	C:	-1				TCT:	S:	-2				CTT:	L:	4				TGA	W	1
47:CTC:L-->	TCA:	S:	-2			47:CTC:L-->	ACT:	T:	-2			47:CTC:L-->	CTA:	L:	4				TGG	W	1
	TCG:	S:	-2	4			GCT:	A:	-1	-8			CTG:	L:	4				TGC	C	-2
	TCC:	S:	-2				CCT:	P:	-3				CTC:	L:	4				TGT	C	-2
	TCT:	S:	-2				TCT:	S:	-2				CTT:	L:	4				TCA	S	-2
48:CTT:L-->	TTA:	L:	4			48:CTT:L-->	ACT:	T:	-2			48:CTT:L-->	CTA:	L:	4				TCG	S	-2
	TTG:	L:	4				GCT:	A:	-1				CTG:	L:	4				TCC	S	-2
	TTC:	F:	0	10			CCT:	P:	-3	-10			CTC:	L:	4				TCT	S	-2
	TTT:	F:	0				TCT:	S:	-2				CTT:	L:	4				TTA	L	0
49:TAA:K-->	AAA:	K:	5			49:TAA:K-->	ATA:	I:	-3			49:TAA:K-->	TAA:	K:	5				TTG	L	0
	AAG:	K:	5				GTA:	V:	-3				TAG:	S:	0				TTC	F	6
	AAC:	N:	0				CTA:	L:	-2				TAC:	Y:	-2				TTT	F	6
	AAT:	N:	0	6			TTA:	L:	-2	-8			TAT:	Y:	-2			Codon4:TTT:F-->
50:TAG:S-->	AGA:	R:	-1			50:TAG:S-->	ATA:	I:	-2			50:TAG:S-->	TAA:	K:	0				AAA	K	-3
	AGG:	R:	-1				GTA:	V:	-2				TAG:	S:	4				AAG	K	-3
	AGC:	S:	4				CTA:	L:	-2				TAC:	Y:	-2				AAC	N	-3
	AGT:	S:	4				TTA:	L:	-2				TAT:	Y:	-2				AAT	N	-3
51:TAC:Y-->	ACA:	T:	-2	-7		51:TAC:Y-->	ATA:	I:	-1	-4		51:TAC:Y-->	TAA:	K:	-2				AGA	R	-3
	ACG:	T:	-2				GTA:	V:	-1				TAG:	S:	-2				AGG	R	-3
	ACC:	T:	-2				CTA:	L:	-1				TAC:	Y:	7				AGC	S	-2
	ACT:	T:	-2				TTA:	L:	-1				TAT:	Y:	7				AGT	S	-2
52:TAT:Y-->	ATA:	I:	-1			52:TAT:Y-->	ATA:	I:	-1			52:TAT:Y-->	TAA:	K:	-2				ACA	T	-2
	ATG:	M:	-1	-8			GTA:	V:	-1	-6			TAG:	S:	-2				ACG	T	-2
	ATC:	I:	-1				CTA:	L:	-1				TAC:	Y:	7				ACC	T	-2
	ATT:	I:	-1				TTA:	L:	-1				TAT:	Y:	7				ACT	T	-2
53:TGA:W-->	GAA:	E:	-3			53:TGA:W-->	ATG:	M:	-1			53:TGA:W-->	TGA:	W:	11				ATA	I	0
	GAG:	E:	-3				GTG:	V:	-3				TGG:	W:	11				ATG	M	0
	GAC:	D:	-4	-10			CTG:	L:	-2	-8			TGC:	C:	-2				ATC	I	0
	GAT:	D:	-4				TTG:	L:	-2				TGT:	C:	-2				ATT	I	0
54:TGG:W-->	GGA:	G:	-2			54:TGG:W-->	ATG:	M:	-1			54:TGG:W-->	TGA:	W:	11				GAA	E	-3
	GGG:	G:	-2				GTG:	V:	-3				TGG:	W:	11				GAG	E	-3
	GGC:	G:	-2				CTG:	L:	-2				TGC:	C:	-2				GAC	D	-3
	GGT:	G:	-2	0			TTG:	L:	-2	-4			TGT:	C:	-2				GAT	D	-3
55:TGC:C-->	GCA:	A:	0			55:TGC:C-->	ATG:	M:	-1			55:TGC:C-->	TGA:	W:	-2				GGA	G	-3
	GCG:	A:	0				GTG:	V:	-1				TGG:	W:	-2				GGG	G	-3
	GCC:	A:	0				CTG:	L:	-1				TGC:	C:	9				GGC	G	-3
	GCT:	A:	0				TTG:	L:	-1				TGT:	C:	9				GGT	G	-3
56:TGT:C-->	GTA:	V:	-1	-3		56:TGT:C-->	ATG:	M:	-1	-5		56:TGT:C-->	TGA:	W:	-2				GCA	A	-2
	GTG:	V:	-1				GTG:	V:	-1				TGG:	W:	-2				GCG	A	-2
	GTC:	V:	-1				CTG:	L:	-1				TGC:	C:	9				GCC	A	-2
	GTT:	V:	-1				TTG:	L:	-1				TGT:	C:	9				GCT	A	-2
57:TCA:S-->	CAA:	Q:	0			57:TCA:S-->	ATC:	I:	-2			57:TCA:S-->	TCA:	S:	4				GTA	V	-1
	CAG:	Q:	0	-4			GTC:	V:	-2	-8			TCG:	S:	4				GTG	V	-1
	CAC:	H:	-1				CTC:	L:	-2				TCC:	S:	4				GTC	V	-1
	CAT:	H:	-1				TTC:	F:	-2				TCT:	S:	4				GTT	V	-1
58:TCG:S-->	CGA:	R:	-1			58:TCG:S-->	ATC:	I:	-2			58:TCG:S-->	TCA:	S:	4				CAA	Q	-3
	CGG:	R:	-1				GTC:	V:	-2				TCG:	S:	4				CAG	Q	-3
	CGC:	R:	-1	-4			CTC:	L:	-2	-8			TCC:	S:	4				CAC	H	-1
	CGT:	R:	-1				TTC:	F:	-2				TCT:	S:	4				CAT	H	-1
59:TCC:S-->	CCA:	P:	-1			59:TCC:S-->	ATC:	I:	-2			59:TCC:S-->	TCA:	S:	4				CGA	R	-3
	CCG:	P:	-1				GTC:	V:	-2				TCG:	S:	4				CGG	R	-3
	CCC:	P:	-1				CTC:	L:	-2				TCC:	S:	4				CGC	R	-3
	CCT:	P:	-1	-8			TTC:	F:	-2	-8			TCT:	S:	4				CGT	R	-3
60:TCT:S-->	CTA:	L:	-2			60:TCT:S-->	ATC:	I:	-2			60:TCT:S-->	TCA:	S:	4				CCA	P	-4
	CTG:	L:	-2				GTC:	V:	-2				TCG:	S:	4				CCG	P	-4
	CTC:	L:	-2				CTC:	L:	-2				TCC:	S:	4				CCC	P	-4
	CTT:	L:	-2				TTC:	F:	-2				TCT:	S:	4				CCT	P	-4
61:TTA:L-->	TAA:	K:	-2	-6		61:TTA:L-->	ATT:	I:	2	9		61:TTA:L-->	TTA:	L:	4				CTA	L	0
	TAG:	S:	-2				GTT:	V:	3				TTG:	L:	4				CTG	L	0
	TAC:	Y:	-1				CTT:	L:	4				TTC:	F:	0				CTC	L	0
	TAT:	Y:	-1				TTT:	F:	0				TTT:	F:	0				CTT	L	0
62:TTG:L-->	TGA:	W:	-2			62:TTG:L-->	ATT:	I:	2			62:TTG:L-->	TTA:	L:	4				TAA	K	-3
	TGG:	W:	-2	-6			GTT:	V:	3	3			TTG:	L:	4				TAG	S	-2
	TGC:	C:	-1				CTT:	L:	4				TTC:	F:	0				TAC	Y	3
	TGT:	C:	-1				TTT:	F:	0				TTT:	F:	0				TAT	Y	3
63:TTC:F-->	TCA:	S:	-2			63:TTC:F-->	ATT:	I:	0			63:TTC:F-->	TTA:	L:	0				TGA	W	1
	TCG:	S:	-2				GTT:	V:	-1				TTG:	L:	0				TGG	W	1
	TCC:	S:	-2	4			CTT:	L:	0	5			TTC:	F:	6				TGC	C	-2
	TCT:	S:	-2				TTT:	F:	6				TTT:	F:	6				TGT	C	-2
64:TTT:F-->	TTA:	L:	0			64:TTT:F-->	ATT:	I:	0			64:TTT:F-->	TTA:	L:	0				TCA	S	-2
	TTG:	L:	0				GTT:	V:	-1				TTG:	L:	0				TCG	S	-2
	TTC:	F:	6				CTT:	L:	0				TTC:	F:	6				TCC	S	-2
	TTT:	F:	6	0			TTT:	F:	6	0			TTT:	F:	6				TCT	S	-2
																			TTA	L	0
																			TTG	L	0
																			TTT	F	6
																		Codon5:TGA:W-->
																			AAA	K	-3
																			AAG	K	-3
																			AAC	N	-4
																			AAT	N	-4
																			AGA	R	-3
																			AGG	R	-3
																			AGC	S	-3
																			AGT	S	-3
																			ACA	T	-3
																			ACG	T	-3
																			ACC	T	-3
																			ACT	T	-3
																			ATA	I	-3
																			ATG	M	-1
																			ATC	I	-3
																			ATT	I	-3
																			GAA	E	-3
																			GAG	E	-3
																			GAC	D	-4
																			GAT	D	-4
																			GGA	G	-2
																			GGG	G	-2
																			GGC	G	-2
																			GGT	G	-2
																			GCA	A	-3
																			GCG	A	-3
																			GCC	A	-3
																			GCT	A	-3
																			GTA	V	-3
																			GTG	V	-3
																			GTC	V	-3
																			GTT	V	-3
																			CAA	Q	-2
																			CAG	Q	-2
																			CAC	H	-2
																			CAT	H	-2
																			CGA	R	-3
																			CGG	R	-3
																			CGC	R	-3
																			CGT	R	-3
																			CCA	P	-4
																			CCG	P	-4
																			CCC	P	-4
																			CCT	P	-4
																			CTA	L	-2
																			CTG	L	-2
																			CTC	L	-2
																			CTT	L	-2
																			TAA	K	-3
																			TAG	S	-3
																			TAC	Y	2
																			TAT	Y	2
																			TGA	W	11
																			TGG	W	11
																			TGC	C	-2
																			TGT	C	-2
																			TCA	S	-3
																			TCG	S	-3
																			TCC	S	-3
																			TCT	S	-3
																			TTA	L	-2
																			TTG	L	-2
																			TTC	F	1
																			TTT	F	1
																		Codon6:TTG:L-->
																			AAA	K	-2
																			AAG	K	-2
																			AAC	N	-3
																			AAT	N	-3
																			AGA	R	-2
																			AGG	R	-2
																			AGC	S	-2
																			AGT	S	-2
																			ACA	T	-2
																			ACG	T	-2
																			ACC	T	-2
																			ACT	T	-2
																			ATA	I	2
																			ATG	M	2
																			ATC	I	2
																			ATT	I	2
																			GAA	E	-3
																			GAG	E	-3
																			GAC	D	-4
																			GAT	D	-4
																			GGA	G	-4
																			GGG	G	-4
																			GGC	G	-4
																			GGT	G	-4
																			GCA	A	-1
																			GCG	A	-1
																			GCC	A	-1
																			GCT	A	-1
																			GTA	V	3
																			GTG	V	3
																			GTC	V	3
																			GTT	V	3
																			CAA	Q	-2
																			CAG	Q	-2
																			CAC	H	-3
																			CAT	H	-3
																			CGA	R	-2
																			CGG	R	-2
																			CGC	R	-2
																			CGT	R	-2
																			CCA	P	-3
																			CCG	P	-3
																			CCC	P	-3
																			CCT	P	-3
																			CTA	L	4
																			CTG	L	4
																			CTC	L	4
																			CTT	L	4
																			TAA	K	-2
																			TAG	S	-2
																			TAC	Y	-1
																			TAT	Y	-1
																			TGA	W	-2
																			TGG	W	-2
																			TGC	C	-1
																			TGT	C	-1
																			TCA	S	-2
																			TCG	S	-2
																			TCC	S	-2
																			TCT	S	-2
																			TTA	L	4
																			TTG	L	4
																			TTC	F	0
																			TTT	F	0
																		Codon7:TTC:F-->
																			AAA	K	-3
																			AAG	K	-3
																			AAC	N	-3
																			AAT	N	-3
																			AGA	R	-3
																			AGG	R	-3
																			AGC	S	-2
																			AGT	S	-2
																			ACA	T	-2
																			ACG	T	-2
																			ACC	T	-2
																			ACT	T	-2
																			ATA	I	0
																			ATG	M	0
																			ATC	I	0
																			ATT	I	0
																			GAA	E	-3
																			GAG	E	-3
																			GAC	D	-3
																			GAT	D	-3
																			GGA	G	-3
																			GGG	G	-3
																			GGC	G	-3
																			GGT	G	-3
																			GCA	A	-2
																			GCG	A	-2
																			GCC	A	-2
																			GCT	A	-2
																			GTA	V	-1
																			GTG	V	-1
																			GTC	V	-1
																			GTT	V	-1
																			CAA	Q	-3
																			CAG	Q	-3
																			CAC	H	-1
																			CAT	H	-1
																			CGA	R	-3
																			CGG	R	-3
																			CGC	R	-3
																			CGT	R	-3
																			CCA	P	-4
																			CCG	P	-4
																			CCC	P	-4
																			CCT	P	-4
																			CTA	L	0
																			CTG	L	0
																			CTC	L	0
																			CTT	L	0
																			TAA	K	-3
																			TAG	S	-2
																			TAC	Y	3
																			TAT	Y	3
																			TGA	W	1
																			TGG	W	1
																			TGC	C	-2
																			TGT	C	-2
																			TCA	S	-2
																			TCG	S	-2
																			TCC	S	-2
																			TCT	S	-2
																			TTA	L	0
																			TTG	L	0
																			TTC	F	6
																			TTT	F	6
																		Codon8:TTT:F-->
																			AAA	K	-3
																			AAG	K	-3
																			AAC	N	-3
																			AAT	N	-3
																			AGA	R	-3
																			AGG	R	-3
																			AGC	S	-2
																			AGT	S	-2
																			ACA	T	-2
																			ACG	T	-2
																			ACC	T	-2
																			ACT	T	-2
																			ATA	I	0
																			ATG	M	0
																			ATC	I	0
																			ATT	I	0
																			GAA	E	-3
																			GAG	E	-3
																			GAC	D	-3
																			GAT	D	-3
																			GGA	G	-3
																			GGG	G	-3
																			GGC	G	-3
																			GGT	G	-3
																			GCA	A	-2
																			GCG	A	-2
																			GCC	A	-2
																			GCT	A	-2
																			GTA	V	-1
																			GTG	V	-1
																			GTC	V	-1
																			GTT	V	-1
																			CAA	Q	-3
																			CAG	Q	-3
																			CAC	H	-1
																			CAT	H	-1
																			CGA	R	-3
																			CGG	R	-3
																			CGC	R	-3
																			CGT	R	-3
																			CCA	P	-4
																			CCG	P	-4
																			CCC	P	-4
																			CCT	P	-4
																			CTA	L	0
																			CTG	L	0
																			CTC	L	0
																			CTT	L	0
																			TAA	K	-3
																			TAG	S	-2
																			TAC	Y	3
																			TAT	Y	3
																			TGA	W	1
																			TGG	W	1
																			TGC	C	-2
																			TGT	C	-2
																			TCA	S	-2
																			TCG	S	-2
																			TCC	S	-2
																			TCT	S	-2
																			TTA	L	0
																			TTG	L	0
																			TTC	F	6
																			TTT	F	6
																		Codon9:TCA:S-->
																			AAA	K	0
																			AAG	K	0
																			AAC	N	1
																			AAT	N	1
																			AGA	R	-1
																			AGG	R	-1
																			AGC	S	4
																			AGT	S	4
																			ACA	T	1
																			ACG	T	1
																			ACC	T	1
																			ACT	T	1
																			ATA	I	-2
																			ATG	M	-1
																			ATC	I	-2
																			ATT	I	-2
																			GAA	E	0
																			GAG	E	0
																			GAC	D	0
																			GAT	D	0
																			GGA	G	0
																			GGG	G	0
																			GGC	G	0
																			GGT	G	0
																			GCA	A	1
																			GCG	A	1
																			GCC	A	1
																			GCT	A	1
																			GTA	V	-2
																			GTG	V	-2
																			GTC	V	-2
																			GTT	V	-2
																			CAA	Q	0
																			CAG	Q	0
																			CAC	H	-1
																			CAT	H	-1
																			CGA	R	-1
																			CGG	R	-1
																			CGC	R	-1
																			CGT	R	-1
																			CCA	P	-1
																			CCG	P	-1
																			CCC	P	-1
																			CCT	P	-1
																			CTA	L	-2
																			CTG	L	-2
																			CTC	L	-2
																			CTT	L	-2
																			TAA	K	0
																			TAG	S	4
																			TAC	Y	-2
																			TAT	Y	-2
																			TGA	W	-3
																			TGG	W	-3
																			TGC	C	-1
																			TGT	C	-1
																			TCA	S	4
																			TCG	S	4
																			TCC	S	4
																			TCT	S	4
																			TTA	L	-2
																			TTG	L	-2
																			TTC	F	-2
																			TTT	F	-2
																		Codon10:TTG:L-->
																			AAA	K	-2
																			AAG	K	-2
																			AAC	N	-3
																			AAT	N	-3
																			AGA	R	-2
																			AGG	R	-2
																			AGC	S	-2
																			AGT	S	-2
																			ACA	T	-2
																			ACG	T	-2
																			ACC	T	-2
																			ACT	T	-2
																			ATA	I	2
																			ATG	M	2
																			ATC	I	2
																			ATT	I	2
																			GAA	E	-3
																			GAG	E	-3
																			GAC	D	-4
																			GAT	D	-4
																			GGA	G	-4
																			GGG	G	-4
																			GGC	G	-4
																			GGT	G	-4
																			GCA	A	-1
																			GCG	A	-1
																			GCC	A	-1
																			GCT	A	-1
																			GTA	V	3
																			GTG	V	3
																			GTC	V	3
																			GTT	V	3
																			CAA	Q	-2
																			CAG	Q	-2
																			CAC	H	-3
																			CAT	H	-3
																			CGA	R	-2
																			CGG	R	-2
																			CGC	R	-2
																			CGT	R	-2
																			CCA	P	-3
																			CCG	P	-3
																			CCC	P	-3
																			CCT	P	-3
																			CTA	L	4
																			CTG	L	4
																			CTC	L	4
																			CTT	L	4
																			TAA	K	-2
																			TAG	S	-2
																			TAC	Y	-1
																			TAT	Y	-1
																			TGA	W	-2
																			TGG	W	-2
																			TGC	C	-1
																			TGT	C	-1
																			TCA	S	-2
																			TCG	S	-2
																			TCC	S	-2
																			TCT	S	-2
																			TTA	L	4
																			TTG	L	4
																			TTC	F	0
																			TTT	F	0
																		Codon11:TTC:F-->
																			AAA	K	-3
																			AAG	K	-3
																			AAC	N	-3
																			AAT	N	-3
																			AGA	R	-3
																			AGG	R	-3
																			AGC	S	-2
																			AGT	S	-2
																			ACA	T	-2
																			ACG	T	-2
																			ACC	T	-2
																			ACT	T	-2
																			ATA	I	0
																			ATG	M	0
																			ATC	I	0
																			ATT	I	0
																			GAA	E	-3
																			GAG	E	-3
																			GAC	D	-3
																			GAT	D	-3
																			GGA	G	-3
																			GGG	G	-3
																			GGC	G	-3
																			GGT	G	-3
																			GCA	A	-2
																			GCG	A	-2
																			GCC	A	-2
																			GCT	A	-2
																			GTA	V	-1
																			GTG	V	-1
																			GTC	V	-1
																			GTT	V	-1
																			CAA	Q	-3
																			CAG	Q	-3
																			CAC	H	-1
																			CAT	H	-1
																			CGA	R	-3
																			CGG	R	-3
																			CGC	R	-3
																			CGT	R	-3
																			CCA	P	-4
																			CCG	P	-4
																			CCC	P	-4
																			CCT	P	-4
																			CTA	L	0
																			CTG	L	0
																			CTC	L	0
																			CTT	L	0
																			TAA	K	-3
																			TAG	S	-2
																			TAC	Y	3
																			TAT	Y	3
																			TGA	W	1
																			TGG	W	1
																			TGC	C	-2
																			TGT	C	-2
																			TCA	S	-2
																			TCG	S	-2
																			TCC	S	-2
																			TCT	S	-2
																			TTA	L	0
																			TTG	L	0
																			TTC	F	6
																			TTT	F	6
																		Codon12:TTT:F-->
																			AAA	K	-3
																			AAG	K	-3
																			AAC	N	-3
																			AAT	N	-3
																			AGA	R	-3
																			AGG	R	-3
																			AGC	S	-2
																			AGT	S	-2
																			ACA	T	-2
																			ACG	T	-2
																			ACC	T	-2
																			ACT	T	-2
																			ATA	I	0
																			ATG	M	0
																			ATC	I	0
																			ATT	I	0
																			GAA	E	-3
																			GAG	E	-3
																			GAC	D	-3
																			GAT	D	-3
																			GGA	G	-3
																			GGG	G	-3
																			GGC	G	-3
																			GGT	G	-3
																			GCA	A	-2
																			GCG	A	-2
																			GCC	A	-2
																			GCT	A	-2
																			GTA	V	-1
																			GTG	V	-1
																			GTC	V	-1
																			GTT	V	-1
																			CAA	Q	-3
																			CAG	Q	-3
																			CAC	H	-1
																			CAT	H	-1
																			CGA	R	-3
																			CGG	R	-3
																			CGC	R	-3
																			CGT	R	-3
																			CCA	P	-4
																			CCG	P	-4
																			CCC	P	-4
																			CCT	P	-4
																			CTA	L	0
																			CTG	L	0
																			CTC	L	0
																			CTT	L	0
																			TAA	K	-3
																			TAG	S	-2
																			TAC	Y	3
																			TAT	Y	3
																			TGA	W	1
																			TGG	W	1
																			TGC	C	-2
																			TGT	C	-2
																			TCA	S	-2
																			TCG	S	-2
																			TCC	S	-2
																			TCT	S	-2
																			TTA	L	0
																			TTG	L	0
																			TTC	F	6
																			TTT	F	6
																		Codon13:TTA:L-->
																			AAA	K	-2
																			AAG	K	-2
																			AAC	N	-3
																			AAT	N	-3
																			AGA	R	-2
																			AGG	R	-2
																			AGC	S	-2
																			AGT	S	-2
																			ACA	T	-2
																			ACG	T	-2
																			ACC	T	-2
																			ACT	T	-2
																			ATA	I	2
																			ATG	M	2
																			ATC	I	2
																			ATT	I	2
																			GAA	E	-3
																			GAG	E	-3
																			GAC	D	-4
																			GAT	D	-4
																			GGA	G	-4
																			GGG	G	-4
																			GGC	G	-4
																			GGT	G	-4
																			GCA	A	-1
																			GCG	A	-1
																			GCC	A	-1
																			GCT	A	-1
																			GTA	V	3
																			GTG	V	3
																			GTC	V	3
																			GTT	V	3
																			CAA	Q	-2
																			CAG	Q	-2
																			CAC	H	-3
																			CAT	H	-3
																			CGA	R	-2
																			CGG	R	-2
																			CGC	R	-2
																			CGT	R	-2
																			CCA	P	-3
																			CCG	P	-3
																			CCC	P	-3
																			CCT	P	-3
																			CTA	L	4
																			CTG	L	4
																			CTC	L	4
																			CTT	L	4
																			TAA	K	-2
																			TAG	S	-2
																			TAC	Y	-1
																			TAT	Y	-1
																			TGA	W	-2
																			TGG	W	-2
																			TGC	C	-1
																			TGT	C	-1
																			TCA	S	-2
																			TCG	S	-2
																			TCC	S	-2
																			TCT	S	-2
																			TTA	L	4
																			TTG	L	4
																			TTC	F	0
																			TTT	F	0
																		Codon14:TTG:L-->
																			AAA	K	-2
																			AAG	K	-2
																			AAC	N	-3
																			AAT	N	-3
																			AGA	R	-2
																			AGG	R	-2
																			AGC	S	-2
																			AGT	S	-2
																			ACA	T	-2
																			ACG	T	-2
																			ACC	T	-2
																			ACT	T	-2
																			ATA	I	2
																			ATG	M	2
																			ATC	I	2
																			ATT	I	2
																			GAA	E	-3
																			GAG	E	-3
																			GAC	D	-4
																			GAT	D	-4
																			GGA	G	-4
																			GGG	G	-4
																			GGC	G	-4
																			GGT	G	-4
																			GCA	A	-1
																			GCG	A	-1
																			GCC	A	-1
																			GCT	A	-1
																			GTA	V	3
																			GTG	V	3
																			GTC	V	3
																			GTT	V	3
																			CAA	Q	-2
																			CAG	Q	-2
																			CAC	H	-3
																			CAT	H	-3
																			CGA	R	-2
																			CGG	R	-2
																			CGC	R	-2
																			CGT	R	-2
																			CCA	P	-3
																			CCG	P	-3
																			CCC	P	-3
																			CCT	P	-3
																			CTA	L	4
																			CTG	L	4
																			CTC	L	4
																			CTT	L	4
																			TAA	K	-2
																			TAG	S	-2
																			TAC	Y	-1
																			TAT	Y	-1
																			TGA	W	-2
																			TGG	W	-2
																			TGC	C	-1
																			TGT	C	-1
																			TCA	S	-2
																			TCG	S	-2
																			TCC	S	-2
																			TCT	S	-2
																			TTA	L	4
																			TTG	L	4
																			TTC	F	0
																			TTT	F	0
																		Codon15:TTC:F-->
																			AAA	K	-3
																			AAG	K	-3
																			AAC	N	-3
																			AAT	N	-3
																			AGA	R	-3
																			AGG	R	-3
																			AGC	S	-2
																			AGT	S	-2
																			ACA	T	-2
																			ACG	T	-2
																			ACC	T	-2
																			ACT	T	-2
																			ATA	I	0
																			ATG	M	0
																			ATC	I	0
																			ATT	I	0
																			GAA	E	-3
																			GAG	E	-3
																			GAC	D	-3
																			GAT	D	-3
																			GGA	G	-3
																			GGG	G	-3
																			GGC	G	-3
																			GGT	G	-3
																			GCA	A	-2
																			GCG	A	-2
																			GCC	A	-2
																			GCT	A	-2
																			GTA	V	-1
																			GTG	V	-1
																			GTC	V	-1
																			GTT	V	-1
																			CAA	Q	-3
																			CAG	Q	-3
																			CAC	H	-1
																			CAT	H	-1
																			CGA	R	-3
																			CGG	R	-3
																			CGC	R	-3
																			CGT	R	-3
																			CCA	P	-4
																			CCG	P	-4
																			CCC	P	-4
																			CCT	P	-4
																			CTA	L	0
																			CTG	L	0
																			CTC	L	0
																			CTT	L	0
																			TAA	K	-3
																			TAG	S	-2
																			TAC	Y	3
																			TAT	Y	3
																			TGA	W	1
																			TGG	W	1
																			TGC	C	-2
																			TGT	C	-2
																			TCA	S	-2
																			TCG	S	-2
																			TCC	S	-2
																			TCT	S	-2
																			TTA	L	0
																			TTG	L	0
																			TTC	F	6
																			TTT	F	6
																		Codon16:TTT:F-->
																			AAA	K	-3
																			AAG	K	-3
																			AAC	N	-3
																			AAT	N	-3
																			AGA	R	-3
																			AGG	R	-3
																			AGC	S	-2
																			AGT	S	-2
																			ACA	T	-2
																			ACG	T	-2
																			ACC	T	-2
																			ACT	T	-2
																			ATA	I	0
																			ATG	M	0
																			ATC	I	0
																			ATT	I	0
																			GAA	E	-3
																			GAG	E	-3
																			GAC	D	-3
																			GAT	D	-3
																			GGA	G	-3
																			GGG	G	-3
																			GGC	G	-3
																			GGT	G	-3
																			GCA	A	-2
																			GCG	A	-2
																			GCC	A	-2
																			GCT	A	-2
																			GTA	V	-1
																			GTG	V	-1
																			GTC	V	-1
																			GTT	V	-1
																			CAA	Q	-3
																			CAG	Q	-3
																			CAC	H	-1
																			CAT	H	-1
																			CGA	R	-3
																			CGG	R	-3
																			CGC	R	-3
																			CGT	R	-3
																			CCA	P	-4
																			CCG	P	-4
																			CCC	P	-4
																			CCT	P	-4
																			CTA	L	0
																			CTG	L	0
																			CTC	L	0
																			CTT	L	0
																			TAA	K	-3
																			TAG	S	-2
																			TAC	Y	3
																			TAT	Y	3
																			TGA	W	1
																			TGG	W	1
																			TGC	C	-2
																			TGT	C	-2
																			TCA	S	-2
																			TCG	S	-2
																			TCC	S	-2
																			TCT	S	-2
																			TTA	L	0
																			TTG	L	0
																			TTC	F	6
																			TTT	F	6
																		Codon17:GAA:E-->
																			AAA	K	1
																			AAG	K	1
																			AAC	N	0
																			AAT	N	0
																			AGA	R	0
																			AGG	R	0
																			AGC	S	0
																			AGT	S	0
																			ACA	T	0
																			ACG	T	0
																			ACC	T	0
																			ACT	T	0
																			ATA	I	-3
																			ATG	M	-2
																			ATC	I	-3
																			ATT	I	-3
																			GAA	E	5
																			GAG	E	5
																			GAC	D	2
																			GAT	D	2
																			GGA	G	-2
																			GGG	G	-2
																			GGC	G	-2
																			GGT	G	-2
																			GCA	A	-1
																			GCG	A	-1
																			GCC	A	-1
																			GCT	A	-1
																			GTA	V	-3
																			GTG	V	-3
																			GTC	V	-3
																			GTT	V	-3
																			CAA	Q	2
																			CAG	Q	2
																			CAC	H	0
																			CAT	H	0
																			CGA	R	0
																			CGG	R	0
																			CGC	R	0
																			CGT	R	0
																			CCA	P	-1
																			CCG	P	-1
																			CCC	P	-1
																			CCT	P	-1
																			CTA	L	-3
																			CTG	L	-3
																			CTC	L	-3
																			CTT	L	-3
																			TAA	K	1
																			TAG	S	0
																			TAC	Y	-2
																			TAT	Y	-2
																			TGA	W	-3
																			TGG	W	-3
																			TGC	C	-4
																			TGT	C	-4
																			TCA	S	0
																			TCG	S	0
																			TCC	S	0
																			TCT	S	0
																			TTA	L	-3
																			TTG	L	-3
																			TTC	F	-3
																			TTT	F	-3
																		Codon18:TTG:L-->
																			AAA	K	-2
																			AAG	K	-2
																			AAC	N	-3
																			AAT	N	-3
																			AGA	R	-2
																			AGG	R	-2
																			AGC	S	-2
																			AGT	S	-2
																			ACA	T	-2
																			ACG	T	-2
																			ACC	T	-2
																			ACT	T	-2
																			ATA	I	2
																			ATG	M	2
																			ATC	I	2
																			ATT	I	2
																			GAA	E	-3
																			GAG	E	-3
																			GAC	D	-4
																			GAT	D	-4
																			GGA	G	-4
																			GGG	G	-4
																			GGC	G	-4
																			GGT	G	-4
																			GCA	A	-1
																			GCG	A	-1
																			GCC	A	-1
																			GCT	A	-1
																			GTA	V	3
																			GTG	V	3
																			GTC	V	3
																			GTT	V	3
																			CAA	Q	-2
																			CAG	Q	-2
																			CAC	H	-3
																			CAT	H	-3
																			CGA	R	-2
																			CGG	R	-2
																			CGC	R	-2
																			CGT	R	-2
																			CCA	P	-3
																			CCG	P	-3
																			CCC	P	-3
																			CCT	P	-3
																			CTA	L	4
																			CTG	L	4
																			CTC	L	4
																			CTT	L	4
																			TAA	K	-2
																			TAG	S	-2
																			TAC	Y	-1
																			TAT	Y	-1
																			TGA	W	-2
																			TGG	W	-2
																			TGC	C	-1
																			TGT	C	-1
																			TCA	S	-2
																			TCG	S	-2
																			TCC	S	-2
																			TCT	S	-2
																			TTA	L	4
																			TTG	L	4
																			TTC	F	0
																			TTT	F	0
																		Codon19:TTC:F-->
																			AAA	K	-3
																			AAG	K	-3
																			AAC	N	-3
																			AAT	N	-3
																			AGA	R	-3
																			AGG	R	-3
																			AGC	S	-2
																			AGT	S	-2
																			ACA	T	-2
																			ACG	T	-2
																			ACC	T	-2
																			ACT	T	-2
																			ATA	I	0
																			ATG	M	0
																			ATC	I	0
																			ATT	I	0
																			GAA	E	-3
																			GAG	E	-3
																			GAC	D	-3
																			GAT	D	-3
																			GGA	G	-3
																			GGG	G	-3
																			GGC	G	-3
																			GGT	G	-3
																			GCA	A	-2
																			GCG	A	-2
																			GCC	A	-2
																			GCT	A	-2
																			GTA	V	-1
																			GTG	V	-1
																			GTC	V	-1
																			GTT	V	-1
																			CAA	Q	-3
																			CAG	Q	-3
																			CAC	H	-1
																			CAT	H	-1
																			CGA	R	-3
																			CGG	R	-3
																			CGC	R	-3
																			CGT	R	-3
																			CCA	P	-4
																			CCG	P	-4
																			CCC	P	-4
																			CCT	P	-4
																			CTA	L	0
																			CTG	L	0
																			CTC	L	0
																			CTT	L	0
																			TAA	K	-3
																			TAG	S	-2
																			TAC	Y	3
																			TAT	Y	3
																			TGA	W	1
																			TGG	W	1
																			TGC	C	-2
																			TGT	C	-2
																			TCA	S	-2
																			TCG	S	-2
																			TCC	S	-2
																			TCT	S	-2
																			TTA	L	0
																			TTG	L	0
																			TTC	F	6
																			TTT	F	6
																		Codon20:TTT:F-->
																			AAA	K	-3
																			AAG	K	-3
																			AAC	N	-3
																			AAT	N	-3
																			AGA	R	-3
																			AGG	R	-3
																			AGC	S	-2
																			AGT	S	-2
																			ACA	T	-2
																			ACG	T	-2
																			ACC	T	-2
																			ACT	T	-2
																			ATA	I	0
																			ATG	M	0
																			ATC	I	0
																			ATT	I	0
																			GAA	E	-3
																			GAG	E	-3
																			GAC	D	-3
																			GAT	D	-3
																			GGA	G	-3
																			GGG	G	-3
																			GGC	G	-3
																			GGT	G	-3
																			GCA	A	-2
																			GCG	A	-2
																			GCC	A	-2
																			GCT	A	-2
																			GTA	V	-1
																			GTG	V	-1
																			GTC	V	-1
																			GTT	V	-1
																			CAA	Q	-3
																			CAG	Q	-3
																			CAC	H	-1
																			CAT	H	-1
																			CGA	R	-3
																			CGG	R	-3
																			CGC	R	-3
																			CGT	R	-3
																			CCA	P	-4
																			CCG	P	-4
																			CCC	P	-4
																			CCT	P	-4
																			CTA	L	0
																			CTG	L	0
																			CTC	L	0
																			CTT	L	0
																			TAA	K	-3
																			TAG	S	-2
																			TAC	Y	3
																			TAT	Y	3
																			TGA	W	1
																			TGG	W	1
																			TGC	C	-2
																			TGT	C	-2
																			TCA	S	-2
																			TCG	S	-2
																			TCC	S	-2
																			TCT	S	-2
																			TTA	L	0
																			TTG	L	0
																			TTC	F	6
																			TTT	F	6
																		Codon21:TGA:W-->
																			AAA	K	-3
																			AAG	K	-3
																			AAC	N	-4
																			AAT	N	-4
																			AGA	R	-3
																			AGG	R	-3
																			AGC	S	-3
																			AGT	S	-3
																			ACA	T	-3
																			ACG	T	-3
																			ACC	T	-3
																			ACT	T	-3
																			ATA	I	-3
																			ATG	M	-1
																			ATC	I	-3
																			ATT	I	-3
																			GAA	E	-3
																			GAG	E	-3
																			GAC	D	-4
																			GAT	D	-4
																			GGA	G	-2
																			GGG	G	-2
																			GGC	G	-2
																			GGT	G	-2
																			GCA	A	-3
																			GCG	A	-3
																			GCC	A	-3
																			GCT	A	-3
																			GTA	V	-3
																			GTG	V	-3
																			GTC	V	-3
																			GTT	V	-3
																			CAA	Q	-2
																			CAG	Q	-2
																			CAC	H	-2
																			CAT	H	-2
																			CGA	R	-3
																			CGG	R	-3
																			CGC	R	-3
																			CGT	R	-3
																			CCA	P	-4
																			CCG	P	-4
																			CCC	P	-4
																			CCT	P	-4
																			CTA	L	-2
																			CTG	L	-2
																			CTC	L	-2
																			CTT	L	-2
																			TAA	K	-3
																			TAG	S	-3
																			TAC	Y	2
																			TAT	Y	2
																			TGA	W	11
																			TGG	W	11
																			TGC	C	-2
																			TGT	C	-2
																			TCA	S	-3
																			TCG	S	-3
																			TCC	S	-3
																			TCT	S	-3
																			TTA	L	-2
																			TTG	L	-2
																			TTC	F	1
																			TTT	F	1
																		Codon22:TTG:L-->
																			AAA	K	-2
																			AAG	K	-2
																			AAC	N	-3
																			AAT	N	-3
																			AGA	R	-2
																			AGG	R	-2
																			AGC	S	-2
																			AGT	S	-2
																			ACA	T	-2
																			ACG	T	-2
																			ACC	T	-2
																			ACT	T	-2
																			ATA	I	2
																			ATG	M	2
																			ATC	I	2
																			ATT	I	2
																			GAA	E	-3
																			GAG	E	-3
																			GAC	D	-4
																			GAT	D	-4
																			GGA	G	-4
																			GGG	G	-4
																			GGC	G	-4
																			GGT	G	-4
																			GCA	A	-1
																			GCG	A	-1
																			GCC	A	-1
																			GCT	A	-1
																			GTA	V	3
																			GTG	V	3
																			GTC	V	3
																			GTT	V	3
																			CAA	Q	-2
																			CAG	Q	-2
																			CAC	H	-3
																			CAT	H	-3
																			CGA	R	-2
																			CGG	R	-2
																			CGC	R	-2
																			CGT	R	-2
																			CCA	P	-3
																			CCG	P	-3
																			CCC	P	-3
																			CCT	P	-3
																			CTA	L	4
																			CTG	L	4
																			CTC	L	4
																			CTT	L	4
																			TAA	K	-2
																			TAG	S	-2
																			TAC	Y	-1
																			TAT	Y	-1
																			TGA	W	-2
																			TGG	W	-2
																			TGC	C	-1
																			TGT	C	-1
																			TCA	S	-2
																			TCG	S	-2
																			TCC	S	-2
																			TCT	S	-2
																			TTA	L	4
																			TTG	L	4
																			TTC	F	0
																			TTT	F	0
																		Codon23:TTC:F-->
																			AAA	K	-3
																			AAG	K	-3
																			AAC	N	-3
																			AAT	N	-3
																			AGA	R	-3
																			AGG	R	-3
																			AGC	S	-2
																			AGT	S	-2
																			ACA	T	-2
																			ACG	T	-2
																			ACC	T	-2
																			ACT	T	-2
																			ATA	I	0
																			ATG	M	0
																			ATC	I	0
																			ATT	I	0
																			GAA	E	-3
																			GAG	E	-3
																			GAC	D	-3
																			GAT	D	-3
																			GGA	G	-3
																			GGG	G	-3
																			GGC	G	-3
																			GGT	G	-3
																			GCA	A	-2
																			GCG	A	-2
																			GCC	A	-2
																			GCT	A	-2
																			GTA	V	-1
																			GTG	V	-1
																			GTC	V	-1
																			GTT	V	-1
																			CAA	Q	-3
																			CAG	Q	-3
																			CAC	H	-1
																			CAT	H	-1
																			CGA	R	-3
																			CGG	R	-3
																			CGC	R	-3
																			CGT	R	-3
																			CCA	P	-4
																			CCG	P	-4
																			CCC	P	-4
																			CCT	P	-4
																			CTA	L	0
																			CTG	L	0
																			CTC	L	0
																			CTT	L	0
																			TAA	K	-3
																			TAG	S	-2
																			TAC	Y	3
																			TAT	Y	3
																			TGA	W	1
																			TGG	W	1
																			TGC	C	-2
																			TGT	C	-2
																			TCA	S	-2
																			TCG	S	-2
																			TCC	S	-2
																			TCT	S	-2
																			TTA	L	0
																			TTG	L	0
																			TTC	F	6
																			TTT	F	6
																		Codon24:TTT:F-->
																			AAA	K	-3
																			AAG	K	-3
																			AAC	N	-3
																			AAT	N	-3
																			AGA	R	-3
																			AGG	R	-3
																			AGC	S	-2
																			AGT	S	-2
																			ACA	T	-2
																			ACG	T	-2
																			ACC	T	-2
																			ACT	T	-2
																			ATA	I	0
																			ATG	M	0
																			ATC	I	0
																			ATT	I	0
																			GAA	E	-3
																			GAG	E	-3
																			GAC	D	-3
																			GAT	D	-3
																			GGA	G	-3
																			GGG	G	-3
																			GGC	G	-3
																			GGT	G	-3
																			GCA	A	-2
																			GCG	A	-2
																			GCC	A	-2
																			GCT	A	-2
																			GTA	V	-1
																			GTG	V	-1
																			GTC	V	-1
																			GTT	V	-1
																			CAA	Q	-3
																			CAG	Q	-3
																			CAC	H	-1
																			CAT	H	-1
																			CGA	R	-3
																			CGG	R	-3
																			CGC	R	-3
																			CGT	R	-3
																			CCA	P	-4
																			CCG	P	-4
																			CCC	P	-4
																			CCT	P	-4
																			CTA	L	0
																			CTG	L	0
																			CTC	L	0
																			CTT	L	0
																			TAA	K	-3
																			TAG	S	-2
																			TAC	Y	3
																			TAT	Y	3
																			TGA	W	1
																			TGG	W	1
																			TGC	C	-2
																			TGT	C	-2
																			TCA	S	-2
																			TCG	S	-2
																			TCC	S	-2
																			TCT	S	-2
																			TTA	L	0
																			TTG	L	0
																			TTC	F	6
																			TTT	F	6
																		Codon25:TCA:S-->
																			AAA	K	0
																			AAG	K	0
																			AAC	N	1
																			AAT	N	1
																			AGA	R	-1
																			AGG	R	-1
																			AGC	S	4
																			AGT	S	4
																			ACA	T	1
																			ACG	T	1
																			ACC	T	1
																			ACT	T	1
																			ATA	I	-2
																			ATG	M	-1
																			ATC	I	-2
																			ATT	I	-2
																			GAA	E	0
																			GAG	E	0
																			GAC	D	0
																			GAT	D	0
																			GGA	G	0
																			GGG	G	0
																			GGC	G	0
																			GGT	G	0
																			GCA	A	1
																			GCG	A	1
																			GCC	A	1
																			GCT	A	1
																			GTA	V	-2
																			GTG	V	-2
																			GTC	V	-2
																			GTT	V	-2
																			CAA	Q	0
																			CAG	Q	0
																			CAC	H	-1
																			CAT	H	-1
																			CGA	R	-1
																			CGG	R	-1
																			CGC	R	-1
																			CGT	R	-1
																			CCA	P	-1
																			CCG	P	-1
																			CCC	P	-1
																			CCT	P	-1
																			CTA	L	-2
																			CTG	L	-2
																			CTC	L	-2
																			CTT	L	-2
																			TAA	K	0
																			TAG	S	4
																			TAC	Y	-2
																			TAT	Y	-2
																			TGA	W	-3
																			TGG	W	-3
																			TGC	C	-1
																			TGT	C	-1
																			TCA	S	4
																			TCG	S	4
																			TCC	S	4
																			TCT	S	4
																			TTA	L	-2
																			TTG	L	-2
																			TTC	F	-2
																			TTT	F	-2
																		Codon26:TTG:L-->
																			AAA	K	-2
																			AAG	K	-2
																			AAC	N	-3
																			AAT	N	-3
																			AGA	R	-2
																			AGG	R	-2
																			AGC	S	-2
																			AGT	S	-2
																			ACA	T	-2
																			ACG	T	-2
																			ACC	T	-2
																			ACT	T	-2
																			ATA	I	2
																			ATG	M	2
																			ATC	I	2
																			ATT	I	2
																			GAA	E	-3
																			GAG	E	-3
																			GAC	D	-4
																			GAT	D	-4
																			GGA	G	-4
																			GGG	G	-4
																			GGC	G	-4
																			GGT	G	-4
																			GCA	A	-1
																			GCG	A	-1
																			GCC	A	-1
																			GCT	A	-1
																			GTA	V	3
																			GTG	V	3
																			GTC	V	3
																			GTT	V	3
																			CAA	Q	-2
																			CAG	Q	-2
																			CAC	H	-3
																			CAT	H	-3
																			CGA	R	-2
																			CGG	R	-2
																			CGC	R	-2
																			CGT	R	-2
																			CCA	P	-3
																			CCG	P	-3
																			CCC	P	-3
																			CCT	P	-3
																			CTA	L	4
																			CTG	L	4
																			CTC	L	4
																			CTT	L	4
																			TAA	K	-2
																			TAG	S	-2
																			TAC	Y	-1
																			TAT	Y	-1
																			TGA	W	-2
																			TGG	W	-2
																			TGC	C	-1
																			TGT	C	-1
																			TCA	S	-2
																			TCG	S	-2
																			TCC	S	-2
																			TCT	S	-2
																			TTA	L	4
																			TTG	L	4
																			TTC	F	0
																			TTT	F	0
																		Codon27:TTC:F-->
																			AAA	K	-3
																			AAG	K	-3
																			AAC	N	-3
																			AAT	N	-3
																			AGA	R	-3
																			AGG	R	-3
																			AGC	S	-2
																			AGT	S	-2
																			ACA	T	-2
																			ACG	T	-2
																			ACC	T	-2
																			ACT	T	-2
																			ATA	I	0
																			ATG	M	0
																			ATC	I	0
																			ATT	I	0
																			GAA	E	-3
																			GAG	E	-3
																			GAC	D	-3
																			GAT	D	-3
																			GGA	G	-3
																			GGG	G	-3
																			GGC	G	-3
																			GGT	G	-3
																			GCA	A	-2
																			GCG	A	-2
																			GCC	A	-2
																			GCT	A	-2
																			GTA	V	-1
																			GTG	V	-1
																			GTC	V	-1
																			GTT	V	-1
																			CAA	Q	-3
																			CAG	Q	-3
																			CAC	H	-1
																			CAT	H	-1
																			CGA	R	-3
																			CGG	R	-3
																			CGC	R	-3
																			CGT	R	-3
																			CCA	P	-4
																			CCG	P	-4
																			CCC	P	-4
																			CCT	P	-4
																			CTA	L	0
																			CTG	L	0
																			CTC	L	0
																			CTT	L	0
																			TAA	K	-3
																			TAG	S	-2
																			TAC	Y	3
																			TAT	Y	3
																			TGA	W	1
																			TGG	W	1
																			TGC	C	-2
																			TGT	C	-2
																			TCA	S	-2
																			TCG	S	-2
																			TCC	S	-2
																			TCT	S	-2
																			TTA	L	0
																			TTG	L	0
																			TTC	F	6
																			TTT	F	6
																		Codon28:TTT:F-->
																			AAA	K	-3
																			AAG	K	-3
																			AAC	N	-3
																			AAT	N	-3
																			AGA	R	-3
																			AGG	R	-3
																			AGC	S	-2
																			AGT	S	-2
																			ACA	T	-2
																			ACG	T	-2
																			ACC	T	-2
																			ACT	T	-2
																			ATA	I	0
																			ATG	M	0
																			ATC	I	0
																			ATT	I	0
																			GAA	E	-3
																			GAG	E	-3
																			GAC	D	-3
																			GAT	D	-3
																			GGA	G	-3
																			GGG	G	-3
																			GGC	G	-3
																			GGT	G	-3
																			GCA	A	-2
																			GCG	A	-2
																			GCC	A	-2
																			GCT	A	-2
																			GTA	V	-1
																			GTG	V	-1
																			GTC	V	-1
																			GTT	V	-1
																			CAA	Q	-3
																			CAG	Q	-3
																			CAC	H	-1
																			CAT	H	-1
																			CGA	R	-3
																			CGG	R	-3
																			CGC	R	-3
																			CGT	R	-3
																			CCA	P	-4
																			CCG	P	-4
																			CCC	P	-4
																			CCT	P	-4
																			CTA	L	0
																			CTG	L	0
																			CTC	L	0
																			CTT	L	0
																			TAA	K	-3
																			TAG	S	-2
																			TAC	Y	3
																			TAT	Y	3
																			TGA	W	1
																			TGG	W	1
																			TGC	C	-2
																			TGT	C	-2
																			TCA	S	-2
																			TCG	S	-2
																			TCC	S	-2
																			TCT	S	-2
																			TTA	L	0
																			TTG	L	0
																			TTC	F	6
																			TTT	F	6
																		Codon29:TTA:L-->
																			AAA	K	-2
																			AAG	K	-2
																			AAC	N	-3
																			AAT	N	-3
																			AGA	R	-2
																			AGG	R	-2
																			AGC	S	-2
																			AGT	S	-2
																			ACA	T	-2
																			ACG	T	-2
																			ACC	T	-2
																			ACT	T	-2
																			ATA	I	2
																			ATG	M	2
																			ATC	I	2
																			ATT	I	2
																			GAA	E	-3
																			GAG	E	-3
																			GAC	D	-4
																			GAT	D	-4
																			GGA	G	-4
																			GGG	G	-4
																			GGC	G	-4
																			GGT	G	-4
																			GCA	A	-1
																			GCG	A	-1
																			GCC	A	-1
																			GCT	A	-1
																			GTA	V	3
																			GTG	V	3
																			GTC	V	3
																			GTT	V	3
																			CAA	Q	-2
																			CAG	Q	-2
																			CAC	H	-3
																			CAT	H	-3
																			CGA	R	-2
																			CGG	R	-2
																			CGC	R	-2
																			CGT	R	-2
																			CCA	P	-3
																			CCG	P	-3
																			CCC	P	-3
																			CCT	P	-3
																			CTA	L	4
																			CTG	L	4
																			CTC	L	4
																			CTT	L	4
																			TAA	K	-2
																			TAG	S	-2
																			TAC	Y	-1
																			TAT	Y	-1
																			TGA	W	-2
																			TGG	W	-2
																			TGC	C	-1
																			TGT	C	-1
																			TCA	S	-2
																			TCG	S	-2
																			TCC	S	-2
																			TCT	S	-2
																			TTA	L	4
																			TTG	L	4
																			TTC	F	0
																			TTT	F	0
																		Codon30:TTG:L-->
																			AAA	K	-2
																			AAG	K	-2
																			AAC	N	-3
																			AAT	N	-3
																			AGA	R	-2
																			AGG	R	-2
																			AGC	S	-2
																			AGT	S	-2
																			ACA	T	-2
																			ACG	T	-2
																			ACC	T	-2
																			ACT	T	-2
																			ATA	I	2
																			ATG	M	2
																			ATC	I	2
																			ATT	I	2
																			GAA	E	-3
																			GAG	E	-3
																			GAC	D	-4
																			GAT	D	-4
																			GGA	G	-4
																			GGG	G	-4
																			GGC	G	-4
																			GGT	G	-4
																			GCA	A	-1
																			GCG	A	-1
																			GCC	A	-1
																			GCT	A	-1
																			GTA	V	3
																			GTG	V	3
																			GTC	V	3
																			GTT	V	3
																			CAA	Q	-2
																			CAG	Q	-2
																			CAC	H	-3
																			CAT	H	-3
																			CGA	R	-2
																			CGG	R	-2
																			CGC	R	-2
																			CGT	R	-2
																			CCA	P	-3
																			CCG	P	-3
																			CCC	P	-3
																			CCT	P	-3
																			CTA	L	4
																			CTG	L	4
																			CTC	L	4
																			CTT	L	4
																			TAA	K	-2
																			TAG	S	-2
																			TAC	Y	-1
																			TAT	Y	-1
																			TGA	W	-2
																			TGG	W	-2
																			TGC	C	-1
																			TGT	C	-1
																			TCA	S	-2
																			TCG	S	-2
																			TCC	S	-2
																			TCT	S	-2
																			TTA	L	4
																			TTG	L	4
																			TTC	F	0
																			TTT	F	0
																		Codon31:TTC:F-->
																			AAA	K	-3
																			AAG	K	-3
																			AAC	N	-3
																			AAT	N	-3
																			AGA	R	-3
																			AGG	R	-3
																			AGC	S	-2
																			AGT	S	-2
																			ACA	T	-2
																			ACG	T	-2
																			ACC	T	-2
																			ACT	T	-2
																			ATA	I	0
																			ATG	M	0
																			ATC	I	0
																			ATT	I	0
																			GAA	E	-3
																			GAG	E	-3
																			GAC	D	-3
																			GAT	D	-3
																			GGA	G	-3
																			GGG	G	-3
																			GGC	G	-3
																			GGT	G	-3
																			GCA	A	-2
																			GCG	A	-2
																			GCC	A	-2
																			GCT	A	-2
																			GTA	V	-1
																			GTG	V	-1
																			GTC	V	-1
																			GTT	V	-1
																			CAA	Q	-3
																			CAG	Q	-3
																			CAC	H	-1
																			CAT	H	-1
																			CGA	R	-3
																			CGG	R	-3
																			CGC	R	-3
																			CGT	R	-3
																			CCA	P	-4
																			CCG	P	-4
																			CCC	P	-4
																			CCT	P	-4
[truncated: 2,165 more rows]

## Sheet: (3)PAM250
	Table S2. The FSSs of the natural genetic code
	(3) The FSSs of the natural genetic code using Substitution Scoring Matrix PAM250
Shifting Forward						Shifting Backward						Wobble substitutions						Random substitutions
No	Codon	AA	FSS			No	Codon	AA	FSS			No	Codon	AA	FSS			No	Codon	AA	FSS
Average:			-0.84375			Average:			-0.84375			Average:			3.67969			Average:			-4.25999
T-test			1.99878e-07			T-test			1.99878e-07			T-test			4.14335e-66
1:AAA:K-->	AAA:	K:	5			1:AAA:K-->	AAA:	K:	5			1:AAA:K-->	AAA:	K:	5			Codon1:AAA:K-->
	AAG:	K:	5				GAA:	E:	0				AAG:	K:	5				AAA	K	5
	AAC:	N:	1				CAA:	Q:	1				AAC:	N:	1				AAG	K	5
	AAT:	N:	1				TAA:	K:	5				AAT:	N:	1				AAC	N	1
2:AAG:K-->	AGA:	R:	3			2:AAG:K-->	AAA:	K:	5			2:AAG:K-->	AAA:	K:	5				AAT	N	1
	AGG:	R:	3				GAA:	E:	0				AAG:	K:	5				AGA	R	3
	AGC:	S:	0				CAA:	Q:	1				AAC:	N:	1				AGG	R	3
	AGT:	S:	0				TAA:	K:	5				AAT:	N:	1				AGC	S	0
3:AAC:N-->	ACA:	T:	0			3:AAC:N-->	AAA:	K:	1			3:AAC:N-->	AAA:	K:	1				AGT	S	0
	ACG:	T:	0				GAA:	E:	1				AAG:	K:	1				ACA	T	0
	ACC:	T:	0				CAA:	Q:	1				AAC:	N:	2				ACG	T	0
	ACT:	T:	0				TAA:	K:	1				AAT:	N:	2				ACC	T	0
4:AAT:N-->	ATA:	I:	-2			4:AAT:N-->	AAA:	K:	1			4:AAT:N-->	AAA:	K:	1				ACT	T	0
	ATG:	M:	-2				GAA:	E:	1				AAG:	K:	1				ATA	I	-2
	ATC:	I:	-2				CAA:	Q:	1				AAC:	N:	2				ATG	M	0
	ATT:	I:	-2				TAA:	K:	1				AAT:	N:	2				ATC	I	-2
5:AGA:R-->	GAA:	E:	-1			5:AGA:R-->	AAG:	K:	3			5:AGA:R-->	AGA:	R:	6				ATT	I	-2
	GAG:	E:	-1				GAG:	E:	-1				AGG:	R:	6				GAA	E	0
	GAC:	D:	-1				CAG:	Q:	1				AGC:	S:	0				GAG	E	0
	GAT:	D:	-1				TAG:	S:	0				AGT:	S:	0				GAC	D	0
6:AGG:R-->	GGA:	G:	-3			6:AGG:R-->	AAG:	K:	3			6:AGG:R-->	AGA:	R:	6				GAT	D	0
	GGG:	G:	-3				GAG:	E:	-1				AGG:	R:	6				GGA	G	-2
	GGC:	G:	-3				CAG:	Q:	1				AGC:	S:	0				GGG	G	-2
	GGT:	G:	-3				TAG:	S:	0				AGT:	S:	0				GGC	G	-2
7:AGC:S-->	GCA:	A:	1			7:AGC:S-->	AAG:	K:	0			7:AGC:S-->	AGA:	R:	0				GGT	G	-2
	GCG:	A:	1				GAG:	E:	0				AGG:	R:	0				GCA	A	-1
	GCC:	A:	1				CAG:	Q:	-1				AGC:	S:	2				GCG	A	-1
	GCT:	A:	1				TAG:	S:	2				AGT:	S:	2				GCC	A	-1
8:AGT:S-->	GTA:	V:	-1			8:AGT:S-->	AAG:	K:	0			8:AGT:S-->	AGA:	R:	0				GCT	A	-1
	GTG:	V:	-1				GAG:	E:	0				AGG:	R:	0				GTA	V	-2
	GTC:	V:	-1				CAG:	Q:	-1				AGC:	S:	2				GTG	V	-2
	GTT:	V:	-1				TAG:	S:	2				AGT:	S:	2				GTC	V	-2
9:ACA:T-->	CAA:	Q:	-1			9:ACA:T-->	AAC:	N:	0			9:ACA:T-->	ACA:	T:	3				GTT	V	-2
	CAG:	Q:	-1				GAC:	D:	0				ACG:	T:	3				CAA	Q	1
	CAC:	H:	-1				CAC:	H:	-1				ACC:	T:	3				CAG	Q	1
	CAT:	H:	-1				TAC:	Y:	-3				ACT:	T:	3				CAC	H	0
10:ACG:T-->	CGA:	R:	-1			10:ACG:T-->	AAC:	N:	0			10:ACG:T-->	ACA:	T:	3				CAT	H	0
	CGG:	R:	-1				GAC:	D:	0				ACG:	T:	3				CGA	R	3
	CGC:	R:	-1				CAC:	H:	-1				ACC:	T:	3				CGG	R	3
	CGT:	R:	-1				TAC:	Y:	-3				ACT:	T:	3				CGC	R	3
11:ACC:T-->	CCA:	P:	0			11:ACC:T-->	AAC:	N:	0			11:ACC:T-->	ACA:	T:	3				CGT	R	3
	CCG:	P:	0				GAC:	D:	0				ACG:	T:	3				CCA	P	-1
	CCC:	P:	0				CAC:	H:	-1				ACC:	T:	3				CCG	P	-1
	CCT:	P:	0				TAC:	Y:	-3				ACT:	T:	3				CCC	P	-1
12:ACT:T-->	CTA:	L:	-2			12:ACT:T-->	AAC:	N:	0			12:ACT:T-->	ACA:	T:	3				CCT	P	-1
	CTG:	L:	-2				GAC:	D:	0				ACG:	T:	3				CTA	L	-3
	CTC:	L:	-2				CAC:	H:	-1				ACC:	T:	3				CTG	L	-3
	CTT:	L:	-2				TAC:	Y:	-3				ACT:	T:	3				CTC	L	-3
13:ATA:I-->	TAA:	K:	-2			13:ATA:I-->	AAT:	N:	-2			13:ATA:I-->	ATA:	I:	5				CTT	L	-3
	TAG:	S:	-1				GAT:	D:	-2				ATG:	M:	2				TAA	K	5
	TAC:	Y:	-1				CAT:	H:	-2				ATC:	I:	5				TAG	S	0
	TAT:	Y:	-1				TAT:	Y:	-1				ATT:	I:	5				TAC	Y	-4
14:ATG:M-->	TGA:	W:	-4			14:ATG:M-->	AAT:	N:	-2			14:ATG:M-->	ATA:	I:	2				TAT	Y	-4
	TGG:	W:	-4				GAT:	D:	-3				ATG:	M:	6				TGA	W	-3
	TGC:	C:	-5				CAT:	H:	-2				ATC:	I:	2				TGG	W	-3
	TGT:	C:	-5				TAT:	Y:	-2				ATT:	I:	2				TGC	C	-5
15:ATC:I-->	TCA:	S:	-1			15:ATC:I-->	AAT:	N:	-2			15:ATC:I-->	ATA:	I:	5				TGT	C	-5
	TCG:	S:	-1				GAT:	D:	-2				ATG:	M:	2				TCA	S	0
	TCC:	S:	-1				CAT:	H:	-2				ATC:	I:	5				TCG	S	0
	TCT:	S:	-1				TAT:	Y:	-1				ATT:	I:	5				TCC	S	0
16:ATT:I-->	TTA:	L:	2			16:ATT:I-->	AAT:	N:	-2			16:ATT:I-->	ATA:	I:	5				TCT	S	0
	TTG:	L:	2				GAT:	D:	-2				ATG:	M:	2				TTA	L	-3
	TTC:	F:	1				CAT:	H:	-2				ATC:	I:	5				TTG	L	-3
	TTT:	F:	1				TAT:	Y:	-1				ATT:	I:	5				TTC	F	-5
17:GAA:E-->	AAA:	K:	0			17:GAA:E-->	AGA:	R:	-1			17:GAA:E-->	GAA:	E:	4				TTT	F	-5
	AAG:	K:	0				GGA:	G:	0				GAG:	E:	4			Codon2:TTG:L-->
	AAC:	N:	1				CGA:	R:	-1				GAC:	D:	3				AAA	K	-3
	AAT:	N:	1				TGA:	W:	-7				GAT:	D:	3				AAG	K	-3
18:GAG:E-->	AGA:	R:	-1			18:GAG:E-->	AGA:	R:	-1			18:GAG:E-->	GAA:	E:	4				AAC	N	-3
	AGG:	R:	-1				GGA:	G:	0				GAG:	E:	4				AAT	N	-3
	AGC:	S:	0				CGA:	R:	-1				GAC:	D:	3				AGA	R	-3
	AGT:	S:	0				TGA:	W:	-7				GAT:	D:	3				AGG	R	-3
19:GAC:D-->	ACA:	T:	0			19:GAC:D-->	AGA:	R:	-1			19:GAC:D-->	GAA:	E:	3				AGC	S	-3
	ACG:	T:	0				GGA:	G:	1				GAG:	E:	3				AGT	S	-3
	ACC:	T:	0				CGA:	R:	-1				GAC:	D:	4				ACA	T	-2
	ACT:	T:	0				TGA:	W:	-7				GAT:	D:	4				ACG	T	-2
20:GAT:D-->	ATA:	I:	-2			20:GAT:D-->	AGA:	R:	-1			20:GAT:D-->	GAA:	E:	3				ACC	T	-2
	ATG:	M:	-3				GGA:	G:	1				GAG:	E:	3				ACT	T	-2
	ATC:	I:	-2				CGA:	R:	-1				GAC:	D:	4				ATA	I	2
	ATT:	I:	-2				TGA:	W:	-7				GAT:	D:	4				ATG	M	4
21:GGA:G-->	GAA:	E:	0			21:GGA:G-->	AGG:	R:	-3			21:GGA:G-->	GGA:	G:	5				ATC	I	2
	GAG:	E:	0				GGG:	G:	5				GGG:	G:	5				ATT	I	2
	GAC:	D:	1				CGG:	R:	-3				GGC:	G:	5				GAA	E	-3
	GAT:	D:	1				TGG:	W:	-7				GGT:	G:	5				GAG	E	-3
22:GGG:G-->	GGA:	G:	5			22:GGG:G-->	AGG:	R:	-3			22:GGG:G-->	GGA:	G:	5				GAC	D	-4
	GGG:	G:	5				GGG:	G:	5				GGG:	G:	5				GAT	D	-4
	GGC:	G:	5				CGG:	R:	-3				GGC:	G:	5				GGA	G	-4
	GGT:	G:	5				TGG:	W:	-7				GGT:	G:	5				GGG	G	-4
23:GGC:G-->	GCA:	A:	1			23:GGC:G-->	AGG:	R:	-3			23:GGC:G-->	GGA:	G:	5				GGC	G	-4
	GCG:	A:	1				GGG:	G:	5				GGG:	G:	5				GGT	G	-4
	GCC:	A:	1				CGG:	R:	-3				GGC:	G:	5				GCA	A	-2
	GCT:	A:	1				TGG:	W:	-7				GGT:	G:	5				GCG	A	-2
24:GGT:G-->	GTA:	V:	-1			24:GGT:G-->	AGG:	R:	-3			24:GGT:G-->	GGA:	G:	5				GCC	A	-2
	GTG:	V:	-1				GGG:	G:	5				GGG:	G:	5				GCT	A	-2
	GTC:	V:	-1				CGG:	R:	-3				GGC:	G:	5				GTA	V	2
	GTT:	V:	-1				TGG:	W:	-7				GGT:	G:	5				GTG	V	2
25:GCA:A-->	CAA:	Q:	0			25:GCA:A-->	AGC:	S:	1			25:GCA:A-->	GCA:	A:	2				GTC	V	2
	CAG:	Q:	0				GGC:	G:	1				GCG:	A:	2				GTT	V	2
	CAC:	H:	-1				CGC:	R:	-2				GCC:	A:	2				CAA	Q	-2
	CAT:	H:	-1				TGC:	C:	-2				GCT:	A:	2				CAG	Q	-2
26:GCG:A-->	CGA:	R:	-2			26:GCG:A-->	AGC:	S:	1			26:GCG:A-->	GCA:	A:	2				CAC	H	-2
	CGG:	R:	-2				GGC:	G:	1				GCG:	A:	2				CAT	H	-2
	CGC:	R:	-2				CGC:	R:	-2				GCC:	A:	2				CGA	R	-3
	CGT:	R:	-2				TGC:	C:	-2				GCT:	A:	2				CGG	R	-3
27:GCC:A-->	CCA:	P:	1			27:GCC:A-->	AGC:	S:	1			27:GCC:A-->	GCA:	A:	2				CGC	R	-3
	CCG:	P:	1				GGC:	G:	1				GCG:	A:	2				CGT	R	-3
	CCC:	P:	1				CGC:	R:	-2				GCC:	A:	2				CCA	P	-3
	CCT:	P:	1				TGC:	C:	-2				GCT:	A:	2				CCG	P	-3
28:GCT:A-->	CTA:	L:	-2			28:GCT:A-->	AGC:	S:	1			28:GCT:A-->	GCA:	A:	2				CCC	P	-3
	CTG:	L:	-2				GGC:	G:	1				GCG:	A:	2				CCT	P	-3
	CTC:	L:	-2				CGC:	R:	-2				GCC:	A:	2				CTA	L	6
	CTT:	L:	-2				TGC:	C:	-2				GCT:	A:	2				CTG	L	6
29:GTA:V-->	TAA:	K:	-2			29:GTA:V-->	AGT:	S:	-1			29:GTA:V-->	GTA:	V:	4				CTC	L	6
	TAG:	S:	-1				GGT:	G:	-1				GTG:	V:	4				CTT	L	6
	TAC:	Y:	-2				CGT:	R:	-2				GTC:	V:	4				TAA	K	-3
	TAT:	Y:	-2				TGT:	C:	-2				GTT:	V:	4				TAG	S	-3
30:GTG:V-->	TGA:	W:	-6			30:GTG:V-->	AGT:	S:	-1			30:GTG:V-->	GTA:	V:	4				TAC	Y	-1
	TGG:	W:	-6				GGT:	G:	-1				GTG:	V:	4				TAT	Y	-1
	TGC:	C:	-2				CGT:	R:	-2				GTC:	V:	4				TGA	W	-2
	TGT:	C:	-2				TGT:	C:	-2				GTT:	V:	4				TGG	W	-2
31:GTC:V-->	TCA:	S:	-1			31:GTC:V-->	AGT:	S:	-1			31:GTC:V-->	GTA:	V:	4				TGC	C	-6
	TCG:	S:	-1				GGT:	G:	-1				GTG:	V:	4				TGT	C	-6
	TCC:	S:	-1				CGT:	R:	-2				GTC:	V:	4				TCA	S	-3
	TCT:	S:	-1				TGT:	C:	-2				GTT:	V:	4				TCG	S	-3
32:GTT:V-->	TTA:	L:	2			32:GTT:V-->	AGT:	S:	-1			32:GTT:V-->	GTA:	V:	4				TCC	S	-3
	TTG:	L:	2				GGT:	G:	-1				GTG:	V:	4				TCT	S	-3
	TTC:	F:	-1				CGT:	R:	-2				GTC:	V:	4				TTA	L	6
	TTT:	F:	-1				TGT:	C:	-2				GTT:	V:	4				TTG	L	6
33:CAA:Q-->	AAA:	K:	1			33:CAA:Q-->	ACA:	T:	-1			33:CAA:Q-->	CAA:	Q:	4				TTC	F	2
	AAG:	K:	1				GCA:	A:	0				CAG:	Q:	4				TTT	F	2
	AAC:	N:	1				CCA:	P:	0				CAC:	H:	3			Codon3:TTC:F-->
	AAT:	N:	1				TCA:	S:	-1				CAT:	H:	3				AAA	K	-5
34:CAG:Q-->	AGA:	R:	1			34:CAG:Q-->	ACA:	T:	-1			34:CAG:Q-->	CAA:	Q:	4				AAG	K	-5
	AGG:	R:	1				GCA:	A:	0				CAG:	Q:	4				AAC	N	-4
	AGC:	S:	-1				CCA:	P:	0				CAC:	H:	3				AAT	N	-4
	AGT:	S:	-1				TCA:	S:	-1				CAT:	H:	3				AGA	R	-4
35:CAC:H-->	ACA:	T:	-1			35:CAC:H-->	ACA:	T:	-1			35:CAC:H-->	CAA:	Q:	3				AGG	R	-4
	ACG:	T:	-1				GCA:	A:	-1				CAG:	Q:	3				AGC	S	-3
	ACC:	T:	-1				CCA:	P:	0				CAC:	H:	6				AGT	S	-3
	ACT:	T:	-1				TCA:	S:	-1				CAT:	H:	6				ACA	T	-3
36:CAT:H-->	ATA:	I:	-2			36:CAT:H-->	ACA:	T:	-1			36:CAT:H-->	CAA:	Q:	3				ACG	T	-3
	ATG:	M:	-2				GCA:	A:	-1				CAG:	Q:	3				ACC	T	-3
	ATC:	I:	-2				CCA:	P:	0				CAC:	H:	6				ACT	T	-3
	ATT:	I:	-2				TCA:	S:	-1				CAT:	H:	6				ATA	I	1
37:CGA:R-->	GAA:	E:	-1			37:CGA:R-->	ACG:	T:	-1			37:CGA:R-->	CGA:	R:	6				ATG	M	0
	GAG:	E:	-1				GCG:	A:	-2				CGG:	R:	6				ATC	I	1
	GAC:	D:	-1				CCG:	P:	0				CGC:	R:	6				ATT	I	1
	GAT:	D:	-1				TCG:	S:	0				CGT:	R:	6				GAA	E	-5
38:CGG:R-->	GGA:	G:	-3			38:CGG:R-->	ACG:	T:	-1			38:CGG:R-->	CGA:	R:	6				GAG	E	-5
	GGG:	G:	-3				GCG:	A:	-2				CGG:	R:	6				GAC	D	-6
	GGC:	G:	-3				CCG:	P:	0				CGC:	R:	6				GAT	D	-6
	GGT:	G:	-3				TCG:	S:	0				CGT:	R:	6				GGA	G	-5
39:CGC:R-->	GCA:	A:	-2			39:CGC:R-->	ACG:	T:	-1			39:CGC:R-->	CGA:	R:	6				GGG	G	-5
	GCG:	A:	-2				GCG:	A:	-2				CGG:	R:	6				GGC	G	-5
	GCC:	A:	-2				CCG:	P:	0				CGC:	R:	6				GGT	G	-5
	GCT:	A:	-2				TCG:	S:	0				CGT:	R:	6				GCA	A	-5
40:CGT:R-->	GTA:	V:	-2			40:CGT:R-->	ACG:	T:	-1			40:CGT:R-->	CGA:	R:	6				GCG	A	-5
	GTG:	V:	-2				GCG:	A:	-2				CGG:	R:	6				GCC	A	-5
	GTC:	V:	-2				CCG:	P:	0				CGC:	R:	6				GCT	A	-5
	GTT:	V:	-2				TCG:	S:	0				CGT:	R:	6				GTA	V	-1
41:CCA:P-->	CAA:	Q:	0			41:CCA:P-->	ACC:	T:	0			41:CCA:P-->	CCA:	P:	6				GTG	V	-1
	CAG:	Q:	0				GCC:	A:	1				CCG:	P:	6				GTC	V	-1
	CAC:	H:	0				CCC:	P:	6				CCC:	P:	6				GTT	V	-1
	CAT:	H:	0				TCC:	S:	1				CCT:	P:	6				CAA	Q	-5
42:CCG:P-->	CGA:	R:	0			42:CCG:P-->	ACC:	T:	0			42:CCG:P-->	CCA:	P:	6				CAG	Q	-5
	CGG:	R:	0				GCC:	A:	1				CCG:	P:	6				CAC	H	-2
	CGC:	R:	0				CCC:	P:	6				CCC:	P:	6				CAT	H	-2
	CGT:	R:	0				TCC:	S:	1				CCT:	P:	6				CGA	R	-4
43:CCC:P-->	CCA:	P:	6			43:CCC:P-->	ACC:	T:	0			43:CCC:P-->	CCA:	P:	6				CGG	R	-4
	CCG:	P:	6				GCC:	A:	1				CCG:	P:	6				CGC	R	-4
	CCC:	P:	6				CCC:	P:	6				CCC:	P:	6				CGT	R	-4
	CCT:	P:	6				TCC:	S:	1				CCT:	P:	6				CCA	P	-5
44:CCT:P-->	CTA:	L:	-3			44:CCT:P-->	ACC:	T:	0			44:CCT:P-->	CCA:	P:	6				CCG	P	-5
	CTG:	L:	-3				GCC:	A:	1				CCG:	P:	6				CCC	P	-5
	CTC:	L:	-3				CCC:	P:	6				CCC:	P:	6				CCT	P	-5
	CTT:	L:	-3				TCC:	S:	1				CCT:	P:	6				CTA	L	2
45:CTA:L-->	TAA:	K:	-3			45:CTA:L-->	ACT:	T:	-2			45:CTA:L-->	CTA:	L:	6				CTG	L	2
	TAG:	S:	-3				GCT:	A:	-2				CTG:	L:	6				CTC	L	2
	TAC:	Y:	-1				CCT:	P:	-3				CTC:	L:	6				CTT	L	2
	TAT:	Y:	-1				TCT:	S:	-3				CTT:	L:	6				TAA	K	-5
46:CTG:L-->	TGA:	W:	-2			46:CTG:L-->	ACT:	T:	-2			46:CTG:L-->	CTA:	L:	6				TAG	S	-3
	TGG:	W:	-2				GCT:	A:	-2				CTG:	L:	6				TAC	Y	7
	TGC:	C:	-6				CCT:	P:	-3				CTC:	L:	6				TAT	Y	7
	TGT:	C:	-6				TCT:	S:	-3				CTT:	L:	6				TGA	W	0
47:CTC:L-->	TCA:	S:	-3			47:CTC:L-->	ACT:	T:	-2			47:CTC:L-->	CTA:	L:	6				TGG	W	0
	TCG:	S:	-3				GCT:	A:	-2				CTG:	L:	6				TGC	C	-4
	TCC:	S:	-3				CCT:	P:	-3				CTC:	L:	6				TGT	C	-4
	TCT:	S:	-3				TCT:	S:	-3				CTT:	L:	6				TCA	S	-3
48:CTT:L-->	TTA:	L:	6			48:CTT:L-->	ACT:	T:	-2			48:CTT:L-->	CTA:	L:	6				TCG	S	-3
	TTG:	L:	6				GCT:	A:	-2				CTG:	L:	6				TCC	S	-3
	TTC:	F:	2				CCT:	P:	-3				CTC:	L:	6				TCT	S	-3
	TTT:	F:	2				TCT:	S:	-3				CTT:	L:	6				TTA	L	2
49:TAA:K-->	AAA:	K:	5			49:TAA:K-->	ATA:	I:	-2			49:TAA:K-->	TAA:	K:	5				TTG	L	2
	AAG:	K:	5				GTA:	V:	-2				TAG:	S:	0				TTC	F	9
	AAC:	N:	1				CTA:	L:	-3				TAC:	Y:	-4				TTT	F	9
	AAT:	N:	1				TTA:	L:	-3				TAT:	Y:	-4			Codon4:TTT:F-->
50:TAG:S-->	AGA:	R:	0			50:TAG:S-->	ATA:	I:	-1			50:TAG:S-->	TAA:	K:	0				AAA	K	-5
	AGG:	R:	0				GTA:	V:	-1				TAG:	S:	2				AAG	K	-5
	AGC:	S:	2				CTA:	L:	-3				TAC:	Y:	-3				AAC	N	-4
	AGT:	S:	2				TTA:	L:	-3				TAT:	Y:	-3				AAT	N	-4
51:TAC:Y-->	ACA:	T:	-3			51:TAC:Y-->	ATA:	I:	-1			51:TAC:Y-->	TAA:	K:	-4				AGA	R	-4
	ACG:	T:	-3				GTA:	V:	-2				TAG:	S:	-3				AGG	R	-4
	ACC:	T:	-3				CTA:	L:	-1				TAC:	Y:	10				AGC	S	-3
	ACT:	T:	-3				TTA:	L:	-1				TAT:	Y:	10				AGT	S	-3
52:TAT:Y-->	ATA:	I:	-1			52:TAT:Y-->	ATA:	I:	-1			52:TAT:Y-->	TAA:	K:	-4				ACA	T	-3
	ATG:	M:	-2				GTA:	V:	-2				TAG:	S:	-3				ACG	T	-3
	ATC:	I:	-1				CTA:	L:	-1				TAC:	Y:	10				ACC	T	-3
	ATT:	I:	-1				TTA:	L:	-1				TAT:	Y:	10				ACT	T	-3
53:TGA:W-->	GAA:	E:	-7			53:TGA:W-->	ATG:	M:	-4			53:TGA:W-->	TGA:	W:	17				ATA	I	1
	GAG:	E:	-7				GTG:	V:	-6				TGG:	W:	17				ATG	M	0
	GAC:	D:	-7				CTG:	L:	-2				TGC:	C:	-8				ATC	I	1
	GAT:	D:	-7				TTG:	L:	-2				TGT:	C:	-8				ATT	I	1
54:TGG:W-->	GGA:	G:	-7			54:TGG:W-->	ATG:	M:	-4			54:TGG:W-->	TGA:	W:	17				GAA	E	-5
	GGG:	G:	-7				GTG:	V:	-6				TGG:	W:	17				GAG	E	-5
	GGC:	G:	-7				CTG:	L:	-2				TGC:	C:	-8				GAC	D	-6
	GGT:	G:	-7				TTG:	L:	-2				TGT:	C:	-8				GAT	D	-6
55:TGC:C-->	GCA:	A:	-2			55:TGC:C-->	ATG:	M:	-5			55:TGC:C-->	TGA:	W:	-8				GGA	G	-5
	GCG:	A:	-2				GTG:	V:	-2				TGG:	W:	-8				GGG	G	-5
	GCC:	A:	-2				CTG:	L:	-6				TGC:	C:	12				GGC	G	-5
	GCT:	A:	-2				TTG:	L:	-6				TGT:	C:	12				GGT	G	-5
56:TGT:C-->	GTA:	V:	-2			56:TGT:C-->	ATG:	M:	-5			56:TGT:C-->	TGA:	W:	-8				GCA	A	-5
	GTG:	V:	-2				GTG:	V:	-2				TGG:	W:	-8				GCG	A	-5
	GTC:	V:	-2				CTG:	L:	-6				TGC:	C:	12				GCC	A	-5
	GTT:	V:	-2				TTG:	L:	-6				TGT:	C:	12				GCT	A	-5
57:TCA:S-->	CAA:	Q:	-1			57:TCA:S-->	ATC:	I:	-1			57:TCA:S-->	TCA:	S:	2				GTA	V	-1
	CAG:	Q:	-1				GTC:	V:	-1				TCG:	S:	2				GTG	V	-1
	CAC:	H:	-1				CTC:	L:	-3				TCC:	S:	2				GTC	V	-1
	CAT:	H:	-1				TTC:	F:	-3				TCT:	S:	2				GTT	V	-1
58:TCG:S-->	CGA:	R:	0			58:TCG:S-->	ATC:	I:	-1			58:TCG:S-->	TCA:	S:	2				CAA	Q	-5
	CGG:	R:	0				GTC:	V:	-1				TCG:	S:	2				CAG	Q	-5
	CGC:	R:	0				CTC:	L:	-3				TCC:	S:	2				CAC	H	-2
	CGT:	R:	0				TTC:	F:	-3				TCT:	S:	2				CAT	H	-2
59:TCC:S-->	CCA:	P:	1			59:TCC:S-->	ATC:	I:	-1			59:TCC:S-->	TCA:	S:	2				CGA	R	-4
	CCG:	P:	1				GTC:	V:	-1				TCG:	S:	2				CGG	R	-4
	CCC:	P:	1				CTC:	L:	-3				TCC:	S:	2				CGC	R	-4
	CCT:	P:	1				TTC:	F:	-3				TCT:	S:	2				CGT	R	-4
60:TCT:S-->	CTA:	L:	-3			60:TCT:S-->	ATC:	I:	-1			60:TCT:S-->	TCA:	S:	2				CCA	P	-5
	CTG:	L:	-3				GTC:	V:	-1				TCG:	S:	2				CCG	P	-5
	CTC:	L:	-3				CTC:	L:	-3				TCC:	S:	2				CCC	P	-5
	CTT:	L:	-3				TTC:	F:	-3				TCT:	S:	2				CCT	P	-5
61:TTA:L-->	TAA:	K:	-3			61:TTA:L-->	ATT:	I:	2			61:TTA:L-->	TTA:	L:	6				CTA	L	2
	TAG:	S:	-3				GTT:	V:	2				TTG:	L:	6				CTG	L	2
	TAC:	Y:	-1				CTT:	L:	6				TTC:	F:	2				CTC	L	2
	TAT:	Y:	-1				TTT:	F:	2				TTT:	F:	2				CTT	L	2
62:TTG:L-->	TGA:	W:	-2			62:TTG:L-->	ATT:	I:	2			62:TTG:L-->	TTA:	L:	6				TAA	K	-5
	TGG:	W:	-2				GTT:	V:	2				TTG:	L:	6				TAG	S	-3
	TGC:	C:	-6				CTT:	L:	6				TTC:	F:	2				TAC	Y	7
	TGT:	C:	-6				TTT:	F:	2				TTT:	F:	2				TAT	Y	7
63:TTC:F-->	TCA:	S:	-3			63:TTC:F-->	ATT:	I:	1			63:TTC:F-->	TTA:	L:	2				TGA	W	0
	TCG:	S:	-3				GTT:	V:	-1				TTG:	L:	2				TGG	W	0
	TCC:	S:	-3				CTT:	L:	2				TTC:	F:	9				TGC	C	-4
	TCT:	S:	-3				TTT:	F:	9				TTT:	F:	9				TGT	C	-4
64:TTT:F-->	TTA:	L:	2			64:TTT:F-->	ATT:	I:	1			64:TTT:F-->	TTA:	L:	2				TCA	S	-3
	TTG:	L:	2				GTT:	V:	-1				TTG:	L:	2				TCG	S	-3
	TTC:	F:	9				CTT:	L:	2				TTC:	F:	9				TCC	S	-3
	TTT:	F:	9				TTT:	F:	9				TTT:	F:	9				TCT	S	-3
																			TTA	L	2
																			TTG	L	2
																			TTC	F	9
																			TTT	F	9
																		Codon5:TGA:W-->
																			AAA	K	-3
																			AAG	K	-3
																			AAC	N	-4
																			AAT	N	-4
																			AGA	R	2
																			AGG	R	2
																			AGC	S	-2
																			AGT	S	-2
																			ACA	T	-5
																			ACG	T	-5
																			ACC	T	-5
																			ACT	T	-5
																			ATA	I	-5
																			ATG	M	-4
																			ATC	I	-5
																			ATT	I	-5
																			GAA	E	-7
																			GAG	E	-7
																			GAC	D	-7
																			GAT	D	-7
																			GGA	G	-7
																			GGG	G	-7
																			GGC	G	-7
																			GGT	G	-7
																			GCA	A	-6
																			GCG	A	-6
																			GCC	A	-6
																			GCT	A	-6
																			GTA	V	-6
																			GTG	V	-6
																			GTC	V	-6
																			GTT	V	-6
																			CAA	Q	-5
																			CAG	Q	-5
																			CAC	H	-3
																			CAT	H	-3
																			CGA	R	2
																			CGG	R	2
																			CGC	R	2
																			CGT	R	2
																			CCA	P	-6
																			CCG	P	-6
																			CCC	P	-6
																			CCT	P	-6
																			CTA	L	-2
																			CTG	L	-2
																			CTC	L	-2
																			CTT	L	-2
																			TAA	K	-3
																			TAG	S	-2
																			TAC	Y	0
																			TAT	Y	0
																			TGA	W	17
																			TGG	W	17
																			TGC	C	-8
																			TGT	C	-8
																			TCA	S	-2
																			TCG	S	-2
																			TCC	S	-2
																			TCT	S	-2
																			TTA	L	-2
																			TTG	L	-2
																			TTC	F	0
																			TTT	F	0
																		Codon6:TTG:L-->
																			AAA	K	-3
																			AAG	K	-3
																			AAC	N	-3
																			AAT	N	-3
																			AGA	R	-3
																			AGG	R	-3
																			AGC	S	-3
																			AGT	S	-3
																			ACA	T	-2
																			ACG	T	-2
																			ACC	T	-2
																			ACT	T	-2
																			ATA	I	2
																			ATG	M	4
																			ATC	I	2
																			ATT	I	2
																			GAA	E	-3
																			GAG	E	-3
																			GAC	D	-4
																			GAT	D	-4
																			GGA	G	-4
																			GGG	G	-4
																			GGC	G	-4
																			GGT	G	-4
																			GCA	A	-2
																			GCG	A	-2
																			GCC	A	-2
																			GCT	A	-2
																			GTA	V	2
																			GTG	V	2
																			GTC	V	2
																			GTT	V	2
																			CAA	Q	-2
																			CAG	Q	-2
																			CAC	H	-2
																			CAT	H	-2
																			CGA	R	-3
																			CGG	R	-3
																			CGC	R	-3
																			CGT	R	-3
																			CCA	P	-3
																			CCG	P	-3
																			CCC	P	-3
																			CCT	P	-3
																			CTA	L	6
																			CTG	L	6
																			CTC	L	6
																			CTT	L	6
																			TAA	K	-3
																			TAG	S	-3
																			TAC	Y	-1
																			TAT	Y	-1
																			TGA	W	-2
																			TGG	W	-2
																			TGC	C	-6
																			TGT	C	-6
																			TCA	S	-3
																			TCG	S	-3
																			TCC	S	-3
																			TCT	S	-3
																			TTA	L	6
																			TTG	L	6
																			TTC	F	2
																			TTT	F	2
																		Codon7:TTC:F-->
																			AAA	K	-5
																			AAG	K	-5
																			AAC	N	-4
																			AAT	N	-4
																			AGA	R	-4
																			AGG	R	-4
																			AGC	S	-3
																			AGT	S	-3
																			ACA	T	-3
																			ACG	T	-3
																			ACC	T	-3
																			ACT	T	-3
																			ATA	I	1
																			ATG	M	0
																			ATC	I	1
																			ATT	I	1
																			GAA	E	-5
																			GAG	E	-5
																			GAC	D	-6
																			GAT	D	-6
																			GGA	G	-5
																			GGG	G	-5
																			GGC	G	-5
																			GGT	G	-5
																			GCA	A	-5
																			GCG	A	-5
																			GCC	A	-5
																			GCT	A	-5
																			GTA	V	-1
																			GTG	V	-1
																			GTC	V	-1
																			GTT	V	-1
																			CAA	Q	-5
																			CAG	Q	-5
																			CAC	H	-2
																			CAT	H	-2
																			CGA	R	-4
																			CGG	R	-4
																			CGC	R	-4
																			CGT	R	-4
																			CCA	P	-5
																			CCG	P	-5
																			CCC	P	-5
																			CCT	P	-5
																			CTA	L	2
																			CTG	L	2
																			CTC	L	2
																			CTT	L	2
																			TAA	K	-5
																			TAG	S	-3
																			TAC	Y	7
																			TAT	Y	7
																			TGA	W	0
																			TGG	W	0
																			TGC	C	-4
																			TGT	C	-4
																			TCA	S	-3
																			TCG	S	-3
																			TCC	S	-3
																			TCT	S	-3
																			TTA	L	2
																			TTG	L	2
																			TTC	F	9
																			TTT	F	9
																		Codon8:TTT:F-->
																			AAA	K	-5
																			AAG	K	-5
																			AAC	N	-4
																			AAT	N	-4
																			AGA	R	-4
																			AGG	R	-4
																			AGC	S	-3
																			AGT	S	-3
																			ACA	T	-3
																			ACG	T	-3
																			ACC	T	-3
																			ACT	T	-3
																			ATA	I	1
																			ATG	M	0
																			ATC	I	1
																			ATT	I	1
																			GAA	E	-5
																			GAG	E	-5
																			GAC	D	-6
																			GAT	D	-6
																			GGA	G	-5
																			GGG	G	-5
																			GGC	G	-5
																			GGT	G	-5
																			GCA	A	-5
																			GCG	A	-5
																			GCC	A	-5
																			GCT	A	-5
																			GTA	V	-1
																			GTG	V	-1
																			GTC	V	-1
																			GTT	V	-1
																			CAA	Q	-5
																			CAG	Q	-5
																			CAC	H	-2
																			CAT	H	-2
																			CGA	R	-4
																			CGG	R	-4
																			CGC	R	-4
																			CGT	R	-4
																			CCA	P	-5
																			CCG	P	-5
																			CCC	P	-5
																			CCT	P	-5
																			CTA	L	2
																			CTG	L	2
																			CTC	L	2
																			CTT	L	2
																			TAA	K	-5
																			TAG	S	-3
																			TAC	Y	7
																			TAT	Y	7
																			TGA	W	0
																			TGG	W	0
																			TGC	C	-4
																			TGT	C	-4
																			TCA	S	-3
																			TCG	S	-3
																			TCC	S	-3
																			TCT	S	-3
																			TTA	L	2
																			TTG	L	2
																			TTC	F	9
																			TTT	F	9
																		Codon9:TCA:S-->
																			AAA	K	0
																			AAG	K	0
																			AAC	N	1
																			AAT	N	1
																			AGA	R	0
																			AGG	R	0
																			AGC	S	2
																			AGT	S	2
																			ACA	T	1
																			ACG	T	1
																			ACC	T	1
																			ACT	T	1
																			ATA	I	-1
																			ATG	M	-2
																			ATC	I	-1
																			ATT	I	-1
																			GAA	E	0
																			GAG	E	0
																			GAC	D	0
																			GAT	D	0
																			GGA	G	1
																			GGG	G	1
																			GGC	G	1
																			GGT	G	1
																			GCA	A	1
																			GCG	A	1
																			GCC	A	1
																			GCT	A	1
																			GTA	V	-1
																			GTG	V	-1
																			GTC	V	-1
																			GTT	V	-1
																			CAA	Q	-1
																			CAG	Q	-1
																			CAC	H	-1
																			CAT	H	-1
																			CGA	R	0
																			CGG	R	0
																			CGC	R	0
																			CGT	R	0
																			CCA	P	1
																			CCG	P	1
																			CCC	P	1
																			CCT	P	1
																			CTA	L	-3
																			CTG	L	-3
																			CTC	L	-3
																			CTT	L	-3
																			TAA	K	0
																			TAG	S	2
																			TAC	Y	-3
																			TAT	Y	-3
																			TGA	W	-2
																			TGG	W	-2
																			TGC	C	0
																			TGT	C	0
																			TCA	S	2
																			TCG	S	2
																			TCC	S	2
																			TCT	S	2
																			TTA	L	-3
																			TTG	L	-3
																			TTC	F	-3
																			TTT	F	-3
																		Codon10:TTG:L-->
																			AAA	K	-3
																			AAG	K	-3
																			AAC	N	-3
																			AAT	N	-3
																			AGA	R	-3
																			AGG	R	-3
																			AGC	S	-3
																			AGT	S	-3
																			ACA	T	-2
																			ACG	T	-2
																			ACC	T	-2
																			ACT	T	-2
																			ATA	I	2
																			ATG	M	4
																			ATC	I	2
																			ATT	I	2
																			GAA	E	-3
																			GAG	E	-3
																			GAC	D	-4
																			GAT	D	-4
																			GGA	G	-4
																			GGG	G	-4
																			GGC	G	-4
																			GGT	G	-4
																			GCA	A	-2
																			GCG	A	-2
																			GCC	A	-2
																			GCT	A	-2
																			GTA	V	2
																			GTG	V	2
																			GTC	V	2
																			GTT	V	2
																			CAA	Q	-2
																			CAG	Q	-2
																			CAC	H	-2
																			CAT	H	-2
																			CGA	R	-3
																			CGG	R	-3
																			CGC	R	-3
																			CGT	R	-3
																			CCA	P	-3
																			CCG	P	-3
																			CCC	P	-3
																			CCT	P	-3
																			CTA	L	6
																			CTG	L	6
																			CTC	L	6
																			CTT	L	6
																			TAA	K	-3
																			TAG	S	-3
																			TAC	Y	-1
																			TAT	Y	-1
																			TGA	W	-2
																			TGG	W	-2
																			TGC	C	-6
																			TGT	C	-6
																			TCA	S	-3
																			TCG	S	-3
																			TCC	S	-3
																			TCT	S	-3
																			TTA	L	6
																			TTG	L	6
																			TTC	F	2
																			TTT	F	2
																		Codon11:TTC:F-->
																			AAA	K	-5
																			AAG	K	-5
																			AAC	N	-4
																			AAT	N	-4
																			AGA	R	-4
																			AGG	R	-4
																			AGC	S	-3
																			AGT	S	-3
																			ACA	T	-3
																			ACG	T	-3
																			ACC	T	-3
																			ACT	T	-3
																			ATA	I	1
																			ATG	M	0
																			ATC	I	1
																			ATT	I	1
																			GAA	E	-5
																			GAG	E	-5
																			GAC	D	-6
																			GAT	D	-6
																			GGA	G	-5
																			GGG	G	-5
																			GGC	G	-5
																			GGT	G	-5
																			GCA	A	-5
																			GCG	A	-5
																			GCC	A	-5
																			GCT	A	-5
																			GTA	V	-1
																			GTG	V	-1
																			GTC	V	-1
																			GTT	V	-1
																			CAA	Q	-5
																			CAG	Q	-5
																			CAC	H	-2
																			CAT	H	-2
																			CGA	R	-4
																			CGG	R	-4
																			CGC	R	-4
																			CGT	R	-4
																			CCA	P	-5
																			CCG	P	-5
																			CCC	P	-5
																			CCT	P	-5
																			CTA	L	2
																			CTG	L	2
																			CTC	L	2
																			CTT	L	2
																			TAA	K	-5
																			TAG	S	-3
																			TAC	Y	7
																			TAT	Y	7
																			TGA	W	0
																			TGG	W	0
																			TGC	C	-4
																			TGT	C	-4
																			TCA	S	-3
																			TCG	S	-3
																			TCC	S	-3
																			TCT	S	-3
																			TTA	L	2
																			TTG	L	2
																			TTC	F	9
																			TTT	F	9
																		Codon12:TTT:F-->
																			AAA	K	-5
																			AAG	K	-5
																			AAC	N	-4
																			AAT	N	-4
																			AGA	R	-4
																			AGG	R	-4
																			AGC	S	-3
																			AGT	S	-3
																			ACA	T	-3
																			ACG	T	-3
																			ACC	T	-3
																			ACT	T	-3
																			ATA	I	1
																			ATG	M	0
																			ATC	I	1
																			ATT	I	1
																			GAA	E	-5
																			GAG	E	-5
																			GAC	D	-6
																			GAT	D	-6
																			GGA	G	-5
																			GGG	G	-5
																			GGC	G	-5
																			GGT	G	-5
																			GCA	A	-5
																			GCG	A	-5
																			GCC	A	-5
																			GCT	A	-5
																			GTA	V	-1
																			GTG	V	-1
																			GTC	V	-1
																			GTT	V	-1
																			CAA	Q	-5
																			CAG	Q	-5
																			CAC	H	-2
																			CAT	H	-2
																			CGA	R	-4
																			CGG	R	-4
																			CGC	R	-4
																			CGT	R	-4
																			CCA	P	-5
																			CCG	P	-5
																			CCC	P	-5
																			CCT	P	-5
																			CTA	L	2
																			CTG	L	2
																			CTC	L	2
																			CTT	L	2
																			TAA	K	-5
																			TAG	S	-3
																			TAC	Y	7
																			TAT	Y	7
																			TGA	W	0
																			TGG	W	0
																			TGC	C	-4
																			TGT	C	-4
																			TCA	S	-3
																			TCG	S	-3
																			TCC	S	-3
																			TCT	S	-3
																			TTA	L	2
																			TTG	L	2
																			TTC	F	9
																			TTT	F	9
																		Codon13:TTA:L-->
																			AAA	K	-3
																			AAG	K	-3
																			AAC	N	-3
																			AAT	N	-3
																			AGA	R	-3
																			AGG	R	-3
																			AGC	S	-3
																			AGT	S	-3
																			ACA	T	-2
																			ACG	T	-2
																			ACC	T	-2
																			ACT	T	-2
																			ATA	I	2
																			ATG	M	4
																			ATC	I	2
																			ATT	I	2
																			GAA	E	-3
																			GAG	E	-3
																			GAC	D	-4
																			GAT	D	-4
																			GGA	G	-4
																			GGG	G	-4
																			GGC	G	-4
																			GGT	G	-4
																			GCA	A	-2
																			GCG	A	-2
																			GCC	A	-2
																			GCT	A	-2
																			GTA	V	2
																			GTG	V	2
																			GTC	V	2
																			GTT	V	2
																			CAA	Q	-2
																			CAG	Q	-2
																			CAC	H	-2
																			CAT	H	-2
																			CGA	R	-3
																			CGG	R	-3
																			CGC	R	-3
																			CGT	R	-3
																			CCA	P	-3
																			CCG	P	-3
																			CCC	P	-3
																			CCT	P	-3
																			CTA	L	6
																			CTG	L	6
																			CTC	L	6
																			CTT	L	6
																			TAA	K	-3
																			TAG	S	-3
																			TAC	Y	-1
																			TAT	Y	-1
																			TGA	W	-2
																			TGG	W	-2
																			TGC	C	-6
																			TGT	C	-6
																			TCA	S	-3
																			TCG	S	-3
																			TCC	S	-3
																			TCT	S	-3
																			TTA	L	6
																			TTG	L	6
																			TTC	F	2
																			TTT	F	2
																		Codon14:TTG:L-->
																			AAA	K	-3
																			AAG	K	-3
																			AAC	N	-3
																			AAT	N	-3
																			AGA	R	-3
																			AGG	R	-3
																			AGC	S	-3
																			AGT	S	-3
																			ACA	T	-2
																			ACG	T	-2
																			ACC	T	-2
																			ACT	T	-2
																			ATA	I	2
																			ATG	M	4
																			ATC	I	2
																			ATT	I	2
																			GAA	E	-3
																			GAG	E	-3
																			GAC	D	-4
																			GAT	D	-4
																			GGA	G	-4
																			GGG	G	-4
																			GGC	G	-4
																			GGT	G	-4
																			GCA	A	-2
																			GCG	A	-2
																			GCC	A	-2
																			GCT	A	-2
																			GTA	V	2
																			GTG	V	2
																			GTC	V	2
																			GTT	V	2
																			CAA	Q	-2
																			CAG	Q	-2
																			CAC	H	-2
																			CAT	H	-2
																			CGA	R	-3
																			CGG	R	-3
																			CGC	R	-3
																			CGT	R	-3
																			CCA	P	-3
																			CCG	P	-3
																			CCC	P	-3
																			CCT	P	-3
																			CTA	L	6
																			CTG	L	6
																			CTC	L	6
																			CTT	L	6
																			TAA	K	-3
																			TAG	S	-3
																			TAC	Y	-1
																			TAT	Y	-1
																			TGA	W	-2
																			TGG	W	-2
																			TGC	C	-6
																			TGT	C	-6
																			TCA	S	-3
																			TCG	S	-3
																			TCC	S	-3
																			TCT	S	-3
																			TTA	L	6
																			TTG	L	6
																			TTC	F	2
																			TTT	F	2
																		Codon15:TTC:F-->
																			AAA	K	-5
																			AAG	K	-5
																			AAC	N	-4
																			AAT	N	-4
																			AGA	R	-4
																			AGG	R	-4
																			AGC	S	-3
																			AGT	S	-3
																			ACA	T	-3
																			ACG	T	-3
																			ACC	T	-3
																			ACT	T	-3
																			ATA	I	1
																			ATG	M	0
																			ATC	I	1
																			ATT	I	1
																			GAA	E	-5
																			GAG	E	-5
																			GAC	D	-6
																			GAT	D	-6
																			GGA	G	-5
																			GGG	G	-5
																			GGC	G	-5
																			GGT	G	-5
																			GCA	A	-5
																			GCG	A	-5
																			GCC	A	-5
																			GCT	A	-5
																			GTA	V	-1
																			GTG	V	-1
																			GTC	V	-1
																			GTT	V	-1
																			CAA	Q	-5
																			CAG	Q	-5
																			CAC	H	-2
																			CAT	H	-2
																			CGA	R	-4
																			CGG	R	-4
																			CGC	R	-4
																			CGT	R	-4
																			CCA	P	-5
																			CCG	P	-5
																			CCC	P	-5
																			CCT	P	-5
																			CTA	L	2
																			CTG	L	2
																			CTC	L	2
																			CTT	L	2
																			TAA	K	-5
																			TAG	S	-3
																			TAC	Y	7
																			TAT	Y	7
																			TGA	W	0
																			TGG	W	0
																			TGC	C	-4
																			TGT	C	-4
																			TCA	S	-3
																			TCG	S	-3
																			TCC	S	-3
																			TCT	S	-3
																			TTA	L	2
																			TTG	L	2
																			TTC	F	9
																			TTT	F	9
																		Codon16:TTT:F-->
																			AAA	K	-5
																			AAG	K	-5
																			AAC	N	-4
																			AAT	N	-4
																			AGA	R	-4
																			AGG	R	-4
																			AGC	S	-3
																			AGT	S	-3
																			ACA	T	-3
																			ACG	T	-3
																			ACC	T	-3
																			ACT	T	-3
																			ATA	I	1
																			ATG	M	0
																			ATC	I	1
																			ATT	I	1
																			GAA	E	-5
																			GAG	E	-5
																			GAC	D	-6
																			GAT	D	-6
																			GGA	G	-5
																			GGG	G	-5
																			GGC	G	-5
																			GGT	G	-5
																			GCA	A	-5
																			GCG	A	-5
																			GCC	A	-5
																			GCT	A	-5
																			GTA	V	-1
																			GTG	V	-1
																			GTC	V	-1
																			GTT	V	-1
																			CAA	Q	-5
																			CAG	Q	-5
																			CAC	H	-2
																			CAT	H	-2
																			CGA	R	-4
																			CGG	R	-4
																			CGC	R	-4
																			CGT	R	-4
																			CCA	P	-5
																			CCG	P	-5
																			CCC	P	-5
																			CCT	P	-5
																			CTA	L	2
																			CTG	L	2
																			CTC	L	2
																			CTT	L	2
																			TAA	K	-5
																			TAG	S	-3
																			TAC	Y	7
																			TAT	Y	7
																			TGA	W	0
																			TGG	W	0
																			TGC	C	-4
																			TGT	C	-4
																			TCA	S	-3
																			TCG	S	-3
																			TCC	S	-3
																			TCT	S	-3
																			TTA	L	2
																			TTG	L	2
																			TTC	F	9
																			TTT	F	9
																		Codon17:GAA:E-->
																			AAA	K	0
																			AAG	K	0
																			AAC	N	1
																			AAT	N	1
																			AGA	R	-1
																			AGG	R	-1
																			AGC	S	0
																			AGT	S	0
																			ACA	T	0
																			ACG	T	0
																			ACC	T	0
																			ACT	T	0
																			ATA	I	-2
																			ATG	M	-2
																			ATC	I	-2
																			ATT	I	-2
																			GAA	E	4
																			GAG	E	4
																			GAC	D	3
																			GAT	D	3
																			GGA	G	0
																			GGG	G	0
																			GGC	G	0
																			GGT	G	0
																			GCA	A	0
																			GCG	A	0
																			GCC	A	0
																			GCT	A	0
																			GTA	V	-2
																			GTG	V	-2
																			GTC	V	-2
																			GTT	V	-2
																			CAA	Q	2
																			CAG	Q	2
																			CAC	H	1
																			CAT	H	1
																			CGA	R	-1
																			CGG	R	-1
																			CGC	R	-1
																			CGT	R	-1
																			CCA	P	-1
																			CCG	P	-1
																			CCC	P	-1
																			CCT	P	-1
																			CTA	L	-3
																			CTG	L	-3
																			CTC	L	-3
																			CTT	L	-3
																			TAA	K	0
																			TAG	S	0
																			TAC	Y	-4
																			TAT	Y	-4
																			TGA	W	-7
																			TGG	W	-7
																			TGC	C	-5
																			TGT	C	-5
																			TCA	S	0
																			TCG	S	0
																			TCC	S	0
																			TCT	S	0
																			TTA	L	-3
																			TTG	L	-3
																			TTC	F	-5
																			TTT	F	-5
																		Codon18:TTG:L-->
																			AAA	K	-3
																			AAG	K	-3
																			AAC	N	-3
																			AAT	N	-3
																			AGA	R	-3
																			AGG	R	-3
																			AGC	S	-3
																			AGT	S	-3
																			ACA	T	-2
																			ACG	T	-2
																			ACC	T	-2
																			ACT	T	-2
																			ATA	I	2
																			ATG	M	4
																			ATC	I	2
																			ATT	I	2
																			GAA	E	-3
																			GAG	E	-3
																			GAC	D	-4
																			GAT	D	-4
																			GGA	G	-4
																			GGG	G	-4
																			GGC	G	-4
																			GGT	G	-4
																			GCA	A	-2
																			GCG	A	-2
																			GCC	A	-2
																			GCT	A	-2
																			GTA	V	2
																			GTG	V	2
																			GTC	V	2
																			GTT	V	2
																			CAA	Q	-2
																			CAG	Q	-2
																			CAC	H	-2
																			CAT	H	-2
																			CGA	R	-3
																			CGG	R	-3
																			CGC	R	-3
																			CGT	R	-3
																			CCA	P	-3
																			CCG	P	-3
																			CCC	P	-3
																			CCT	P	-3
																			CTA	L	6
																			CTG	L	6
																			CTC	L	6
																			CTT	L	6
																			TAA	K	-3
																			TAG	S	-3
																			TAC	Y	-1
																			TAT	Y	-1
																			TGA	W	-2
																			TGG	W	-2
																			TGC	C	-6
																			TGT	C	-6
																			TCA	S	-3
																			TCG	S	-3
																			TCC	S	-3
																			TCT	S	-3
																			TTA	L	6
																			TTG	L	6
																			TTC	F	2
																			TTT	F	2
																		Codon19:TTC:F-->
																			AAA	K	-5
																			AAG	K	-5
																			AAC	N	-4
																			AAT	N	-4
																			AGA	R	-4
																			AGG	R	-4
																			AGC	S	-3
																			AGT	S	-3
																			ACA	T	-3
																			ACG	T	-3
																			ACC	T	-3
																			ACT	T	-3
																			ATA	I	1
																			ATG	M	0
																			ATC	I	1
																			ATT	I	1
																			GAA	E	-5
																			GAG	E	-5
																			GAC	D	-6
																			GAT	D	-6
																			GGA	G	-5
																			GGG	G	-5
																			GGC	G	-5
																			GGT	G	-5
																			GCA	A	-5
																			GCG	A	-5
																			GCC	A	-5
																			GCT	A	-5
																			GTA	V	-1
																			GTG	V	-1
																			GTC	V	-1
																			GTT	V	-1
																			CAA	Q	-5
																			CAG	Q	-5
																			CAC	H	-2
																			CAT	H	-2
																			CGA	R	-4
																			CGG	R	-4
																			CGC	R	-4
																			CGT	R	-4
																			CCA	P	-5
																			CCG	P	-5
																			CCC	P	-5
																			CCT	P	-5
																			CTA	L	2
																			CTG	L	2
																			CTC	L	2
																			CTT	L	2
																			TAA	K	-5
																			TAG	S	-3
																			TAC	Y	7
																			TAT	Y	7
																			TGA	W	0
																			TGG	W	0
																			TGC	C	-4
																			TGT	C	-4
																			TCA	S	-3
																			TCG	S	-3
																			TCC	S	-3
																			TCT	S	-3
																			TTA	L	2
																			TTG	L	2
																			TTC	F	9
																			TTT	F	9
																		Codon20:TTT:F-->
																			AAA	K	-5
																			AAG	K	-5
																			AAC	N	-4
																			AAT	N	-4
																			AGA	R	-4
																			AGG	R	-4
																			AGC	S	-3
																			AGT	S	-3
																			ACA	T	-3
																			ACG	T	-3
																			ACC	T	-3
																			ACT	T	-3
																			ATA	I	1
																			ATG	M	0
																			ATC	I	1
																			ATT	I	1
																			GAA	E	-5
																			GAG	E	-5
																			GAC	D	-6
																			GAT	D	-6
																			GGA	G	-5
																			GGG	G	-5
																			GGC	G	-5
																			GGT	G	-5
																			GCA	A	-5
																			GCG	A	-5
																			GCC	A	-5
																			GCT	A	-5
																			GTA	V	-1
																			GTG	V	-1
																			GTC	V	-1
																			GTT	V	-1
																			CAA	Q	-5
																			CAG	Q	-5
																			CAC	H	-2
																			CAT	H	-2
																			CGA	R	-4
																			CGG	R	-4
																			CGC	R	-4
																			CGT	R	-4
																			CCA	P	-5
																			CCG	P	-5
																			CCC	P	-5
																			CCT	P	-5
																			CTA	L	2
																			CTG	L	2
																			CTC	L	2
																			CTT	L	2
																			TAA	K	-5
																			TAG	S	-3
																			TAC	Y	7
																			TAT	Y	7
																			TGA	W	0
																			TGG	W	0
																			TGC	C	-4
																			TGT	C	-4
																			TCA	S	-3
																			TCG	S	-3
																			TCC	S	-3
																			TCT	S	-3
																			TTA	L	2
																			TTG	L	2
																			TTC	F	9
																			TTT	F	9
																		Codon21:TGA:W-->
																			AAA	K	-3
																			AAG	K	-3
																			AAC	N	-4
																			AAT	N	-4
																			AGA	R	2
																			AGG	R	2
																			AGC	S	-2
																			AGT	S	-2
																			ACA	T	-5
																			ACG	T	-5
																			ACC	T	-5
																			ACT	T	-5
																			ATA	I	-5
																			ATG	M	-4
																			ATC	I	-5
																			ATT	I	-5
																			GAA	E	-7
																			GAG	E	-7
																			GAC	D	-7
																			GAT	D	-7
																			GGA	G	-7
																			GGG	G	-7
																			GGC	G	-7
																			GGT	G	-7
																			GCA	A	-6
																			GCG	A	-6
																			GCC	A	-6
																			GCT	A	-6
																			GTA	V	-6
																			GTG	V	-6
																			GTC	V	-6
																			GTT	V	-6
																			CAA	Q	-5
																			CAG	Q	-5
																			CAC	H	-3
																			CAT	H	-3
																			CGA	R	2
																			CGG	R	2
																			CGC	R	2
																			CGT	R	2
																			CCA	P	-6
																			CCG	P	-6
																			CCC	P	-6
																			CCT	P	-6
																			CTA	L	-2
																			CTG	L	-2
																			CTC	L	-2
																			CTT	L	-2
																			TAA	K	-3
																			TAG	S	-2
																			TAC	Y	0
																			TAT	Y	0
																			TGA	W	17
																			TGG	W	17
																			TGC	C	-8
																			TGT	C	-8
																			TCA	S	-2
																			TCG	S	-2
																			TCC	S	-2
																			TCT	S	-2
																			TTA	L	-2
																			TTG	L	-2
																			TTC	F	0
																			TTT	F	0
																		Codon22:TTG:L-->
																			AAA	K	-3
																			AAG	K	-3
																			AAC	N	-3
																			AAT	N	-3
																			AGA	R	-3
																			AGG	R	-3
																			AGC	S	-3
																			AGT	S	-3
																			ACA	T	-2
																			ACG	T	-2
																			ACC	T	-2
																			ACT	T	-2
																			ATA	I	2
																			ATG	M	4
																			ATC	I	2
																			ATT	I	2
																			GAA	E	-3
																			GAG	E	-3
																			GAC	D	-4
																			GAT	D	-4
																			GGA	G	-4
																			GGG	G	-4
																			GGC	G	-4
																			GGT	G	-4
																			GCA	A	-2
																			GCG	A	-2
																			GCC	A	-2
																			GCT	A	-2
																			GTA	V	2
																			GTG	V	2
																			GTC	V	2
																			GTT	V	2
																			CAA	Q	-2
																			CAG	Q	-2
																			CAC	H	-2
																			CAT	H	-2
																			CGA	R	-3
																			CGG	R	-3
																			CGC	R	-3
																			CGT	R	-3
																			CCA	P	-3
																			CCG	P	-3
																			CCC	P	-3
																			CCT	P	-3
																			CTA	L	6
																			CTG	L	6
																			CTC	L	6
																			CTT	L	6
																			TAA	K	-3
																			TAG	S	-3
																			TAC	Y	-1
																			TAT	Y	-1
																			TGA	W	-2
																			TGG	W	-2
																			TGC	C	-6
																			TGT	C	-6
																			TCA	S	-3
																			TCG	S	-3
																			TCC	S	-3
																			TCT	S	-3
																			TTA	L	6
																			TTG	L	6
																			TTC	F	2
																			TTT	F	2
																		Codon23:TTC:F-->
																			AAA	K	-5
																			AAG	K	-5
																			AAC	N	-4
																			AAT	N	-4
																			AGA	R	-4
																			AGG	R	-4
																			AGC	S	-3
																			AGT	S	-3
																			ACA	T	-3
																			ACG	T	-3
																			ACC	T	-3
																			ACT	T	-3
																			ATA	I	1
																			ATG	M	0
																			ATC	I	1
																			ATT	I	1
																			GAA	E	-5
																			GAG	E	-5
																			GAC	D	-6
																			GAT	D	-6
																			GGA	G	-5
																			GGG	G	-5
																			GGC	G	-5
																			GGT	G	-5
																			GCA	A	-5
																			GCG	A	-5
																			GCC	A	-5
																			GCT	A	-5
																			GTA	V	-1
																			GTG	V	-1
																			GTC	V	-1
																			GTT	V	-1
																			CAA	Q	-5
																			CAG	Q	-5
																			CAC	H	-2
																			CAT	H	-2
																			CGA	R	-4
																			CGG	R	-4
																			CGC	R	-4
																			CGT	R	-4
																			CCA	P	-5
																			CCG	P	-5
																			CCC	P	-5
																			CCT	P	-5
																			CTA	L	2
																			CTG	L	2
																			CTC	L	2
																			CTT	L	2
																			TAA	K	-5
																			TAG	S	-3
																			TAC	Y	7
																			TAT	Y	7
																			TGA	W	0
																			TGG	W	0
																			TGC	C	-4
																			TGT	C	-4
																			TCA	S	-3
																			TCG	S	-3
																			TCC	S	-3
																			TCT	S	-3
																			TTA	L	2
																			TTG	L	2
																			TTC	F	9
																			TTT	F	9
																		Codon24:TTT:F-->
																			AAA	K	-5
																			AAG	K	-5
																			AAC	N	-4
																			AAT	N	-4
																			AGA	R	-4
																			AGG	R	-4
																			AGC	S	-3
																			AGT	S	-3
																			ACA	T	-3
																			ACG	T	-3
																			ACC	T	-3
																			ACT	T	-3
																			ATA	I	1
																			ATG	M	0
																			ATC	I	1
																			ATT	I	1
																			GAA	E	-5
																			GAG	E	-5
																			GAC	D	-6
																			GAT	D	-6
																			GGA	G	-5
																			GGG	G	-5
																			GGC	G	-5
																			GGT	G	-5
																			GCA	A	-5
																			GCG	A	-5
																			GCC	A	-5
																			GCT	A	-5
																			GTA	V	-1
																			GTG	V	-1
																			GTC	V	-1
																			GTT	V	-1
																			CAA	Q	-5
																			CAG	Q	-5
																			CAC	H	-2
																			CAT	H	-2
																			CGA	R	-4
																			CGG	R	-4
																			CGC	R	-4
																			CGT	R	-4
																			CCA	P	-5
																			CCG	P	-5
																			CCC	P	-5
																			CCT	P	-5
																			CTA	L	2
																			CTG	L	2
																			CTC	L	2
																			CTT	L	2
																			TAA	K	-5
																			TAG	S	-3
																			TAC	Y	7
																			TAT	Y	7
																			TGA	W	0
																			TGG	W	0
																			TGC	C	-4
																			TGT	C	-4
																			TCA	S	-3
																			TCG	S	-3
																			TCC	S	-3
																			TCT	S	-3
																			TTA	L	2
																			TTG	L	2
																			TTC	F	9
																			TTT	F	9
																		Codon25:TCA:S-->
																			AAA	K	0
																			AAG	K	0
																			AAC	N	1
																			AAT	N	1
																			AGA	R	0
																			AGG	R	0
																			AGC	S	2
																			AGT	S	2
																			ACA	T	1
																			ACG	T	1
																			ACC	T	1
																			ACT	T	1
																			ATA	I	-1
																			ATG	M	-2
																			ATC	I	-1
																			ATT	I	-1
																			GAA	E	0
																			GAG	E	0
																			GAC	D	0
																			GAT	D	0
																			GGA	G	1
																			GGG	G	1
																			GGC	G	1
																			GGT	G	1
																			GCA	A	1
																			GCG	A	1
																			GCC	A	1
																			GCT	A	1
																			GTA	V	-1
																			GTG	V	-1
																			GTC	V	-1
																			GTT	V	-1
																			CAA	Q	-1
																			CAG	Q	-1
																			CAC	H	-1
																			CAT	H	-1
																			CGA	R	0
																			CGG	R	0
																			CGC	R	0
																			CGT	R	0
																			CCA	P	1
																			CCG	P	1
																			CCC	P	1
																			CCT	P	1
																			CTA	L	-3
																			CTG	L	-3
																			CTC	L	-3
																			CTT	L	-3
																			TAA	K	0
																			TAG	S	2
																			TAC	Y	-3
																			TAT	Y	-3
																			TGA	W	-2
																			TGG	W	-2
																			TGC	C	0
																			TGT	C	0
																			TCA	S	2
																			TCG	S	2
																			TCC	S	2
																			TCT	S	2
																			TTA	L	-3
																			TTG	L	-3
																			TTC	F	-3
																			TTT	F	-3
																		Codon26:TTG:L-->
																			AAA	K	-3
																			AAG	K	-3
																			AAC	N	-3
																			AAT	N	-3
																			AGA	R	-3
																			AGG	R	-3
																			AGC	S	-3
																			AGT	S	-3
																			ACA	T	-2
																			ACG	T	-2
																			ACC	T	-2
																			ACT	T	-2
																			ATA	I	2
																			ATG	M	4
																			ATC	I	2
																			ATT	I	2
																			GAA	E	-3
																			GAG	E	-3
																			GAC	D	-4
																			GAT	D	-4
																			GGA	G	-4
																			GGG	G	-4
																			GGC	G	-4
																			GGT	G	-4
																			GCA	A	-2
																			GCG	A	-2
																			GCC	A	-2
																			GCT	A	-2
																			GTA	V	2
																			GTG	V	2
																			GTC	V	2
																			GTT	V	2
																			CAA	Q	-2
																			CAG	Q	-2
																			CAC	H	-2
																			CAT	H	-2
																			CGA	R	-3
																			CGG	R	-3
																			CGC	R	-3
																			CGT	R	-3
																			CCA	P	-3
																			CCG	P	-3
																			CCC	P	-3
																			CCT	P	-3
																			CTA	L	6
																			CTG	L	6
																			CTC	L	6
																			CTT	L	6
																			TAA	K	-3
																			TAG	S	-3
																			TAC	Y	-1
																			TAT	Y	-1
																			TGA	W	-2
																			TGG	W	-2
																			TGC	C	-6
																			TGT	C	-6
																			TCA	S	-3
																			TCG	S	-3
																			TCC	S	-3
																			TCT	S	-3
																			TTA	L	6
																			TTG	L	6
																			TTC	F	2
																			TTT	F	2
																		Codon27:TTC:F-->
																			AAA	K	-5
																			AAG	K	-5
																			AAC	N	-4
																			AAT	N	-4
																			AGA	R	-4
																			AGG	R	-4
																			AGC	S	-3
																			AGT	S	-3
																			ACA	T	-3
																			ACG	T	-3
																			ACC	T	-3
																			ACT	T	-3
																			ATA	I	1
																			ATG	M	0
																			ATC	I	1
																			ATT	I	1
																			GAA	E	-5
																			GAG	E	-5
																			GAC	D	-6
																			GAT	D	-6
																			GGA	G	-5
																			GGG	G	-5
																			GGC	G	-5
																			GGT	G	-5
																			GCA	A	-5
																			GCG	A	-5
																			GCC	A	-5
																			GCT	A	-5
																			GTA	V	-1
																			GTG	V	-1
																			GTC	V	-1
																			GTT	V	-1
																			CAA	Q	-5
																			CAG	Q	-5
																			CAC	H	-2
																			CAT	H	-2
																			CGA	R	-4
																			CGG	R	-4
																			CGC	R	-4
																			CGT	R	-4
																			CCA	P	-5
																			CCG	P	-5
																			CCC	P	-5
																			CCT	P	-5
																			CTA	L	2
																			CTG	L	2
																			CTC	L	2
																			CTT	L	2
																			TAA	K	-5
																			TAG	S	-3
																			TAC	Y	7
																			TAT	Y	7
																			TGA	W	0
																			TGG	W	0
																			TGC	C	-4
																			TGT	C	-4
																			TCA	S	-3
																			TCG	S	-3
																			TCC	S	-3
																			TCT	S	-3
																			TTA	L	2
																			TTG	L	2
																			TTC	F	9
																			TTT	F	9
																		Codon28:TTT:F-->
																			AAA	K	-5
																			AAG	K	-5
																			AAC	N	-4
																			AAT	N	-4
																			AGA	R	-4
																			AGG	R	-4
																			AGC	S	-3
																			AGT	S	-3
																			ACA	T	-3
																			ACG	T	-3
																			ACC	T	-3
																			ACT	T	-3
																			ATA	I	1
																			ATG	M	0
																			ATC	I	1
																			ATT	I	1
																			GAA	E	-5
																			GAG	E	-5
																			GAC	D	-6
																			GAT	D	-6
																			GGA	G	-5
																			GGG	G	-5
																			GGC	G	-5
																			GGT	G	-5
																			GCA	A	-5
																			GCG	A	-5
																			GCC	A	-5
																			GCT	A	-5
																			GTA	V	-1
																			GTG	V	-1
																			GTC	V	-1
																			GTT	V	-1
																			CAA	Q	-5
																			CAG	Q	-5
																			CAC	H	-2
																			CAT	H	-2
																			CGA	R	-4
																			CGG	R	-4
																			CGC	R	-4
																			CGT	R	-4
																			CCA	P	-5
																			CCG	P	-5
																			CCC	P	-5
																			CCT	P	-5
																			CTA	L	2
																			CTG	L	2
																			CTC	L	2
																			CTT	L	2
																			TAA	K	-5
																			TAG	S	-3
																			TAC	Y	7
																			TAT	Y	7
																			TGA	W	0
																			TGG	W	0
																			TGC	C	-4
																			TGT	C	-4
																			TCA	S	-3
																			TCG	S	-3
																			TCC	S	-3
																			TCT	S	-3
																			TTA	L	2
																			TTG	L	2
																			TTC	F	9
																			TTT	F	9
																		Codon29:TTA:L-->
																			AAA	K	-3
																			AAG	K	-3
																			AAC	N	-3
																			AAT	N	-3
																			AGA	R	-3
																			AGG	R	-3
																			AGC	S	-3
																			AGT	S	-3
																			ACA	T	-2
																			ACG	T	-2
																			ACC	T	-2
																			ACT	T	-2
																			ATA	I	2
																			ATG	M	4
																			ATC	I	2
																			ATT	I	2
																			GAA	E	-3
																			GAG	E	-3
																			GAC	D	-4
																			GAT	D	-4
																			GGA	G	-4
																			GGG	G	-4
																			GGC	G	-4
																			GGT	G	-4
																			GCA	A	-2
																			GCG	A	-2
																			GCC	A	-2
																			GCT	A	-2
																			GTA	V	2
																			GTG	V	2
																			GTC	V	2
																			GTT	V	2
																			CAA	Q	-2
																			CAG	Q	-2
																			CAC	H	-2
																			CAT	H	-2
																			CGA	R	-3
																			CGG	R	-3
																			CGC	R	-3
																			CGT	R	-3
																			CCA	P	-3
																			CCG	P	-3
																			CCC	P	-3
																			CCT	P	-3
																			CTA	L	6
																			CTG	L	6
																			CTC	L	6
																			CTT	L	6
																			TAA	K	-3
																			TAG	S	-3
																			TAC	Y	-1
																			TAT	Y	-1
																			TGA	W	-2
																			TGG	W	-2
																			TGC	C	-6
																			TGT	C	-6
																			TCA	S	-3
																			TCG	S	-3
																			TCC	S	-3
																			TCT	S	-3
																			TTA	L	6
																			TTG	L	6
																			TTC	F	2
																			TTT	F	2
																		Codon30:TTG:L-->
																			AAA	K	-3
																			AAG	K	-3
																			AAC	N	-3
																			AAT	N	-3
																			AGA	R	-3
																			AGG	R	-3
																			AGC	S	-3
																			AGT	S	-3
																			ACA	T	-2
																			ACG	T	-2
																			ACC	T	-2
																			ACT	T	-2
																			ATA	I	2
																			ATG	M	4
																			ATC	I	2
																			ATT	I	2
																			GAA	E	-3
																			GAG	E	-3
																			GAC	D	-4
																			GAT	D	-4
																			GGA	G	-4
																			GGG	G	-4
																			GGC	G	-4
																			GGT	G	-4
																			GCA	A	-2
																			GCG	A	-2
																			GCC	A	-2
																			GCT	A	-2
																			GTA	V	2
																			GTG	V	2
																			GTC	V	2
																			GTT	V	2
																			CAA	Q	-2
																			CAG	Q	-2
																			CAC	H	-2
																			CAT	H	-2
																			CGA	R	-3
																			CGG	R	-3
																			CGC	R	-3
																			CGT	R	-3
																			CCA	P	-3
																			CCG	P	-3
																			CCC	P	-3
																			CCT	P	-3
																			CTA	L	6
																			CTG	L	6
																			CTC	L	6
																			CTT	L	6
																			TAA	K	-3
																			TAG	S	-3
																			TAC	Y	-1
																			TAT	Y	-1
																			TGA	W	-2
																			TGG	W	-2
																			TGC	C	-6
																			TGT	C	-6
																			TCA	S	-3
																			TCG	S	-3
																			TCC	S	-3
																			TCT	S	-3
																			TTA	L	6
																			TTG	L	6
																			TTC	F	2
																			TTT	F	2
																		Codon31:TTC:F-->
																			AAA	K	-5
																			AAG	K	-5
																			AAC	N	-4
																			AAT	N	-4
																			AGA	R	-4
																			AGG	R	-4
																			AGC	S	-3
																			AGT	S	-3
																			ACA	T	-3
																			ACG	T	-3
																			ACC	T	-3
																			ACT	T	-3
																			ATA	I	1
																			ATG	M	0
																			ATC	I	1
																			ATT	I	1
																			GAA	E	-5
																			GAG	E	-5
																			GAC	D	-6
																			GAT	D	-6
																			GGA	G	-5
																			GGG	G	-5
																			GGC	G	-5
																			GGT	G	-5
																			GCA	A	-5
																			GCG	A	-5
																			GCC	A	-5
																			GCT	A	-5
																			GTA	V	-1
																			GTG	V	-1
																			GTC	V	-1
																			GTT	V	-1
																			CAA	Q	-5
																			CAG	Q	-5
																			CAC	H	-2
																			CAT	H	-2
																			CGA	R	-4
																			CGG	R	-4
																			CGC	R	-4
																			CGT	R	-4
																			CCA	P	-5
																			CCG	P	-5
																			CCC	P	-5
[truncated: 7,272 more rows]
