# Supplementary material for: Frameshift and wild-type proteins are often highly similar because the genetic code and genomes were optimized for frameshift tolerance
Source: BMC Genomics. 2022 Jun 2;23:416. doi: 10.1186/s12864-022-08435-6 (PMC9164415; doi:10.1186/s12864-022-08435-6)
Supplement: Supplementary file 3 — Additional file 3: Table S3. FSSs of the alternative genetic codes. (1) The summary of the FSSs of the natural and alternative genetic codes (Table 5). (2) Comparing the FSSs of the standard genetic code to random or compatible alternative genetic codes. (3) The FSSs of the random genetic codes. (4) The FSSs of the compatible genetic codes (PAM250). (5) The FSSs of the compatible genetic codes (Blossum62). (6) The FSSs of the compatible genetic codes (GON250). [file 12864_2022_8435_MOESM3_ESM.xlsx]

## Sheet: (1)Summary
	Table S3. The FSSs of the alternative genetic codes
	(1) The summary of the FSSs of the natural and alternative genetic codes.
	(Table 4)
	Genetic codes (Number tested)	Scoring Matrix		FSS of the natural genetic code (NGC)						FSS of the alternative genetic codes
				FSS Score	Rank	Rank %	STDEV	STDEV%		Average	STDEV	STDEV%
	Random (1,000,000 x 100)	PAM250		-344	132587	0.132587	1011.17	0.00101117		-504.876	0.541583	-0.0010727
		Blossum62		-276	19752.5	0.0197525	295.166	0.000295166		-450.529	0.269479	-0.00059814
		Gonnet250		-912	29447.3	0.0294473	398.716	0.000398716		-2872.95	4.15817	-0.00144735
	Alternative (13824)	PAM250		-344	4273	0.3091				-401.25
		Blossum62		-276	481	0.0347946				-436.75
		Gonnet250		-912	481	0.0347946				-2736.12

## Sheet: (2)Compare
	Table S3. The FSSs of the alternative genetic codes
(2) Comparing the FSSs of the standard genetic code (SGC) to random or compatible alternative genetic codes
		One sample, containning one million random genetic codes						Containning all 13824 compatible genetic codes
	Type	Random （1,000,000）						Compatible （13,824）
	Matrix	PAM250		Blossum62		Gonnet250		PAM250		Blossum62		Gonnet250
	Average	-344	-504.127	-276	-450.775	-912	-2872.03	-344	-401.25	-276	-436.75	-912	-2736.12
	STDEV	0	146.201	0	84.9832	0	1049.18	0	101.542	0	76.3389	0	1015.92
	Max	-344	80	-276	-48	-912	1744	-344	-140	-276	-250	-912	-550
	Min	-344	-1168	-276	-828	-912	-7682	-344	-592	-276	-585	-912	-4812
T-test	p-value	0		0		0		0		0		0
Data	No.	SGC	Sample	SGC	Sample	SGC	Sample	SGC	Sample	SGC	Sample	SGC	Sample
	1	-344	-344	-276	-276	-912	-912	-344	-344	-276	-276	-912	-912
	2	-344	-450	-276	-280	-912	-2736	-344	-330	-276	-330	-912	-1070
	3	-344	-504	-276	-358	-912	-3020	-344	-344	-276	-276	-912	-912
	4	-344	-468	-276	-360	-912	-2626	-344	-320	-276	-322	-912	-1000
	5	-344	-492	-276	-395	-912	-2760	-344	-330	-276	-330	-912	-1070
	6	-344	-448	-276	-399	-912	-2472	-344	-320	-276	-322	-912	-1000
	7	-344	-458	-276	-423	-912	-2220	-344	-362	-276	-296	-912	-1026
	8	-344	-478	-276	-416	-912	-1856	-344	-348	-276	-350	-912	-1184
	9	-344	-494	-276	-460	-912	-1560	-344	-362	-276	-296	-912	-1026
	10	-344	-478	-276	-458	-912	-1328	-344	-336	-276	-326	-912	-1176
	11	-344	-356	-276	-496	-912	-2270	-344	-348	-276	-350	-912	-1184
	12	-344	-364	-276	-498	-912	-2506	-344	-336	-276	-326	-912	-1176
	13	-344	-412	-276	-448	-912	-2028	-344	-360	-276	-312	-912	-1024
	14	-344	-516	-276	-366	-912	-2144	-344	-336	-276	-358	-912	-1112
	15	-344	-478	-276	-346	-912	-794	-344	-360	-276	-312	-912	-1024
	16	-344	-398	-276	-288	-912	-802	-344	-334	-276	-342	-912	-1174
	17	-344	-222	-276	-352	-912	-1184	-344	-336	-276	-358	-912	-1112
	18	-344	-152	-276	-402	-912	-2194	-344	-334	-276	-342	-912	-1174
	19	-344	-152	-276	-410	-912	-2040	-344	-350	-276	-316	-912	-984
	20	-344	-332	-276	-416	-912	-2060	-344	-340	-276	-308	-912	-914
	21	-344	-320	-276	-292	-912	-1766	-344	-350	-276	-316	-912	-984
	22	-344	-316	-276	-372	-912	-3238	-344	-338	-276	-292	-912	-976
	23	-344	-354	-276	-374	-912	-1836	-344	-340	-276	-308	-912	-914
	24	-344	-328	-276	-486	-912	-1596	-344	-338	-276	-292	-912	-976
	25	-344	-338	-276	-442	-912	-1634	-344	-294	-276	-350	-912	-1742
	26	-344	-338	-276	-462	-912	-1916	-344	-172	-276	-264	-912	-1080
	27	-344	-420	-276	-426	-912	-2064	-344	-294	-276	-350	-912	-1742
	28	-344	-466	-276	-442	-912	-3008	-344	-236	-276	-350	-912	-1536
	29	-344	-424	-276	-410	-912	-2862	-344	-172	-276	-264	-912	-1080
	30	-344	-392	-276	-432	-912	-2814	-344	-236	-276	-350	-912	-1536
	31	-344	-398	-276	-446	-912	-2934	-344	-292	-276	-374	-912	-1672
	32	-344	-490	-276	-556	-912	-2422	-344	-170	-276	-288	-912	-1010
	33	-344	-430	-276	-584	-912	-2422	-344	-292	-276	-374	-912	-1672
	34	-344	-474	-276	-574	-912	-3598	-344	-260	-276	-350	-912	-1624
	35	-344	-502	-276	-528	-912	-1570	-344	-170	-276	-288	-912	-1010
	36	-344	-502	-276	-358	-912	-1722	-344	-260	-276	-350	-912	-1624
	37	-344	-548	-276	-314	-912	-2290	-344	-246	-276	-284	-912	-1144
	38	-344	-528	-276	-300	-912	-2492	-344	-188	-276	-284	-912	-938
	39	-344	-526	-276	-286	-912	-2704	-344	-246	-276	-284	-912	-1144
	40	-344	-454	-276	-324	-912	-2776	-344	-214	-276	-260	-912	-1096
	41	-344	-412	-276	-304	-912	-2798	-344	-188	-276	-284	-912	-938
	42	-344	-428	-276	-331	-912	-2262	-344	-214	-276	-260	-912	-1096
	43	-344	-404	-276	-371	-912	-3758	-344	-184	-276	-280	-912	-880
	44	-344	-300	-276	-367	-912	-4586	-344	-248	-276	-366	-912	-1336
	45	-344	-302	-276	-407	-912	-4696	-344	-184	-276	-280	-912	-880
	46	-344	-306	-276	-403	-912	-5468	-344	-274	-276	-342	-912	-1494
	47	-344	-332	-276	-435	-912	-5332	-344	-248	-276	-366	-912	-1336
	48	-344	-432	-276	-427	-912	-4732	-344	-274	-276	-342	-912	-1494
	49	-344	-312	-276	-339	-912	-4162	-344	-494	-276	-424	-912	-2980
	50	-344	-236	-276	-316	-912	-3088	-344	-460	-276	-452	-912	-3038
	51	-344	-284	-276	-325	-912	-3362	-344	-494	-276	-424	-912	-2980
	52	-344	-324	-276	-427	-912	-3982	-344	-502	-276	-492	-912	-3316
	53	-344	-280	-276	-425	-912	-3698	-344	-460	-276	-452	-912	-3038
	54	-344	-472	-276	-429	-912	-3368	-344	-502	-276	-492	-912	-3316
	55	-344	-402	-276	-444	-912	-4604	-344	-538	-276	-464	-912	-3200
	56	-344	-354	-276	-376	-912	-5216	-344	-504	-276	-492	-912	-3258
	57	-344	-294	-276	-396	-912	-5588	-344	-538	-276	-464	-912	-3200
	58	-344	-458	-276	-304	-912	-5644	-344	-506	-276	-488	-912	-3352
	59	-344	-434	-276	-375	-912	-6308	-344	-504	-276	-492	-912	-3258
	60	-344	-498	-276	-402	-912	-5048	-344	-506	-276	-488	-912	-3352
	61	-344	-466	-276	-376	-912	-5744	-344	-512	-276	-416	-912	-2986
	62	-344	-344	-276	-360	-912	-4204	-344	-520	-276	-484	-912	-3322
	63	-344	-494	-276	-394	-912	-4040	-344	-512	-276	-416	-912	-2986
	64	-344	-386	-276	-418	-912	-4152	-344	-480	-276	-440	-912	-3138
	65	-344	-410	-276	-422	-912	-3422	-344	-520	-276	-484	-912	-3322
	66	-344	-546	-276	-341	-912	-3544	-344	-480	-276	-440	-912	-3138
	67	-344	-456	-276	-445	-912	-3408	-344	-504	-276	-440	-912	-2930
	68	-344	-422	-276	-486	-912	-3172	-344	-546	-276	-480	-912	-3208
	69	-344	-446	-276	-490	-912	-3012	-344	-504	-276	-440	-912	-2930
	70	-344	-452	-276	-390	-912	-3514	-344	-506	-276	-436	-912	-3024
	71	-344	-504	-276	-358	-912	-2158	-344	-546	-276	-480	-912	-3208
	72	-344	-522	-276	-386	-912	-3846	-344	-506	-276	-436	-912	-3024
	73	-344	-558	-276	-400	-912	-4722	-344	-358	-276	-470	-912	-3074
	74	-344	-542	-276	-402	-912	-4748	-344	-272	-276	-386	-912	-2320
	75	-344	-498	-276	-386	-912	-5416	-344	-358	-276	-470	-912	-3074
	76	-344	-546	-276	-392	-912	-5276	-344	-348	-276	-404	-912	-2720
	77	-344	-560	-276	-402	-912	-5624	-344	-272	-276	-386	-912	-2320
	78	-344	-364	-276	-434	-912	-5738	-344	-348	-276	-404	-912	-2720
	79	-344	-358	-276	-480	-912	-5342	-344	-398	-276	-494	-912	-3312
	80	-344	-358	-276	-534	-912	-5954	-344	-312	-276	-410	-912	-2558
	81	-344	-526	-276	-512	-912	-5572	-344	-398	-276	-494	-912	-3312
	82	-344	-530	-276	-494	-912	-5130	-344	-362	-276	-410	-912	-2784
	83	-344	-494	-276	-396	-912	-4158	-344	-312	-276	-410	-912	-2558
	84	-344	-510	-276	-316	-912	-3246	-344	-362	-276	-410	-912	-2784
	85	-344	-456	-276	-392	-912	-2798	-344	-312	-276	-442	-912	-2728
	86	-344	-404	-276	-400	-912	-2498	-344	-302	-276	-376	-912	-2374
	87	-344	-404	-276	-384	-912	-1854	-344	-312	-276	-442	-912	-2728
	88	-344	-438	-276	-420	-912	-2024	-344	-276	-276	-358	-912	-2200
	89	-344	-386	-276	-420	-912	-2356	-344	-302	-276	-376	-912	-2374
	90	-344	-506	-276	-414	-912	-2048	-344	-276	-276	-358	-912	-2200
	91	-344	-474	-276	-364	-912	-2386	-344	-288	-276	-430	-912	-2364
	92	-344	-508	-276	-456	-912	-2468	-344	-364	-276	-448	-912	-2764
	93	-344	-338	-276	-420	-912	-1940	-344	-288	-276	-430	-912	-2364
	94	-344	-382	-276	-364	-912	-1352	-344	-338	-276	-430	-912	-2590
	95	-344	-462	-276	-360	-912	-1286	-344	-364	-276	-448	-912	-2764
	96	-344	-490	-276	-426	-912	-2114	-344	-338	-276	-430	-912	-2590
	97	-344	-514	-276	-473	-912	-2196	-344	-540	-276	-520	-912	-4502
	98	-344	-462	-276	-445	-912	-1726	-344	-462	-276	-448	-912	-3924
	99	-344	-514	-276	-441	-912	-1630	-344	-540	-276	-520	-912	-4502
	100	-344	-682	-276	-435	-912	-1118	-344	-582	-276	-532	-912	-4812
	101	-344	-654	-276	-455	-912	-924	-344	-462	-276	-448	-912	-3924
	102	-344	-630	-276	-466	-912	-544	-344	-582	-276	-532	-912	-4812
	103	-344	-646	-276	-439	-912	-2040	-344	-576	-276	-540	-912	-4538
	104	-344	-626	-276	-437	-912	-626	-344	-498	-276	-468	-912	-3960
	105	-344	-614	-276	-490	-912	-1006	-344	-576	-276	-540	-912	-4538
	106	-344	-618	-276	-526	-912	-1138	-344	-570	-276	-512	-912	-4500
	107	-344	-512	-276	-560	-912	-924	-344	-498	-276	-468	-912	-3960
	108	-344	-542	-276	-539	-912	-1020	-344	-570	-276	-512	-912	-4500
	109	-344	-518	-276	-507	-912	-2374	-344	-520	-276	-472	-912	-3994
	110	-344	-558	-276	-563	-912	-2070	-344	-562	-276	-484	-912	-4304
	111	-344	-518	-276	-587	-912	-2302	-344	-520	-276	-472	-912	-3994
	112	-344	-690	-276	-501	-912	-2648	-344	-514	-276	-444	-912	-3956
	113	-344	-702	-276	-501	-912	-2874	-344	-562	-276	-484	-912	-4304
	114	-344	-754	-276	-539	-912	-2222	-344	-514	-276	-444	-912	-3956
	115	-344	-750	-276	-549	-912	-2054	-344	-472	-276	-452	-912	-3866
	116	-344	-732	-276	-507	-912	-2580	-344	-592	-276	-536	-912	-4754
	117	-344	-782	-276	-431	-912	-2858	-344	-472	-276	-452	-912	-3866
	118	-344	-762	-276	-507	-912	-3004	-344	-544	-276	-496	-912	-4406
	119	-344	-768	-276	-495	-912	-2976	-344	-592	-276	-536	-912	-4754
	120	-344	-756	-276	-487	-912	-2760	-344	-544	-276	-496	-912	-4406
	121	-344	-572	-276	-475	-912	-2542	-344	-436	-276	-426	-912	-3248
	122	-344	-568	-276	-403	-912	-2842	-344	-474	-276	-490	-912	-3898
	123	-344	-614	-276	-471	-912	-3020	-344	-436	-276	-426	-912	-3248
	124	-344	-482	-276	-482	-912	-3144	-344	-488	-276	-440	-912	-3496
	125	-344	-436	-276	-366	-912	-2164	-344	-474	-276	-490	-912	-3898
	126	-344	-452	-276	-336	-912	-1960	-344	-488	-276	-440	-912	-3496
	127	-344	-484	-276	-318	-912	-2132	-344	-480	-276	-466	-912	-3598
	128	-344	-340	-276	-426	-912	-2446	-344	-518	-276	-530	-912	-4248
	129	-344	-306	-276	-380	-912	-2218	-344	-480	-276	-466	-912	-3598
	130	-344	-264	-276	-366	-912	-2700	-344	-494	-276	-450	-912	-3596
	131	-344	-300	-276	-418	-912	-1668	-344	-518	-276	-530	-912	-4248
	132	-344	-356	-276	-448	-912	-1290	-344	-494	-276	-450	-912	-3596
	133	-344	-292	-276	-462	-912	-1378	-344	-448	-276	-470	-912	-3420
	134	-344	-300	-276	-480	-912	-1318	-344	-500	-276	-484	-912	-3668
	135	-344	-380	-276	-518	-912	-1784	-344	-448	-276	-470	-912	-3420
	136	-344	-348	-276	-540	-912	-1684	-344	-462	-276	-454	-912	-3418
	137	-344	-396	-276	-436	-912	-1772	-344	-500	-276	-484	-912	-3668
	138	-344	-408	-276	-405	-912	-1734	-344	-462	-276	-454	-912	-3418
	139	-344	-420	-276	-395	-912	-2606	-344	-440	-276	-470	-912	-3672
	140	-344	-518	-276	-407	-912	-3126	-344	-454	-276	-420	-912	-3270
	141	-344	-494	-276	-431	-912	-2866	-344	-440	-276	-470	-912	-3672
	142	-344	-516	-276	-441	-912	-2386	-344	-416	-276	-390	-912	-3020
	143	-344	-520	-276	-453	-912	-3132	-344	-454	-276	-420	-912	-3270
	144	-344	-606	-276	-433	-912	-2916	-344	-416	-276	-390	-912	-3020
	145	-344	-520	-276	-397	-912	-1644	-344	-512	-276	-457	-912	-2582
	146	-344	-340	-276	-383	-912	-1668	-344	-482	-276	-485	-912	-2562
	147	-344	-222	-276	-359	-912	-1824	-344	-512	-276	-457	-912	-2582
	148	-344	-298	-276	-491	-912	-1684	-344	-510	-276	-497	-912	-2810
	149	-344	-310	-276	-403	-912	-1608	-344	-482	-276	-485	-912	-2562
	150	-344	-282	-276	-491	-912	-1596	-344	-510	-276	-497	-912	-2810
	151	-344	-210	-276	-531	-912	-1752	-344	-522	-276	-481	-912	-2658
	152	-344	-240	-276	-447	-912	-1608	-344	-492	-276	-509	-912	-2638
	153	-344	-258	-276	-419	-912	-2890	-344	-522	-276	-481	-912	-2658
	154	-344	-376	-276	-411	-912	-2778	-344	-520	-276	-515	-912	-2744
	155	-344	-368	-276	-447	-912	-2782	-344	-492	-276	-509	-912	-2638
	156	-344	-408	-276	-505	-912	-3006	-344	-520	-276	-515	-912	-2744
	157	-344	-358	-276	-476	-912	-2632	-344	-486	-276	-469	-912	-2450
	158	-344	-390	-276	-444	-912	-920	-344	-484	-276	-509	-912	-2678
	159	-344	-412	-276	-438	-912	-716	-344	-486	-276	-469	-912	-2450
	160	-344	-458	-276	-438	-912	-774	-344	-484	-276	-503	-912	-2536
	161	-344	-526	-276	-420	-912	-1542	-344	-484	-276	-509	-912	-2678
	162	-344	-554	-276	-396	-912	-1604	-344	-484	-276	-503	-912	-2536
	163	-344	-554	-276	-468	-912	-1636	-344	-490	-276	-481	-912	-2462
	164	-344	-538	-276	-448	-912	-1808	-344	-518	-276	-493	-912	-2710
	165	-344	-650	-276	-450	-912	-1310	-344	-490	-276	-481	-912	-2462
	166	-344	-654	-276	-406	-912	-1570	-344	-518	-276	-487	-912	-2568
	167	-344	-650	-276	-450	-912	-1594	-344	-518	-276	-493	-912	-2710
	168	-344	-508	-276	-444	-912	-2550	-344	-518	-276	-487	-912	-2568
	169	-344	-534	-276	-426	-912	-2264	-344	-426	-276	-509	-912	-3050
	170	-344	-514	-276	-418	-912	-2484	-344	-320	-276	-449	-912	-2566
	171	-344	-702	-276	-356	-912	-2622	-344	-426	-276	-509	-912	-3050
	172	-344	-666	-276	-290	-912	-3058	-344	-434	-276	-521	-912	-3258
	173	-344	-648	-276	-325	-912	-3568	-344	-320	-276	-449	-912	-2566
	174	-344	-648	-276	-383	-912	-3572	-344	-434	-276	-521	-912	-3258
	175	-344	-718	-276	-375	-912	-3368	-344	-456	-276	-529	-912	-3310
	176	-344	-776	-276	-349	-912	-3756	-344	-350	-276	-469	-912	-2826
	177	-344	-720	-276	-223	-912	-2856	-344	-456	-276	-529	-912	-3310
	178	-344	-514	-276	-411	-912	-2972	-344	-436	-276	-543	-912	-3280
	179	-344	-494	-276	-327	-912	-3018	-344	-350	-276	-469	-912	-2826
	180	-344	-482	-276	-353	-912	-3872	-344	-436	-276	-543	-912	-3280
	181	-344	-418	-276	-403	-912	-3718	-344	-386	-276	-449	-912	-2622
	182	-344	-368	-276	-381	-912	-3766	-344	-394	-276	-461	-912	-2830
	183	-344	-364	-276	-375	-912	-3218	-344	-386	-276	-449	-912	-2622
	184	-344	-556	-276	-421	-912	-2958	-344	-366	-276	-463	-912	-2592
	185	-344	-534	-276	-453	-912	-2186	-344	-394	-276	-461	-912	-2830
	186	-344	-506	-276	-467	-912	-3566	-344	-366	-276	-463	-912	-2592
	187	-344	-500	-276	-399	-912	-4228	-344	-310	-276	-437	-912	-2306
	188	-344	-432	-276	-485	-912	-4222	-344	-424	-276	-509	-912	-2998
	189	-344	-424	-276	-445	-912	-4310	-344	-310	-276	-437	-912	-2306
	190	-344	-534	-276	-395	-912	-4610	-344	-396	-276	-511	-912	-2760
	191	-344	-550	-276	-295	-912	-5546	-344	-424	-276	-509	-912	-2998
	192	-344	-454	-276	-315	-912	-5630	-344	-396	-276	-511	-912	-2760
	193	-344	-438	-276	-347	-912	-3870	-344	-434	-276	-424	-912	-2520
	194	-344	-400	-276	-397	-912	-3450	-344	-404	-276	-440	-912	-2548
	195	-344	-572	-276	-437	-912	-3830	-344	-434	-276	-424	-912	-2520
	196	-344	-582	-276	-425	-912	-3898	-344	-452	-276	-476	-912	-2836
	197	-344	-654	-276	-443	-912	-2626	-344	-404	-276	-440	-912	-2548
	198	-344	-598	-276	-497	-912	-2682	-344	-452	-276	-476	-912	-2836
	199	-344	-682	-276	-500	-912	-2394	-344	-478	-276	-452	-912	-2860
	200	-344	-634	-276	-474	-912	-1426	-344	-448	-276	-468	-912	-2888
	201	-344	-650	-276	-448	-912	-1638	-344	-478	-276	-452	-912	-2860
	202	-344	-418	-276	-364	-912	-1676	-344	-448	-276	-480	-912	-2800
	203	-344	-426	-276	-366	-912	-1192	-344	-448	-276	-468	-912	-2888
	204	-344	-410	-276	-430	-912	-872	-344	-448	-276	-480	-912	-2800
	205	-344	-410	-276	-508	-912	-970	-344	-450	-276	-404	-912	-2672
	206	-344	-364	-276	-510	-912	-266	-344	-468	-276	-456	-912	-2988
	207	-344	-492	-276	-496	-912	-220	-344	-450	-276	-404	-912	-2672
	208	-344	-498	-276	-476	-912	-266	-344	-420	-276	-432	-912	-2612
	209	-344	-498	-276	-483	-912	-502	-344	-468	-276	-456	-912	-2988
	210	-344	-472	-276	-513	-912	-654	-344	-420	-276	-432	-912	-2612
	211	-344	-412	-276	-529	-912	-698	-344	-442	-276	-428	-912	-2616
	212	-344	-272	-276	-523	-912	-648	-344	-490	-276	-464	-912	-2904
	213	-344	-342	-276	-509	-912	-952	-344	-442	-276	-428	-912	-2616
	214	-344	-350	-276	-517	-912	-1086	-344	-442	-276	-440	-912	-2528
	215	-344	-294	-276	-489	-912	-1050	-344	-490	-276	-464	-912	-2904
	216	-344	-302	-276	-520	-912	-1530	-344	-442	-276	-440	-912	-2528
	217	-344	-314	-276	-510	-912	-1566	-344	-362	-276	-434	-912	-2736
	218	-344	-314	-276	-473	-912	-1570	-344	-356	-276	-424	-912	-2710
	219	-344	-412	-276	-405	-912	-706	-344	-362	-276	-434	-912	-2736
	220	-344	-364	-276	-405	-912	-658	-344	-386	-276	-458	-912	-3064
	221	-344	-624	-276	-321	-912	-1034	-344	-356	-276	-424	-912	-2710
	222	-344	-678	-276	-347	-912	-710	-344	-386	-276	-458	-912	-3064
	223	-344	-634	-276	-331	-912	-1692	-344	-396	-276	-478	-912	-3104
	224	-344	-688	-276	-399	-912	-1812	-344	-390	-276	-468	-912	-3078
	225	-344	-700	-276	-401	-912	-1212	-344	-396	-276	-478	-912	-3104
	226	-344	-708	-276	-413	-912	-1234	-344	-346	-276	-454	-912	-2992
	227	-344	-684	-276	-397	-912	-1038	-344	-390	-276	-468	-912	-3078
	228	-344	-632	-276	-420	-912	-1136	-344	-346	-276	-454	-912	-2992
	229	-344	-412	-276	-468	-912	-2924	-344	-368	-276	-436	-912	-2834
	230	-344	-468	-276	-474	-912	-2928	-344	-392	-276	-460	-912	-3162
	231	-344	-504	-276	-454	-912	-3228	-344	-368	-276	-436	-912	-2834
	232	-344	-622	-276	-478	-912	-3324	-344	-318	-276	-412	-912	-2722
	233	-344	-618	-276	-484	-912	-3720	-344	-392	-276	-460	-912	-3162
	234	-344	-532	-276	-420	-912	-1852	-344	-318	-276	-412	-912	-2722
	235	-344	-840	-276	-402	-912	-4192	-344	-350	-276	-440	-912	-2698
	236	-344	-582	-276	-426	-912	-4556	-344	-380	-276	-474	-912	-3052
	237	-344	-518	-276	-394	-912	-2882	-344	-350	-276	-440	-912	-2698
	238	-344	-502	-276	-430	-912	-3094	-344	-306	-276	-426	-912	-2612
	239	-344	-520	-276	-458	-912	-3070	-344	-380	-276	-474	-912	-3052
	240	-344	-682	-276	-502	-912	-3154	-344	-306	-276	-426	-912	-2612
	241	-344	-624	-276	-532	-912	-2534	-344	-476	-276	-488	-912	-3828
	242	-344	-660	-276	-510	-912	-2362	-344	-394	-276	-428	-912	-3280
	243	-344	-714	-276	-494	-912	-3322	-344	-476	-276	-488	-912	-3828
	244	-344	-666	-276	-514	-912	-3292	-344	-516	-276	-500	-912	-3984
	245	-344	-598	-276	-504	-912	-3284	-344	-394	-276	-428	-912	-3280
	246	-344	-502	-276	-494	-912	-3292	-344	-516	-276	-500	-912	-3984
	247	-344	-394	-276	-498	-912	-2820	-344	-528	-276	-536	-912	-4352
	248	-344	-334	-276	-507	-912	-2400	-344	-446	-276	-476	-912	-3804
	249	-344	-370	-276	-543	-912	-2544	-344	-528	-276	-536	-912	-4352
	250	-344	-470	-276	-563	-912	-2916	-344	-528	-276	-520	-912	-4296
	251	-344	-448	-276	-477	-912	-2576	-344	-446	-276	-476	-912	-3804
	252	-344	-462	-276	-541	-912	-2884	-344	-528	-276	-520	-912	-4296
	253	-344	-346	-276	-540	-912	-2780	-344	-458	-276	-460	-912	-3680
	254	-344	-330	-276	-501	-912	-3084	-344	-498	-276	-472	-912	-3836
	255	-344	-474	-276	-463	-912	-4382	-344	-458	-276	-460	-912	-3680
	256	-344	-226	-276	-399	-912	-4390	-344	-458	-276	-444	-912	-3624
	257	-344	-300	-276	-479	-912	-4082	-344	-498	-276	-472	-912	-3836
	258	-344	-322	-276	-513	-912	-4332	-344	-458	-276	-444	-912	-3624
	259	-344	-310	-276	-498	-912	-4388	-344	-410	-276	-440	-912	-3552
	260	-344	-358	-276	-528	-912	-4076	-344	-532	-276	-512	-912	-4256
	261	-344	-316	-276	-476	-912	-3464	-344	-410	-276	-440	-912	-3552
	262	-344	-332	-276	-454	-912	-3604	-344	-492	-276	-484	-912	-4044
	263	-344	-320	-276	-408	-912	-3498	-344	-532	-276	-512	-912	-4256
	264	-344	-368	-276	-376	-912	-3218	-344	-492	-276	-484	-912	-4044
	265	-344	-398	-276	-430	-912	-3206	-344	-524	-276	-480	-912	-3750
	266	-344	-444	-276	-424	-912	-3830	-344	-482	-276	-470	-912	-3672
	267	-344	-372	-276	-414	-912	-2090	-344	-524	-276	-480	-912	-3750
	268	-344	-384	-276	-402	-912	-1914	-344	-518	-276	-498	-912	-3876
	269	-344	-388	-276	-352	-912	-2074	-344	-482	-276	-470	-912	-3672
	270	-344	-422	-276	-408	-912	-1974	-344	-518	-276	-498	-912	-3876
	271	-344	-448	-276	-412	-912	-2060	-344	-554	-276	-508	-912	-4006
	272	-344	-310	-276	-414	-912	-1948	-344	-512	-276	-498	-912	-3928
	273	-344	-378	-276	-366	-912	-2392	-344	-554	-276	-508	-912	-4006
	274	-344	-460	-276	-360	-912	-3296	-344	-486	-276	-490	-912	-3768
	275	-344	-364	-276	-378	-912	-1856	-344	-512	-276	-498	-912	-3928
	276	-344	-352	-276	-308	-912	-1844	-344	-486	-276	-490	-912	-3768
	277	-344	-400	-276	-270	-912	-2420	-344	-510	-276	-480	-912	-3754
	278	-344	-348	-276	-360	-912	-2766	-344	-504	-276	-498	-912	-3880
	279	-344	-336	-276	-324	-912	-1090	-344	-510	-276	-480	-912	-3754
	280	-344	-196	-276	-323	-912	-2662	-344	-442	-276	-462	-912	-3516
	281	-344	-320	-276	-355	-912	-2716	-344	-504	-276	-498	-912	-3880
	282	-344	-268	-276	-337	-912	-3056	-344	-442	-276	-462	-912	-3516
	283	-344	-340	-276	-314	-912	-3926	-344	-496	-276	-464	-912	-3778
	284	-344	-330	-276	-382	-912	-3902	-344	-532	-276	-492	-912	-3982
	285	-344	-418	-276	-322	-912	-4380	-344	-496	-276	-464	-912	-3778
	286	-344	-398	-276	-350	-912	-4546	-344	-470	-276	-456	-912	-3618
	287	-344	-434	-276	-394	-912	-2870	-344	-532	-276	-492	-912	-3982
	288	-344	-216	-276	-456	-912	-2802	-344	-470	-276	-456	-912	-3618
	289	-344	-212	-276	-450	-912	-3246	-344	-500	-276	-423	-912	-2708
	290	-344	-210	-276	-462	-912	-2258	-344	-496	-276	-487	-912	-3176
	291	-344	-240	-276	-446	-912	-2518	-344	-500	-276	-423	-912	-2708
	292	-344	-396	-276	-404	-912	-2690	-344	-508	-276	-483	-912	-3044
	293	-344	-344	-276	-370	-912	-2598	-344	-496	-276	-487	-912	-3176
	294	-344	-332	-276	-378	-912	-2262	-344	-508	-276	-483	-912	-3044
	295	-344	-374	-276	-390	-912	-2186	-344	-498	-276	-451	-912	-2696
	296	-344	-482	-276	-370	-912	-3424	-344	-494	-276	-515	-912	-3164
	297	-344	-440	-276	-404	-912	-4228	-344	-498	-276	-451	-912	-2696
	298	-344	-384	-276	-434	-912	-3962	-344	-510	-276	-501	-912	-3018
	299	-344	-534	-276	-418	-912	-3762	-344	-494	-276	-515	-912	-3164
	300	-344	-536	-276	-369	-912	-3750	-344	-510	-276	-501	-912	-3018
	301	-344	-544	-276	-442	-912	-3070	-344	-494	-276	-455	-912	-2788
	302	-344	-404	-276	-404	-912	-3306	-344	-502	-276	-515	-912	-3124
	303	-344	-416	-276	-450	-912	-3262	-344	-494	-276	-455	-912	-2788
	304	-344	-384	-276	-478	-912	-3486	-344	-506	-276	-505	-912	-3110
	305	-344	-744	-276	-540	-912	-3206	-344	-502	-276	-515	-912	-3124
	306	-344	-714	-276	-530	-912	-2834	-344	-506	-276	-505	-912	-3110
	307	-344	-508	-276	-544	-912	-3218	-344	-490	-276	-467	-912	-2840
	308	-344	-524	-276	-508	-912	-3780	-344	-502	-276	-463	-912	-2708
	309	-344	-476	-276	-526	-912	-3914	-344	-490	-276	-467	-912	-2840
	310	-344	-494	-276	-490	-912	-3822	-344	-506	-276	-453	-912	-2694
	311	-344	-454	-276	-482	-912	-4070	-344	-502	-276	-463	-912	-2708
	312	-344	-454	-276	-560	-912	-3382	-344	-506	-276	-453	-912	-2694
	313	-344	-406	-276	-424	-912	-3214	-344	-300	-276	-441	-912	-2450
	314	-344	-370	-276	-442	-912	-3084	-344	-292	-276	-405	-912	-2238
	315	-344	-352	-276	-412	-912	-2858	-344	-300	-276	-441	-912	-2450
	316	-344	-348	-276	-411	-912	-2354	-344	-290	-276	-383	-912	-2096
	317	-344	-360	-276	-407	-912	-2262	-344	-292	-276	-405	-912	-2238
	318	-344	-340	-276	-441	-912	-2106	-344	-290	-276	-383	-912	-2096
	319	-344	-416	-276	-377	-912	-1630	-344	-354	-276	-477	-912	-2812
	320	-344	-536	-276	-355	-912	-1710	-344	-346	-276	-441	-912	-2600
	321	-344	-622	-276	-343	-912	-1622	-344	-354	-276	-477	-912	-2812
	322	-344	-620	-276	-387	-912	-2248	-344	-314	-276	-423	-912	-2322
	323	-344	-584	-276	-363	-912	-2346	-344	-346	-276	-441	-912	-2600
	324	-344	-490	-276	-331	-912	-2132	-344	-314	-276	-423	-912	-2322
	325	-344	-376	-276	-262	-912	-2080	-344	-358	-276	-493	-912	-2882
	326	-344	-342	-276	-306	-912	-1584	-344	-348	-276	-435	-912	-2528
	327	-344	-378	-276	-346	-912	-1960	-344	-358	-276	-493	-912	-2882
	328	-344	-558	-276	-434	-912	-1996	-344	-318	-276	-439	-912	-2392
	329	-344	-586	-276	-492	-912	-2170	-344	-348	-276	-435	-912	-2528
	330	-344	-634	-276	-472	-912	-2386	-344	-318	-276	-439	-912	-2392
	331	-344	-718	-276	-316	-912	-2466	-344	-326	-276	-457	-912	-2402
	332	-344	-662	-276	-328	-912	-2588	-344	-324	-276	-435	-912	-2260
	333	-344	-614	-276	-356	-912	-1696	-344	-326	-276	-457	-912	-2402
	334	-344	-598	-276	-414	-912	-1828	-344	-294	-276	-439	-912	-2124
	335	-344	-590	-276	-342	-912	-1720	-344	-324	-276	-435	-912	-2260
	336	-344	-562	-276	-354	-912	-2148	-344	-294	-276	-439	-912	-2124
	337	-344	-702	-276	-360	-912	-3414	-344	-268	-276	-254	-912	-590
	338	-344	-642	-276	-374	-912	-2518	-344	-290	-276	-336	-912	-1144
	339	-344	-802	-276	-434	-912	-2910	-344	-268	-276	-254	-912	-590
	340	-344	-692	-276	-374	-912	-2772	-344	-262	-276	-304	-912	-884
	341	-344	-746	-276	-314	-912	-2768	-344	-290	-276	-336	-912	-1144
	342	-344	-774	-276	-356	-912	-3960	-344	-262	-276	-304	-912	-884
	343	-344	-770	-276	-336	-912	-4440	-344	-288	-276	-250	-912	-838
	344	-344	-766	-276	-260	-912	-4008	-344	-310	-276	-332	-912	-1392
	345	-344	-762	-276	-254	-912	-1756	-344	-288	-276	-250	-912	-838
	346	-344	-740	-276	-204	-912	-864	-344	-274	-276	-296	-912	-956
	347	-344	-648	-276	-328	-912	182	-344	-310	-276	-332	-912	-1392
	348	-344	-608	-276	-336	-912	-1564	-344	-274	-276	-296	-912	-956
	349	-344	-614	-276	-348	-912	-2102	-344	-300	-276	-278	-912	-922
	350	-344	-642	-276	-350	-912	-2092	-344	-294	-276	-328	-912	-1216
	351	-344	-578	-276	-294	-912	-1640	-344	-300	-276	-278	-912	-922
	352	-344	-564	-276	-322	-912	-1316	-344	-286	-276	-324	-912	-1040
	353	-344	-620	-276	-346	-912	-2676	-344	-294	-276	-328	-912	-1216
	354	-344	-608	-276	-368	-912	-3776	-344	-286	-276	-324	-912	-1040
	355	-344	-662	-276	-416	-912	-4260	-344	-294	-276	-294	-912	-986
	356	-344	-544	-276	-399	-912	-3380	-344	-266	-276	-262	-912	-726
	357	-344	-576	-276	-381	-912	-3426	-344	-294	-276	-294	-912	-986
	358	-344	-554	-276	-373	-912	-2798	-344	-258	-276	-258	-912	-550
	359	-344	-574	-276	-397	-912	-3354	-344	-266	-276	-262	-912	-726
	360	-344	-530	-276	-531	-912	-3330	-344	-258	-276	-258	-912	-550
	361	-344	-520	-276	-453	-912	-3190	-344	-178	-276	-252	-912	-758
	362	-344	-544	-276	-463	-912	-2380	-344	-190	-276	-288	-912	-1146
	363	-344	-452	-276	-479	-912	-2420	-344	-178	-276	-252	-912	-758
	364	-344	-442	-276	-491	-912	-2756	-344	-180	-276	-258	-912	-820
	365	-344	-450	-276	-549	-912	-2836	-344	-190	-276	-288	-912	-1146
	366	-344	-450	-276	-437	-912	-2044	-344	-180	-276	-258	-912	-820
	367	-344	-376	-276	-441	-912	-2020	-344	-222	-276	-300	-912	-1178
	368	-344	-384	-276	-467	-912	-2334	-344	-234	-276	-336	-912	-1566
	369	-344	-428	-276	-467	-912	-1918	-344	-222	-276	-300	-912	-1178
	370	-344	-484	-276	-431	-912	-2190	-344	-156	-276	-258	-912	-888
	371	-344	-528	-276	-468	-912	-2412	-344	-234	-276	-336	-912	-1566
	372	-344	-464	-276	-456	-912	-3278	-344	-156	-276	-258	-912	-888
	373	-344	-474	-276	-428	-912	-2530	-344	-234	-276	-322	-912	-1344
	374	-344	-506	-276	-460	-912	-2402	-344	-236	-276	-328	-912	-1406
	375	-344	-284	-276	-472	-912	-3114	-344	-234	-276	-322	-912	-1344
	376	-344	-340	-276	-504	-912	-2864	-344	-168	-276	-280	-912	-1054
	377	-344	-430	-276	-522	-912	-2526	-344	-236	-276	-328	-912	-1406
	378	-344	-422	-276	-536	-912	-2908	-344	-168	-276	-280	-912	-1054
	379	-344	-292	-276	-470	-912	-3388	-344	-218	-276	-334	-912	-1360
	380	-344	-288	-276	-448	-912	-2956	-344	-208	-276	-304	-912	-1034
	381	-344	-448	-276	-420	-912	-2802	-344	-218	-276	-334	-912	-1360
	382	-344	-428	-276	-422	-912	-2696	-344	-140	-276	-256	-912	-682
	383	-344	-452	-276	-402	-912	-2808	-344	-208	-276	-304	-912	-1034
	384	-344	-520	-276	-494	-912	-2836	-344	-140	-276	-256	-912	-682
	385	-344	-480	-276	-474	-912	-2816	-344	-374	-276	-416	-912	-3192
	386	-344	-546	-276	-404	-912	-2754	-344	-418	-276	-448	-912	-3388
	387	-344	-458	-276	-400	-912	-3336	-344	-374	-276	-416	-912	-3192
	388	-344	-434	-276	-468	-912	-3040	-344	-408	-276	-426	-912	-3234
	389	-344	-574	-276	-474	-912	-4058	-344	-418	-276	-448	-912	-3388
	390	-344	-618	-276	-376	-912	-3958	-344	-408	-276	-426	-912	-3234
	391	-344	-540	-276	-412	-912	-3866	-344	-406	-276	-420	-912	-3410
	392	-344	-476	-276	-406	-912	-2742	-344	-450	-276	-452	-912	-3606
	393	-344	-546	-276	-478	-912	-3878	-344	-406	-276	-420	-912	-3410
	394	-344	-626	-276	-486	-912	-3980	-344	-426	-276	-472	-912	-3814
	395	-344	-554	-276	-478	-912	-4234	-344	-450	-276	-452	-912	-3606
	396	-344	-486	-276	-414	-912	-5214	-344	-426	-276	-472	-912	-3814
	397	-344	-558	-276	-586	-912	-5138	-344	-410	-276	-432	-912	-3464
	398	-344	-614	-276	-510	-912	-4572	-344	-444	-276	-442	-912	-3506
	399	-344	-718	-276	-539	-912	-4400	-344	-410	-276	-432	-912	-3464
	400	-344	-730	-276	-439	-912	-3416	-344	-430	-276	-484	-912	-3868
	401	-344	-614	-276	-449	-912	-3908	-344	-444	-276	-442	-912	-3506
	402	-344	-634	-276	-463	-912	-4148	-344	-430	-276	-484	-912	-3868
	403	-344	-682	-276	-421	-912	-3712	-344	-390	-276	-396	-912	-3236
	404	-344	-644	-276	-479	-912	-3764	-344	-380	-276	-374	-912	-3082
	405	-344	-682	-276	-504	-912	-3802	-344	-390	-276	-396	-912	-3236
	406	-344	-700	-276	-490	-912	-3254	-344	-366	-276	-416	-912	-3444
	407	-344	-602	-276	-586	-912	-3042	-344	-380	-276	-374	-912	-3082
	408	-344	-610	-276	-594	-912	-2968	-344	-366	-276	-416	-912	-3444
	409	-344	-480	-276	-582	-912	-3236	-344	-512	-276	-446	-912	-3876
	410	-344	-614	-276	-566	-912	-2648	-344	-490	-276	-472	-912	-4006
	411	-344	-602	-276	-620	-912	-3226	-344	-512	-276	-446	-912	-3876
	412	-344	-626	-276	-620	-912	-2454	-344	-494	-276	-452	-912	-3918
	413	-344	-582	-276	-562	-912	-1210	-344	-490	-276	-472	-912	-4006
	414	-344	-566	-276	-496	-912	-1682	-344	-494	-276	-452	-912	-3918
	415	-344	-536	-276	-228	-912	-1914	-344	-536	-276	-478	-912	-4236
	416	-344	-572	-276	-214	-912	-1666	-344	-514	-276	-504	-912	-4366
	417	-344	-496	-276	-252	-912	-2906	-344	-536	-276	-478	-912	-4236
	418	-344	-512	-276	-268	-912	-1678	-344	-454	-276	-444	-912	-3762
	419	-344	-554	-276	-252	-912	-1952	-344	-514	-276	-504	-912	-4366
	420	-344	-512	-276	-345	-912	-1996	-344	-454	-276	-444	-912	-3762
	421	-344	-484	-276	-394	-912	-3014	-344	-540	-276	-498	-912	-4372
	422	-344	-490	-276	-408	-912	-4274	-344	-522	-276	-504	-912	-4414
	423	-344	-494	-276	-394	-912	-3126	-344	-540	-276	-498	-912	-4372
	424	-344	-552	-276	-406	-912	-2690	-344	-458	-276	-464	-912	-3898
	425	-344	-622	-276	-404	-912	-2254	-344	-522	-276	-504	-912	-4414
	426	-344	-602	-276	-340	-912	-3474	-344	-458	-276	-464	-912	-3898
	427	-344	-584	-276	-350	-912	-3902	-344	-518	-276	-482	-912	-4348
	428	-344	-516	-276	-354	-912	-3496	-344	-522	-276	-462	-912	-4260
	429	-344	-500	-276	-356	-912	-3024	-344	-518	-276	-482	-912	-4348
	430	-344	-512	-276	-368	-912	-3084	-344	-458	-276	-422	-912	-3744
	431	-344	-536	-276	-385	-912	-1082	-344	-522	-276	-462	-912	-4260
	432	-344	-638	-276	-321	-912	-1146	-344	-458	-276	-422	-912	-3744
	433	-344	-474	-276	-323	-912	-1604	-344	-488	-276	-555	-912	-3624
	434	-344	-472	-276	-342	-912	-3392	-344	-428	-276	-535	-912	-3300
	435	-344	-382	-276	-374	-912	-3464	-344	-488	-276	-555	-912	-3624
	436	-344	-402	-276	-394	-912	-3618	-344	-564	-276	-579	-912	-3956
	437	-344	-426	-276	-404	-912	-3438	-344	-428	-276	-535	-912	-3300
	438	-344	-478	-276	-404	-912	-3346	-344	-564	-276	-579	-912	-3956
	439	-344	-392	-276	-414	-912	-4226	-344	-518	-276	-547	-912	-3660
	440	-344	-430	-276	-374	-912	-3686	-344	-458	-276	-527	-912	-3336
	441	-344	-430	-276	-422	-912	-3144	-344	-518	-276	-547	-912	-3660
	442	-344	-448	-276	-390	-912	-2184	-344	-534	-276	-581	-912	-3666
	443	-344	-468	-276	-400	-912	-2280	-344	-458	-276	-527	-912	-3336
	444	-344	-448	-276	-360	-912	-2324	-344	-534	-276	-581	-912	-3666
	445	-344	-460	-276	-329	-912	-2640	-344	-458	-276	-515	-912	-3320
	446	-344	-438	-276	-335	-912	-3566	-344	-534	-276	-539	-912	-3652
	447	-344	-314	-276	-407	-912	-2620	-344	-458	-276	-515	-912	-3320
	448	-344	-274	-276	-459	-912	-2330	-344	-474	-276	-549	-912	-3326
	449	-344	-162	-276	-446	-912	-1930	-344	-534	-276	-539	-912	-3652
	450	-344	-262	-276	-517	-912	-1638	-344	-474	-276	-549	-912	-3326
	451	-344	-362	-276	-554	-912	-2294	-344	-414	-276	-523	-912	-3316
	452	-344	-320	-276	-594	-912	-2870	-344	-550	-276	-567	-912	-3972
	453	-344	-428	-276	-508	-912	-3098	-344	-414	-276	-523	-912	-3316
	454	-344	-482	-276	-552	-912	-2778	-344	-490	-276	-577	-912	-3646
	455	-344	-584	-276	-558	-912	-3250	-344	-550	-276	-567	-912	-3972
	456	-344	-494	-276	-534	-912	-1078	-344	-490	-276	-577	-912	-3646
	457	-344	-508	-276	-492	-912	-1202	-344	-360	-276	-449	-912	-2238
	458	-344	-514	-276	-540	-912	-1606	-344	-412	-276	-513	-912	-2874
	459	-344	-494	-276	-665	-912	-1450	-344	-360	-276	-449	-912	-2238
	460	-344	-450	-276	-669	-912	-818	-344	-410	-276	-503	-912	-2704
	461	-344	-646	-276	-687	-912	-1408	-344	-412	-276	-513	-912	-2874
	462	-344	-658	-276	-743	-912	-1304	-344	-410	-276	-503	-912	-2704
	463	-344	-614	-276	-611	-912	-1328	-344	-438	-276	-521	-912	-2960
	464	-344	-562	-276	-615	-912	-1146	-344	-490	-276	-585	-912	-3596
	465	-344	-576	-276	-471	-912	-1114	-344	-438	-276	-521	-912	-2960
	466	-344	-512	-276	-459	-912	-898	-344	-434	-276	-543	-912	-2930
	467	-344	-392	-276	-430	-912	-1126	-344	-490	-276	-585	-912	-3596
	468	-344	-426	-276	-456	-912	-1534	-344	-434	-276	-543	-912	-2930
	469	-344	-386	-276	-392	-912	-1462	-344	-410	-276	-489	-912	-2578
	470	-344	-506	-276	-438	-912	-1124	-344	-460	-276	-543	-912	-3044
	471	-344	-662	-276	-504	-912	-1664	-344	-410	-276	-489	-912	-2578
	472	-344	-622	-276	-516	-912	-2048	-344	-406	-276	-511	-912	-2548
	473	-344	-690	-276	-524	-912	-2012	-344	-460	-276	-543	-912	-3044
	474	-344	-694	-276	-510	-912	-2116	-344	-406	-276	-511	-912	-2548
	475	-344	-652	-276	-550	-912	-2072	-344	-442	-276	-525	-912	-3058
	476	-344	-588	-276	-514	-912	-1208	-344	-440	-276	-515	-912	-2888
	477	-344	-570	-276	-485	-912	-1458	-344	-442	-276	-525	-912	-3058
	478	-344	-614	-276	-523	-912	-1330	-344	-386	-276	-483	-912	-2392
	479	-344	-636	-276	-469	-912	-1080	-344	-440	-276	-515	-912	-2888
	480	-344	-526	-276	-471	-912	-912	-344	-386	-276	-483	-912	-2392
	481	-344	-474	-276	-503	-912	-1172	-344	-314	-276	-368	-912	-1640
	482	-344	-266	-276	-509	-912	-1236	-344	-228	-276	-330	-912	-1230
	483	-344	-296	-276	-473	-912	-1176	-344	-314	-276	-368	-912	-1640
	484	-344	-266	-276	-477	-912	-1160	-344	-286	-276	-384	-912	-1532
	485	-344	-276	-276	-517	-912	-1646	-344	-228	-276	-330	-912	-1230
	486	-344	-280	-276	-530	-912	-1682	-344	-286	-276	-384	-912	-1532
	487	-344	-274	-276	-506	-912	-4318	-344	-302	-276	-400	-912	-1840
	488	-344	-268	-276	-501	-912	-3920	-344	-216	-276	-362	-912	-1430
	489	-344	-428	-276	-494	-912	-3640	-344	-302	-276	-400	-912	-1840
	490	-344	-426	-276	-512	-912	-4018	-344	-330	-276	-392	-912	-1868
	491	-344	-442	-276	-553	-912	-2670	-344	-216	-276	-362	-912	-1430
	492	-344	-242	-276	-577	-912	-2660	-344	-330	-276	-392	-912	-1868
	493	-344	-336	-276	-569	-912	-2732	-344	-262	-276	-342	-912	-1466
	494	-344	-416	-276	-563	-912	-3286	-344	-234	-276	-358	-912	-1358
	495	-344	-198	-276	-565	-912	-5160	-344	-262	-276	-342	-912	-1466
	496	-344	-202	-276	-428	-912	-5124	-344	-290	-276	-334	-912	-1494
	497	-344	-210	-276	-432	-912	-3872	-344	-234	-276	-358	-912	-1358
	498	-344	-246	-276	-428	-912	-4034	-344	-290	-276	-334	-912	-1494
	499	-344	-290	-276	-438	-912	-3668	-344	-220	-276	-346	-912	-1450
	500	-344	-210	-276	-496	-912	-3766	-344	-278	-276	-400	-912	-1752
	501	-344	-290	-276	-558	-912	-3822	-344	-220	-276	-346	-912	-1450
	502	-344	-376	-276	-578	-912	-3602	-344	-334	-276	-376	-912	-1888
	503	-344	-396	-276	-474	-912	-758	-344	-278	-276	-400	-912	-1752
	504	-344	-458	-276	-473	-912	-1666	-344	-334	-276	-376	-912	-1888
	505	-344	-456	-276	-499	-912	-1680	-344	-282	-276	-368	-912	-1506
	506	-344	-520	-276	-453	-912	-2092	-344	-314	-276	-360	-912	-1542
	507	-344	-462	-276	-433	-912	-2250	-344	-282	-276	-368	-912	-1506
	508	-344	-522	-276	-447	-912	-2608	-344	-300	-276	-378	-912	-1428
	509	-344	-626	-276	-452	-912	-2468	-344	-314	-276	-360	-912	-1542
	510	-344	-846	-276	-447	-912	-2386	-344	-300	-276	-378	-912	-1428
	511	-344	-848	-276	-420	-912	-3242	-344	-302	-276	-380	-912	-1566
	512	-344	-826	-276	-410	-912	-3260	-344	-334	-276	-372	-912	-1602
	513	-344	-838	-276	-416	-912	-3164	-344	-302	-276	-380	-912	-1566
	514	-344	-864	-276	-384	-912	-2298	-344	-276	-276	-378	-912	-1496
	515	-344	-890	-276	-336	-912	-3322	-344	-334	-276	-372	-912	-1602
	516	-344	-888	-276	-366	-912	-3706	-344	-276	-276	-378	-912	-1496
	517	-344	-800	-276	-424	-912	-2974	-344	-302	-276	-366	-912	-1536
	518	-344	-812	-276	-432	-912	-2862	-344	-320	-276	-376	-912	-1458
	519	-344	-728	-276	-422	-912	-2626	-344	-302	-276	-366	-912	-1536
	520	-344	-686	-276	-410	-912	-3180	-344	-276	-276	-364	-912	-1466
	521	-344	-630	-276	-410	-912	-3056	-344	-320	-276	-376	-912	-1458
	522	-344	-658	-276	-354	-912	-3300	-344	-276	-276	-364	-912	-1466
	523	-344	-674	-276	-298	-912	-2230	-344	-318	-276	-354	-912	-1520
	524	-344	-722	-276	-298	-912	-1966	-344	-304	-276	-372	-912	-1406
	525	-344	-682	-276	-404	-912	-1998	-344	-318	-276	-354	-912	-1520
	526	-344	-730	-276	-430	-912	-1590	-344	-260	-276	-360	-912	-1414
	527	-344	-746	-276	-366	-912	-2104	-344	-304	-276	-372	-912	-1406
	528	-344	-698	-276	-440	-912	-460	-344	-260	-276	-360	-912	-1414
	529	-344	-730	-276	-406	-912	-1182	-344	-378	-276	-456	-912	-2736
	530	-344	-560	-276	-446	-912	-2014	-344	-326	-276	-448	-912	-2560
	531	-344	-606	-276	-396	-912	-2098	-344	-378	-276	-456	-912	-2736
	532	-344	-590	-276	-382	-912	-2386	-344	-408	-276	-498	-912	-3114
	533	-344	-518	-276	-458	-912	-2468	-344	-326	-276	-448	-912	-2560
	534	-344	-514	-276	-468	-912	-2852	-344	-408	-276	-498	-912	-3114
	535	-344	-462	-276	-460	-912	-1480	-344	-410	-276	-492	-912	-3154
	536	-344	-550	-276	-496	-912	-1840	-344	-358	-276	-484	-912	-2978
	537	-344	-452	-276	-512	-912	-1900	-344	-410	-276	-492	-912	-3154
	538	-344	-448	-276	-504	-912	-1972	-344	-442	-276	-544	-912	-3662
	539	-344	-308	-276	-524	-912	-1424	-344	-358	-276	-484	-912	-2978
	540	-344	-344	-276	-506	-912	-930	-344	-442	-276	-544	-912	-3662
	541	-344	-270	-276	-474	-912	-1784	-344	-318	-276	-408	-912	-2416
	542	-344	-338	-276	-506	-912	-2158	-344	-348	-276	-450	-912	-2794
	543	-344	-382	-276	-466	-912	-2634	-344	-318	-276	-408	-912	-2416
	544	-344	-396	-276	-428	-912	-2472	-344	-350	-276	-460	-912	-2924
	545	-344	-352	-276	-436	-912	-2506	-344	-348	-276	-450	-912	-2794
	546	-344	-380	-276	-378	-912	-3310	-344	-350	-276	-460	-912	-2924
	547	-344	-394	-276	-404	-912	-2764	-344	-314	-276	-436	-912	-2536
	548	-344	-316	-276	-342	-912	-3144	-344	-396	-276	-486	-912	-3090
	549	-344	-246	-276	-330	-912	-2356	-344	-314	-276	-436	-912	-2536
	550	-344	-316	-276	-342	-912	-2706	-344	-398	-276	-496	-912	-3220
	551	-344	-302	-276	-368	-912	-2674	-344	-396	-276	-486	-912	-3090
	552	-344	-378	-276	-402	-912	-2182	-344	-398	-276	-496	-912	-3220
	553	-344	-370	-276	-352	-912	-2118	-344	-450	-276	-512	-912	-3554
	554	-344	-178	-276	-338	-912	-2882	-344	-464	-276	-510	-912	-3444
	555	-344	-250	-276	-300	-912	-3354	-344	-450	-276	-512	-912	-3554
	556	-344	-292	-276	-310	-912	-3238	-344	-510	-276	-524	-912	-3766
	557	-344	-356	-276	-334	-912	-3310	-344	-464	-276	-510	-912	-3444
	558	-344	-324	-276	-298	-912	-3286	-344	-510	-276	-524	-912	-3766
	559	-344	-192	-276	-322	-912	-3526	-344	-474	-276	-512	-912	-3714
	560	-344	-452	-276	-322	-912	-3232	-344	-488	-276	-510	-912	-3604
	561	-344	-376	-276	-350	-912	-3164	-344	-474	-276	-512	-912	-3714
	562	-344	-388	-276	-338	-912	-3552	-344	-454	-276	-516	-912	-3642
	563	-344	-252	-276	-354	-912	-3544	-344	-488	-276	-510	-912	-3604
	564	-344	-240	-276	-346	-912	-4178	-344	-454	-276	-516	-912	-3642
	565	-344	-644	-276	-348	-912	-4082	-344	-446	-276	-494	-912	-3528
	566	-344	-492	-276	-350	-912	-4390	-344	-506	-276	-506	-912	-3740
	567	-344	-500	-276	-388	-912	-3616	-344	-446	-276	-494	-912	-3528
	568	-344	-664	-276	-332	-912	-3526	-344	-426	-276	-498	-912	-3456
	569	-344	-680	-276	-288	-912	-3620	-344	-506	-276	-506	-912	-3740
	570	-344	-554	-276	-344	-912	-2816	-344	-426	-276	-498	-912	-3456
	571	-344	-546	-276	-264	-912	-1484	-344	-444	-276	-502	-912	-3444
	572	-344	-630	-276	-304	-912	-1390	-344	-490	-276	-516	-912	-3766
	573	-344	-646	-276	-280	-912	-1176	-344	-444	-276	-502	-912	-3444
	574	-344	-666	-276	-272	-912	-2528	-344	-410	-276	-508	-912	-3482
	575	-344	-346	-276	-246	-912	-2724	-344	-490	-276	-516	-912	-3766
	576	-344	-332	-276	-292	-912	-2710	-344	-410	-276	-508	-912	-3482
	577	-344	-320	-276	-354	-912	-3204	-344	-172	-276	-264	-912	-1080
	578	-344	-340	-276	-500	-912	-3280	-344	-294	-276	-350	-912	-1742
	579	-344	-356	-276	-500	-912	-3040	-344	-172	-276	-264	-912	-1080
	580	-344	-310	-276	-420	-912	-2628	-344	-236	-276	-350	-912	-1536
	581	-344	-446	-276	-452	-912	-2660	-344	-294	-276	-350	-912	-1742
	582	-344	-518	-276	-398	-912	-3066	-344	-236	-276	-350	-912	-1536
	583	-344	-810	-276	-454	-912	-3748	-344	-170	-276	-288	-912	-1010
	584	-344	-814	-276	-500	-912	-4006	-344	-292	-276	-374	-912	-1672
	585	-344	-678	-276	-330	-912	-3878	-344	-170	-276	-288	-912	-1010
	586	-344	-782	-276	-332	-912	-3466	-344	-260	-276	-350	-912	-1624
	587	-344	-562	-276	-372	-912	-3458	-344	-292	-276	-374	-912	-1672
	588	-344	-598	-276	-582	-912	-3492	-344	-260	-276	-350	-912	-1624
	589	-344	-598	-276	-512	-912	-3484	-344	-184	-276	-280	-912	-880
	590	-344	-662	-276	-590	-912	-3956	-344	-248	-276	-366	-912	-1336
	591	-344	-690	-276	-562	-912	-4138	-344	-184	-276	-280	-912	-880
	592	-344	-682	-276	-524	-912	-4398	-344	-274	-276	-342	-912	-1494
	593	-344	-756	-276	-488	-912	-4366	-344	-248	-276	-366	-912	-1336
	594	-344	-780	-276	-468	-912	-4798	-344	-274	-276	-342	-912	-1494
	595	-344	-740	-276	-494	-912	-5006	-344	-246	-276	-284	-912	-1144
	596	-344	-776	-276	-416	-912	-4194	-344	-188	-276	-284	-912	-938
	597	-344	-736	-276	-536	-912	-4242	-344	-246	-276	-284	-912	-1144
	598	-344	-680	-276	-560	-912	-3656	-344	-214	-276	-260	-912	-1096
	599	-344	-736	-276	-570	-912	-3288	-344	-188	-276	-284	-912	-938
	600	-344	-488	-276	-546	-912	-3320	-344	-214	-276	-260	-912	-1096
	601	-344	-396	-276	-560	-912	-3858	-344	-330	-276	-330	-912	-1070
	602	-344	-416	-276	-536	-912	-4474	-344	-344	-276	-276	-912	-912
	603	-344	-516	-276	-560	-912	-3418	-344	-330	-276	-330	-912	-1070
	604	-344	-544	-276	-558	-912	-3096	-344	-320	-276	-322	-912	-1000
	605	-344	-520	-276	-498	-912	-3484	-344	-344	-276	-276	-912	-912
	606	-344	-464	-276	-476	-912	-3346	-344	-320	-276	-322	-912	-1000
	607	-344	-534	-276	-458	-912	-3362	-344	-348	-276	-350	-912	-1184
	608	-344	-526	-276	-473	-912	-2934	-344	-362	-276	-296	-912	-1026
	609	-344	-590	-276	-466	-912	-3134	-344	-348	-276	-350	-912	-1184
	610	-344	-780	-276	-480	-912	-3422	-344	-336	-276	-326	-912	-1176
	611	-344	-780	-276	-466	-912	-3682	-344	-362	-276	-296	-912	-1026
	612	-344	-884	-276	-505	-912	-3504	-344	-336	-276	-326	-912	-1176
	613	-344	-860	-276	-465	-912	-3138	-344	-350	-276	-316	-912	-984
	614	-344	-840	-276	-529	-912	-2658	-344	-340	-276	-308	-912	-914
	615	-344	-740	-276	-562	-912	-2862	-344	-350	-276	-316	-912	-984
	616	-344	-732	-276	-560	-912	-3330	-344	-338	-276	-292	-912	-976
	617	-344	-722	-276	-536	-912	-3394	-344	-340	-276	-308	-912	-914
	618	-344	-582	-276	-510	-912	-3446	-344	-338	-276	-292	-912	-976
	619	-344	-624	-276	-519	-912	-4148	-344	-360	-276	-312	-912	-1024
	620	-344	-680	-276	-513	-912	-3700	-344	-336	-276	-358	-912	-1112
	621	-344	-450	-276	-462	-912	-3376	-344	-360	-276	-312	-912	-1024
	622	-344	-496	-276	-482	-912	-1620	-344	-334	-276	-342	-912	-1174
	623	-344	-580	-276	-456	-912	-3464	-344	-336	-276	-358	-912	-1112
	624	-344	-664	-276	-455	-912	-3708	-344	-334	-276	-342	-912	-1174
	625	-344	-722	-276	-469	-912	-2802	-344	-462	-276	-448	-912	-3924
	626	-344	-466	-276	-385	-912	-3312	-344	-540	-276	-520	-912	-4502
	627	-344	-654	-276	-382	-912	-3272	-344	-462	-276	-448	-912	-3924
	628	-344	-650	-276	-456	-912	-3010	-344	-582	-276	-532	-912	-4812
	629	-344	-618	-276	-486	-912	-2840	-344	-540	-276	-520	-912	-4502
	630	-344	-560	-276	-392	-912	-2916	-344	-582	-276	-532	-912	-4812
	631	-344	-508	-276	-410	-912	-2960	-344	-498	-276	-468	-912	-3960
	632	-344	-376	-276	-373	-912	-2934	-344	-576	-276	-540	-912	-4538
	633	-344	-338	-276	-433	-912	-2766	-344	-498	-276	-468	-912	-3960
	634	-344	-424	-276	-407	-912	-1982	-344	-570	-276	-512	-912	-4500
	635	-344	-480	-276	-416	-912	-1680	-344	-576	-276	-540	-912	-4538
	636	-344	-408	-276	-460	-912	-1444	-344	-570	-276	-512	-912	-4500
	637	-344	-502	-276	-466	-912	-3036	-344	-472	-276	-452	-912	-3866
	638	-344	-510	-276	-570	-912	-2482	-344	-592	-276	-536	-912	-4754
	639	-344	-552	-276	-566	-912	-2714	-344	-472	-276	-452	-912	-3866
	640	-344	-560	-276	-566	-912	-2514	-344	-544	-276	-496	-912	-4406
	641	-344	-638	-276	-390	-912	-2658	-344	-592	-276	-536	-912	-4754
	642	-344	-646	-276	-456	-912	-2426	-344	-544	-276	-496	-912	-4406
	643	-344	-638	-276	-460	-912	-2740	-344	-520	-276	-472	-912	-3994
	644	-344	-606	-276	-502	-912	-454	-344	-562	-276	-484	-912	-4304
	645	-344	-674	-276	-406	-912	-96	-344	-520	-276	-472	-912	-3994
	646	-344	-754	-276	-410	-912	-720	-344	-514	-276	-444	-912	-3956
	647	-344	-758	-276	-424	-912	-2588	-344	-562	-276	-484	-912	-4304
	648	-344	-702	-276	-408	-912	-2616	-344	-514	-276	-444	-912	-3956
	649	-344	-640	-276	-380	-912	-2624	-344	-474	-276	-490	-912	-3898
	650	-344	-594	-276	-332	-912	-3428	-344	-436	-276	-426	-912	-3248
	651	-344	-694	-276	-496	-912	-3252	-344	-474	-276	-490	-912	-3898
	652	-344	-674	-276	-428	-912	-3258	-344	-488	-276	-440	-912	-3496
	653	-344	-696	-276	-420	-912	-3566	-344	-436	-276	-426	-912	-3248
	654	-344	-598	-276	-456	-912	-2018	-344	-488	-276	-440	-912	-3496
	655	-344	-540	-276	-466	-912	-1866	-344	-518	-276	-530	-912	-4248
	656	-344	-520	-276	-448	-912	-2858	-344	-480	-276	-466	-912	-3598
	657	-344	-510	-276	-536	-912	-4442	-344	-518	-276	-530	-912	-4248
	658	-344	-590	-276	-572	-912	-4502	-344	-494	-276	-450	-912	-3596
	659	-344	-544	-276	-528	-912	-4626	-344	-480	-276	-466	-912	-3598
	660	-344	-524	-276	-538	-912	-4026	-344	-494	-276	-450	-912	-3596
	661	-344	-430	-276	-516	-912	-4182	-344	-440	-276	-470	-912	-3672
	662	-344	-428	-276	-484	-912	-3710	-344	-454	-276	-420	-912	-3270
	663	-344	-440	-276	-420	-912	-3364	-344	-440	-276	-470	-912	-3672
	664	-344	-408	-276	-388	-912	-1842	-344	-416	-276	-390	-912	-3020
	665	-344	-324	-276	-396	-912	-1984	-344	-454	-276	-420	-912	-3270
	666	-344	-306	-276	-400	-912	-2434	-344	-416	-276	-390	-912	-3020
	667	-344	-434	-276	-384	-912	-2176	-344	-448	-276	-470	-912	-3420
	668	-344	-474	-276	-334	-912	-2820	-344	-500	-276	-484	-912	-3668
	669	-344	-464	-276	-354	-912	-3024	-344	-448	-276	-470	-912	-3420
	670	-344	-318	-276	-386	-912	-2974	-344	-462	-276	-454	-912	-3418
	671	-344	-302	-276	-388	-912	-2966	-344	-500	-276	-484	-912	-3668
	672	-344	-310	-276	-520	-912	-2518	-344	-462	-276	-454	-912	-3418
	673	-344	-218	-276	-442	-912	-2746	-344	-460	-276	-452	-912	-3038
	674	-344	-230	-276	-480	-912	-3022	-344	-494	-276	-424	-912	-2980
	675	-344	-232	-276	-544	-912	-2178	-344	-460	-276	-452	-912	-3038
	676	-344	-308	-276	-576	-912	-1736	-344	-502	-276	-492	-912	-3316
	677	-344	-356	-276	-528	-912	-2608	-344	-494	-276	-424	-912	-2980
	678	-344	-268	-276	-608	-912	-2236	-344	-502	-276	-492	-912	-3316
	679	-344	-280	-276	-636	-912	-2732	-344	-504	-276	-492	-912	-3258
	680	-344	-294	-276	-562	-912	-2200	-344	-538	-276	-464	-912	-3200
	681	-344	-344	-276	-572	-912	-2348	-344	-504	-276	-492	-912	-3258
	682	-344	-298	-276	-492	-912	-2756	-344	-506	-276	-488	-912	-3352
	683	-344	-372	-276	-462	-912	-2778	-344	-538	-276	-464	-912	-3200
	684	-344	-310	-276	-544	-912	-3884	-344	-506	-276	-488	-912	-3352
	685	-344	-302	-276	-446	-912	-3678	-344	-504	-276	-440	-912	-2930
	686	-344	-294	-276	-534	-912	-3602	-344	-546	-276	-480	-912	-3208
	687	-344	-358	-276	-524	-912	-2714	-344	-504	-276	-440	-912	-2930
	688	-344	-354	-276	-504	-912	-1886	-344	-506	-276	-436	-912	-3024
	689	-344	-394	-276	-492	-912	-2922	-344	-546	-276	-480	-912	-3208
	690	-344	-350	-276	-524	-912	-4324	-344	-506	-276	-436	-912	-3024
	691	-344	-290	-276	-536	-912	-3176	-344	-512	-276	-416	-912	-2986
	692	-344	-126	-276	-535	-912	-3688	-344	-520	-276	-484	-912	-3322
	693	-344	-168	-276	-477	-912	-3558	-344	-512	-276	-416	-912	-2986
	694	-344	-160	-276	-451	-912	-3562	-344	-480	-276	-440	-912	-3138
	695	-344	-144	-276	-455	-912	-3826	-344	-520	-276	-484	-912	-3322
	696	-344	-148	-276	-471	-912	-3338	-344	-480	-276	-440	-912	-3138
	697	-344	-260	-276	-479	-912	-2662	-344	-272	-276	-386	-912	-2320
	698	-344	-296	-276	-515	-912	-3976	-344	-358	-276	-470	-912	-3074
	699	-344	-262	-276	-511	-912	-1934	-344	-272	-276	-386	-912	-2320
	700	-344	-206	-276	-512	-912	-1970	-344	-348	-276	-404	-912	-2720
	701	-344	-306	-276	-496	-912	-2086	-344	-358	-276	-470	-912	-3074
	702	-344	-322	-276	-502	-912	-2056	-344	-348	-276	-404	-912	-2720
	703	-344	-404	-276	-452	-912	-2040	-344	-312	-276	-410	-912	-2558
	704	-344	-352	-276	-396	-912	-2704	-344	-398	-276	-494	-912	-3312
	705	-344	-200	-276	-430	-912	-2492	-344	-312	-276	-410	-912	-2558
	706	-344	-256	-276	-466	-912	-2192	-344	-362	-276	-410	-912	-2784
	707	-344	-336	-276	-566	-912	-4192	-344	-398	-276	-494	-912	-3312
	708	-344	-568	-276	-546	-912	-4134	-344	-362	-276	-410	-912	-2784
	709	-344	-624	-276	-552	-912	-4302	-344	-288	-276	-430	-912	-2364
	710	-344	-636	-276	-561	-912	-3546	-344	-364	-276	-448	-912	-2764
	711	-344	-630	-276	-503	-912	-3538	-344	-288	-276	-430	-912	-2364
	712	-344	-738	-276	-473	-912	-2978	-344	-338	-276	-430	-912	-2590
	713	-344	-706	-276	-461	-912	-3284	-344	-364	-276	-448	-912	-2764
	714	-344	-708	-276	-421	-912	-3062	-344	-338	-276	-430	-912	-2590
	715	-344	-726	-276	-475	-912	-3110	-344	-312	-276	-442	-912	-2728
	716	-344	-692	-276	-553	-912	-3072	-344	-302	-276	-376	-912	-2374
	717	-344	-574	-276	-546	-912	-3410	-344	-312	-276	-442	-912	-2728
	718	-344	-522	-276	-559	-912	-3276	-344	-276	-276	-358	-912	-2200
	719	-344	-538	-276	-539	-912	-4152	-344	-302	-276	-376	-912	-2374
	720	-344	-348	-276	-623	-912	-4244	-344	-276	-276	-358	-912	-2200
	721	-344	-484	-276	-611	-912	-4658	-344	-320	-276	-449	-912	-2566
	722	-344	-544	-276	-651	-912	-4676	-344	-426	-276	-509	-912	-3050
	723	-344	-586	-276	-641	-912	-3920	-344	-320	-276	-449	-912	-2566
	724	-344	-434	-276	-590	-912	-3972	-344	-434	-276	-521	-912	-3258
	725	-344	-446	-276	-542	-912	-4500	-344	-426	-276	-509	-912	-3050
	726	-344	-452	-276	-538	-912	-4364	-344	-434	-276	-521	-912	-3258
	727	-344	-528	-276	-560	-912	-4516	-344	-350	-276	-469	-912	-2826
	728	-344	-544	-276	-446	-912	-3472	-344	-456	-276	-529	-912	-3310
	729	-344	-576	-276	-454	-912	-3544	-344	-350	-276	-469	-912	-2826
	730	-344	-582	-276	-520	-912	-2636	-344	-436	-276	-543	-912	-3280
	731	-344	-574	-276	-600	-912	-2468	-344	-456	-276	-529	-912	-3310
	732	-344	-594	-276	-580	-912	-1814	-344	-436	-276	-543	-912	-3280
	733	-344	-514	-276	-622	-912	-1908	-344	-310	-276	-437	-912	-2306
	734	-344	-538	-276	-592	-912	-1782	-344	-424	-276	-509	-912	-2998
	735	-344	-408	-276	-540	-912	-3078	-344	-310	-276	-437	-912	-2306
	736	-344	-564	-276	-563	-912	-3084	-344	-396	-276	-511	-912	-2760
	737	-344	-540	-276	-581	-912	-2952	-344	-424	-276	-509	-912	-2998
	738	-344	-428	-276	-603	-912	-3122	-344	-396	-276	-511	-912	-2760
	739	-344	-372	-276	-621	-912	-3126	-344	-386	-276	-449	-912	-2622
	740	-344	-498	-276	-639	-912	-3252	-344	-394	-276	-461	-912	-2830
	741	-344	-518	-276	-663	-912	-3294	-344	-386	-276	-449	-912	-2622
	742	-344	-452	-276	-643	-912	-2046	-344	-366	-276	-463	-912	-2592
	743	-344	-504	-276	-631	-912	-1330	-344	-394	-276	-461	-912	-2830
	744	-344	-396	-276	-609	-912	-1370	-344	-366	-276	-463	-912	-2592
	745	-344	-450	-276	-525	-912	-2104	-344	-482	-276	-485	-912	-2562
	746	-344	-456	-276	-547	-912	-2146	-344	-512	-276	-457	-912	-2582
	747	-344	-492	-276	-478	-912	-2474	-344	-482	-276	-485	-912	-2562
	748	-344	-542	-276	-496	-912	-2358	-344	-510	-276	-497	-912	-2810
	749	-344	-496	-276	-496	-912	-1838	-344	-512	-276	-457	-912	-2582
	750	-344	-570	-276	-456	-912	-1796	-344	-510	-276	-497	-912	-2810
	751	-344	-506	-276	-432	-912	-1540	-344	-492	-276	-509	-912	-2638
	752	-344	-478	-276	-486	-912	-2098	-344	-522	-276	-481	-912	-2658
	753	-344	-450	-276	-482	-912	-1782	-344	-492	-276	-509	-912	-2638
	754	-344	-466	-276	-480	-912	-1898	-344	-520	-276	-515	-912	-2744
	755	-344	-482	-276	-526	-912	-906	-344	-522	-276	-481	-912	-2658
	756	-344	-472	-276	-566	-912	-1048	-344	-520	-276	-515	-912	-2744
	757	-344	-510	-276	-538	-912	-2264	-344	-490	-276	-481	-912	-2462
	758	-344	-554	-276	-454	-912	-3414	-344	-518	-276	-493	-912	-2710
	759	-344	-532	-276	-464	-912	-4146	-344	-490	-276	-481	-912	-2462
	760	-344	-510	-276	-484	-912	-2414	-344	-518	-276	-487	-912	-2568
	761	-344	-450	-276	-528	-912	-2586	-344	-518	-276	-493	-912	-2710
	762	-344	-430	-276	-493	-912	-2418	-344	-518	-276	-487	-912	-2568
	763	-344	-504	-276	-523	-912	-2396	-344	-486	-276	-469	-912	-2450
	764	-344	-512	-276	-497	-912	-2314	-344	-484	-276	-509	-912	-2678
	765	-344	-516	-276	-489	-912	-1410	-344	-486	-276	-469	-912	-2450
	766	-344	-380	-276	-487	-912	-1534	-344	-484	-276	-503	-912	-2536
	767	-344	-324	-276	-447	-912	-1554	-344	-484	-276	-509	-912	-2678
	768	-344	-352	-276	-435	-912	-2538	-344	-484	-276	-503	-912	-2536
	769	-344	-356	-276	-390	-912	-2052	-344	-394	-276	-428	-912	-3280
	770	-344	-512	-276	-466	-912	-2544	-344	-476	-276	-488	-912	-3828
	771	-344	-492	-276	-502	-912	-3326	-344	-394	-276	-428	-912	-3280
	772	-344	-484	-276	-486	-912	-3604	-344	-516	-276	-500	-912	-3984
	773	-344	-510	-276	-452	-912	-3472	-344	-476	-276	-488	-912	-3828
	774	-344	-518	-276	-460	-912	-3912	-344	-516	-276	-500	-912	-3984
	775	-344	-618	-276	-589	-912	-3380	-344	-446	-276	-476	-912	-3804
	776	-344	-598	-276	-449	-912	-3170	-344	-528	-276	-536	-912	-4352
	777	-344	-638	-276	-461	-912	-3218	-344	-446	-276	-476	-912	-3804
	778	-344	-612	-276	-442	-912	-2880	-344	-528	-276	-520	-912	-4296
	779	-344	-628	-276	-443	-912	-2910	-344	-528	-276	-536	-912	-4352
	780	-344	-720	-276	-505	-912	-2674	-344	-528	-276	-520	-912	-4296
	781	-344	-780	-276	-425	-912	-2786	-344	-410	-276	-440	-912	-3552
	782	-344	-716	-276	-475	-912	-2818	-344	-532	-276	-512	-912	-4256
	783	-344	-722	-276	-430	-912	-3108	-344	-410	-276	-440	-912	-3552
	784	-344	-702	-276	-435	-912	-3110	-344	-492	-276	-484	-912	-4044
	785	-344	-616	-276	-425	-912	-2666	-344	-532	-276	-512	-912	-4256
	786	-344	-454	-276	-427	-912	-1648	-344	-492	-276	-484	-912	-4044
	787	-344	-238	-276	-401	-912	-2620	-344	-458	-276	-460	-912	-3680
	788	-344	-246	-276	-421	-912	-1984	-344	-498	-276	-472	-912	-3836
	789	-344	-150	-276	-404	-912	-996	-344	-458	-276	-460	-912	-3680
	790	-344	-234	-276	-364	-912	-1550	-344	-458	-276	-444	-912	-3624
	791	-344	-322	-276	-392	-912	-1878	-344	-498	-276	-472	-912	-3836
	792	-344	-380	-276	-390	-912	-1942	-344	-458	-276	-444	-912	-3624
	793	-344	-356	-276	-434	-912	-2006	-344	-482	-276	-470	-912	-3672
	794	-344	-412	-276	-460	-912	-3006	-344	-524	-276	-480	-912	-3750
	795	-344	-378	-276	-492	-912	-2554	-344	-482	-276	-470	-912	-3672
	796	-344	-348	-276	-506	-912	-2590	-344	-518	-276	-498	-912	-3876
	797	-344	-332	-276	-571	-912	-2946	-344	-524	-276	-480	-912	-3750
	798	-344	-340	-276	-564	-912	-3150	-344	-518	-276	-498	-912	-3876
	799	-344	-352	-276	-448	-912	-3822	-344	-512	-276	-498	-912	-3928
	800	-344	-372	-276	-458	-912	-3878	-344	-554	-276	-508	-912	-4006
	801	-344	-380	-276	-444	-912	-2750	-344	-512	-276	-498	-912	-3928
	802	-344	-348	-276	-428	-912	-2618	-344	-486	-276	-490	-912	-3768
	803	-344	-376	-276	-438	-912	-3254	-344	-554	-276	-508	-912	-4006
	804	-344	-252	-276	-459	-912	-2888	-344	-486	-276	-490	-912	-3768
	805	-344	-260	-276	-541	-912	-2600	-344	-496	-276	-464	-912	-3778
	806	-344	-184	-276	-557	-912	-2840	-344	-532	-276	-492	-912	-3982
	807	-344	-160	-276	-418	-912	-2660	-344	-496	-276	-464	-912	-3778
	808	-344	-152	-276	-418	-912	-1738	-344	-470	-276	-456	-912	-3618
	809	-344	-288	-276	-422	-912	-1418	-344	-532	-276	-492	-912	-3982
	810	-344	-240	-276	-432	-912	-1178	-344	-470	-276	-456	-912	-3618
	811	-344	-284	-276	-424	-912	-352	-344	-510	-276	-480	-912	-3754
	812	-344	-364	-276	-364	-912	-252	-344	-504	-276	-498	-912	-3880
	813	-344	-420	-276	-398	-912	-616	-344	-510	-276	-480	-912	-3754
	814	-344	-432	-276	-378	-912	-1342	-344	-442	-276	-462	-912	-3516
	815	-344	-456	-276	-392	-912	-1328	-344	-504	-276	-498	-912	-3880
	816	-344	-556	-276	-410	-912	-914	-344	-442	-276	-462	-912	-3516
	817	-344	-496	-276	-436	-912	-2058	-344	-404	-276	-440	-912	-2548
	818	-344	-458	-276	-463	-912	-2984	-344	-434	-276	-424	-912	-2520
	819	-344	-468	-276	-450	-912	-3750	-344	-404	-276	-440	-912	-2548
	820	-344	-476	-276	-428	-912	-1978	-344	-452	-276	-476	-912	-2836
	821	-344	-304	-276	-558	-912	-1978	-344	-434	-276	-424	-912	-2520
	822	-344	-370	-276	-570	-912	-2482	-344	-452	-276	-476	-912	-2836
	823	-344	-312	-276	-498	-912	-2822	-344	-448	-276	-468	-912	-2888
	824	-344	-318	-276	-494	-912	-2948	-344	-478	-276	-452	-912	-2860
	825	-344	-294	-276	-466	-912	-2916	-344	-448	-276	-468	-912	-2888
	826	-344	-388	-276	-460	-912	-3254	-344	-448	-276	-480	-912	-2800
	827	-344	-416	-276	-352	-912	-3258	-344	-478	-276	-452	-912	-2860
	828	-344	-436	-276	-360	-912	-3374	-344	-448	-276	-480	-912	-2800
	829	-344	-214	-276	-340	-912	-3782	-344	-442	-276	-428	-912	-2616
	830	-344	-194	-276	-408	-912	-3100	-344	-490	-276	-464	-912	-2904
	831	-344	-262	-276	-455	-912	-4668	-344	-442	-276	-428	-912	-2616
	832	-344	-242	-276	-385	-912	-4706	-344	-442	-276	-440	-912	-2528
	833	-344	-306	-276	-353	-912	-5034	-344	-490	-276	-464	-912	-2904
	834	-344	-378	-276	-501	-912	-3598	-344	-442	-276	-440	-912	-2528
	835	-344	-306	-276	-509	-912	-2838	-344	-450	-276	-404	-912	-2672
	836	-344	-322	-276	-483	-912	-3318	-344	-468	-276	-456	-912	-2988
	837	-344	-250	-276	-519	-912	-3110	-344	-450	-276	-404	-912	-2672
	838	-344	-314	-276	-507	-912	-3258	-344	-420	-276	-432	-912	-2612
	839	-344	-594	-276	-483	-912	-2564	-344	-468	-276	-456	-912	-2988
	840	-344	-548	-276	-520	-912	-1280	-344	-420	-276	-432	-912	-2612
	841	-344	-552	-276	-484	-912	-552	-344	-356	-276	-424	-912	-2710
	842	-344	-612	-276	-487	-912	-634	-344	-362	-276	-434	-912	-2736
	843	-344	-708	-276	-423	-912	-1198	-344	-356	-276	-424	-912	-2710
	844	-344	-452	-276	-369	-912	-3402	-344	-386	-276	-458	-912	-3064
	845	-344	-388	-276	-339	-912	-2964	-344	-362	-276	-434	-912	-2736
	846	-344	-422	-276	-287	-912	-3726	-344	-386	-276	-458	-912	-3064
	847	-344	-394	-276	-285	-912	-2606	-344	-390	-276	-468	-912	-3078
	848	-344	-194	-276	-273	-912	-1844	-344	-396	-276	-478	-912	-3104
	849	-344	-374	-276	-327	-912	-1056	-344	-390	-276	-468	-912	-3078
	850	-344	-378	-276	-439	-912	-1390	-344	-346	-276	-454	-912	-2992
	851	-344	-346	-276	-462	-912	-1024	-344	-396	-276	-478	-912	-3104
	852	-344	-274	-276	-465	-912	-1026	-344	-346	-276	-454	-912	-2992
	853	-344	-312	-276	-428	-912	-82	-344	-350	-276	-440	-912	-2698
	854	-344	-284	-276	-410	-912	-418	-344	-380	-276	-474	-912	-3052
	855	-344	-272	-276	-420	-912	-210	-344	-350	-276	-440	-912	-2698
	856	-344	-352	-276	-436	-912	-432	-344	-306	-276	-426	-912	-2612
	857	-344	-252	-276	-430	-912	-1260	-344	-380	-276	-474	-912	-3052
	858	-344	-252	-276	-464	-912	-988	-344	-306	-276	-426	-912	-2612
	859	-344	-276	-276	-418	-912	-1568	-344	-368	-276	-436	-912	-2834
	860	-344	-572	-276	-466	-912	-2322	-344	-392	-276	-460	-912	-3162
	861	-344	-594	-276	-430	-912	-2472	-344	-368	-276	-436	-912	-2834
	862	-344	-674	-276	-472	-912	-2144	-344	-318	-276	-412	-912	-2722
	863	-344	-842	-276	-364	-912	-1856	-344	-392	-276	-460	-912	-3162
	864	-344	-836	-276	-392	-912	-2834	-344	-318	-276	-412	-912	-2722
	865	-344	-836	-276	-422	-912	-2714	-344	-428	-276	-535	-912	-3300
	866	-344	-852	-276	-386	-912	-2772	-344	-488	-276	-555	-912	-3624
	867	-344	-836	-276	-406	-912	-2428	-344	-428	-276	-535	-912	-3300
	868	-344	-788	-276	-448	-912	-2550	-344	-564	-276	-579	-912	-3956
	869	-344	-726	-276	-432	-912	-3346	-344	-488	-276	-555	-912	-3624
	870	-344	-634	-276	-372	-912	-3316	-344	-564	-276	-579	-912	-3956
	871	-344	-674	-276	-442	-912	-3126	-344	-458	-276	-527	-912	-3336
	872	-344	-678	-276	-454	-912	-2792	-344	-518	-276	-547	-912	-3660
	873	-344	-730	-276	-392	-912	-2564	-344	-458	-276	-527	-912	-3336
	874	-344	-758	-276	-419	-912	-2700	-344	-534	-276	-581	-912	-3666
	875	-344	-598	-276	-511	-912	-2500	-344	-518	-276	-547	-912	-3660
	876	-344	-710	-276	-531	-912	-3402	-344	-534	-276	-581	-912	-3666
	877	-344	-670	-276	-539	-912	-3096	-344	-414	-276	-523	-912	-3316
	878	-344	-670	-276	-557	-912	-2736	-344	-550	-276	-567	-912	-3972
	879	-344	-738	-276	-499	-912	-2624	-344	-414	-276	-523	-912	-3316
	880	-344	-554	-276	-447	-912	-2976	-344	-490	-276	-577	-912	-3646
	881	-344	-458	-276	-455	-912	-2922	-344	-550	-276	-567	-912	-3972
	882	-344	-578	-276	-499	-912	-2000	-344	-490	-276	-577	-912	-3646
	883	-344	-818	-276	-467	-912	-1534	-344	-458	-276	-515	-912	-3320
	884	-344	-790	-276	-481	-912	-1866	-344	-534	-276	-539	-912	-3652
	885	-344	-774	-276	-462	-912	-2794	-344	-458	-276	-515	-912	-3320
	886	-344	-746	-276	-466	-912	-2746	-344	-474	-276	-549	-912	-3326
	887	-344	-776	-276	-458	-912	-2754	-344	-534	-276	-539	-912	-3652
	888	-344	-768	-276	-366	-912	-3806	-344	-474	-276	-549	-912	-3326
	889	-344	-772	-276	-402	-912	-3718	-344	-412	-276	-513	-912	-2874
	890	-344	-848	-276	-504	-912	-3750	-344	-360	-276	-449	-912	-2238
	891	-344	-756	-276	-500	-912	-3830	-344	-412	-276	-513	-912	-2874
	892	-344	-738	-276	-482	-912	-3836	-344	-410	-276	-503	-912	-2704
	893	-344	-724	-276	-464	-912	-3800	-344	-360	-276	-449	-912	-2238
	894	-344	-432	-276	-382	-912	-3080	-344	-410	-276	-503	-912	-2704
	895	-344	-410	-276	-378	-912	-3024	-344	-490	-276	-585	-912	-3596
	896	-344	-306	-276	-494	-912	-3468	-344	-438	-276	-521	-912	-2960
	897	-344	-308	-276	-426	-912	-2846	-344	-490	-276	-585	-912	-3596
	898	-344	-310	-276	-444	-912	-2858	-344	-434	-276	-543	-912	-2930
	899	-344	-400	-276	-410	-912	-3062	-344	-438	-276	-521	-912	-2960
	900	-344	-394	-276	-398	-912	-2722	-344	-434	-276	-543	-912	-2930
	901	-344	-356	-276	-394	-912	-2892	-344	-442	-276	-525	-912	-3058
	902	-344	-408	-276	-416	-912	-2206	-344	-440	-276	-515	-912	-2888
	903	-344	-388	-276	-356	-912	-2446	-344	-442	-276	-525	-912	-3058
	904	-344	-356	-276	-402	-912	-3014	-344	-386	-276	-483	-912	-2392
	905	-344	-398	-276	-436	-912	-2596	-344	-440	-276	-515	-912	-2888
	906	-344	-510	-276	-368	-912	-2506	-344	-386	-276	-483	-912	-2392
	907	-344	-570	-276	-392	-912	-3414	-344	-410	-276	-489	-912	-2578
	908	-344	-570	-276	-398	-912	-5400	-344	-460	-276	-543	-912	-3044
	909	-344	-598	-276	-438	-912	-4292	-344	-410	-276	-489	-912	-2578
	910	-344	-618	-276	-412	-912	-3768	-344	-406	-276	-511	-912	-2548
	911	-344	-650	-276	-348	-912	-3852	-344	-460	-276	-543	-912	-3044
	912	-344	-654	-276	-328	-912	-4166	-344	-406	-276	-511	-912	-2548
	913	-344	-564	-276	-364	-912	-3018	-344	-228	-276	-330	-912	-1230
	914	-344	-588	-276	-464	-912	-3096	-344	-314	-276	-368	-912	-1640
	915	-344	-512	-276	-522	-912	-1190	-344	-228	-276	-330	-912	-1230
	916	-344	-488	-276	-458	-912	-1514	-344	-286	-276	-384	-912	-1532
	917	-344	-476	-276	-532	-912	-2334	-344	-314	-276	-368	-912	-1640
	918	-344	-514	-276	-548	-912	-1620	-344	-286	-276	-384	-912	-1532
	919	-344	-376	-276	-568	-912	-1632	-344	-216	-276	-362	-912	-1430
	920	-344	-488	-276	-543	-912	-1596	-344	-302	-276	-400	-912	-1840
	921	-344	-502	-276	-501	-912	-1704	-344	-216	-276	-362	-912	-1430
	922	-344	-560	-276	-468	-912	-1888	-344	-330	-276	-392	-912	-1868
	923	-344	-492	-276	-514	-912	-1612	-344	-302	-276	-400	-912	-1840
	924	-344	-488	-276	-512	-912	-1972	-344	-330	-276	-392	-912	-1868
	925	-344	-518	-276	-468	-912	-2000	-344	-220	-276	-346	-912	-1450
	926	-344	-554	-276	-469	-912	-1770	-344	-278	-276	-400	-912	-1752
	927	-344	-494	-276	-443	-912	-2206	-344	-220	-276	-346	-912	-1450
	928	-344	-530	-276	-435	-912	-3504	-344	-334	-276	-376	-912	-1888
	929	-344	-436	-276	-439	-912	-2000	-344	-278	-276	-400	-912	-1752
	930	-344	-512	-276	-449	-912	-2356	-344	-334	-276	-376	-912	-1888
	931	-344	-546	-276	-477	-912	-1812	-344	-262	-276	-342	-912	-1466
	932	-344	-482	-276	-447	-912	-2200	-344	-234	-276	-358	-912	-1358
	933	-344	-444	-276	-452	-912	-2300	-344	-262	-276	-342	-912	-1466
	934	-344	-648	-276	-430	-912	-1830	-344	-290	-276	-334	-912	-1494
	935	-344	-788	-276	-504	-912	-2522	-344	-234	-276	-358	-912	-1358
	936	-344	-672	-276	-454	-912	-2502	-344	-290	-276	-334	-912	-1494
	937	-344	-516	-276	-464	-912	-2436	-344	-314	-276	-360	-912	-1542
	938	-344	-576	-276	-473	-912	-2226	-344	-282	-276	-368	-912	-1506
	939	-344	-616	-276	-524	-912	-2132	-344	-314	-276	-360	-912	-1542
	940	-344	-580	-276	-504	-912	-2314	-344	-300	-276	-378	-912	-1428
	941	-344	-566	-276	-518	-912	-2124	-344	-282	-276	-368	-912	-1506
	942	-344	-606	-276	-538	-912	-2256	-344	-300	-276	-378	-912	-1428
	943	-344	-682	-276	-514	-912	-1722	-344	-334	-276	-372	-912	-1602
	944	-344	-808	-276	-502	-912	-1694	-344	-302	-276	-380	-912	-1566
	945	-344	-804	-276	-529	-912	-1562	-344	-334	-276	-372	-912	-1602
	946	-344	-804	-276	-508	-912	-1898	-344	-276	-276	-378	-912	-1496
	947	-344	-816	-276	-520	-912	-1306	-344	-302	-276	-380	-912	-1566
	948	-344	-796	-276	-517	-912	-1182	-344	-276	-276	-378	-912	-1496
	949	-344	-848	-276	-515	-912	-1774	-344	-318	-276	-354	-912	-1520
	950	-344	-848	-276	-485	-912	-1166	-344	-304	-276	-372	-912	-1406
	951	-344	-848	-276	-477	-912	-942	-344	-318	-276	-354	-912	-1520
	952	-344	-808	-276	-485	-912	-1048	-344	-260	-276	-360	-912	-1414
	953	-344	-812	-276	-429	-912	-986	-344	-304	-276	-372	-912	-1406
	954	-344	-788	-276	-377	-912	-2226	-344	-260	-276	-360	-912	-1414
	955	-344	-644	-276	-349	-912	-3088	-344	-302	-276	-366	-912	-1536
	956	-344	-544	-276	-391	-912	-3256	-344	-320	-276	-376	-912	-1458
	957	-344	-622	-276	-399	-912	-3132	-344	-302	-276	-366	-912	-1536
	958	-344	-610	-276	-399	-912	-3212	-344	-276	-276	-364	-912	-1466
	959	-344	-632	-276	-490	-912	-2438	-344	-320	-276	-376	-912	-1458
	960	-344	-692	-276	-451	-912	-2350	-344	-276	-276	-364	-912	-1466
	961	-344	-712	-276	-471	-912	-2434	-344	-326	-276	-448	-912	-2560
	962	-344	-738	-276	-535	-912	-2426	-344	-378	-276	-456	-912	-2736
	963	-344	-762	-276	-514	-912	-2668	-344	-326	-276	-448	-912	-2560
	964	-344	-728	-276	-530	-912	-2784	-344	-408	-276	-498	-912	-3114
	965	-344	-746	-276	-512	-912	-2744	-344	-378	-276	-456	-912	-2736
	966	-344	-764	-276	-534	-912	-2620	-344	-408	-276	-498	-912	-3114
	967	-344	-850	-276	-547	-912	-2608	-344	-358	-276	-484	-912	-2978
	968	-344	-862	-276	-533	-912	-2084	-344	-410	-276	-492	-912	-3154
	969	-344	-816	-276	-449	-912	-2162	-344	-358	-276	-484	-912	-2978
	970	-344	-860	-276	-529	-912	-1924	-344	-442	-276	-544	-912	-3662
	971	-344	-828	-276	-558	-912	-2508	-344	-410	-276	-492	-912	-3154
	972	-344	-834	-276	-458	-912	-4056	-344	-442	-276	-544	-912	-3662
	973	-344	-874	-276	-482	-912	-4956	-344	-314	-276	-436	-912	-2536
	974	-344	-782	-276	-598	-912	-4828	-344	-396	-276	-486	-912	-3090
	975	-344	-778	-276	-648	-912	-4932	-344	-314	-276	-436	-912	-2536
	976	-344	-692	-276	-708	-912	-4018	-344	-398	-276	-496	-912	-3220
	977	-344	-704	-276	-676	-912	-4138	-344	-396	-276	-486	-912	-3090
	978	-344	-568	-276	-624	-912	-3612	-344	-398	-276	-496	-912	-3220
	979	-344	-534	-276	-676	-912	-2708	-344	-318	-276	-408	-912	-2416
	980	-344	-568	-276	-585	-912	-2380	-344	-348	-276	-450	-912	-2794
	981	-344	-574	-276	-525	-912	-2888	-344	-318	-276	-408	-912	-2416
	982	-344	-566	-276	-558	-912	-2430	-344	-350	-276	-460	-912	-2924
	983	-344	-634	-276	-490	-912	-2386	-344	-348	-276	-450	-912	-2794
	984	-344	-696	-276	-480	-912	-3384	-344	-350	-276	-460	-912	-2924
	985	-344	-648	-276	-384	-912	-3916	-344	-464	-276	-510	-912	-3444
	986	-344	-656	-276	-388	-912	-4118	-344	-450	-276	-512	-912	-3554
	987	-344	-722	-276	-363	-912	-2660	-344	-464	-276	-510	-912	-3444
	988	-344	-656	-276	-425	-912	-3036	-344	-510	-276	-524	-912	-3766
	989	-344	-344	-276	-395	-912	-3168	-344	-450	-276	-512	-912	-3554
	990	-344	-388	-276	-435	-912	-3296	-344	-510	-276	-524	-912	-3766
	991	-344	-300	-276	-405	-912	-3236	-344	-488	-276	-510	-912	-3604
	992	-344	-354	-276	-352	-912	-3236	-344	-474	-276	-512	-912	-3714
	993	-344	-374	-276	-432	-912	-2356	-344	-488	-276	-510	-912	-3604
	994	-344	-346	-276	-508	-912	-3616	-344	-454	-276	-516	-912	-3642
	995	-344	-342	-276	-452	-912	-3640	-344	-474	-276	-512	-912	-3714
	996	-344	-354	-276	-479	-912	-3540	-344	-454	-276	-516	-912	-3642
	997	-344	-468	-276	-510	-912	-3880	-344	-444	-276	-502	-912	-3444
	998	-344	-550	-276	-478	-912	-3640	-344	-490	-276	-516	-912	-3766
	999	-344	-510	-276	-482	-912	-3220	-344	-444	-276	-502	-912	-3444
	1000	-344	-604	-276	-508	-912	-3428	-344	-410	-276	-508	-912	-3482
	1001	-344	-662	-276	-580	-912	-2526	-344	-490	-276	-516	-912	-3766
	1002	-344	-610	-276	-638	-912	-2898	-344	-410	-276	-508	-912	-3482
	1003	-344	-556	-276	-632	-912	-3430	-344	-446	-276	-494	-912	-3528
	1004	-344	-512	-276	-580	-912	-3156	-344	-506	-276	-506	-912	-3740
	1005	-344	-516	-276	-527	-912	-3192	-344	-446	-276	-494	-912	-3528
	1006	-344	-512	-276	-455	-912	-3000	-344	-426	-276	-498	-912	-3456
	1007	-344	-540	-276	-437	-912	-2936	-344	-506	-276	-506	-912	-3740
	1008	-344	-286	-276	-379	-912	-3124	-344	-426	-276	-498	-912	-3456
	1009	-344	-316	-276	-359	-912	-2760	-344	-496	-276	-487	-912	-3176
	1010	-344	-392	-276	-467	-912	-2348	-344	-500	-276	-423	-912	-2708
	1011	-344	-430	-276	-470	-912	-2008	-344	-496	-276	-487	-912	-3176
	1012	-344	-526	-276	-505	-912	-1926	-344	-508	-276	-483	-912	-3044
	1013	-344	-626	-276	-503	-912	-2008	-344	-500	-276	-423	-912	-2708
	1014	-344	-560	-276	-485	-912	-1276	-344	-508	-276	-483	-912	-3044
	1015	-344	-594	-276	-465	-912	-1654	-344	-494	-276	-515	-912	-3164
	1016	-344	-670	-276	-475	-912	-1748	-344	-498	-276	-451	-912	-2696
	1017	-344	-494	-276	-472	-912	-1792	-344	-494	-276	-515	-912	-3164
	1018	-344	-578	-276	-496	-912	-1506	-344	-510	-276	-501	-912	-3018
	1019	-344	-530	-276	-480	-912	-1452	-344	-498	-276	-451	-912	-2696
	1020	-344	-550	-276	-520	-912	-1628	-344	-510	-276	-501	-912	-3018
	1021	-344	-488	-276	-474	-912	-1524	-344	-490	-276	-467	-912	-2840
	1022	-344	-538	-276	-482	-912	-918	-344	-502	-276	-463	-912	-2708
	1023	-344	-542	-276	-454	-912	-542	-344	-490	-276	-467	-912	-2840
	1024	-344	-414	-276	-418	-912	-394	-344	-506	-276	-453	-912	-2694
	1025	-344	-490	-276	-350	-912	-1266	-344	-502	-276	-463	-912	-2708
	1026	-344	-384	-276	-378	-912	-1478	-344	-506	-276	-453	-912	-2694
	1027	-344	-386	-276	-392	-912	-1888	-344	-494	-276	-455	-912	-2788
	1028	-344	-334	-276	-412	-912	-784	-344	-502	-276	-515	-912	-3124
	1029	-344	-424	-276	-430	-912	-710	-344	-494	-276	-455	-912	-2788
	1030	-344	-416	-276	-430	-912	-582	-344	-506	-276	-505	-912	-3110
	1031	-344	-458	-276	-442	-912	-476	-344	-502	-276	-515	-912	-3124
	1032	-344	-460	-276	-402	-912	-72	-344	-506	-276	-505	-912	-3110
	1033	-344	-488	-276	-400	-912	-678	-344	-292	-276	-405	-912	-2238
	1034	-344	-552	-276	-456	-912	-820	-344	-300	-276	-441	-912	-2450
	1035	-344	-598	-276	-460	-912	-1484	-344	-292	-276	-405	-912	-2238
	1036	-344	-618	-276	-444	-912	-2068	-344	-290	-276	-383	-912	-2096
	1037	-344	-610	-276	-400	-912	-1484	-344	-300	-276	-441	-912	-2450
	1038	-344	-358	-276	-334	-912	-1826	-344	-290	-276	-383	-912	-2096
	1039	-344	-314	-276	-376	-912	-1856	-344	-346	-276	-441	-912	-2600
	1040	-344	-424	-276	-368	-912	-1840	-344	-354	-276	-477	-912	-2812
	1041	-344	-386	-276	-476	-912	-1800	-344	-346	-276	-441	-912	-2600
	1042	-344	-418	-276	-556	-912	-1316	-344	-314	-276	-423	-912	-2322
	1043	-344	-434	-276	-636	-912	-2282	-344	-354	-276	-477	-912	-2812
	1044	-344	-374	-276	-640	-912	-2338	-344	-314	-276	-423	-912	-2322
	1045	-344	-476	-276	-648	-912	-2450	-344	-326	-276	-457	-912	-2402
	1046	-344	-458	-276	-628	-912	-3974	-344	-324	-276	-435	-912	-2260
	1047	-344	-414	-276	-626	-912	-3420	-344	-326	-276	-457	-912	-2402
	1048	-344	-382	-276	-615	-912	-3916	-344	-294	-276	-439	-912	-2124
	1049	-344	-284	-276	-641	-912	-4024	-344	-324	-276	-435	-912	-2260
	1050	-344	-252	-276	-617	-912	-3604	-344	-294	-276	-439	-912	-2124
	1051	-344	-264	-276	-533	-912	-3740	-344	-358	-276	-493	-912	-2882
	1052	-344	-304	-276	-545	-912	-3364	-344	-348	-276	-435	-912	-2528
	1053	-344	-324	-276	-563	-912	-2820	-344	-358	-276	-493	-912	-2882
	1054	-344	-354	-276	-557	-912	-4376	-344	-318	-276	-439	-912	-2392
	1055	-344	-486	-276	-475	-912	-3922	-344	-348	-276	-435	-912	-2528
	1056	-344	-572	-276	-463	-912	-5240	-344	-318	-276	-439	-912	-2392
	1057	-344	-606	-276	-405	-912	-5442	-344	-290	-276	-336	-912	-1144
	1058	-344	-582	-276	-393	-912	-2846	-344	-268	-276	-254	-912	-590
	1059	-344	-576	-276	-361	-912	-2956	-344	-290	-276	-336	-912	-1144
	1060	-344	-608	-276	-363	-912	-1888	-344	-262	-276	-304	-912	-884
	1061	-344	-556	-276	-347	-912	-3366	-344	-268	-276	-254	-912	-590
	1062	-344	-536	-276	-354	-912	-3642	-344	-262	-276	-304	-912	-884
	1063	-344	-608	-276	-348	-912	-4138	-344	-310	-276	-332	-912	-1392
	1064	-344	-588	-276	-404	-912	-3874	-344	-288	-276	-250	-912	-838
	1065	-344	-552	-276	-435	-912	-3876	-344	-310	-276	-332	-912	-1392
	1066	-344	-588	-276	-421	-912	-3420	-344	-274	-276	-296	-912	-956
	1067	-344	-652	-276	-427	-912	-4400	-344	-288	-276	-250	-912	-838
	1068	-344	-658	-276	-490	-912	-3820	-344	-274	-276	-296	-912	-956
	1069	-344	-654	-276	-420	-912	-3784	-344	-294	-276	-294	-912	-986
	1070	-344	-758	-276	-436	-912	-3914	-344	-266	-276	-262	-912	-726
	1071	-344	-670	-276	-412	-912	-2962	-344	-294	-276	-294	-912	-986
	1072	-344	-634	-276	-392	-912	-2792	-344	-258	-276	-258	-912	-550
	1073	-344	-780	-276	-424	-912	-2920	-344	-266	-276	-262	-912	-726
	1074	-344	-788	-276	-440	-912	-2732	-344	-258	-276	-258	-912	-550
	1075	-344	-636	-276	-522	-912	-2274	-344	-300	-276	-278	-912	-922
	1076	-344	-592	-276	-454	-912	-2358	-344	-294	-276	-328	-912	-1216
	1077	-344	-614	-276	-498	-912	-1818	-344	-300	-276	-278	-912	-922
	1078	-344	-626	-276	-506	-912	-2126	-344	-286	-276	-324	-912	-1040
	1079	-344	-554	-276	-508	-912	-2768	-344	-294	-276	-328	-912	-1216
	1080	-344	-608	-276	-484	-912	-3148	-344	-286	-276	-324	-912	-1040
	1081	-344	-548	-276	-478	-912	-3754	-344	-190	-276	-288	-912	-1146
	1082	-344	-516	-276	-450	-912	-3480	-344	-178	-276	-252	-912	-758
	1083	-344	-620	-276	-366	-912	-4022	-344	-190	-276	-288	-912	-1146
	1084	-344	-652	-276	-426	-912	-4926	-344	-180	-276	-258	-912	-820
	1085	-344	-712	-276	-418	-912	-4962	-344	-178	-276	-252	-912	-758
	1086	-344	-744	-276	-358	-912	-4578	-344	-180	-276	-258	-912	-820
	1087	-344	-726	-276	-442	-912	-4592	-344	-234	-276	-336	-912	-1566
	1088	-344	-438	-276	-450	-912	-3876	-344	-222	-276	-300	-912	-1178
	1089	-344	-324	-276	-470	-912	-3458	-344	-234	-276	-336	-912	-1566
	1090	-344	-336	-276	-478	-912	-3136	-344	-156	-276	-258	-912	-888
	1091	-344	-282	-276	-462	-912	-2580	-344	-222	-276	-300	-912	-1178
	1092	-344	-394	-276	-532	-912	-3682	-344	-156	-276	-258	-912	-888
	1093	-344	-464	-276	-538	-912	-3616	-344	-218	-276	-334	-912	-1360
	1094	-344	-490	-276	-458	-912	-3864	-344	-208	-276	-304	-912	-1034
	1095	-344	-484	-276	-482	-912	-3324	-344	-218	-276	-334	-912	-1360
	1096	-344	-422	-276	-496	-912	-2920	-344	-140	-276	-256	-912	-682
	1097	-344	-378	-276	-492	-912	-2516	-344	-208	-276	-304	-912	-1034
	1098	-344	-354	-276	-430	-912	-1908	-344	-140	-276	-256	-912	-682
	1099	-344	-368	-276	-362	-912	-2024	-344	-234	-276	-322	-912	-1344
	1100	-344	-530	-276	-426	-912	-2544	-344	-236	-276	-328	-912	-1406
	1101	-344	-430	-276	-412	-912	-2398	-344	-234	-276	-322	-912	-1344
	1102	-344	-486	-276	-504	-912	-2658	-344	-168	-276	-280	-912	-1054
	1103	-344	-476	-276	-492	-912	-3270	-344	-236	-276	-328	-912	-1406
	1104	-344	-542	-276	-520	-912	-3214	-344	-168	-276	-280	-912	-1054
	1105	-344	-686	-276	-518	-912	-3020	-344	-418	-276	-448	-912	-3388
	1106	-344	-678	-276	-448	-912	-2702	-344	-374	-276	-416	-912	-3192
	1107	-344	-654	-276	-470	-912	-2636	-344	-418	-276	-448	-912	-3388
	1108	-344	-642	-276	-455	-912	-2198	-344	-408	-276	-426	-912	-3234
	1109	-344	-626	-276	-427	-912	-2710	-344	-374	-276	-416	-912	-3192
	1110	-344	-450	-276	-435	-912	-3682	-344	-408	-276	-426	-912	-3234
	1111	-344	-508	-276	-537	-912	-3874	-344	-450	-276	-452	-912	-3606
	1112	-344	-456	-276	-513	-912	-3710	-344	-406	-276	-420	-912	-3410
	1113	-344	-620	-276	-557	-912	-3578	-344	-450	-276	-452	-912	-3606
	1114	-344	-656	-276	-601	-912	-2770	-344	-426	-276	-472	-912	-3814
	1115	-344	-544	-276	-626	-912	-2884	-344	-406	-276	-420	-912	-3410
	1116	-344	-754	-276	-510	-912	-2534	-344	-426	-276	-472	-912	-3814
	1117	-344	-676	-276	-420	-912	-2150	-344	-390	-276	-396	-912	-3236
	1118	-344	-640	-276	-478	-912	-2836	-344	-380	-276	-374	-912	-3082
	1119	-344	-608	-276	-430	-912	-2882	-344	-390	-276	-396	-912	-3236
	1120	-344	-676	-276	-483	-912	-3526	-344	-366	-276	-416	-912	-3444
	1121	-344	-546	-276	-571	-912	-3966	-344	-380	-276	-374	-912	-3082
	1122	-344	-548	-276	-607	-912	-4078	-344	-366	-276	-416	-912	-3444
	1123	-344	-584	-276	-564	-912	-3838	-344	-410	-276	-432	-912	-3464
	1124	-344	-676	-276	-500	-912	-3130	-344	-444	-276	-442	-912	-3506
	1125	-344	-672	-276	-490	-912	-4012	-344	-410	-276	-432	-912	-3464
	1126	-344	-540	-276	-470	-912	-3364	-344	-430	-276	-484	-912	-3868
	1127	-344	-628	-276	-480	-912	-3438	-344	-444	-276	-442	-912	-3506
	1128	-344	-644	-276	-500	-912	-3064	-344	-430	-276	-484	-912	-3868
	1129	-344	-542	-276	-452	-912	-3808	-344	-490	-276	-472	-912	-4006
	1130	-344	-378	-276	-522	-912	-2740	-344	-512	-276	-446	-912	-3876
	1131	-344	-370	-276	-456	-912	-2908	-344	-490	-276	-472	-912	-4006
	1132	-344	-330	-276	-492	-912	-2380	-344	-494	-276	-452	-912	-3918
	1133	-344	-342	-276	-562	-912	-2140	-344	-512	-276	-446	-912	-3876
	1134	-344	-418	-276	-498	-912	-2190	-344	-494	-276	-452	-912	-3918
	1135	-344	-406	-276	-505	-912	-1826	-344	-514	-276	-504	-912	-4366
	1136	-344	-478	-276	-547	-912	-1744	-344	-536	-276	-478	-912	-4236
	1137	-344	-618	-276	-541	-912	-1578	-344	-514	-276	-504	-912	-4366
	1138	-344	-516	-276	-547	-912	-2142	-344	-454	-276	-444	-912	-3762
	1139	-344	-544	-276	-551	-912	-1146	-344	-536	-276	-478	-912	-4236
	1140	-344	-512	-276	-562	-912	-496	-344	-454	-276	-444	-912	-3762
	1141	-344	-488	-276	-561	-912	-696	-344	-518	-276	-482	-912	-4348
	1142	-344	-448	-276	-621	-912	-734	-344	-522	-276	-462	-912	-4260
	1143	-344	-446	-276	-547	-912	-1354	-344	-518	-276	-482	-912	-4348
	1144	-344	-462	-276	-517	-912	-1758	-344	-458	-276	-422	-912	-3744
	1145	-344	-640	-276	-515	-912	-1492	-344	-522	-276	-462	-912	-4260
	1146	-344	-620	-276	-577	-912	-1692	-344	-458	-276	-422	-912	-3744
	1147	-344	-610	-276	-544	-912	-2302	-344	-540	-276	-498	-912	-4372
	1148	-344	-496	-276	-548	-912	-2830	-344	-522	-276	-504	-912	-4414
	1149	-344	-432	-276	-508	-912	-2880	-344	-540	-276	-498	-912	-4372
	1150	-344	-426	-276	-390	-912	-2912	-344	-458	-276	-464	-912	-3898
	1151	-344	-458	-276	-442	-912	-2994	-344	-522	-276	-504	-912	-4414
	1152	-344	-352	-276	-438	-912	-2874	-344	-458	-276	-464	-912	-3898
	1153	-344	-392	-276	-430	-912	-2854	-344	-494	-276	-424	-912	-2980
	1154	-344	-316	-276	-366	-912	-2806	-344	-502	-276	-492	-912	-3316
	1155	-344	-224	-276	-390	-912	-2866	-344	-494	-276	-424	-912	-2980
	1156	-344	-392	-276	-291	-912	-2718	-344	-460	-276	-452	-912	-3038
	1157	-344	-452	-276	-323	-912	-2642	-344	-502	-276	-492	-912	-3316
	1158	-344	-492	-276	-379	-912	-1354	-344	-460	-276	-452	-912	-3038
	1159	-344	-404	-276	-450	-912	-1334	-344	-512	-276	-416	-912	-2986
	1160	-344	-480	-276	-394	-912	-2070	-344	-520	-276	-484	-912	-3322
	1161	-344	-392	-276	-344	-912	-3722	-344	-512	-276	-416	-912	-2986
	1162	-344	-356	-276	-298	-912	-3942	-344	-480	-276	-440	-912	-3138
	1163	-344	-372	-276	-348	-912	-3878	-344	-520	-276	-484	-912	-3322
	1164	-344	-352	-276	-310	-912	-3304	-344	-480	-276	-440	-912	-3138
	1165	-344	-352	-276	-378	-912	-3310	-344	-538	-276	-464	-912	-3200
	1166	-344	-284	-276	-430	-912	-3020	-344	-504	-276	-492	-912	-3258
	1167	-344	-372	-276	-380	-912	-3290	-344	-538	-276	-464	-912	-3200
	1168	-344	-374	-276	-372	-912	-3566	-344	-506	-276	-488	-912	-3352
	1169	-344	-398	-276	-331	-912	-3150	-344	-504	-276	-492	-912	-3258
	1170	-344	-398	-276	-463	-912	-3298	-344	-506	-276	-488	-912	-3352
	1171	-344	-400	-276	-475	-912	-3624	-344	-546	-276	-480	-912	-3208
	1172	-344	-452	-276	-479	-912	-3816	-344	-504	-276	-440	-912	-2930
	1173	-344	-400	-276	-485	-912	-3648	-344	-546	-276	-480	-912	-3208
	1174	-344	-444	-276	-455	-912	-3088	-344	-506	-276	-436	-912	-3024
	1175	-344	-544	-276	-439	-912	-2880	-344	-504	-276	-440	-912	-2930
	1176	-344	-488	-276	-416	-912	-4514	-344	-506	-276	-436	-912	-3024
	1177	-344	-480	-276	-462	-912	-3946	-344	-358	-276	-470	-912	-3074
	1178	-344	-468	-276	-442	-912	-2418	-344	-348	-276	-404	-912	-2720
	1179	-344	-576	-276	-402	-912	-2982	-344	-358	-276	-470	-912	-3074
	1180	-344	-608	-276	-408	-912	-2958	-344	-272	-276	-386	-912	-2320
	1181	-344	-552	-276	-320	-912	-2982	-344	-348	-276	-404	-912	-2720
	1182	-344	-582	-276	-310	-912	-2498	-344	-272	-276	-386	-912	-2320
	1183	-344	-840	-276	-258	-912	-1680	-344	-312	-276	-442	-912	-2728
	1184	-344	-748	-276	-280	-912	-1840	-344	-302	-276	-376	-912	-2374
	1185	-344	-742	-276	-288	-912	-2108	-344	-312	-276	-442	-912	-2728
	1186	-344	-678	-276	-390	-912	-2052	-344	-276	-276	-358	-912	-2200
	1187	-344	-650	-276	-394	-912	-2098	-344	-302	-276	-376	-912	-2374
	1188	-344	-622	-276	-350	-912	-1636	-344	-276	-276	-358	-912	-2200
	1189	-344	-614	-276	-416	-912	-1560	-344	-398	-276	-494	-912	-3312
	1190	-344	-606	-276	-420	-912	-1674	-344	-312	-276	-410	-912	-2558
	1191	-344	-598	-276	-434	-912	-1202	-344	-398	-276	-494	-912	-3312
	1192	-344	-526	-276	-448	-912	-1762	-344	-362	-276	-410	-912	-2784
	1193	-344	-554	-276	-440	-912	-1908	-344	-312	-276	-410	-912	-2558
	1194	-344	-352	-276	-436	-912	-1916	-344	-362	-276	-410	-912	-2784
	1195	-344	-372	-276	-458	-912	-1652	-344	-364	-276	-448	-912	-2764
	1196	-344	-396	-276	-504	-912	-1346	-344	-288	-276	-430	-912	-2364
	1197	-344	-420	-276	-498	-912	-1762	-344	-364	-276	-448	-912	-2764
	1198	-344	-320	-276	-492	-912	-1940	-344	-338	-276	-430	-912	-2590
	1199	-344	-364	-276	-464	-912	-2114	-344	-288	-276	-430	-912	-2364
	1200	-344	-614	-276	-450	-912	-2156	-344	-338	-276	-430	-912	-2590
	1201	-344	-530	-276	-426	-912	-3744	-344	-344	-276	-276	-912	-912
	1202	-344	-530	-276	-406	-912	-4956	-344	-320	-276	-322	-912	-1000
	1203	-344	-538	-276	-430	-912	-4924	-344	-344	-276	-276	-912	-912
	1204	-344	-442	-276	-454	-912	-5148	-344	-330	-276	-330	-912	-1070
	1205	-344	-534	-276	-486	-912	-5188	-344	-320	-276	-322	-912	-1000
	1206	-344	-498	-276	-450	-912	-3102	-344	-330	-276	-330	-912	-1070
	1207	-344	-472	-276	-498	-912	-2192	-344	-360	-276	-312	-912	-1024
	1208	-344	-660	-276	-506	-912	-2828	-344	-336	-276	-358	-912	-1112
	1209	-344	-816	-276	-582	-912	-4318	-344	-360	-276	-312	-912	-1024
	1210	-344	-820	-276	-566	-912	-4680	-344	-334	-276	-342	-912	-1174
	1211	-344	-684	-276	-558	-912	-4220	-344	-336	-276	-358	-912	-1112
	1212	-344	-694	-276	-531	-912	-4168	-344	-334	-276	-342	-912	-1174
	1213	-344	-558	-276	-531	-912	-4600	-344	-362	-276	-296	-912	-1026
	1214	-344	-482	-276	-548	-912	-4220	-344	-348	-276	-350	-912	-1184
	1215	-344	-510	-276	-532	-912	-4250	-344	-362	-276	-296	-912	-1026
	1216	-344	-600	-276	-384	-912	-3528	-344	-336	-276	-326	-912	-1176
	1217	-344	-484	-276	-430	-912	-2960	-344	-348	-276	-350	-912	-1184
	1218	-344	-660	-276	-438	-912	-3244	-344	-336	-276	-326	-912	-1176
	1219	-344	-624	-276	-482	-912	-3920	-344	-340	-276	-308	-912	-914
	1220	-344	-622	-276	-520	-912	-3738	-344	-350	-276	-316	-912	-984
	1221	-344	-372	-276	-446	-912	-3562	-344	-340	-276	-308	-912	-914
	1222	-344	-280	-276	-506	-912	-3514	-344	-338	-276	-292	-912	-976
	1223	-344	-272	-276	-516	-912	-3408	-344	-350	-276	-316	-912	-984
	1224	-344	-270	-276	-460	-912	-3936	-344	-338	-276	-292	-912	-976
	1225	-344	-300	-276	-510	-912	-3656	-344	-294	-276	-350	-912	-1742
	1226	-344	-308	-276	-448	-912	-3336	-344	-236	-276	-350	-912	-1536
	1227	-344	-360	-276	-494	-912	-2954	-344	-294	-276	-350	-912	-1742
	1228	-344	-432	-276	-414	-912	-3204	-344	-172	-276	-264	-912	-1080
	1229	-344	-368	-276	-470	-912	-3600	-344	-236	-276	-350	-912	-1536
	1230	-344	-384	-276	-446	-912	-3144	-344	-172	-276	-264	-912	-1080
	1231	-344	-300	-276	-516	-912	-3116	-344	-246	-276	-284	-912	-1144
	1232	-344	-328	-276	-492	-912	-3234	-344	-188	-276	-284	-912	-938
	1233	-344	-376	-276	-440	-912	-3312	-344	-246	-276	-284	-912	-1144
	1234	-344	-428	-276	-411	-912	-3368	-344	-214	-276	-260	-912	-1096
	1235	-344	-460	-276	-353	-912	-3704	-344	-188	-276	-284	-912	-938
	1236	-344	-472	-276	-313	-912	-3212	-344	-214	-276	-260	-912	-1096
	1237	-344	-450	-276	-329	-912	-3312	-344	-292	-276	-374	-912	-1672
	1238	-344	-478	-276	-440	-912	-3054	-344	-170	-276	-288	-912	-1010
	1239	-344	-350	-276	-448	-912	-3642	-344	-292	-276	-374	-912	-1672
	1240	-344	-338	-276	-454	-912	-4718	-344	-260	-276	-350	-912	-1624
	1241	-344	-420	-276	-486	-912	-3988	-344	-170	-276	-288	-912	-1010
	1242	-344	-414	-276	-566	-912	-2782	-344	-260	-276	-350	-912	-1624
	1243	-344	-420	-276	-606	-912	-2890	-344	-248	-276	-366	-912	-1336
	1244	-344	-338	-276	-596	-912	-2550	-344	-184	-276	-280	-912	-880
	1245	-344	-162	-276	-564	-912	-1894	-344	-248	-276	-366	-912	-1336
	1246	-344	-178	-276	-520	-912	-2072	-344	-274	-276	-342	-912	-1494
	1247	-344	-202	-276	-538	-912	-1876	-344	-184	-276	-280	-912	-880
	1248	-344	-486	-276	-458	-912	-1724	-344	-274	-276	-342	-912	-1494
	1249	-344	-426	-276	-426	-912	-2012	-344	-436	-276	-426	-912	-3248
	1250	-344	-366	-276	-456	-912	-1962	-344	-488	-276	-440	-912	-3496
	1251	-344	-426	-276	-346	-912	-2182	-344	-436	-276	-426	-912	-3248
	1252	-344	-494	-276	-290	-912	-1644	-344	-474	-276	-490	-912	-3898
	1253	-344	-454	-276	-278	-912	-2212	-344	-488	-276	-440	-912	-3496
	1254	-344	-442	-276	-324	-912	-1332	-344	-474	-276	-490	-912	-3898
	1255	-344	-426	-276	-386	-912	-1352	-344	-448	-276	-470	-912	-3420
	1256	-344	-436	-276	-416	-912	-1732	-344	-500	-276	-484	-912	-3668
	1257	-344	-440	-276	-402	-912	-1096	-344	-448	-276	-470	-912	-3420
	1258	-344	-516	-276	-394	-912	-1576	-344	-462	-276	-454	-912	-3418
	1259	-344	-514	-276	-402	-912	-1544	-344	-500	-276	-484	-912	-3668
	1260	-344	-490	-276	-414	-912	-1826	-344	-462	-276	-454	-912	-3418
	1261	-344	-448	-276	-346	-912	-2568	-344	-480	-276	-466	-912	-3598
	1262	-344	-418	-276	-350	-912	-2740	-344	-518	-276	-530	-912	-4248
	1263	-344	-442	-276	-334	-912	-2452	-344	-480	-276	-466	-912	-3598
	1264	-344	-496	-276	-362	-912	-3112	-344	-494	-276	-450	-912	-3596
	1265	-344	-516	-276	-374	-912	-3002	-344	-518	-276	-530	-912	-4248
	1266	-344	-526	-276	-354	-912	-2254	-344	-494	-276	-450	-912	-3596
	1267	-344	-518	-276	-407	-912	-2662	-344	-454	-276	-420	-912	-3270
	1268	-344	-476	-276	-425	-912	-3186	-344	-440	-276	-470	-912	-3672
	1269	-344	-484	-276	-353	-912	-3406	-344	-454	-276	-420	-912	-3270
	1270	-344	-596	-276	-349	-912	-3192	-344	-416	-276	-390	-912	-3020
	1271	-344	-598	-276	-321	-912	-2704	-344	-440	-276	-470	-912	-3672
	1272	-344	-616	-276	-349	-912	-2338	-344	-416	-276	-390	-912	-3020
	1273	-344	-596	-276	-326	-912	-2458	-344	-540	-276	-520	-912	-4502
	1274	-344	-448	-276	-396	-912	-1566	-344	-582	-276	-532	-912	-4812
	1275	-344	-628	-276	-424	-912	298	-344	-540	-276	-520	-912	-4502
	1276	-344	-608	-276	-534	-912	502	-344	-462	-276	-448	-912	-3924
	1277	-344	-714	-276	-481	-912	366	-344	-582	-276	-532	-912	-4812
	1278	-344	-682	-276	-452	-912	312	-344	-462	-276	-448	-912	-3924
	1279	-344	-806	-276	-440	-912	-286	-344	-520	-276	-472	-912	-3994
	1280	-344	-826	-276	-450	-912	-1730	-344	-562	-276	-484	-912	-4304
	1281	-344	-776	-276	-424	-912	-1578	-344	-520	-276	-472	-912	-3994
	1282	-344	-756	-276	-424	-912	-1680	-344	-514	-276	-444	-912	-3956
	1283	-344	-708	-276	-460	-912	-1544	-344	-562	-276	-484	-912	-4304
	1284	-344	-586	-276	-422	-912	-2234	-344	-514	-276	-444	-912	-3956
	1285	-344	-470	-276	-482	-912	-1882	-344	-576	-276	-540	-912	-4538
	1286	-344	-474	-276	-510	-912	-1572	-344	-498	-276	-468	-912	-3960
	1287	-344	-450	-276	-562	-912	-1912	-344	-576	-276	-540	-912	-4538
	1288	-344	-310	-276	-524	-912	-2620	-344	-570	-276	-512	-912	-4500
	1289	-344	-474	-276	-598	-912	-2898	-344	-498	-276	-468	-912	-3960
	1290	-344	-402	-276	-573	-912	-3818	-344	-570	-276	-512	-912	-4500
	1291	-344	-402	-276	-539	-912	-4400	-344	-592	-276	-536	-912	-4754
	1292	-344	-478	-276	-505	-912	-4496	-344	-472	-276	-452	-912	-3866
	1293	-344	-454	-276	-497	-912	-3752	-344	-592	-276	-536	-912	-4754
	1294	-344	-482	-276	-417	-912	-5018	-344	-544	-276	-496	-912	-4406
	1295	-344	-514	-276	-385	-912	-4262	-344	-472	-276	-452	-912	-3866
	1296	-344	-514	-276	-365	-912	-5018	-344	-544	-276	-496	-912	-4406
	1297	-344	-498	-276	-403	-912	-3538	-344	-500	-276	-423	-912	-2708
	1298	-344	-490	-276	-359	-912	-2278	-344	-508	-276	-483	-912	-3044
	1299	-344	-530	-276	-359	-912	-4076	-344	-500	-276	-423	-912	-2708
	1300	-344	-496	-276	-364	-912	-3752	-344	-496	-276	-487	-912	-3176
	1301	-344	-620	-276	-432	-912	-4256	-344	-508	-276	-483	-912	-3044
	1302	-344	-678	-276	-386	-912	-4492	-344	-496	-276	-487	-912	-3176
	1303	-344	-634	-276	-332	-912	-4304	-344	-494	-276	-455	-912	-2788
	1304	-344	-684	-276	-344	-912	-3648	-344	-502	-276	-515	-912	-3124
	1305	-344	-904	-276	-362	-912	-3464	-344	-494	-276	-455	-912	-2788
	1306	-344	-816	-276	-354	-912	-3774	-344	-506	-276	-505	-912	-3110
	1307	-344	-790	-276	-382	-912	-4366	-344	-502	-276	-515	-912	-3124
	1308	-344	-748	-276	-252	-912	-4376	-344	-506	-276	-505	-912	-3110
	1309	-344	-672	-276	-264	-912	-3896	-344	-498	-276	-451	-912	-2696
	1310	-344	-690	-276	-273	-912	-4312	-344	-494	-276	-515	-912	-3164
	1311	-344	-562	-276	-263	-912	-4408	-344	-498	-276	-451	-912	-2696
	1312	-344	-578	-276	-303	-912	-4486	-344	-510	-276	-501	-912	-3018
	1313	-344	-578	-276	-339	-912	-4148	-344	-494	-276	-515	-912	-3164
	1314	-344	-604	-276	-339	-912	-3676	-344	-510	-276	-501	-912	-3018
	1315	-344	-654	-276	-293	-912	-3744	-344	-502	-276	-463	-912	-2708
	1316	-344	-450	-276	-295	-912	-3712	-344	-490	-276	-467	-912	-2840
	1317	-344	-390	-276	-371	-912	-3616	-344	-502	-276	-463	-912	-2708
	1318	-344	-362	-276	-389	-912	-2524	-344	-506	-276	-453	-912	-2694
	1319	-344	-316	-276	-451	-912	-3056	-344	-490	-276	-467	-912	-2840
	1320	-344	-304	-276	-397	-912	-1914	-344	-506	-276	-453	-912	-2694
	1321	-344	-360	-276	-305	-912	-1846	-344	-300	-276	-441	-912	-2450
	1322	-344	-320	-276	-269	-912	-2218	-344	-290	-276	-383	-912	-2096
	1323	-344	-360	-276	-293	-912	-1778	-344	-300	-276	-441	-912	-2450
	1324	-344	-384	-276	-309	-912	-1604	-344	-292	-276	-405	-912	-2238
	1325	-344	-398	-276	-345	-912	-898	-344	-290	-276	-383	-912	-2096
	1326	-344	-428	-276	-369	-912	-510	-344	-292	-276	-405	-912	-2238
	1327	-344	-606	-276	-422	-912	-2112	-344	-358	-276	-493	-912	-2882
	1328	-344	-546	-276	-370	-912	-2148	-344	-348	-276	-435	-912	-2528
	1329	-344	-536	-276	-400	-912	-2398	-344	-358	-276	-493	-912	-2882
	1330	-344	-616	-276	-402	-912	-1576	-344	-318	-276	-439	-912	-2392
	1331	-344	-576	-276	-518	-912	-1836	-344	-348	-276	-435	-912	-2528
	1332	-344	-620	-276	-474	-912	-1984	-344	-318	-276	-439	-912	-2392
	1333	-344	-562	-276	-354	-912	-642	-344	-354	-276	-477	-912	-2812
	1334	-344	-562	-276	-392	-912	-608	-344	-346	-276	-441	-912	-2600
	1335	-344	-626	-276	-372	-912	-2148	-344	-354	-276	-477	-912	-2812
	1336	-344	-598	-276	-438	-912	-2810	-344	-314	-276	-423	-912	-2322
	1337	-344	-426	-276	-398	-912	-2322	-344	-346	-276	-441	-912	-2600
	1338	-344	-420	-276	-394	-912	-1802	-344	-314	-276	-423	-912	-2322
	1339	-344	-440	-276	-412	-912	-1666	-344	-324	-276	-435	-912	-2260
	1340	-344	-396	-276	-416	-912	-2716	-344	-326	-276	-457	-912	-2402
	1341	-344	-384	-276	-396	-912	-3078	-344	-324	-276	-435	-912	-2260
	1342	-344	-370	-276	-428	-912	-3176	-344	-294	-276	-439	-912	-2124
	1343	-344	-326	-276	-438	-912	-2796	-344	-326	-276	-457	-912	-2402
	1344	-344	-370	-276	-408	-912	-2724	-344	-294	-276	-439	-912	-2124
	1345	-344	-380	-276	-444	-912	-2584	-344	-268	-276	-254	-912	-590
	1346	-344	-438	-276	-446	-912	-2510	-344	-262	-276	-304	-912	-884
	1347	-344	-374	-276	-458	-912	-3326	-344	-268	-276	-254	-912	-590
	1348	-344	-246	-276	-436	-912	-2456	-344	-290	-276	-336	-912	-1144
	1349	-344	-326	-276	-530	-912	-1468	-344	-262	-276	-304	-912	-884
	1350	-344	-498	-276	-542	-912	-2090	-344	-290	-276	-336	-912	-1144
	1351	-344	-484	-276	-544	-912	-1602	-344	-300	-276	-278	-912	-922
	1352	-344	-502	-276	-556	-912	-1090	-344	-294	-276	-328	-912	-1216
	1353	-344	-498	-276	-542	-912	10	-344	-300	-276	-278	-912	-922
	1354	-344	-494	-276	-554	-912	34	-344	-286	-276	-324	-912	-1040
	1355	-344	-528	-276	-404	-912	-474	-344	-294	-276	-328	-912	-1216
	1356	-344	-510	-276	-460	-912	-974	-344	-286	-276	-324	-912	-1040
	1357	-344	-628	-276	-408	-912	-1720	-344	-288	-276	-250	-912	-838
	1358	-344	-668	-276	-404	-912	-2316	-344	-310	-276	-332	-912	-1392
	1359	-344	-672	-276	-366	-912	-2056	-344	-288	-276	-250	-912	-838
	1360	-344	-642	-276	-340	-912	-2130	-344	-274	-276	-296	-912	-956
	1361	-344	-668	-276	-226	-912	-1990	-344	-310	-276	-332	-912	-1392
	1362	-344	-660	-276	-238	-912	-1818	-344	-274	-276	-296	-912	-956
	1363	-344	-734	-276	-286	-912	-2006	-344	-266	-276	-262	-912	-726
	1364	-344	-806	-276	-368	-912	-2038	-344	-294	-276	-294	-912	-986
	1365	-344	-744	-276	-354	-912	-2042	-344	-266	-276	-262	-912	-726
	1366	-344	-774	-276	-370	-912	-1372	-344	-258	-276	-258	-912	-550
	1367	-344	-770	-276	-328	-912	-1154	-344	-294	-276	-294	-912	-986
	1368	-344	-790	-276	-340	-912	-1074	-344	-258	-276	-258	-912	-550
	1369	-344	-766	-276	-392	-912	-1688	-344	-178	-276	-252	-912	-758
	1370	-344	-502	-276	-552	-912	-1948	-344	-180	-276	-258	-912	-820
	1371	-344	-526	-276	-524	-912	-2790	-344	-178	-276	-252	-912	-758
	1372	-344	-522	-276	-492	-912	-2646	-344	-190	-276	-288	-912	-1146
	1373	-344	-482	-276	-584	-912	-2358	-344	-180	-276	-258	-912	-820
	1374	-344	-470	-276	-580	-912	-2318	-344	-190	-276	-288	-912	-1146
	1375	-344	-530	-276	-604	-912	-2074	-344	-234	-276	-322	-912	-1344
	1376	-344	-450	-276	-504	-912	-2602	-344	-236	-276	-328	-912	-1406
	1377	-344	-470	-276	-414	-912	-2396	-344	-234	-276	-322	-912	-1344
	1378	-344	-374	-276	-450	-912	-2544	-344	-168	-276	-280	-912	-1054
	1379	-344	-486	-276	-468	-912	-3228	-344	-236	-276	-328	-912	-1406
	1380	-344	-440	-276	-452	-912	-3666	-344	-168	-276	-280	-912	-1054
	1381	-344	-418	-276	-472	-912	-3314	-344	-222	-276	-300	-912	-1178
	1382	-344	-434	-276	-480	-912	-3186	-344	-234	-276	-336	-912	-1566
	1383	-344	-414	-276	-522	-912	-2822	-344	-222	-276	-300	-912	-1178
	1384	-344	-382	-276	-494	-912	-2578	-344	-156	-276	-258	-912	-888
	1385	-344	-328	-276	-556	-912	-2302	-344	-234	-276	-336	-912	-1566
	1386	-344	-368	-276	-568	-912	-1778	-344	-156	-276	-258	-912	-888
	1387	-344	-412	-276	-552	-912	-1838	-344	-208	-276	-304	-912	-1034
	1388	-344	-516	-276	-484	-912	-2028	-344	-218	-276	-334	-912	-1360
	1389	-344	-572	-276	-500	-912	-4480	-344	-208	-276	-304	-912	-1034
	1390	-344	-636	-276	-490	-912	-4626	-344	-140	-276	-256	-912	-682
	1391	-344	-580	-276	-526	-912	-3870	-344	-218	-276	-334	-912	-1360
	1392	-344	-610	-276	-466	-912	-3264	-344	-140	-276	-256	-912	-682
	1393	-344	-702	-276	-466	-912	-2524	-344	-374	-276	-416	-912	-3192
	1394	-344	-672	-276	-474	-912	-3252	-344	-408	-276	-426	-912	-3234
	1395	-344	-680	-276	-432	-912	-3252	-344	-374	-276	-416	-912	-3192
	1396	-344	-720	-276	-428	-912	-3732	-344	-418	-276	-448	-912	-3388
	1397	-344	-794	-276	-436	-912	-3592	-344	-408	-276	-426	-912	-3234
	1398	-344	-850	-276	-470	-912	-4758	-344	-418	-276	-448	-912	-3388
	1399	-344	-904	-276	-474	-912	-3348	-344	-410	-276	-432	-912	-3464
	1400	-344	-920	-276	-478	-912	-3390	-344	-444	-276	-442	-912	-3506
	1401	-344	-952	-276	-558	-912	-2212	-344	-410	-276	-432	-912	-3464
	1402	-344	-1028	-276	-598	-912	-2648	-344	-430	-276	-484	-912	-3868
	1403	-344	-1008	-276	-482	-912	-1734	-344	-444	-276	-442	-912	-3506
	1404	-344	-850	-276	-482	-912	-2334	-344	-430	-276	-484	-912	-3868
	1405	-344	-836	-276	-494	-912	-2804	-344	-406	-276	-420	-912	-3410
	1406	-344	-848	-276	-501	-912	-3110	-344	-450	-276	-452	-912	-3606
	1407	-344	-852	-276	-415	-912	-2742	-344	-406	-276	-420	-912	-3410
	1408	-344	-874	-276	-359	-912	-2554	-344	-426	-276	-472	-912	-3814
	1409	-344	-896	-276	-391	-912	-2674	-344	-450	-276	-452	-912	-3606
	1410	-344	-908	-276	-427	-912	-2142	-344	-426	-276	-472	-912	-3814
	1411	-344	-902	-276	-591	-912	-2468	-344	-380	-276	-374	-912	-3082
	1412	-344	-894	-276	-571	-912	-2292	-344	-390	-276	-396	-912	-3236
	1413	-344	-822	-276	-569	-912	-2268	-344	-380	-276	-374	-912	-3082
	1414	-344	-738	-276	-581	-912	-1886	-344	-366	-276	-416	-912	-3444
	1415	-344	-614	-276	-627	-912	-1910	-344	-390	-276	-396	-912	-3236
	1416	-344	-544	-276	-670	-912	-2332	-344	-366	-276	-416	-912	-3444
	1417	-344	-548	-276	-556	-912	-2260	-344	-512	-276	-446	-912	-3876
	1418	-344	-548	-276	-570	-912	-2488	-344	-494	-276	-452	-912	-3918
	1419	-344	-578	-276	-570	-912	-2760	-344	-512	-276	-446	-912	-3876
	1420	-344	-378	-276	-542	-912	-2560	-344	-490	-276	-472	-912	-4006
	1421	-344	-332	-276	-394	-912	-2012	-344	-494	-276	-452	-912	-3918
	1422	-344	-366	-276	-398	-912	-2268	-344	-490	-276	-472	-912	-4006
	1423	-344	-390	-276	-466	-912	-2500	-344	-540	-276	-498	-912	-4372
	1424	-344	-370	-276	-468	-912	-1832	-344	-522	-276	-504	-912	-4414
	1425	-344	-588	-276	-432	-912	-1398	-344	-540	-276	-498	-912	-4372
	1426	-344	-644	-276	-447	-912	-230	-344	-458	-276	-464	-912	-3898
	1427	-344	-592	-276	-464	-912	-678	-344	-522	-276	-504	-912	-4414
	1428	-344	-684	-276	-428	-912	-1432	-344	-458	-276	-464	-912	-3898
	1429	-344	-674	-276	-402	-912	-1344	-344	-536	-276	-478	-912	-4236
	1430	-344	-780	-276	-392	-912	-1696	-344	-514	-276	-504	-912	-4366
	1431	-344	-714	-276	-356	-912	-1050	-344	-536	-276	-478	-912	-4236
	1432	-344	-682	-276	-300	-912	-2350	-344	-454	-276	-444	-912	-3762
	1433	-344	-604	-276	-312	-912	-2172	-344	-514	-276	-504	-912	-4366
	1434	-344	-416	-276	-298	-912	-1656	-344	-454	-276	-444	-912	-3762
	1435	-344	-500	-276	-314	-912	-1946	-344	-522	-276	-462	-912	-4260
	1436	-344	-438	-276	-454	-912	-2818	-344	-518	-276	-482	-912	-4348
	1437	-344	-142	-276	-532	-912	-3468	-344	-522	-276	-462	-912	-4260
	1438	-344	-190	-276	-500	-912	-3292	-344	-458	-276	-422	-912	-3744
	1439	-344	-266	-276	-524	-912	-1632	-344	-518	-276	-482	-912	-4348
	1440	-344	-282	-276	-526	-912	-1422	-344	-458	-276	-422	-912	-3744
	1441	-344	-310	-276	-510	-912	-1550	-344	-512	-276	-457	-912	-2582
	1442	-344	-418	-276	-535	-912	-1466	-344	-510	-276	-497	-912	-2810
	1443	-344	-358	-276	-365	-912	-2306	-344	-512	-276	-457	-912	-2582
	1444	-344	-406	-276	-376	-912	-2258	-344	-482	-276	-485	-912	-2562
	1445	-344	-460	-276	-364	-912	-2382	-344	-510	-276	-497	-912	-2810
	1446	-344	-656	-276	-337	-912	-2434	-344	-482	-276	-485	-912	-2562
	1447	-344	-648	-276	-433	-912	-2572	-344	-486	-276	-469	-912	-2450
	1448	-344	-704	-276	-320	-912	-1928	-344	-484	-276	-509	-912	-2678
	1449	-344	-800	-276	-328	-912	-1860	-344	-486	-276	-469	-912	-2450
	1450	-344	-800	-276	-406	-912	-2040	-344	-484	-276	-503	-912	-2536
	1451	-344	-796	-276	-372	-912	-2604	-344	-484	-276	-509	-912	-2678
	1452	-344	-944	-276	-392	-912	-3120	-344	-484	-276	-503	-912	-2536
	1453	-344	-854	-276	-408	-912	-1756	-344	-522	-276	-481	-912	-2658
	1454	-344	-796	-276	-384	-912	-2132	-344	-492	-276	-509	-912	-2638
	1455	-344	-796	-276	-420	-912	-1948	-344	-522	-276	-481	-912	-2658
	1456	-344	-756	-276	-358	-912	-110	-344	-520	-276	-515	-912	-2744
	1457	-344	-768	-276	-344	-912	-1250	-344	-492	-276	-509	-912	-2638
	1458	-344	-740	-276	-376	-912	-1618	-344	-520	-276	-515	-912	-2744
	1459	-344	-586	-276	-384	-912	-1836	-344	-518	-276	-493	-912	-2710
	1460	-344	-494	-276	-396	-912	-2388	-344	-490	-276	-481	-912	-2462
	1461	-344	-468	-276	-416	-912	-2224	-344	-518	-276	-493	-912	-2710
	1462	-344	-340	-276	-434	-912	-1976	-344	-518	-276	-487	-912	-2568
	1463	-344	-304	-276	-476	-912	-2416	-344	-490	-276	-481	-912	-2462
	1464	-344	-368	-276	-498	-912	-1538	-344	-518	-276	-487	-912	-2568
	1465	-344	-460	-276	-446	-912	-1302	-344	-426	-276	-509	-912	-3050
	1466	-344	-540	-276	-480	-912	-2106	-344	-434	-276	-521	-912	-3258
	1467	-344	-442	-276	-480	-912	-1742	-344	-426	-276	-509	-912	-3050
	1468	-344	-446	-276	-438	-912	-1834	-344	-320	-276	-449	-912	-2566
	1469	-344	-466	-276	-424	-912	-1844	-344	-434	-276	-521	-912	-3258
	1470	-344	-478	-276	-434	-912	-2844	-344	-320	-276	-449	-912	-2566
	1471	-344	-466	-276	-460	-912	-2712	-344	-386	-276	-449	-912	-2622
	1472	-344	-482	-276	-466	-912	-2962	-344	-394	-276	-461	-912	-2830
	1473	-344	-494	-276	-363	-912	-2740	-344	-386	-276	-449	-912	-2622
	1474	-344	-408	-276	-453	-912	-2962	-344	-366	-276	-463	-912	-2592
	1475	-344	-348	-276	-509	-912	-3150	-344	-394	-276	-461	-912	-2830
	1476	-344	-358	-276	-475	-912	-3084	-344	-366	-276	-463	-912	-2592
	1477	-344	-398	-276	-441	-912	-3168	-344	-456	-276	-529	-912	-3310
	1478	-344	-392	-276	-477	-912	-3286	-344	-350	-276	-469	-912	-2826
	1479	-344	-396	-276	-534	-912	-2734	-344	-456	-276	-529	-912	-3310
	1480	-344	-386	-276	-514	-912	-2298	-344	-436	-276	-543	-912	-3280
	1481	-344	-356	-276	-502	-912	-2814	-344	-350	-276	-469	-912	-2826
	1482	-344	-388	-276	-482	-912	-2914	-344	-436	-276	-543	-912	-3280
	1483	-344	-360	-276	-466	-912	-4116	-344	-424	-276	-509	-912	-2998
	1484	-344	-356	-276	-400	-912	-4576	-344	-310	-276	-437	-912	-2306
	1485	-344	-376	-276	-392	-912	-5592	-344	-424	-276	-509	-912	-2998
	1486	-344	-452	-276	-446	-912	-5132	-344	-396	-276	-511	-912	-2760
	1487	-344	-386	-276	-442	-912	-5144	-344	-310	-276	-437	-912	-2306
	1488	-344	-360	-276	-318	-912	-5404	-344	-396	-276	-511	-912	-2760
	1489	-344	-364	-276	-306	-912	-4564	-344	-434	-276	-424	-912	-2520
	1490	-344	-372	-276	-292	-912	-4152	-344	-452	-276	-476	-912	-2836
	1491	-344	-356	-276	-332	-912	-4076	-344	-434	-276	-424	-912	-2520
	1492	-344	-372	-276	-392	-912	-3076	-344	-404	-276	-440	-912	-2548
	1493	-344	-352	-276	-416	-912	-3242	-344	-452	-276	-476	-912	-2836
	1494	-344	-344	-276	-472	-912	-2696	-344	-404	-276	-440	-912	-2548
	1495	-344	-300	-276	-510	-912	-3572	-344	-450	-276	-404	-912	-2672
	1496	-344	-292	-276	-483	-912	-3856	-344	-468	-276	-456	-912	-2988
	1497	-344	-324	-276	-413	-912	-2572	-344	-450	-276	-404	-912	-2672
	1498	-344	-328	-276	-353	-912	-2552	-344	-420	-276	-432	-912	-2612
	1499	-344	-328	-276	-355	-912	-3452	-344	-468	-276	-456	-912	-2988
	1500	-344	-418	-276	-315	-912	-1944	-344	-420	-276	-432	-912	-2612
	1501	-344	-260	-276	-331	-912	-1782	-344	-478	-276	-452	-912	-2860
	1502	-344	-468	-276	-355	-912	-2244	-344	-448	-276	-468	-912	-2888
	1503	-344	-412	-276	-417	-912	-3080	-344	-478	-276	-452	-912	-2860
	1504	-344	-644	-276	-407	-912	-3248	-344	-448	-276	-480	-912	-2800
	1505	-344	-632	-276	-345	-912	-2964	-344	-448	-276	-468	-912	-2888
	1506	-344	-476	-276	-383	-912	-3030	-344	-448	-276	-480	-912	-2800
	1507	-344	-488	-276	-375	-912	-2478	-344	-490	-276	-464	-912	-2904
	1508	-344	-504	-276	-429	-912	-3070	-344	-442	-276	-428	-912	-2616
	1509	-344	-512	-276	-433	-912	-2890	-344	-490	-276	-464	-912	-2904
	1510	-344	-496	-276	-438	-912	-3066	-344	-442	-276	-440	-912	-2528
	1511	-344	-466	-276	-442	-912	-2752	-344	-442	-276	-428	-912	-2616
	1512	-344	-442	-276	-438	-912	-2318	-344	-442	-276	-440	-912	-2528
	1513	-344	-440	-276	-398	-912	-2522	-344	-362	-276	-434	-912	-2736
	1514	-344	-468	-276	-434	-912	-1790	-344	-386	-276	-458	-912	-3064
	1515	-344	-372	-276	-500	-912	-3314	-344	-362	-276	-434	-912	-2736
	1516	-344	-506	-276	-328	-912	-3566	-344	-356	-276	-424	-912	-2710
	1517	-344	-466	-276	-300	-912	-3430	-344	-386	-276	-458	-912	-3064
	1518	-344	-230	-276	-376	-912	-3440	-344	-356	-276	-424	-912	-2710
	1519	-344	-282	-276	-456	-912	-3166	-344	-368	-276	-436	-912	-2834
	1520	-344	-198	-276	-448	-912	-3220	-344	-392	-276	-460	-912	-3162
	1521	-344	-166	-276	-394	-912	-3748	-344	-368	-276	-436	-912	-2834
	1522	-344	-238	-276	-428	-912	-2432	-344	-318	-276	-412	-912	-2722
	1523	-344	-240	-276	-428	-912	-2664	-344	-392	-276	-460	-912	-3162
	1524	-344	-306	-276	-378	-912	-2392	-344	-318	-276	-412	-912	-2722
	1525	-344	-332	-276	-416	-912	-3676	-344	-396	-276	-478	-912	-3104
	1526	-344	-372	-276	-454	-912	-4204	-344	-390	-276	-468	-912	-3078
	1527	-344	-316	-276	-430	-912	-3604	-344	-396	-276	-478	-912	-3104
	1528	-344	-328	-276	-418	-912	-3982	-344	-346	-276	-454	-912	-2992
	1529	-344	-274	-276	-556	-912	-4232	-344	-390	-276	-468	-912	-3078
	1530	-344	-268	-276	-568	-912	-4248	-344	-346	-276	-454	-912	-2992
	1531	-344	-364	-276	-490	-912	-4332	-344	-380	-276	-474	-912	-3052
	1532	-344	-342	-276	-502	-912	-3432	-344	-350	-276	-440	-912	-2698
	1533	-344	-274	-276	-530	-912	-3582	-344	-380	-276	-474	-912	-3052
	1534	-344	-254	-276	-552	-912	-3650	-344	-306	-276	-426	-912	-2612
	1535	-344	-290	-276	-528	-912	-3986	-344	-350	-276	-440	-912	-2698
	1536	-344	-254	-276	-526	-912	-3396	-344	-306	-276	-426	-912	-2612
	1537	-344	-434	-276	-518	-912	-3372	-344	-476	-276	-488	-912	-3828
	1538	-344	-328	-276	-526	-912	-3410	-344	-516	-276	-500	-912	-3984
	1539	-344	-396	-276	-514	-912	-3158	-344	-476	-276	-488	-912	-3828
	1540	-344	-440	-276	-526	-912	-3466	-344	-394	-276	-428	-912	-3280
	1541	-344	-404	-276	-528	-912	-3144	-344	-516	-276	-500	-912	-3984
	1542	-344	-478	-276	-512	-912	-3340	-344	-394	-276	-428	-912	-3280
	1543	-344	-448	-276	-484	-912	-3512	-344	-458	-276	-460	-912	-3680
	1544	-344	-504	-276	-448	-912	-3228	-344	-498	-276	-472	-912	-3836
	1545	-344	-522	-276	-392	-912	-3686	-344	-458	-276	-460	-912	-3680
	1546	-344	-474	-276	-416	-912	-4390	-344	-458	-276	-444	-912	-3624
	1547	-344	-476	-276	-364	-912	-4172	-344	-498	-276	-472	-912	-3836
	1548	-344	-308	-276	-372	-912	-3200	-344	-458	-276	-444	-912	-3624
	1549	-344	-700	-276	-394	-912	-3184	-344	-528	-276	-536	-912	-4352
	1550	-344	-752	-276	-390	-912	-2936	-344	-446	-276	-476	-912	-3804
	1551	-344	-710	-276	-418	-912	-2688	-344	-528	-276	-536	-912	-4352
	1552	-344	-682	-276	-350	-912	-2492	-344	-528	-276	-520	-912	-4296
	1553	-344	-642	-276	-330	-912	-2492	-344	-446	-276	-476	-912	-3804
	1554	-344	-770	-276	-360	-912	-3196	-344	-528	-276	-520	-912	-4296
	1555	-344	-744	-276	-307	-912	-3200	-344	-532	-276	-512	-912	-4256
	1556	-344	-752	-276	-391	-912	-3904	-344	-410	-276	-440	-912	-3552
	1557	-344	-772	-276	-397	-912	-3800	-344	-532	-276	-512	-912	-4256
	1558	-344	-726	-276	-414	-912	-2720	-344	-492	-276	-484	-912	-4044
	1559	-344	-672	-276	-504	-912	-3424	-344	-410	-276	-440	-912	-3552
	1560	-344	-694	-276	-492	-912	-3610	-344	-492	-276	-484	-912	-4044
	1561	-344	-684	-276	-500	-912	-3362	-344	-524	-276	-480	-912	-3750
	1562	-344	-892	-276	-377	-912	-3262	-344	-518	-276	-498	-912	-3876
	1563	-344	-848	-276	-374	-912	-2312	-344	-524	-276	-480	-912	-3750
	1564	-344	-806	-276	-360	-912	-2146	-344	-482	-276	-470	-912	-3672
	1565	-344	-784	-276	-353	-912	-2274	-344	-518	-276	-498	-912	-3876
	1566	-344	-680	-276	-384	-912	-1736	-344	-482	-276	-470	-912	-3672
	1567	-344	-510	-276	-392	-912	-2900	-344	-510	-276	-480	-912	-3754
	1568	-344	-430	-276	-396	-912	-3236	-344	-504	-276	-498	-912	-3880
	1569	-344	-442	-276	-457	-912	-3488	-344	-510	-276	-480	-912	-3754
	1570	-344	-460	-276	-417	-912	-2784	-344	-442	-276	-462	-912	-3516
	1571	-344	-516	-276	-441	-912	-4090	-344	-504	-276	-498	-912	-3880
	1572	-344	-498	-276	-454	-912	-3532	-344	-442	-276	-462	-912	-3516
	1573	-344	-440	-276	-444	-912	-3270	-344	-554	-276	-508	-912	-4006
	1574	-344	-456	-276	-448	-912	-3412	-344	-512	-276	-498	-912	-3928
	1575	-344	-336	-276	-472	-912	-3462	-344	-554	-276	-508	-912	-4006
	1576	-344	-432	-276	-520	-912	-3826	-344	-486	-276	-490	-912	-3768
	1577	-344	-520	-276	-488	-912	-3190	-344	-512	-276	-498	-912	-3928
	1578	-344	-262	-276	-494	-912	-2932	-344	-486	-276	-490	-912	-3768
	1579	-344	-392	-276	-460	-912	-2696	-344	-532	-276	-492	-912	-3982
	1580	-344	-426	-276	-510	-912	-2542	-344	-496	-276	-464	-912	-3778
	1581	-344	-440	-276	-498	-912	-650	-344	-532	-276	-492	-912	-3982
	1582	-344	-432	-276	-490	-912	-888	-344	-470	-276	-456	-912	-3618
	1583	-344	-428	-276	-478	-912	-466	-344	-496	-276	-464	-912	-3778
	1584	-344	-464	-276	-464	-912	-228	-344	-470	-276	-456	-912	-3618
	1585	-344	-508	-276	-516	-912	-276	-344	-360	-276	-449	-912	-2238
	1586	-344	-508	-276	-456	-912	-294	-344	-410	-276	-503	-912	-2704
	1587	-344	-358	-276	-362	-912	-526	-344	-360	-276	-449	-912	-2238
	1588	-344	-488	-276	-358	-912	-274	-344	-412	-276	-513	-912	-2874
	1589	-344	-614	-276	-386	-912	-388	-344	-410	-276	-503	-912	-2704
	1590	-344	-594	-276	-382	-912	-798	-344	-412	-276	-513	-912	-2874
	1591	-344	-614	-276	-348	-912	-1274	-344	-410	-276	-489	-912	-2578
	1592	-344	-510	-276	-276	-912	-1546	-344	-460	-276	-543	-912	-3044
	1593	-344	-478	-276	-287	-912	-2332	-344	-410	-276	-489	-912	-2578
	1594	-344	-420	-276	-299	-912	-2260	-344	-406	-276	-511	-912	-2548
	1595	-344	-448	-276	-321	-912	-3976	-344	-460	-276	-543	-912	-3044
	1596	-344	-542	-276	-383	-912	-4010	-344	-406	-276	-511	-912	-2548
	1597	-344	-526	-276	-361	-912	-3890	-344	-438	-276	-521	-912	-2960
	1598	-344	-632	-276	-339	-912	-3838	-344	-490	-276	-585	-912	-3596
	1599	-344	-742	-276	-389	-912	-4106	-344	-438	-276	-521	-912	-2960
	1600	-344	-738	-276	-383	-912	-3976	-344	-434	-276	-543	-912	-2930
	1601	-344	-582	-276	-385	-912	-2972	-344	-490	-276	-585	-912	-3596
	1602	-344	-414	-276	-405	-912	-2620	-344	-434	-276	-543	-912	-2930
	1603	-344	-354	-276	-425	-912	-1008	-344	-440	-276	-515	-912	-2888
	1604	-344	-368	-276	-385	-912	-820	-344	-442	-276	-525	-912	-3058
	1605	-344	-454	-276	-249	-912	-910	-344	-440	-276	-515	-912	-2888
	1606	-344	-562	-276	-266	-912	-2402	-344	-386	-276	-483	-912	-2392
	1607	-344	-466	-276	-305	-912	-2602	-344	-442	-276	-525	-912	-3058
	1608	-344	-402	-276	-319	-912	-2476	-344	-386	-276	-483	-912	-2392
	1609	-344	-366	-276	-400	-912	-1920	-344	-488	-276	-555	-912	-3624
	1610	-344	-348	-276	-416	-912	-1628	-344	-564	-276	-579	-912	-3956
	1611	-344	-330	-276	-415	-912	-1356	-344	-488	-276	-555	-912	-3624
	1612	-344	-342	-276	-483	-912	-1608	-344	-428	-276	-535	-912	-3300
	1613	-344	-394	-276	-419	-912	-2254	-344	-564	-276	-579	-912	-3956
	1614	-344	-320	-276	-437	-912	-2590	-344	-428	-276	-535	-912	-3300
	1615	-344	-316	-276	-373	-912	-2986	-344	-458	-276	-515	-912	-3320
	1616	-344	-322	-276	-405	-912	-2946	-344	-534	-276	-539	-912	-3652
	1617	-344	-482	-276	-433	-912	-2674	-344	-458	-276	-515	-912	-3320
	1618	-344	-268	-276	-372	-912	-2686	-344	-474	-276	-549	-912	-3326
	1619	-344	-244	-276	-392	-912	-3334	-344	-534	-276	-539	-912	-3652
	1620	-344	-256	-276	-404	-912	-2384	-344	-474	-276	-549	-912	-3326
	1621	-344	-252	-276	-392	-912	-1590	-344	-518	-276	-547	-912	-3660
	1622	-344	-208	-276	-434	-912	-1604	-344	-458	-276	-527	-912	-3336
	1623	-344	-196	-276	-410	-912	-1596	-344	-518	-276	-547	-912	-3660
	1624	-344	-192	-276	-426	-912	-1372	-344	-534	-276	-581	-912	-3666
	1625	-344	-264	-276	-462	-912	-1258	-344	-458	-276	-527	-912	-3336
	1626	-344	-264	-276	-518	-912	-1622	-344	-534	-276	-581	-912	-3666
	1627	-344	-362	-276	-526	-912	-1658	-344	-550	-276	-567	-912	-3972
	1628	-344	-384	-276	-594	-912	-998	-344	-414	-276	-523	-912	-3316
	1629	-344	-452	-276	-532	-912	-1394	-344	-550	-276	-567	-912	-3972
	1630	-344	-420	-276	-524	-912	-2198	-344	-490	-276	-577	-912	-3646
	1631	-344	-432	-276	-602	-912	-3010	-344	-414	-276	-523	-912	-3316
	1632	-344	-338	-276	-634	-912	-3578	-344	-490	-276	-577	-912	-3646
	1633	-344	-308	-276	-561	-912	-3806	-344	-378	-276	-456	-912	-2736
	1634	-344	-376	-276	-513	-912	-2998	-344	-408	-276	-498	-912	-3114
	1635	-344	-408	-276	-409	-912	-2992	-344	-378	-276	-456	-912	-2736
	1636	-344	-364	-276	-423	-912	-2972	-344	-326	-276	-448	-912	-2560
	1637	-344	-412	-276	-470	-912	-2472	-344	-408	-276	-498	-912	-3114
	1638	-344	-350	-276	-522	-912	-3252	-344	-326	-276	-448	-912	-2560
	1639	-344	-434	-276	-510	-912	-2164	-344	-318	-276	-408	-912	-2416
	1640	-344	-282	-276	-504	-912	-1518	-344	-348	-276	-450	-912	-2794
	1641	-344	-230	-276	-416	-912	-1966	-344	-318	-276	-408	-912	-2416
	1642	-344	-134	-276	-506	-912	-1398	-344	-350	-276	-460	-912	-2924
	1643	-344	-150	-276	-496	-912	-1566	-344	-348	-276	-450	-912	-2794
	1644	-344	-146	-276	-478	-912	-2006	-344	-350	-276	-460	-912	-2924
	1645	-344	-226	-276	-472	-912	-1368	-344	-410	-276	-492	-912	-3154
	1646	-344	-416	-276	-436	-912	-2616	-344	-358	-276	-484	-912	-2978
	1647	-344	-520	-276	-424	-912	-2838	-344	-410	-276	-492	-912	-3154
	1648	-344	-548	-276	-400	-912	-2894	-344	-442	-276	-544	-912	-3662
	1649	-344	-478	-276	-378	-912	-2928	-344	-358	-276	-484	-912	-2978
	1650	-344	-452	-276	-369	-912	-3058	-344	-442	-276	-544	-912	-3662
	1651	-344	-428	-276	-347	-912	-2754	-344	-396	-276	-486	-912	-3090
	1652	-344	-558	-276	-343	-912	-3506	-344	-314	-276	-436	-912	-2536
	1653	-344	-542	-276	-315	-912	-3226	-344	-396	-276	-486	-912	-3090
	1654	-344	-542	-276	-293	-912	-2422	-344	-398	-276	-496	-912	-3220
	1655	-344	-594	-276	-298	-912	-2688	-344	-314	-276	-436	-912	-2536
	1656	-344	-654	-276	-304	-912	-2432	-344	-398	-276	-496	-912	-3220
	1657	-344	-620	-276	-308	-912	-2184	-344	-450	-276	-512	-912	-3554
	1658	-344	-556	-276	-354	-912	-2368	-344	-510	-276	-524	-912	-3766
	1659	-344	-674	-276	-388	-912	-3194	-344	-450	-276	-512	-912	-3554
	1660	-344	-684	-276	-434	-912	-2370	-344	-464	-276	-510	-912	-3444
	1661	-344	-532	-276	-458	-912	-2554	-344	-510	-276	-524	-912	-3766
	1662	-344	-548	-276	-498	-912	-2940	-344	-464	-276	-510	-912	-3444
	1663	-344	-502	-276	-458	-912	-2716	-344	-446	-276	-494	-912	-3528
	1664	-344	-470	-276	-412	-912	-1872	-344	-506	-276	-506	-912	-3740
	1665	-344	-406	-276	-352	-912	-1868	-344	-446	-276	-494	-912	-3528
	1666	-344	-394	-276	-404	-912	-2748	-344	-426	-276	-498	-912	-3456
	1667	-344	-542	-276	-444	-912	-2796	-344	-506	-276	-506	-912	-3740
	1668	-344	-578	-276	-274	-912	-2674	-344	-426	-276	-498	-912	-3456
	1669	-344	-482	-276	-364	-912	-1874	-344	-474	-276	-512	-912	-3714
	1670	-344	-466	-276	-416	-912	-356	-344	-488	-276	-510	-912	-3604
	1671	-344	-450	-276	-460	-912	-1394	-344	-474	-276	-512	-912	-3714
	1672	-344	-432	-276	-492	-912	-1674	-344	-454	-276	-516	-912	-3642
	1673	-344	-518	-276	-500	-912	-2258	-344	-488	-276	-510	-912	-3604
	1674	-344	-486	-276	-490	-912	-2254	-344	-454	-276	-516	-912	-3642
	1675	-344	-722	-276	-454	-912	-2028	-344	-490	-276	-516	-912	-3766
	1676	-344	-626	-276	-486	-912	-2640	-344	-444	-276	-502	-912	-3444
	1677	-344	-582	-276	-434	-912	-4036	-344	-490	-276	-516	-912	-3766
	1678	-344	-562	-276	-452	-912	-4184	-344	-410	-276	-508	-912	-3482
	1679	-344	-412	-276	-392	-912	-3646	-344	-444	-276	-502	-912	-3444
	1680	-344	-568	-276	-356	-912	-3806	-344	-410	-276	-508	-912	-3482
	1681	-344	-576	-276	-404	-912	-3246	-344	-314	-276	-368	-912	-1640
	1682	-344	-544	-276	-454	-912	-2898	-344	-286	-276	-384	-912	-1532
	1683	-344	-558	-276	-444	-912	-2574	-344	-314	-276	-368	-912	-1640
	1684	-344	-688	-276	-448	-912	-2698	-344	-228	-276	-330	-912	-1230
	1685	-344	-546	-276	-430	-912	-3042	-344	-286	-276	-384	-912	-1532
	1686	-344	-426	-276	-456	-912	-3222	-344	-228	-276	-330	-912	-1230
	1687	-344	-474	-276	-432	-912	-3230	-344	-262	-276	-342	-912	-1466
	1688	-344	-574	-276	-406	-912	-2990	-344	-234	-276	-358	-912	-1358
	1689	-344	-558	-276	-378	-912	-4786	-344	-262	-276	-342	-912	-1466
	1690	-344	-542	-276	-402	-912	-4996	-344	-290	-276	-334	-912	-1494
	1691	-344	-524	-276	-424	-912	-5394	-344	-234	-276	-358	-912	-1358
	1692	-344	-500	-276	-440	-912	-5246	-344	-290	-276	-334	-912	-1494
	1693	-344	-510	-276	-468	-912	-5202	-344	-302	-276	-400	-912	-1840
	1694	-344	-506	-276	-498	-912	-5258	-344	-216	-276	-362	-912	-1430
	1695	-344	-490	-276	-432	-912	-4644	-344	-302	-276	-400	-912	-1840
	1696	-344	-602	-276	-452	-912	-5320	-344	-330	-276	-392	-912	-1868
	1697	-344	-594	-276	-446	-912	-5112	-344	-216	-276	-362	-912	-1430
	1698	-344	-622	-276	-452	-912	-5136	-344	-330	-276	-392	-912	-1868
	1699	-344	-660	-276	-430	-912	-4888	-344	-278	-276	-400	-912	-1752
	1700	-344	-680	-276	-430	-912	-4418	-344	-220	-276	-346	-912	-1450
	1701	-344	-602	-276	-487	-912	-3536	-344	-278	-276	-400	-912	-1752
	1702	-344	-420	-276	-479	-912	-3856	-344	-334	-276	-376	-912	-1888
	1703	-344	-412	-276	-473	-912	-3996	-344	-220	-276	-346	-912	-1450
	1704	-344	-400	-276	-461	-912	-3084	-344	-334	-276	-376	-912	-1888
	1705	-344	-412	-276	-423	-912	-2808	-344	-282	-276	-368	-912	-1506
	1706	-344	-452	-276	-477	-912	-1104	-344	-300	-276	-378	-912	-1428
	1707	-344	-476	-276	-416	-912	-1314	-344	-282	-276	-368	-912	-1506
	1708	-344	-352	-276	-408	-912	-1334	-344	-314	-276	-360	-912	-1542
	1709	-344	-460	-276	-454	-912	-1592	-344	-300	-276	-378	-912	-1428
	1710	-344	-436	-276	-458	-912	-2572	-344	-314	-276	-360	-912	-1542
	1711	-344	-414	-276	-506	-912	-2720	-344	-302	-276	-366	-912	-1536
	1712	-344	-434	-276	-438	-912	-3780	-344	-320	-276	-376	-912	-1458
	1713	-344	-456	-276	-478	-912	-2900	-344	-302	-276	-366	-912	-1536
	1714	-344	-374	-276	-446	-912	-4096	-344	-276	-276	-364	-912	-1466
	1715	-344	-322	-276	-494	-912	-3142	-344	-320	-276	-376	-912	-1458
	1716	-344	-214	-276	-489	-912	-3936	-344	-276	-276	-364	-912	-1466
	1717	-344	-208	-276	-459	-912	-3996	-344	-302	-276	-380	-912	-1566
	1718	-344	-342	-276	-483	-912	-4196	-344	-334	-276	-372	-912	-1602
	1719	-344	-358	-276	-447	-912	-3930	-344	-302	-276	-380	-912	-1566
	1720	-344	-400	-276	-457	-912	-3786	-344	-276	-276	-378	-912	-1496
	1721	-344	-426	-276	-433	-912	-3602	-344	-334	-276	-372	-912	-1602
	1722	-344	-394	-276	-449	-912	-3182	-344	-276	-276	-378	-912	-1496
	1723	-344	-300	-276	-465	-912	-3356	-344	-304	-276	-372	-912	-1406
	1724	-344	-264	-276	-462	-912	-3396	-344	-318	-276	-354	-912	-1520
	1725	-344	-268	-276	-364	-912	-3466	-344	-304	-276	-372	-912	-1406
	1726	-344	-156	-276	-364	-912	-3374	-344	-260	-276	-360	-912	-1414
	1727	-344	-224	-276	-368	-912	-3538	-344	-318	-276	-354	-912	-1520
	1728	-344	-204	-276	-406	-912	-3270	-344	-260	-276	-360	-912	-1414
	1729	-344	-170	-276	-458	-912	-3538	-344	-462	-276	-448	-912	-3924
	1730	-344	-242	-276	-390	-912	-2970	-344	-582	-276	-532	-912	-4812
	1731	-344	-268	-276	-422	-912	-2206	-344	-462	-276	-448	-912	-3924
	1732	-344	-300	-276	-402	-912	-1606	-344	-540	-276	-520	-912	-4502
	1733	-344	-360	-276	-366	-912	-1866	-344	-582	-276	-532	-912	-4812
	1734	-344	-420	-276	-388	-912	-2998	-344	-540	-276	-520	-912	-4502
	1735	-344	-410	-276	-432	-912	-2446	-344	-472	-276	-452	-912	-3866
	1736	-344	-338	-276	-482	-912	-2582	-344	-592	-276	-536	-912	-4754
	1737	-344	-328	-276	-606	-912	-2454	-344	-472	-276	-452	-912	-3866
	1738	-344	-352	-276	-622	-912	-1476	-344	-544	-276	-496	-912	-4406
	1739	-344	-316	-276	-622	-912	-1812	-344	-592	-276	-536	-912	-4754
	1740	-344	-500	-276	-590	-912	-3632	-344	-544	-276	-496	-912	-4406
	1741	-344	-468	-276	-664	-912	-3512	-344	-498	-276	-468	-912	-3960
	1742	-344	-460	-276	-664	-912	-3368	-344	-576	-276	-540	-912	-4538
	1743	-344	-604	-276	-624	-912	-3892	-344	-498	-276	-468	-912	-3960
	1744	-344	-588	-276	-640	-912	-3496	-344	-570	-276	-512	-912	-4500
	1745	-344	-596	-276	-673	-912	-3172	-344	-576	-276	-540	-912	-4538
	1746	-344	-584	-276	-489	-912	-3314	-344	-570	-276	-512	-912	-4500
	1747	-344	-648	-276	-485	-912	-2958	-344	-562	-276	-484	-912	-4304
	1748	-344	-692	-276	-549	-912	-3102	-344	-520	-276	-472	-912	-3994
	1749	-344	-800	-276	-557	-912	-2448	-344	-562	-276	-484	-912	-4304
	1750	-344	-824	-276	-555	-912	-2684	-344	-514	-276	-444	-912	-3956
	1751	-344	-692	-276	-503	-912	-2104	-344	-520	-276	-472	-912	-3994
	1752	-344	-648	-276	-528	-912	-1556	-344	-514	-276	-444	-912	-3956
	1753	-344	-520	-276	-538	-912	-1552	-344	-474	-276	-490	-912	-3898
	1754	-344	-506	-276	-540	-912	-1680	-344	-488	-276	-440	-912	-3496
	1755	-344	-480	-276	-556	-912	-2368	-344	-474	-276	-490	-912	-3898
	1756	-344	-522	-276	-590	-912	-2274	-344	-436	-276	-426	-912	-3248
	1757	-344	-422	-276	-574	-912	-2106	-344	-488	-276	-440	-912	-3496
	1758	-344	-502	-276	-550	-912	-2116	-344	-436	-276	-426	-912	-3248
	1759	-344	-422	-276	-570	-912	-2620	-344	-440	-276	-470	-912	-3672
	1760	-344	-428	-276	-570	-912	-3560	-344	-454	-276	-420	-912	-3270
	1761	-344	-486	-276	-576	-912	-3312	-344	-440	-276	-470	-912	-3672
	1762	-344	-506	-276	-558	-912	-3560	-344	-416	-276	-390	-912	-3020
	1763	-344	-516	-276	-512	-912	-3590	-344	-454	-276	-420	-912	-3270
	1764	-344	-556	-276	-526	-912	-2380	-344	-416	-276	-390	-912	-3020
	1765	-344	-586	-276	-574	-912	-1424	-344	-518	-276	-530	-912	-4248
	1766	-344	-668	-276	-514	-912	-2404	-344	-480	-276	-466	-912	-3598
	1767	-344	-632	-276	-596	-912	-3180	-344	-518	-276	-530	-912	-4248
	1768	-344	-628	-276	-580	-912	-3724	-344	-494	-276	-450	-912	-3596
	1769	-344	-600	-276	-472	-912	-2520	-344	-480	-276	-466	-912	-3598
	1770	-344	-546	-276	-430	-912	-2400	-344	-494	-276	-450	-912	-3596
	1771	-344	-548	-276	-382	-912	-2132	-344	-500	-276	-484	-912	-3668
	1772	-344	-524	-276	-394	-912	-2132	-344	-448	-276	-470	-912	-3420
	1773	-344	-514	-276	-372	-912	-2154	-344	-500	-276	-484	-912	-3668
	1774	-344	-504	-276	-382	-912	-3080	-344	-462	-276	-454	-912	-3418
	1775	-344	-660	-276	-376	-912	-3432	-344	-448	-276	-470	-912	-3420
	1776	-344	-672	-276	-452	-912	-4244	-344	-462	-276	-454	-912	-3418
	1777	-344	-660	-276	-416	-912	-4558	-344	-172	-276	-264	-912	-1080
	1778	-344	-744	-276	-424	-912	-4016	-344	-236	-276	-350	-912	-1536
	1779	-344	-756	-276	-390	-912	-2684	-344	-172	-276	-264	-912	-1080
	1780	-344	-636	-276	-420	-912	-3182	-344	-294	-276	-350	-912	-1742
	1781	-344	-638	-276	-396	-912	-2844	-344	-236	-276	-350	-912	-1536
	1782	-344	-584	-276	-404	-912	-2744	-344	-294	-276	-350	-912	-1742
	1783	-344	-610	-276	-436	-912	-2408	-344	-184	-276	-280	-912	-880
	1784	-344	-648	-276	-452	-912	-2348	-344	-248	-276	-366	-912	-1336
	1785	-344	-688	-276	-440	-912	-2218	-344	-184	-276	-280	-912	-880
	1786	-344	-632	-276	-458	-912	-2154	-344	-274	-276	-342	-912	-1494
	1787	-344	-550	-276	-439	-912	-2208	-344	-248	-276	-366	-912	-1336
	1788	-344	-550	-276	-519	-912	-1944	-344	-274	-276	-342	-912	-1494
	1789	-344	-430	-276	-539	-912	-1988	-344	-170	-276	-288	-912	-1010
	1790	-344	-494	-276	-483	-912	-2034	-344	-292	-276	-374	-912	-1672
	1791	-344	-306	-276	-495	-912	-2186	-344	-170	-276	-288	-912	-1010
	1792	-344	-282	-276	-487	-912	-2166	-344	-260	-276	-350	-912	-1624
	1793	-344	-286	-276	-488	-912	-1764	-344	-292	-276	-374	-912	-1672
	1794	-344	-486	-276	-506	-912	-1532	-344	-260	-276	-350	-912	-1624
	1795	-344	-490	-276	-458	-912	-2000	-344	-188	-276	-284	-912	-938
	1796	-344	-510	-276	-510	-912	-2132	-344	-246	-276	-284	-912	-1144
	1797	-344	-522	-276	-470	-912	-1892	-344	-188	-276	-284	-912	-938
	1798	-344	-506	-276	-466	-912	-1710	-344	-214	-276	-260	-912	-1096
	1799	-344	-518	-276	-454	-912	-2784	-344	-246	-276	-284	-912	-1144
	1800	-344	-600	-276	-442	-912	-4224	-344	-214	-276	-260	-912	-1096
	1801	-344	-500	-276	-422	-912	-4164	-344	-330	-276	-330	-912	-1070
	1802	-344	-394	-276	-442	-912	-4828	-344	-320	-276	-322	-912	-1000
	1803	-344	-382	-276	-414	-912	-4398	-344	-330	-276	-330	-912	-1070
	1804	-344	-342	-276	-474	-912	-4872	-344	-344	-276	-276	-912	-912
	1805	-344	-346	-276	-469	-912	-5144	-344	-320	-276	-322	-912	-1000
	1806	-344	-344	-276	-497	-912	-4904	-344	-344	-276	-276	-912	-912
	1807	-344	-296	-276	-453	-912	-4948	-344	-350	-276	-316	-912	-984
	1808	-344	-328	-276	-475	-912	-5336	-344	-340	-276	-308	-912	-914
	1809	-344	-356	-276	-587	-912	-5452	-344	-350	-276	-316	-912	-984
	1810	-344	-380	-276	-459	-912	-4738	-344	-338	-276	-292	-912	-976
	1811	-344	-684	-276	-471	-912	-3334	-344	-340	-276	-308	-912	-914
	1812	-344	-652	-276	-442	-912	-2630	-344	-338	-276	-292	-912	-976
	1813	-344	-432	-276	-431	-912	-2238	-344	-348	-276	-350	-912	-1184
	1814	-344	-420	-276	-416	-912	-1434	-344	-362	-276	-296	-912	-1026
	1815	-344	-444	-276	-424	-912	-2410	-344	-348	-276	-350	-912	-1184
	1816	-344	-432	-276	-354	-912	-2678	-344	-336	-276	-326	-912	-1176
	1817	-344	-584	-276	-466	-912	-2626	-344	-362	-276	-296	-912	-1026
	1818	-344	-572	-276	-514	-912	-382	-344	-336	-276	-326	-912	-1176
	1819	-344	-564	-276	-466	-912	-98	-344	-336	-276	-358	-912	-1112
	1820	-344	-604	-276	-470	-912	-382	-344	-360	-276	-312	-912	-1024
	1821	-344	-572	-276	-452	-912	-1738	-344	-336	-276	-358	-912	-1112
	1822	-344	-548	-276	-492	-912	-2132	-344	-334	-276	-342	-912	-1174
	1823	-344	-648	-276	-488	-912	-2032	-344	-360	-276	-312	-912	-1024
	1824	-344	-484	-276	-486	-912	-1936	-344	-334	-276	-342	-912	-1174
	1825	-344	-456	-276	-494	-912	-2730	-344	-272	-276	-386	-912	-2320
	1826	-344	-508	-276	-490	-912	-2814	-344	-348	-276	-404	-912	-2720
	1827	-344	-628	-276	-520	-912	-3430	-344	-272	-276	-386	-912	-2320
	1828	-344	-786	-276	-466	-912	-3510	-344	-358	-276	-470	-912	-3074
	1829	-344	-614	-276	-512	-912	-3370	-344	-348	-276	-404	-912	-2720
	1830	-344	-548	-276	-534	-912	-4054	-344	-358	-276	-470	-912	-3074
	1831	-344	-538	-276	-536	-912	-3874	-344	-288	-276	-430	-912	-2364
	1832	-344	-468	-276	-596	-912	-4122	-344	-364	-276	-448	-912	-2764
	1833	-344	-388	-276	-600	-912	-3662	-344	-288	-276	-430	-912	-2364
	1834	-344	-372	-276	-606	-912	-4632	-344	-338	-276	-430	-912	-2590
	1835	-344	-364	-276	-610	-912	-4536	-344	-364	-276	-448	-912	-2764
	1836	-344	-278	-276	-554	-912	-3872	-344	-338	-276	-430	-912	-2590
	1837	-344	-282	-276	-478	-912	-3612	-344	-312	-276	-410	-912	-2558
	1838	-344	-332	-276	-476	-912	-3676	-344	-398	-276	-494	-912	-3312
	1839	-344	-432	-276	-554	-912	-3972	-344	-312	-276	-410	-912	-2558
	1840	-344	-446	-276	-502	-912	-3546	-344	-362	-276	-410	-912	-2784
	1841	-344	-450	-276	-500	-912	-2444	-344	-398	-276	-494	-912	-3312
	1842	-344	-456	-276	-554	-912	-1352	-344	-362	-276	-410	-912	-2784
	1843	-344	-284	-276	-550	-912	-2300	-344	-302	-276	-376	-912	-2374
	1844	-344	-420	-276	-514	-912	-3740	-344	-312	-276	-442	-912	-2728
	1845	-344	-408	-276	-490	-912	-3904	-344	-302	-276	-376	-912	-2374
	1846	-344	-394	-276	-400	-912	-3400	-344	-276	-276	-358	-912	-2200
	1847	-344	-430	-276	-486	-912	-3448	-344	-312	-276	-442	-912	-2728
	1848	-344	-326	-276	-424	-912	-2830	-344	-276	-276	-358	-912	-2200
	1849	-344	-350	-276	-419	-912	-1910	-344	-460	-276	-452	-912	-3038
	1850	-344	-386	-276	-311	-912	-1898	-344	-502	-276	-492	-912	-3316
	1851	-344	-402	-276	-285	-912	-2030	-344	-460	-276	-452	-912	-3038
	1852	-344	-310	-276	-301	-912	-2730	-344	-494	-276	-424	-912	-2980
	1853	-344	-368	-276	-265	-912	-1658	-344	-502	-276	-492	-912	-3316
	1854	-344	-332	-276	-333	-912	-1762	-344	-494	-276	-424	-912	-2980
	1855	-344	-404	-276	-416	-912	-1600	-344	-504	-276	-440	-912	-2930
	1856	-344	-452	-276	-464	-912	-1520	-344	-546	-276	-480	-912	-3208
	1857	-344	-334	-276	-482	-912	-1776	-344	-504	-276	-440	-912	-2930
	1858	-344	-398	-276	-468	-912	-1080	-344	-506	-276	-436	-912	-3024
	1859	-344	-306	-276	-526	-912	-2596	-344	-546	-276	-480	-912	-3208
	1860	-344	-276	-276	-500	-912	-2920	-344	-506	-276	-436	-912	-3024
	1861	-344	-290	-276	-580	-912	-2892	-344	-504	-276	-492	-912	-3258
	1862	-344	-296	-276	-570	-912	-3758	-344	-538	-276	-464	-912	-3200
	1863	-344	-326	-276	-508	-912	-3028	-344	-504	-276	-492	-912	-3258
	1864	-344	-212	-276	-467	-912	-1822	-344	-506	-276	-488	-912	-3352
	1865	-344	-228	-276	-399	-912	-2900	-344	-538	-276	-464	-912	-3200
	1866	-344	-332	-276	-463	-912	-2472	-344	-506	-276	-488	-912	-3352
	1867	-344	-292	-276	-431	-912	-2440	-344	-520	-276	-484	-912	-3322
	1868	-344	-274	-276	-407	-912	-2878	-344	-512	-276	-416	-912	-2986
	1869	-344	-306	-276	-458	-912	-2686	-344	-520	-276	-484	-912	-3322
	1870	-344	-254	-276	-468	-912	-2482	-344	-480	-276	-440	-912	-3138
	1871	-344	-350	-276	-412	-912	-2262	-344	-512	-276	-416	-912	-2986
	1872	-344	-358	-276	-348	-912	-2318	-344	-480	-276	-440	-912	-3138
	1873	-344	-374	-276	-404	-912	-2598	-344	-428	-276	-535	-912	-3300
	1874	-344	-306	-276	-373	-912	-2854	-344	-564	-276	-579	-912	-3956
	1875	-344	-330	-276	-303	-912	-2354	-344	-428	-276	-535	-912	-3300
	1876	-344	-318	-276	-303	-912	-2250	-344	-488	-276	-555	-912	-3624
	1877	-344	-290	-276	-317	-912	-2292	-344	-564	-276	-579	-912	-3956
	1878	-344	-246	-276	-357	-912	-2548	-344	-488	-276	-555	-912	-3624
	1879	-344	-218	-276	-393	-912	-2776	-344	-414	-276	-523	-912	-3316
	1880	-344	-172	-276	-330	-912	-2532	-344	-550	-276	-567	-912	-3972
	1881	-344	-210	-276	-414	-912	-2312	-344	-414	-276	-523	-912	-3316
	1882	-344	-268	-276	-469	-912	-2506	-344	-490	-276	-577	-912	-3646
	1883	-344	-128	-276	-381	-912	-2406	-344	-550	-276	-567	-912	-3972
	1884	-344	-164	-276	-425	-912	-2586	-344	-490	-276	-577	-912	-3646
	1885	-344	-156	-276	-449	-912	-3082	-344	-458	-276	-527	-912	-3336
	1886	-344	-224	-276	-393	-912	-3370	-344	-518	-276	-547	-912	-3660
	1887	-344	-248	-276	-480	-912	-4144	-344	-458	-276	-527	-912	-3336
	1888	-344	-258	-276	-489	-912	-4784	-344	-534	-276	-581	-912	-3666
	1889	-344	-238	-276	-445	-912	-3692	-344	-518	-276	-547	-912	-3660
	1890	-344	-378	-276	-489	-912	-3692	-344	-534	-276	-581	-912	-3666
	1891	-344	-348	-276	-489	-912	-4572	-344	-534	-276	-539	-912	-3652
	1892	-344	-346	-276	-539	-912	-4520	-344	-458	-276	-515	-912	-3320
	1893	-344	-436	-276	-542	-912	-4464	-344	-534	-276	-539	-912	-3652
	1894	-344	-530	-276	-545	-912	-4656	-344	-474	-276	-549	-912	-3326
	1895	-344	-506	-276	-532	-912	-4694	-344	-458	-276	-515	-912	-3320
	1896	-344	-424	-276	-558	-912	-3646	-344	-474	-276	-549	-912	-3326
	1897	-344	-372	-276	-506	-912	-3402	-344	-412	-276	-513	-912	-2874
	1898	-344	-356	-276	-572	-912	-3348	-344	-410	-276	-503	-912	-2704
	1899	-344	-408	-276	-576	-912	-3372	-344	-412	-276	-513	-912	-2874
	1900	-344	-400	-276	-432	-912	-2810	-344	-360	-276	-449	-912	-2238
	1901	-344	-468	-276	-418	-912	-2838	-344	-410	-276	-503	-912	-2704
	1902	-344	-440	-276	-502	-912	-2834	-344	-360	-276	-449	-912	-2238
	1903	-344	-348	-276	-380	-912	-2666	-344	-442	-276	-525	-912	-3058
	1904	-344	-364	-276	-374	-912	-2938	-344	-440	-276	-515	-912	-2888
	1905	-344	-422	-276	-434	-912	-2850	-344	-442	-276	-525	-912	-3058
	1906	-344	-366	-276	-571	-912	-2728	-344	-386	-276	-483	-912	-2392
	1907	-344	-446	-276	-585	-912	-3452	-344	-440	-276	-515	-912	-2888
	1908	-344	-544	-276	-542	-912	-3328	-344	-386	-276	-483	-912	-2392
	1909	-344	-548	-276	-619	-912	-3900	-344	-490	-276	-585	-912	-3596
	1910	-344	-652	-276	-611	-912	-3832	-344	-438	-276	-521	-912	-2960
	1911	-344	-674	-276	-611	-912	-4100	-344	-490	-276	-585	-912	-3596
	1912	-344	-638	-276	-651	-912	-4302	-344	-434	-276	-543	-912	-2930
	1913	-344	-466	-276	-595	-912	-3562	-344	-438	-276	-521	-912	-2960
	1914	-344	-392	-276	-533	-912	-3798	-344	-434	-276	-543	-912	-2930
	1915	-344	-372	-276	-525	-912	-3978	-344	-460	-276	-543	-912	-3044
	1916	-344	-418	-276	-519	-912	-3422	-344	-410	-276	-489	-912	-2578
	1917	-344	-510	-276	-503	-912	-3382	-344	-460	-276	-543	-912	-3044
	1918	-344	-574	-276	-519	-912	-3082	-344	-406	-276	-511	-912	-2548
	1919	-344	-470	-276	-506	-912	-3424	-344	-410	-276	-489	-912	-2578
	1920	-344	-406	-276	-452	-912	-3484	-344	-406	-276	-511	-912	-2548
	1921	-344	-406	-276	-446	-912	-3224	-344	-228	-276	-330	-912	-1230
	1922	-344	-342	-276	-472	-912	-3580	-344	-286	-276	-384	-912	-1532
	1923	-344	-366	-276	-437	-912	-3632	-344	-228	-276	-330	-912	-1230
	1924	-344	-370	-276	-433	-912	-3608	-344	-314	-276	-368	-912	-1640
	1925	-344	-418	-276	-413	-912	-3362	-344	-286	-276	-384	-912	-1532
	1926	-344	-408	-276	-425	-912	-3298	-344	-314	-276	-368	-912	-1640
	1927	-344	-388	-276	-431	-912	-3130	-344	-220	-276	-346	-912	-1450
	1928	-344	-352	-276	-418	-912	-2260	-344	-278	-276	-400	-912	-1752
	1929	-344	-364	-276	-390	-912	-2728	-344	-220	-276	-346	-912	-1450
	1930	-344	-384	-276	-396	-912	-2234	-344	-334	-276	-376	-912	-1888
	1931	-344	-384	-276	-400	-912	-2998	-344	-278	-276	-400	-912	-1752
	1932	-344	-376	-276	-500	-912	-3074	-344	-334	-276	-376	-912	-1888
	1933	-344	-360	-276	-500	-912	-2644	-344	-216	-276	-362	-912	-1430
	1934	-344	-336	-276	-532	-912	-3524	-344	-302	-276	-400	-912	-1840
	1935	-344	-316	-276	-522	-912	-3604	-344	-216	-276	-362	-912	-1430
	1936	-344	-372	-276	-442	-912	-3176	-344	-330	-276	-392	-912	-1868
	1937	-344	-368	-276	-428	-912	-2192	-344	-302	-276	-400	-912	-1840
	1938	-344	-338	-276	-432	-912	-2964	-344	-330	-276	-392	-912	-1868
	1939	-344	-316	-276	-458	-912	-3486	-344	-234	-276	-358	-912	-1358
	1940	-344	-268	-276	-350	-912	-3260	-344	-262	-276	-342	-912	-1466
	1941	-344	-210	-276	-352	-912	-3962	-344	-234	-276	-358	-912	-1358
	1942	-344	-210	-276	-315	-912	-3398	-344	-290	-276	-334	-912	-1494
	1943	-344	-286	-276	-329	-912	-3440	-344	-262	-276	-342	-912	-1466
	1944	-344	-302	-276	-397	-912	-3606	-344	-290	-276	-334	-912	-1494
	1945	-344	-270	-276	-376	-912	-3090	-344	-314	-276	-360	-912	-1542
	1946	-344	-550	-276	-364	-912	-3050	-344	-300	-276	-378	-912	-1428
	1947	-344	-610	-276	-392	-912	-3228	-344	-314	-276	-360	-912	-1542
	1948	-344	-632	-276	-296	-912	-2958	-344	-282	-276	-368	-912	-1506
	1949	-344	-508	-276	-454	-912	-2988	-344	-300	-276	-378	-912	-1428
	1950	-344	-596	-276	-448	-912	-2992	-344	-282	-276	-368	-912	-1506
	1951	-344	-592	-276	-447	-912	-3062	-344	-318	-276	-354	-912	-1520
	1952	-344	-442	-276	-547	-912	-2630	-344	-304	-276	-372	-912	-1406
	1953	-344	-526	-276	-485	-912	-3554	-344	-318	-276	-354	-912	-1520
	1954	-344	-604	-276	-441	-912	-2702	-344	-260	-276	-360	-912	-1414
	1955	-344	-640	-276	-421	-912	-1746	-344	-304	-276	-372	-912	-1406
	1956	-344	-592	-276	-418	-912	-1438	-344	-260	-276	-360	-912	-1414
	1957	-344	-592	-276	-354	-912	-1354	-344	-334	-276	-372	-912	-1602
	1958	-344	-492	-276	-324	-912	-1390	-344	-302	-276	-380	-912	-1566
	1959	-344	-410	-276	-392	-912	-1966	-344	-334	-276	-372	-912	-1602
	1960	-344	-406	-276	-394	-912	-1662	-344	-276	-276	-378	-912	-1496
	1961	-344	-354	-276	-386	-912	-1570	-344	-302	-276	-380	-912	-1566
	1962	-344	-338	-276	-298	-912	-1604	-344	-276	-276	-378	-912	-1496
	1963	-344	-280	-276	-352	-912	-1976	-344	-320	-276	-376	-912	-1458
	1964	-344	-328	-276	-348	-912	-1844	-344	-302	-276	-366	-912	-1536
	1965	-344	-316	-276	-354	-912	-2316	-344	-320	-276	-376	-912	-1458
	1966	-344	-324	-276	-396	-912	-2728	-344	-276	-276	-364	-912	-1466
	1967	-344	-316	-276	-448	-912	-3526	-344	-302	-276	-366	-912	-1536
	1968	-344	-372	-276	-428	-912	-3104	-344	-276	-276	-364	-912	-1466
	1969	-344	-392	-276	-420	-912	-2636	-344	-326	-276	-448	-912	-2560
	1970	-344	-380	-276	-444	-912	-3180	-344	-408	-276	-498	-912	-3114
	1971	-344	-388	-276	-410	-912	-4558	-344	-326	-276	-448	-912	-2560
	1972	-344	-380	-276	-387	-912	-2346	-344	-378	-276	-456	-912	-2736
	1973	-344	-480	-276	-356	-912	-3442	-344	-408	-276	-498	-912	-3114
	1974	-344	-532	-276	-336	-912	-2960	-344	-378	-276	-456	-912	-2736
	1975	-344	-584	-276	-352	-912	-2214	-344	-314	-276	-436	-912	-2536
	1976	-344	-502	-276	-369	-912	-2036	-344	-396	-276	-486	-912	-3090
	1977	-344	-500	-276	-465	-912	-1972	-344	-314	-276	-436	-912	-2536
	1978	-344	-390	-276	-463	-912	-1884	-344	-398	-276	-496	-912	-3220
	1979	-344	-366	-276	-475	-912	-1688	-344	-396	-276	-486	-912	-3090
	1980	-344	-374	-276	-487	-912	-1476	-344	-398	-276	-496	-912	-3220
	1981	-344	-442	-276	-541	-912	-1544	-344	-358	-276	-484	-912	-2978
	1982	-344	-354	-276	-517	-912	-1370	-344	-410	-276	-492	-912	-3154
	1983	-344	-366	-276	-574	-912	-2710	-344	-358	-276	-484	-912	-2978
	1984	-344	-394	-276	-564	-912	-2762	-344	-442	-276	-544	-912	-3662
	1985	-344	-422	-276	-544	-912	-3972	-344	-410	-276	-492	-912	-3154
	1986	-344	-398	-276	-516	-912	-3012	-344	-442	-276	-544	-912	-3662
	1987	-344	-358	-276	-594	-912	-2730	-344	-348	-276	-450	-912	-2794
	1988	-344	-392	-276	-640	-912	-2604	-344	-318	-276	-408	-912	-2416
	1989	-344	-380	-276	-632	-912	-2276	-344	-348	-276	-450	-912	-2794
[truncated: 998,011+ more rows]

## Sheet: (3)Random-1Mx100
	Table S3. The FSSs of the alternative genetic codes
	(3) The FSSs of the random genetic codes
	100 Samples, each contain one million random genetic codes
Matrix	PAM250		Blossum62		Gonnet250
	Average	Rank	Average	Rank	Average	Rank
Natural	-344		-276		-912		Transpose=>	Matrix	PAM250		Blossum62		Gonnet250
Average	-504.876	132587	-450.529	19752.5	-2872.95	29447.3			Average	Rank	Average	Rank	Average	Rank
Percent		0.132587		0.0197525		0.0294473		Natural	-344		-276		-912
STDEV	0.541583	1011.17	0.269479	295.166	4.15817	398.716		Average	-504.876	132587	-450.529	19752.5	-2872.95	29447.3
Max	-503.545	135593	-449.936	20507	-2863.86	30443		Percent		0.132587		0.0197525		0.0294473
Min	-506.026	130341	-451.36	19140	-2883.59	28630		STDEV	0.541583	1011.17	0.269479	295.166	4.15817	398.716
1	-504.964	131281	-450.397	19449	-2873.37	29249		Max	-503.545	135593	-449.936	20507	-2863.86	30443
2	-504.569	132503	-450.941	19829	-2875.17	28961		Min	-506.026	130341	-451.36	19140	-2883.59	28630
3	-503.988	134915	-450.51	19745	-2872.7	29377
4	-504.91	132229	-450.341	19860	-2871.23	29256		Matrix		Natural	Average	Percent	STDEV	Max	Min
5	-505.5	131457	-450.584	19854	-2871.37	29278		PAM250	Average	-344	-504.876		0.541583	-503.545	-506.026
6	-505.538	131133	-450.674	19963	-2878.42	28958			Rank		132587	0.132587	1011.17	135593	130341
7	-505.186	131480	-450.733	19406	-2875.89	28674		Blossum62	Average	-276	-450.529		0.269479	-449.936	-451.36
8	-503.965	134325	-450.14	19753	-2870.92	29152			Rank		19752.5	0.0197525	295.166	20507	19140
9	-504.991	132883	-450.708	19307	-2871.99	29456		Gonnet250	Average	-912	-2872.95		4.15817	-2863.86	-2883.59
10	-505.611	131834	-450.708	19299	-2877.26	29030			Rank		29447.3	0.0294473	398.716	30443	28630
11	-505.576	130750	-450.57	19475	-2875.16	29012
12	-504.616	132826	-450.883	19372	-2876.44	29273			FSS					Rank
13	-505.649	131756	-450.707	19747	-2868.99	29893		Matrix	Natural	Average	STDEV	Max	Min	Average	Percent	STDEV	Max	Min
14	-505.099	132277	-450.404	19857	-2875.75	29331		PAM250	-344	-504.876	0.541583	-503.545	-506.026	132587	0.132587	1011.17	135593	130341
15	-504.53	132657	-450.545	19846	-2871.93	29728		Blossum62	-276	-450.529	0.269479	-449.936	-451.36	19752.5	0.0197525	295.166	20507	19140
16	-504.658	132905	-450.234	20018	-2873.67	29397		Gonnet250	-912	-2872.95	4.15817	-2863.86	-2883.59	29447.3	0.0294473	398.716	30443	28630
17	-504.745	133688	-450.36	19886	-2869.41	29308
18	-504.302	133055	-450.321	20507	-2877.58	29417
19	-504.999	131477	-450.855	19528	-2877.97	29097
20	-504.857	132129	-450.425	19880	-2869.95	29229
21	-504.896	132944	-450.349	19891	-2875.44	28742
22	-505.906	130820	-451.113	19276	-2872.42	30208
23	-504.891	132636	-450.283	19949	-2881.21	28832
24	-505.049	132380	-450.472	20128	-2870.28	29576
25	-504.86	132797	-450.559	19605	-2875.92	29693
26	-504.885	132512	-450.882	19820	-2874.36	29917
27	-505.758	131925	-450.776	19425	-2873.63	29133
28	-505.109	132759	-450.689	19580	-2866.95	29935
29	-504.233	132820	-450.141	20232	-2865.36	29437
30	-504.315	133041	-450.485	19531	-2876.2	29539
31	-504.596	132727	-450.424	19817	-2875.46	29548
32	-506.026	131298	-450.483	20216	-2871.18	29947
33	-505.385	131197	-450.749	19946	-2877.61	29616
34	-504.479	132799	-450.16	20058	-2875.64	28696
35	-505.352	132343	-450.412	19654	-2867.32	29347
36	-504.334	132750	-450.184	19947	-2867.56	29558
37	-505.365	132174	-450.767	19664	-2873.6	29296
38	-504.775	133377	-450.839	19317	-2879.54	28811
39	-504.897	132776	-450.334	20045	-2877.74	29005
40	-504.522	132205	-450.925	19517	-2873.17	29618
41	-505.963	131538	-450.604	20052	-2870.62	29681
42	-505.703	131703	-450.304	19637	-2871.7	30223
43	-504.71	133632	-450.293	20043	-2870.43	30061
44	-504.765	132953	-450.416	20078	-2881.87	28779
45	-504.895	132386	-450.54	19569	-2871.37	29229
46	-504.726	132148	-450.175	20067	-2865.79	30082
47	-504.734	132729	-450.281	20201	-2873.9	29397
48	-505.458	131912	-450.299	20044	-2875.57	28630
49	-504.134	133713	-449.941	19991	-2875.71	29079
50	-504.347	134082	-450.329	20252	-2867.71	29696
51	-505.28	132687	-450.674	19328	-2874.29	29174
52	-504.765	133377	-451.016	19320	-2867.04	29728
53	-504.513	133205	-450.315	19772	-2874.69	29517
54	-504.934	133391	-450.417	19441	-2867.67	29821
55	-505.555	131997	-450.443	20130	-2863.91	29745
56	-504.599	133597	-450.018	20314	-2873.26	29475
57	-505.863	130577	-450.152	19993	-2868.43	29684
58	-504.585	133531	-450.71	19613	-2874.59	29789
59	-503.553	135593	-450.643	20251	-2870.28	29552
60	-504.772	133398	-449.936	20284	-2873.01	29655
61	-505.643	130341	-450.38	19783	-2870.28	29607
62	-505.28	133162	-450.704	19140	-2868.31	29699
63	-505.197	132302	-450.655	19404	-2872.66	30016
64	-505.424	130990	-450.771	19688	-2879.11	29403
65	-505.359	131218	-450.45	19912	-2872.4	29785
66	-504.492	132554	-450.232	19957	-2878.6	29208
67	-505.059	132061	-451.116	19416	-2872.36	29426
68	-505.08	131673	-450.615	19547	-2870.31	29622
69	-504.294	132588	-450.477	19706	-2869.52	29551
70	-504.397	134105	-450.63	19545	-2875.71	29295
71	-505.614	130621	-450.726	19995	-2873.12	29217
72	-503.927	132270	-450.728	19492	-2872.7	29916
73	-504.417	133566	-450.714	20002	-2870.71	29154
74	-505.018	132111	-450.415	19708	-2880.53	28850
75	-505.012	132709	-450.81	19427	-2877.26	28836
76	-505.745	131211	-450.454	19706	-2883.59	28791
77	-505.638	131514	-450.329	19942	-2871.34	28865
78	-504.458	134284	-450.183	19633	-2868.65	29716
79	-504.661	132679	-450.636	19503	-2875.18	29841
80	-504.324	133159	-450.269	20240	-2863.86	29524
81	-504.879	132569	-450.697	19933	-2872.28	29399
82	-505.149	132158	-450.858	19206	-2878.17	28669
83	-504.669	132743	-450.374	19462	-2881.21	28798
84	-505.282	131682	-451.36	19220	-2865.82	30443
85	-504.535	133932	-451.097	19672	-2875.66	29469
86	-504.773	132604	-451.046	19206	-2872.57	29463
87	-505.119	132106	-450.532	19487	-2881.36	29063
88	-505.173	133744	-450.339	20013	-2871.37	29299
89	-505.008	132082	-450.593	19739	-2872.6	29801
90	-504.967	130676	-450.597	19768	-2870.81	29713
91	-505.129	132659	-450.635	19688	-2870.12	29543
92	-504.979	133443	-450.549	19800	-2872.71	29737
93	-504.434	133520	-450.161	19417	-2867.05	30103
94	-504.273	133197	-450.644	19790	-2876.94	29476
95	-505.019	132456	-450.21	20101	-2871.05	29716
96	-503.732	133854	-450.522	19691	-2870.98	30109
97	-503.807	134383	-450.439	19688	-2870.63	29860
98	-503.545	134327	-450.149	19476	-2867.92	29926
99	-504.411	133349	-450.652	19699	-2876.02	29458
100	-503.961	134088	-450.583	19871	-2866.15	29832

## Sheet: (4)Compatible-PAM250
	Table S3. The FSSs of the alternative genetic codes
	(4) The FSSs of the compatible genetic codes (PAM250)
	Using scoring Matrix: PAM250
	Total Number of Code: 13824
	Score of the natural genetic code: -344.0
	Rank of the natural genetic code: 4273/13824
	All alternative genetic codes and their FSS Scores:
	FSS	K	N	N	K	I	I	I	M	T	T	T	T	R	S	S	R	*	Y	Y	*	L	F	F	L	S	S	S	S	*	C	C	W	Q	H	H	Q	L	L	L	L	P	P	P	P	R	R	R	R
1	-344	AAA	AAU	AAC	AAG	AUA	AUU	AUC	AUG	ACA	ACU	ACC	ACG	AGA	AGU	AGC	AGG	UAA	UAU	UAC	UAG	UUA	UUU	UUC	UUG	UCA	UCU	UCC	UCG	UGA	UGU	UGC	UGG	CAA	CAU	CAC	CAG	CUA	CUU	CUC	CUG	CCA	CCU	CCC	CCG	CGA	CGU	CGC	CGG
2	-330	AAA	AAU	AAG	AAC	AUA	AUU	AUG	AUC	ACA	ACU	ACG	ACC	AGA	AGU	AGG	AGC	UAA	UAU	UAG	UAC	UUA	UUU	UUG	UUC	UCA	UCU	UCG	UCC	UGA	UGU	UGG	UGC	CAA	CAU	CAG	CAC	CUA	CUU	CUG	CUC	CCA	CCU	CCG	CCC	CGA	CGU	CGG	CGC
3	-344	AAA	AAC	AAU	AAG	AUA	AUC	AUU	AUG	ACA	ACC	ACU	ACG	AGA	AGC	AGU	AGG	UAA	UAC	UAU	UAG	UUA	UUC	UUU	UUG	UCA	UCC	UCU	UCG	UGA	UGC	UGU	UGG	CAA	CAC	CAU	CAG	CUA	CUC	CUU	CUG	CCA	CCC	CCU	CCG	CGA	CGC	CGU	CGG
4	-320	AAA	AAC	AAG	AAU	AUA	AUC	AUG	AUU	ACA	ACC	ACG	ACU	AGA	AGC	AGG	AGU	UAA	UAC	UAG	UAU	UUA	UUC	UUG	UUU	UCA	UCC	UCG	UCU	UGA	UGC	UGG	UGU	CAA	CAC	CAG	CAU	CUA	CUC	CUG	CUU	CCA	CCC	CCG	CCU	CGA	CGC	CGG	CGU
5	-330	AAA	AAG	AAU	AAC	AUA	AUG	AUU	AUC	ACA	ACG	ACU	ACC	AGA	AGG	AGU	AGC	UAA	UAG	UAU	UAC	UUA	UUG	UUU	UUC	UCA	UCG	UCU	UCC	UGA	UGG	UGU	UGC	CAA	CAG	CAU	CAC	CUA	CUG	CUU	CUC	CCA	CCG	CCU	CCC	CGA	CGG	CGU	CGC
6	-320	AAA	AAG	AAC	AAU	AUA	AUG	AUC	AUU	ACA	ACG	ACC	ACU	AGA	AGG	AGC	AGU	UAA	UAG	UAC	UAU	UUA	UUG	UUC	UUU	UCA	UCG	UCC	UCU	UGA	UGG	UGC	UGU	CAA	CAG	CAC	CAU	CUA	CUG	CUC	CUU	CCA	CCG	CCC	CCU	CGA	CGG	CGC	CGU
7	-362	AAU	AAA	AAC	AAG	AUU	AUA	AUC	AUG	ACU	ACA	ACC	ACG	AGU	AGA	AGC	AGG	UAU	UAA	UAC	UAG	UUU	UUA	UUC	UUG	UCU	UCA	UCC	UCG	UGU	UGA	UGC	UGG	CAU	CAA	CAC	CAG	CUU	CUA	CUC	CUG	CCU	CCA	CCC	CCG	CGU	CGA	CGC	CGG
8	-348	AAU	AAA	AAG	AAC	AUU	AUA	AUG	AUC	ACU	ACA	ACG	ACC	AGU	AGA	AGG	AGC	UAU	UAA	UAG	UAC	UUU	UUA	UUG	UUC	UCU	UCA	UCG	UCC	UGU	UGA	UGG	UGC	CAU	CAA	CAG	CAC	CUU	CUA	CUG	CUC	CCU	CCA	CCG	CCC	CGU	CGA	CGG	CGC
9	-362	AAU	AAC	AAA	AAG	AUU	AUC	AUA	AUG	ACU	ACC	ACA	ACG	AGU	AGC	AGA	AGG	UAU	UAC	UAA	UAG	UUU	UUC	UUA	UUG	UCU	UCC	UCA	UCG	UGU	UGC	UGA	UGG	CAU	CAC	CAA	CAG	CUU	CUC	CUA	CUG	CCU	CCC	CCA	CCG	CGU	CGC	CGA	CGG
10	-336	AAU	AAC	AAG	AAA	AUU	AUC	AUG	AUA	ACU	ACC	ACG	ACA	AGU	AGC	AGG	AGA	UAU	UAC	UAG	UAA	UUU	UUC	UUG	UUA	UCU	UCC	UCG	UCA	UGU	UGC	UGG	UGA	CAU	CAC	CAG	CAA	CUU	CUC	CUG	CUA	CCU	CCC	CCG	CCA	CGU	CGC	CGG	CGA
11	-348	AAU	AAG	AAA	AAC	AUU	AUG	AUA	AUC	ACU	ACG	ACA	ACC	AGU	AGG	AGA	AGC	UAU	UAG	UAA	UAC	UUU	UUG	UUA	UUC	UCU	UCG	UCA	UCC	UGU	UGG	UGA	UGC	CAU	CAG	CAA	CAC	CUU	CUG	CUA	CUC	CCU	CCG	CCA	CCC	CGU	CGG	CGA	CGC
12	-336	AAU	AAG	AAC	AAA	AUU	AUG	AUC	AUA	ACU	ACG	ACC	ACA	AGU	AGG	AGC	AGA	UAU	UAG	UAC	UAA	UUU	UUG	UUC	UUA	UCU	UCG	UCC	UCA	UGU	UGG	UGC	UGA	CAU	CAG	CAC	CAA	CUU	CUG	CUC	CUA	CCU	CCG	CCC	CCA	CGU	CGG	CGC	CGA
13	-360	AAC	AAA	AAU	AAG	AUC	AUA	AUU	AUG	ACC	ACA	ACU	ACG	AGC	AGA	AGU	AGG	UAC	UAA	UAU	UAG	UUC	UUA	UUU	UUG	UCC	UCA	UCU	UCG	UGC	UGA	UGU	UGG	CAC	CAA	CAU	CAG	CUC	CUA	CUU	CUG	CCC	CCA	CCU	CCG	CGC	CGA	CGU	CGG
14	-336	AAC	AAA	AAG	AAU	AUC	AUA	AUG	AUU	ACC	ACA	ACG	ACU	AGC	AGA	AGG	AGU	UAC	UAA	UAG	UAU	UUC	UUA	UUG	UUU	UCC	UCA	UCG	UCU	UGC	UGA	UGG	UGU	CAC	CAA	CAG	CAU	CUC	CUA	CUG	CUU	CCC	CCA	CCG	CCU	CGC	CGA	CGG	CGU
15	-360	AAC	AAU	AAA	AAG	AUC	AUU	AUA	AUG	ACC	ACU	ACA	ACG	AGC	AGU	AGA	AGG	UAC	UAU	UAA	UAG	UUC	UUU	UUA	UUG	UCC	UCU	UCA	UCG	UGC	UGU	UGA	UGG	CAC	CAU	CAA	CAG	CUC	CUU	CUA	CUG	CCC	CCU	CCA	CCG	CGC	CGU	CGA	CGG
16	-334	AAC	AAU	AAG	AAA	AUC	AUU	AUG	AUA	ACC	ACU	ACG	ACA	AGC	AGU	AGG	AGA	UAC	UAU	UAG	UAA	UUC	UUU	UUG	UUA	UCC	UCU	UCG	UCA	UGC	UGU	UGG	UGA	CAC	CAU	CAG	CAA	CUC	CUU	CUG	CUA	CCC	CCU	CCG	CCA	CGC	CGU	CGG	CGA
17	-336	AAC	AAG	AAA	AAU	AUC	AUG	AUA	AUU	ACC	ACG	ACA	ACU	AGC	AGG	AGA	AGU	UAC	UAG	UAA	UAU	UUC	UUG	UUA	UUU	UCC	UCG	UCA	UCU	UGC	UGG	UGA	UGU	CAC	CAG	CAA	CAU	CUC	CUG	CUA	CUU	CCC	CCG	CCA	CCU	CGC	CGG	CGA	CGU
18	-334	AAC	AAG	AAU	AAA	AUC	AUG	AUU	AUA	ACC	ACG	ACU	ACA	AGC	AGG	AGU	AGA	UAC	UAG	UAU	UAA	UUC	UUG	UUU	UUA	UCC	UCG	UCU	UCA	UGC	UGG	UGU	UGA	CAC	CAG	CAU	CAA	CUC	CUG	CUU	CUA	CCC	CCG	CCU	CCA	CGC	CGG	CGU	CGA
19	-350	AAG	AAA	AAU	AAC	AUG	AUA	AUU	AUC	ACG	ACA	ACU	ACC	AGG	AGA	AGU	AGC	UAG	UAA	UAU	UAC	UUG	UUA	UUU	UUC	UCG	UCA	UCU	UCC	UGG	UGA	UGU	UGC	CAG	CAA	CAU	CAC	CUG	CUA	CUU	CUC	CCG	CCA	CCU	CCC	CGG	CGA	CGU	CGC
20	-340	AAG	AAA	AAC	AAU	AUG	AUA	AUC	AUU	ACG	ACA	ACC	ACU	AGG	AGA	AGC	AGU	UAG	UAA	UAC	UAU	UUG	UUA	UUC	UUU	UCG	UCA	UCC	UCU	UGG	UGA	UGC	UGU	CAG	CAA	CAC	CAU	CUG	CUA	CUC	CUU	CCG	CCA	CCC	CCU	CGG	CGA	CGC	CGU
21	-350	AAG	AAU	AAA	AAC	AUG	AUU	AUA	AUC	ACG	ACU	ACA	ACC	AGG	AGU	AGA	AGC	UAG	UAU	UAA	UAC	UUG	UUU	UUA	UUC	UCG	UCU	UCA	UCC	UGG	UGU	UGA	UGC	CAG	CAU	CAA	CAC	CUG	CUU	CUA	CUC	CCG	CCU	CCA	CCC	CGG	CGU	CGA	CGC
22	-338	AAG	AAU	AAC	AAA	AUG	AUU	AUC	AUA	ACG	ACU	ACC	ACA	AGG	AGU	AGC	AGA	UAG	UAU	UAC	UAA	UUG	UUU	UUC	UUA	UCG	UCU	UCC	UCA	UGG	UGU	UGC	UGA	CAG	CAU	CAC	CAA	CUG	CUU	CUC	CUA	CCG	CCU	CCC	CCA	CGG	CGU	CGC	CGA
23	-340	AAG	AAC	AAA	AAU	AUG	AUC	AUA	AUU	ACG	ACC	ACA	ACU	AGG	AGC	AGA	AGU	UAG	UAC	UAA	UAU	UUG	UUC	UUA	UUU	UCG	UCC	UCA	UCU	UGG	UGC	UGA	UGU	CAG	CAC	CAA	CAU	CUG	CUC	CUA	CUU	CCG	CCC	CCA	CCU	CGG	CGC	CGA	CGU
24	-338	AAG	AAC	AAU	AAA	AUG	AUC	AUU	AUA	ACG	ACC	ACU	ACA	AGG	AGC	AGU	AGA	UAG	UAC	UAU	UAA	UUG	UUC	UUU	UUA	UCG	UCC	UCU	UCA	UGG	UGC	UGU	UGA	CAG	CAC	CAU	CAA	CUG	CUC	CUU	CUA	CCG	CCC	CCU	CCA	CGG	CGC	CGU	CGA
25	-294	AAA	AAU	AAC	AAG	AUA	AUU	AUC	AUG	AGA	AGU	AGC	AGG	ACA	ACU	ACC	ACG	UAA	UAU	UAC	UAG	UUA	UUU	UUC	UUG	UGA	UGU	UGC	UGG	UCA	UCU	UCC	UCG	CAA	CAU	CAC	CAG	CUA	CUU	CUC	CUG	CGA	CGU	CGC	CGG	CCA	CCU	CCC	CCG
26	-172	AAA	AAU	AAG	AAC	AUA	AUU	AUG	AUC	AGA	AGU	AGG	AGC	ACA	ACU	ACG	ACC	UAA	UAU	UAG	UAC	UUA	UUU	UUG	UUC	UGA	UGU	UGG	UGC	UCA	UCU	UCG	UCC	CAA	CAU	CAG	CAC	CUA	CUU	CUG	CUC	CGA	CGU	CGG	CGC	CCA	CCU	CCG	CCC
27	-294	AAA	AAC	AAU	AAG	AUA	AUC	AUU	AUG	AGA	AGC	AGU	AGG	ACA	ACC	ACU	ACG	UAA	UAC	UAU	UAG	UUA	UUC	UUU	UUG	UGA	UGC	UGU	UGG	UCA	UCC	UCU	UCG	CAA	CAC	CAU	CAG	CUA	CUC	CUU	CUG	CGA	CGC	CGU	CGG	CCA	CCC	CCU	CCG
28	-236	AAA	AAC	AAG	AAU	AUA	AUC	AUG	AUU	AGA	AGC	AGG	AGU	ACA	ACC	ACG	ACU	UAA	UAC	UAG	UAU	UUA	UUC	UUG	UUU	UGA	UGC	UGG	UGU	UCA	UCC	UCG	UCU	CAA	CAC	CAG	CAU	CUA	CUC	CUG	CUU	CGA	CGC	CGG	CGU	CCA	CCC	CCG	CCU
29	-172	AAA	AAG	AAU	AAC	AUA	AUG	AUU	AUC	AGA	AGG	AGU	AGC	ACA	ACG	ACU	ACC	UAA	UAG	UAU	UAC	UUA	UUG	UUU	UUC	UGA	UGG	UGU	UGC	UCA	UCG	UCU	UCC	CAA	CAG	CAU	CAC	CUA	CUG	CUU	CUC	CGA	CGG	CGU	CGC	CCA	CCG	CCU	CCC
30	-236	AAA	AAG	AAC	AAU	AUA	AUG	AUC	AUU	AGA	AGG	AGC	AGU	ACA	ACG	ACC	ACU	UAA	UAG	UAC	UAU	UUA	UUG	UUC	UUU	UGA	UGG	UGC	UGU	UCA	UCG	UCC	UCU	CAA	CAG	CAC	CAU	CUA	CUG	CUC	CUU	CGA	CGG	CGC	CGU	CCA	CCG	CCC	CCU
31	-292	AAU	AAA	AAC	AAG	AUU	AUA	AUC	AUG	AGU	AGA	AGC	AGG	ACU	ACA	ACC	ACG	UAU	UAA	UAC	UAG	UUU	UUA	UUC	UUG	UGU	UGA	UGC	UGG	UCU	UCA	UCC	UCG	CAU	CAA	CAC	CAG	CUU	CUA	CUC	CUG	CGU	CGA	CGC	CGG	CCU	CCA	CCC	CCG
32	-170	AAU	AAA	AAG	AAC	AUU	AUA	AUG	AUC	AGU	AGA	AGG	AGC	ACU	ACA	ACG	ACC	UAU	UAA	UAG	UAC	UUU	UUA	UUG	UUC	UGU	UGA	UGG	UGC	UCU	UCA	UCG	UCC	CAU	CAA	CAG	CAC	CUU	CUA	CUG	CUC	CGU	CGA	CGG	CGC	CCU	CCA	CCG	CCC
33	-292	AAU	AAC	AAA	AAG	AUU	AUC	AUA	AUG	AGU	AGC	AGA	AGG	ACU	ACC	ACA	ACG	UAU	UAC	UAA	UAG	UUU	UUC	UUA	UUG	UGU	UGC	UGA	UGG	UCU	UCC	UCA	UCG	CAU	CAC	CAA	CAG	CUU	CUC	CUA	CUG	CGU	CGC	CGA	CGG	CCU	CCC	CCA	CCG
34	-260	AAU	AAC	AAG	AAA	AUU	AUC	AUG	AUA	AGU	AGC	AGG	AGA	ACU	ACC	ACG	ACA	UAU	UAC	UAG	UAA	UUU	UUC	UUG	UUA	UGU	UGC	UGG	UGA	UCU	UCC	UCG	UCA	CAU	CAC	CAG	CAA	CUU	CUC	CUG	CUA	CGU	CGC	CGG	CGA	CCU	CCC	CCG	CCA
35	-170	AAU	AAG	AAA	AAC	AUU	AUG	AUA	AUC	AGU	AGG	AGA	AGC	ACU	ACG	ACA	ACC	UAU	UAG	UAA	UAC	UUU	UUG	UUA	UUC	UGU	UGG	UGA	UGC	UCU	UCG	UCA	UCC	CAU	CAG	CAA	CAC	CUU	CUG	CUA	CUC	CGU	CGG	CGA	CGC	CCU	CCG	CCA	CCC
36	-260	AAU	AAG	AAC	AAA	AUU	AUG	AUC	AUA	AGU	AGG	AGC	AGA	ACU	ACG	ACC	ACA	UAU	UAG	UAC	UAA	UUU	UUG	UUC	UUA	UGU	UGG	UGC	UGA	UCU	UCG	UCC	UCA	CAU	CAG	CAC	CAA	CUU	CUG	CUC	CUA	CGU	CGG	CGC	CGA	CCU	CCG	CCC	CCA
37	-246	AAC	AAA	AAU	AAG	AUC	AUA	AUU	AUG	AGC	AGA	AGU	AGG	ACC	ACA	ACU	ACG	UAC	UAA	UAU	UAG	UUC	UUA	UUU	UUG	UGC	UGA	UGU	UGG	UCC	UCA	UCU	UCG	CAC	CAA	CAU	CAG	CUC	CUA	CUU	CUG	CGC	CGA	CGU	CGG	CCC	CCA	CCU	CCG
38	-188	AAC	AAA	AAG	AAU	AUC	AUA	AUG	AUU	AGC	AGA	AGG	AGU	ACC	ACA	ACG	ACU	UAC	UAA	UAG	UAU	UUC	UUA	UUG	UUU	UGC	UGA	UGG	UGU	UCC	UCA	UCG	UCU	CAC	CAA	CAG	CAU	CUC	CUA	CUG	CUU	CGC	CGA	CGG	CGU	CCC	CCA	CCG	CCU
39	-246	AAC	AAU	AAA	AAG	AUC	AUU	AUA	AUG	AGC	AGU	AGA	AGG	ACC	ACU	ACA	ACG	UAC	UAU	UAA	UAG	UUC	UUU	UUA	UUG	UGC	UGU	UGA	UGG	UCC	UCU	UCA	UCG	CAC	CAU	CAA	CAG	CUC	CUU	CUA	CUG	CGC	CGU	CGA	CGG	CCC	CCU	CCA	CCG
40	-214	AAC	AAU	AAG	AAA	AUC	AUU	AUG	AUA	AGC	AGU	AGG	AGA	ACC	ACU	ACG	ACA	UAC	UAU	UAG	UAA	UUC	UUU	UUG	UUA	UGC	UGU	UGG	UGA	UCC	UCU	UCG	UCA	CAC	CAU	CAG	CAA	CUC	CUU	CUG	CUA	CGC	CGU	CGG	CGA	CCC	CCU	CCG	CCA
41	-188	AAC	AAG	AAA	AAU	AUC	AUG	AUA	AUU	AGC	AGG	AGA	AGU	ACC	ACG	ACA	ACU	UAC	UAG	UAA	UAU	UUC	UUG	UUA	UUU	UGC	UGG	UGA	UGU	UCC	UCG	UCA	UCU	CAC	CAG	CAA	CAU	CUC	CUG	CUA	CUU	CGC	CGG	CGA	CGU	CCC	CCG	CCA	CCU
42	-214	AAC	AAG	AAU	AAA	AUC	AUG	AUU	AUA	AGC	AGG	AGU	AGA	ACC	ACG	ACU	ACA	UAC	UAG	UAU	UAA	UUC	UUG	UUU	UUA	UGC	UGG	UGU	UGA	UCC	UCG	UCU	UCA	CAC	CAG	CAU	CAA	CUC	CUG	CUU	CUA	CGC	CGG	CGU	CGA	CCC	CCG	CCU	CCA
43	-184	AAG	AAA	AAU	AAC	AUG	AUA	AUU	AUC	AGG	AGA	AGU	AGC	ACG	ACA	ACU	ACC	UAG	UAA	UAU	UAC	UUG	UUA	UUU	UUC	UGG	UGA	UGU	UGC	UCG	UCA	UCU	UCC	CAG	CAA	CAU	CAC	CUG	CUA	CUU	CUC	CGG	CGA	CGU	CGC	CCG	CCA	CCU	CCC
44	-248	AAG	AAA	AAC	AAU	AUG	AUA	AUC	AUU	AGG	AGA	AGC	AGU	ACG	ACA	ACC	ACU	UAG	UAA	UAC	UAU	UUG	UUA	UUC	UUU	UGG	UGA	UGC	UGU	UCG	UCA	UCC	UCU	CAG	CAA	CAC	CAU	CUG	CUA	CUC	CUU	CGG	CGA	CGC	CGU	CCG	CCA	CCC	CCU
45	-184	AAG	AAU	AAA	AAC	AUG	AUU	AUA	AUC	AGG	AGU	AGA	AGC	ACG	ACU	ACA	ACC	UAG	UAU	UAA	UAC	UUG	UUU	UUA	UUC	UGG	UGU	UGA	UGC	UCG	UCU	UCA	UCC	CAG	CAU	CAA	CAC	CUG	CUU	CUA	CUC	CGG	CGU	CGA	CGC	CCG	CCU	CCA	CCC
46	-274	AAG	AAU	AAC	AAA	AUG	AUU	AUC	AUA	AGG	AGU	AGC	AGA	ACG	ACU	ACC	ACA	UAG	UAU	UAC	UAA	UUG	UUU	UUC	UUA	UGG	UGU	UGC	UGA	UCG	UCU	UCC	UCA	CAG	CAU	CAC	CAA	CUG	CUU	CUC	CUA	CGG	CGU	CGC	CGA	CCG	CCU	CCC	CCA
47	-248	AAG	AAC	AAA	AAU	AUG	AUC	AUA	AUU	AGG	AGC	AGA	AGU	ACG	ACC	ACA	ACU	UAG	UAC	UAA	UAU	UUG	UUC	UUA	UUU	UGG	UGC	UGA	UGU	UCG	UCC	UCA	UCU	CAG	CAC	CAA	CAU	CUG	CUC	CUA	CUU	CGG	CGC	CGA	CGU	CCG	CCC	CCA	CCU
48	-274	AAG	AAC	AAU	AAA	AUG	AUC	AUU	AUA	AGG	AGC	AGU	AGA	ACG	ACC	ACU	ACA	UAG	UAC	UAU	UAA	UUG	UUC	UUU	UUA	UGG	UGC	UGU	UGA	UCG	UCC	UCU	UCA	CAG	CAC	CAU	CAA	CUG	CUC	CUU	CUA	CGG	CGC	CGU	CGA	CCG	CCC	CCU	CCA
49	-494	AAA	AAU	AAC	AAG	ACA	ACU	ACC	ACG	AUA	AUU	AUC	AUG	AGA	AGU	AGC	AGG	UAA	UAU	UAC	UAG	UCA	UCU	UCC	UCG	UUA	UUU	UUC	UUG	UGA	UGU	UGC	UGG	CAA	CAU	CAC	CAG	CCA	CCU	CCC	CCG	CUA	CUU	CUC	CUG	CGA	CGU	CGC	CGG
50	-460	AAA	AAU	AAG	AAC	ACA	ACU	ACG	ACC	AUA	AUU	AUG	AUC	AGA	AGU	AGG	AGC	UAA	UAU	UAG	UAC	UCA	UCU	UCG	UCC	UUA	UUU	UUG	UUC	UGA	UGU	UGG	UGC	CAA	CAU	CAG	CAC	CCA	CCU	CCG	CCC	CUA	CUU	CUG	CUC	CGA	CGU	CGG	CGC
51	-494	AAA	AAC	AAU	AAG	ACA	ACC	ACU	ACG	AUA	AUC	AUU	AUG	AGA	AGC	AGU	AGG	UAA	UAC	UAU	UAG	UCA	UCC	UCU	UCG	UUA	UUC	UUU	UUG	UGA	UGC	UGU	UGG	CAA	CAC	CAU	CAG	CCA	CCC	CCU	CCG	CUA	CUC	CUU	CUG	CGA	CGC	CGU	CGG
52	-502	AAA	AAC	AAG	AAU	ACA	ACC	ACG	ACU	AUA	AUC	AUG	AUU	AGA	AGC	AGG	AGU	UAA	UAC	UAG	UAU	UCA	UCC	UCG	UCU	UUA	UUC	UUG	UUU	UGA	UGC	UGG	UGU	CAA	CAC	CAG	CAU	CCA	CCC	CCG	CCU	CUA	CUC	CUG	CUU	CGA	CGC	CGG	CGU
53	-460	AAA	AAG	AAU	AAC	ACA	ACG	ACU	ACC	AUA	AUG	AUU	AUC	AGA	AGG	AGU	AGC	UAA	UAG	UAU	UAC	UCA	UCG	UCU	UCC	UUA	UUG	UUU	UUC	UGA	UGG	UGU	UGC	CAA	CAG	CAU	CAC	CCA	CCG	CCU	CCC	CUA	CUG	CUU	CUC	CGA	CGG	CGU	CGC
54	-502	AAA	AAG	AAC	AAU	ACA	ACG	ACC	ACU	AUA	AUG	AUC	AUU	AGA	AGG	AGC	AGU	UAA	UAG	UAC	UAU	UCA	UCG	UCC	UCU	UUA	UUG	UUC	UUU	UGA	UGG	UGC	UGU	CAA	CAG	CAC	CAU	CCA	CCG	CCC	CCU	CUA	CUG	CUC	CUU	CGA	CGG	CGC	CGU
55	-538	AAU	AAA	AAC	AAG	ACU	ACA	ACC	ACG	AUU	AUA	AUC	AUG	AGU	AGA	AGC	AGG	UAU	UAA	UAC	UAG	UCU	UCA	UCC	UCG	UUU	UUA	UUC	UUG	UGU	UGA	UGC	UGG	CAU	CAA	CAC	CAG	CCU	CCA	CCC	CCG	CUU	CUA	CUC	CUG	CGU	CGA	CGC	CGG
56	-504	AAU	AAA	AAG	AAC	ACU	ACA	ACG	ACC	AUU	AUA	AUG	AUC	AGU	AGA	AGG	AGC	UAU	UAA	UAG	UAC	UCU	UCA	UCG	UCC	UUU	UUA	UUG	UUC	UGU	UGA	UGG	UGC	CAU	CAA	CAG	CAC	CCU	CCA	CCG	CCC	CUU	CUA	CUG	CUC	CGU	CGA	CGG	CGC
57	-538	AAU	AAC	AAA	AAG	ACU	ACC	ACA	ACG	AUU	AUC	AUA	AUG	AGU	AGC	AGA	AGG	UAU	UAC	UAA	UAG	UCU	UCC	UCA	UCG	UUU	UUC	UUA	UUG	UGU	UGC	UGA	UGG	CAU	CAC	CAA	CAG	CCU	CCC	CCA	CCG	CUU	CUC	CUA	CUG	CGU	CGC	CGA	CGG
58	-506	AAU	AAC	AAG	AAA	ACU	ACC	ACG	ACA	AUU	AUC	AUG	AUA	AGU	AGC	AGG	AGA	UAU	UAC	UAG	UAA	UCU	UCC	UCG	UCA	UUU	UUC	UUG	UUA	UGU	UGC	UGG	UGA	CAU	CAC	CAG	CAA	CCU	CCC	CCG	CCA	CUU	CUC	CUG	CUA	CGU	CGC	CGG	CGA
59	-504	AAU	AAG	AAA	AAC	ACU	ACG	ACA	ACC	AUU	AUG	AUA	AUC	AGU	AGG	AGA	AGC	UAU	UAG	UAA	UAC	UCU	UCG	UCA	UCC	UUU	UUG	UUA	UUC	UGU	UGG	UGA	UGC	CAU	CAG	CAA	CAC	CCU	CCG	CCA	CCC	CUU	CUG	CUA	CUC	CGU	CGG	CGA	CGC
60	-506	AAU	AAG	AAC	AAA	ACU	ACG	ACC	ACA	AUU	AUG	AUC	AUA	AGU	AGG	AGC	AGA	UAU	UAG	UAC	UAA	UCU	UCG	UCC	UCA	UUU	UUG	UUC	UUA	UGU	UGG	UGC	UGA	CAU	CAG	CAC	CAA	CCU	CCG	CCC	CCA	CUU	CUG	CUC	CUA	CGU	CGG	CGC	CGA
61	-512	AAC	AAA	AAU	AAG	ACC	ACA	ACU	ACG	AUC	AUA	AUU	AUG	AGC	AGA	AGU	AGG	UAC	UAA	UAU	UAG	UCC	UCA	UCU	UCG	UUC	UUA	UUU	UUG	UGC	UGA	UGU	UGG	CAC	CAA	CAU	CAG	CCC	CCA	CCU	CCG	CUC	CUA	CUU	CUG	CGC	CGA	CGU	CGG
62	-520	AAC	AAA	AAG	AAU	ACC	ACA	ACG	ACU	AUC	AUA	AUG	AUU	AGC	AGA	AGG	AGU	UAC	UAA	UAG	UAU	UCC	UCA	UCG	UCU	UUC	UUA	UUG	UUU	UGC	UGA	UGG	UGU	CAC	CAA	CAG	CAU	CCC	CCA	CCG	CCU	CUC	CUA	CUG	CUU	CGC	CGA	CGG	CGU
63	-512	AAC	AAU	AAA	AAG	ACC	ACU	ACA	ACG	AUC	AUU	AUA	AUG	AGC	AGU	AGA	AGG	UAC	UAU	UAA	UAG	UCC	UCU	UCA	UCG	UUC	UUU	UUA	UUG	UGC	UGU	UGA	UGG	CAC	CAU	CAA	CAG	CCC	CCU	CCA	CCG	CUC	CUU	CUA	CUG	CGC	CGU	CGA	CGG
64	-480	AAC	AAU	AAG	AAA	ACC	ACU	ACG	ACA	AUC	AUU	AUG	AUA	AGC	AGU	AGG	AGA	UAC	UAU	UAG	UAA	UCC	UCU	UCG	UCA	UUC	UUU	UUG	UUA	UGC	UGU	UGG	UGA	CAC	CAU	CAG	CAA	CCC	CCU	CCG	CCA	CUC	CUU	CUG	CUA	CGC	CGU	CGG	CGA
65	-520	AAC	AAG	AAA	AAU	ACC	ACG	ACA	ACU	AUC	AUG	AUA	AUU	AGC	AGG	AGA	AGU	UAC	UAG	UAA	UAU	UCC	UCG	UCA	UCU	UUC	UUG	UUA	UUU	UGC	UGG	UGA	UGU	CAC	CAG	CAA	CAU	CCC	CCG	CCA	CCU	CUC	CUG	CUA	CUU	CGC	CGG	CGA	CGU
66	-480	AAC	AAG	AAU	AAA	ACC	ACG	ACU	ACA	AUC	AUG	AUU	AUA	AGC	AGG	AGU	AGA	UAC	UAG	UAU	UAA	UCC	UCG	UCU	UCA	UUC	UUG	UUU	UUA	UGC	UGG	UGU	UGA	CAC	CAG	CAU	CAA	CCC	CCG	CCU	CCA	CUC	CUG	CUU	CUA	CGC	CGG	CGU	CGA
67	-504	AAG	AAA	AAU	AAC	ACG	ACA	ACU	ACC	AUG	AUA	AUU	AUC	AGG	AGA	AGU	AGC	UAG	UAA	UAU	UAC	UCG	UCA	UCU	UCC	UUG	UUA	UUU	UUC	UGG	UGA	UGU	UGC	CAG	CAA	CAU	CAC	CCG	CCA	CCU	CCC	CUG	CUA	CUU	CUC	CGG	CGA	CGU	CGC
68	-546	AAG	AAA	AAC	AAU	ACG	ACA	ACC	ACU	AUG	AUA	AUC	AUU	AGG	AGA	AGC	AGU	UAG	UAA	UAC	UAU	UCG	UCA	UCC	UCU	UUG	UUA	UUC	UUU	UGG	UGA	UGC	UGU	CAG	CAA	CAC	CAU	CCG	CCA	CCC	CCU	CUG	CUA	CUC	CUU	CGG	CGA	CGC	CGU
69	-504	AAG	AAU	AAA	AAC	ACG	ACU	ACA	ACC	AUG	AUU	AUA	AUC	AGG	AGU	AGA	AGC	UAG	UAU	UAA	UAC	UCG	UCU	UCA	UCC	UUG	UUU	UUA	UUC	UGG	UGU	UGA	UGC	CAG	CAU	CAA	CAC	CCG	CCU	CCA	CCC	CUG	CUU	CUA	CUC	CGG	CGU	CGA	CGC
70	-506	AAG	AAU	AAC	AAA	ACG	ACU	ACC	ACA	AUG	AUU	AUC	AUA	AGG	AGU	AGC	AGA	UAG	UAU	UAC	UAA	UCG	UCU	UCC	UCA	UUG	UUU	UUC	UUA	UGG	UGU	UGC	UGA	CAG	CAU	CAC	CAA	CCG	CCU	CCC	CCA	CUG	CUU	CUC	CUA	CGG	CGU	CGC	CGA
71	-546	AAG	AAC	AAA	AAU	ACG	ACC	ACA	ACU	AUG	AUC	AUA	AUU	AGG	AGC	AGA	AGU	UAG	UAC	UAA	UAU	UCG	UCC	UCA	UCU	UUG	UUC	UUA	UUU	UGG	UGC	UGA	UGU	CAG	CAC	CAA	CAU	CCG	CCC	CCA	CCU	CUG	CUC	CUA	CUU	CGG	CGC	CGA	CGU
72	-506	AAG	AAC	AAU	AAA	ACG	ACC	ACU	ACA	AUG	AUC	AUU	AUA	AGG	AGC	AGU	AGA	UAG	UAC	UAU	UAA	UCG	UCC	UCU	UCA	UUG	UUC	UUU	UUA	UGG	UGC	UGU	UGA	CAG	CAC	CAU	CAA	CCG	CCC	CCU	CCA	CUG	CUC	CUU	CUA	CGG	CGC	CGU	CGA
73	-358	AAA	AAU	AAC	AAG	ACA	ACU	ACC	ACG	AGA	AGU	AGC	AGG	AUA	AUU	AUC	AUG	UAA	UAU	UAC	UAG	UCA	UCU	UCC	UCG	UGA	UGU	UGC	UGG	UUA	UUU	UUC	UUG	CAA	CAU	CAC	CAG	CCA	CCU	CCC	CCG	CGA	CGU	CGC	CGG	CUA	CUU	CUC	CUG
74	-272	AAA	AAU	AAG	AAC	ACA	ACU	ACG	ACC	AGA	AGU	AGG	AGC	AUA	AUU	AUG	AUC	UAA	UAU	UAG	UAC	UCA	UCU	UCG	UCC	UGA	UGU	UGG	UGC	UUA	UUU	UUG	UUC	CAA	CAU	CAG	CAC	CCA	CCU	CCG	CCC	CGA	CGU	CGG	CGC	CUA	CUU	CUG	CUC
75	-358	AAA	AAC	AAU	AAG	ACA	ACC	ACU	ACG	AGA	AGC	AGU	AGG	AUA	AUC	AUU	AUG	UAA	UAC	UAU	UAG	UCA	UCC	UCU	UCG	UGA	UGC	UGU	UGG	UUA	UUC	UUU	UUG	CAA	CAC	CAU	CAG	CCA	CCC	CCU	CCG	CGA	CGC	CGU	CGG	CUA	CUC	CUU	CUG
76	-348	AAA	AAC	AAG	AAU	ACA	ACC	ACG	ACU	AGA	AGC	AGG	AGU	AUA	AUC	AUG	AUU	UAA	UAC	UAG	UAU	UCA	UCC	UCG	UCU	UGA	UGC	UGG	UGU	UUA	UUC	UUG	UUU	CAA	CAC	CAG	CAU	CCA	CCC	CCG	CCU	CGA	CGC	CGG	CGU	CUA	CUC	CUG	CUU
77	-272	AAA	AAG	AAU	AAC	ACA	ACG	ACU	ACC	AGA	AGG	AGU	AGC	AUA	AUG	AUU	AUC	UAA	UAG	UAU	UAC	UCA	UCG	UCU	UCC	UGA	UGG	UGU	UGC	UUA	UUG	UUU	UUC	CAA	CAG	CAU	CAC	CCA	CCG	CCU	CCC	CGA	CGG	CGU	CGC	CUA	CUG	CUU	CUC
78	-348	AAA	AAG	AAC	AAU	ACA	ACG	ACC	ACU	AGA	AGG	AGC	AGU	AUA	AUG	AUC	AUU	UAA	UAG	UAC	UAU	UCA	UCG	UCC	UCU	UGA	UGG	UGC	UGU	UUA	UUG	UUC	UUU	CAA	CAG	CAC	CAU	CCA	CCG	CCC	CCU	CGA	CGG	CGC	CGU	CUA	CUG	CUC	CUU
79	-398	AAU	AAA	AAC	AAG	ACU	ACA	ACC	ACG	AGU	AGA	AGC	AGG	AUU	AUA	AUC	AUG	UAU	UAA	UAC	UAG	UCU	UCA	UCC	UCG	UGU	UGA	UGC	UGG	UUU	UUA	UUC	UUG	CAU	CAA	CAC	CAG	CCU	CCA	CCC	CCG	CGU	CGA	CGC	CGG	CUU	CUA	CUC	CUG
80	-312	AAU	AAA	AAG	AAC	ACU	ACA	ACG	ACC	AGU	AGA	AGG	AGC	AUU	AUA	AUG	AUC	UAU	UAA	UAG	UAC	UCU	UCA	UCG	UCC	UGU	UGA	UGG	UGC	UUU	UUA	UUG	UUC	CAU	CAA	CAG	CAC	CCU	CCA	CCG	CCC	CGU	CGA	CGG	CGC	CUU	CUA	CUG	CUC
81	-398	AAU	AAC	AAA	AAG	ACU	ACC	ACA	ACG	AGU	AGC	AGA	AGG	AUU	AUC	AUA	AUG	UAU	UAC	UAA	UAG	UCU	UCC	UCA	UCG	UGU	UGC	UGA	UGG	UUU	UUC	UUA	UUG	CAU	CAC	CAA	CAG	CCU	CCC	CCA	CCG	CGU	CGC	CGA	CGG	CUU	CUC	CUA	CUG
82	-362	AAU	AAC	AAG	AAA	ACU	ACC	ACG	ACA	AGU	AGC	AGG	AGA	AUU	AUC	AUG	AUA	UAU	UAC	UAG	UAA	UCU	UCC	UCG	UCA	UGU	UGC	UGG	UGA	UUU	UUC	UUG	UUA	CAU	CAC	CAG	CAA	CCU	CCC	CCG	CCA	CGU	CGC	CGG	CGA	CUU	CUC	CUG	CUA
83	-312	AAU	AAG	AAA	AAC	ACU	ACG	ACA	ACC	AGU	AGG	AGA	AGC	AUU	AUG	AUA	AUC	UAU	UAG	UAA	UAC	UCU	UCG	UCA	UCC	UGU	UGG	UGA	UGC	UUU	UUG	UUA	UUC	CAU	CAG	CAA	CAC	CCU	CCG	CCA	CCC	CGU	CGG	CGA	CGC	CUU	CUG	CUA	CUC
84	-362	AAU	AAG	AAC	AAA	ACU	ACG	ACC	ACA	AGU	AGG	AGC	AGA	AUU	AUG	AUC	AUA	UAU	UAG	UAC	UAA	UCU	UCG	UCC	UCA	UGU	UGG	UGC	UGA	UUU	UUG	UUC	UUA	CAU	CAG	CAC	CAA	CCU	CCG	CCC	CCA	CGU	CGG	CGC	CGA	CUU	CUG	CUC	CUA
85	-312	AAC	AAA	AAU	AAG	ACC	ACA	ACU	ACG	AGC	AGA	AGU	AGG	AUC	AUA	AUU	AUG	UAC	UAA	UAU	UAG	UCC	UCA	UCU	UCG	UGC	UGA	UGU	UGG	UUC	UUA	UUU	UUG	CAC	CAA	CAU	CAG	CCC	CCA	CCU	CCG	CGC	CGA	CGU	CGG	CUC	CUA	CUU	CUG
86	-302	AAC	AAA	AAG	AAU	ACC	ACA	ACG	ACU	AGC	AGA	AGG	AGU	AUC	AUA	AUG	AUU	UAC	UAA	UAG	UAU	UCC	UCA	UCG	UCU	UGC	UGA	UGG	UGU	UUC	UUA	UUG	UUU	CAC	CAA	CAG	CAU	CCC	CCA	CCG	CCU	CGC	CGA	CGG	CGU	CUC	CUA	CUG	CUU
87	-312	AAC	AAU	AAA	AAG	ACC	ACU	ACA	ACG	AGC	AGU	AGA	AGG	AUC	AUU	AUA	AUG	UAC	UAU	UAA	UAG	UCC	UCU	UCA	UCG	UGC	UGU	UGA	UGG	UUC	UUU	UUA	UUG	CAC	CAU	CAA	CAG	CCC	CCU	CCA	CCG	CGC	CGU	CGA	CGG	CUC	CUU	CUA	CUG
88	-276	AAC	AAU	AAG	AAA	ACC	ACU	ACG	ACA	AGC	AGU	AGG	AGA	AUC	AUU	AUG	AUA	UAC	UAU	UAG	UAA	UCC	UCU	UCG	UCA	UGC	UGU	UGG	UGA	UUC	UUU	UUG	UUA	CAC	CAU	CAG	CAA	CCC	CCU	CCG	CCA	CGC	CGU	CGG	CGA	CUC	CUU	CUG	CUA
89	-302	AAC	AAG	AAA	AAU	ACC	ACG	ACA	ACU	AGC	AGG	AGA	AGU	AUC	AUG	AUA	AUU	UAC	UAG	UAA	UAU	UCC	UCG	UCA	UCU	UGC	UGG	UGA	UGU	UUC	UUG	UUA	UUU	CAC	CAG	CAA	CAU	CCC	CCG	CCA	CCU	CGC	CGG	CGA	CGU	CUC	CUG	CUA	CUU
90	-276	AAC	AAG	AAU	AAA	ACC	ACG	ACU	ACA	AGC	AGG	AGU	AGA	AUC	AUG	AUU	AUA	UAC	UAG	UAU	UAA	UCC	UCG	UCU	UCA	UGC	UGG	UGU	UGA	UUC	UUG	UUU	UUA	CAC	CAG	CAU	CAA	CCC	CCG	CCU	CCA	CGC	CGG	CGU	CGA	CUC	CUG	CUU	CUA
91	-288	AAG	AAA	AAU	AAC	ACG	ACA	ACU	ACC	AGG	AGA	AGU	AGC	AUG	AUA	AUU	AUC	UAG	UAA	UAU	UAC	UCG	UCA	UCU	UCC	UGG	UGA	UGU	UGC	UUG	UUA	UUU	UUC	CAG	CAA	CAU	CAC	CCG	CCA	CCU	CCC	CGG	CGA	CGU	CGC	CUG	CUA	CUU	CUC
92	-364	AAG	AAA	AAC	AAU	ACG	ACA	ACC	ACU	AGG	AGA	AGC	AGU	AUG	AUA	AUC	AUU	UAG	UAA	UAC	UAU	UCG	UCA	UCC	UCU	UGG	UGA	UGC	UGU	UUG	UUA	UUC	UUU	CAG	CAA	CAC	CAU	CCG	CCA	CCC	CCU	CGG	CGA	CGC	CGU	CUG	CUA	CUC	CUU
93	-288	AAG	AAU	AAA	AAC	ACG	ACU	ACA	ACC	AGG	AGU	AGA	AGC	AUG	AUU	AUA	AUC	UAG	UAU	UAA	UAC	UCG	UCU	UCA	UCC	UGG	UGU	UGA	UGC	UUG	UUU	UUA	UUC	CAG	CAU	CAA	CAC	CCG	CCU	CCA	CCC	CGG	CGU	CGA	CGC	CUG	CUU	CUA	CUC
94	-338	AAG	AAU	AAC	AAA	ACG	ACU	ACC	ACA	AGG	AGU	AGC	AGA	AUG	AUU	AUC	AUA	UAG	UAU	UAC	UAA	UCG	UCU	UCC	UCA	UGG	UGU	UGC	UGA	UUG	UUU	UUC	UUA	CAG	CAU	CAC	CAA	CCG	CCU	CCC	CCA	CGG	CGU	CGC	CGA	CUG	CUU	CUC	CUA
95	-364	AAG	AAC	AAA	AAU	ACG	ACC	ACA	ACU	AGG	AGC	AGA	AGU	AUG	AUC	AUA	AUU	UAG	UAC	UAA	UAU	UCG	UCC	UCA	UCU	UGG	UGC	UGA	UGU	UUG	UUC	UUA	UUU	CAG	CAC	CAA	CAU	CCG	CCC	CCA	CCU	CGG	CGC	CGA	CGU	CUG	CUC	CUA	CUU
96	-338	AAG	AAC	AAU	AAA	ACG	ACC	ACU	ACA	AGG	AGC	AGU	AGA	AUG	AUC	AUU	AUA	UAG	UAC	UAU	UAA	UCG	UCC	UCU	UCA	UGG	UGC	UGU	UGA	UUG	UUC	UUU	UUA	CAG	CAC	CAU	CAA	CCG	CCC	CCU	CCA	CGG	CGC	CGU	CGA	CUG	CUC	CUU	CUA
97	-540	AAA	AAU	AAC	AAG	AGA	AGU	AGC	AGG	AUA	AUU	AUC	AUG	ACA	ACU	ACC	ACG	UAA	UAU	UAC	UAG	UGA	UGU	UGC	UGG	UUA	UUU	UUC	UUG	UCA	UCU	UCC	UCG	CAA	CAU	CAC	CAG	CGA	CGU	CGC	CGG	CUA	CUU	CUC	CUG	CCA	CCU	CCC	CCG
98	-462	AAA	AAU	AAG	AAC	AGA	AGU	AGG	AGC	AUA	AUU	AUG	AUC	ACA	ACU	ACG	ACC	UAA	UAU	UAG	UAC	UGA	UGU	UGG	UGC	UUA	UUU	UUG	UUC	UCA	UCU	UCG	UCC	CAA	CAU	CAG	CAC	CGA	CGU	CGG	CGC	CUA	CUU	CUG	CUC	CCA	CCU	CCG	CCC
99	-540	AAA	AAC	AAU	AAG	AGA	AGC	AGU	AGG	AUA	AUC	AUU	AUG	ACA	ACC	ACU	ACG	UAA	UAC	UAU	UAG	UGA	UGC	UGU	UGG	UUA	UUC	UUU	UUG	UCA	UCC	UCU	UCG	CAA	CAC	CAU	CAG	CGA	CGC	CGU	CGG	CUA	CUC	CUU	CUG	CCA	CCC	CCU	CCG
100	-582	AAA	AAC	AAG	AAU	AGA	AGC	AGG	AGU	AUA	AUC	AUG	AUU	ACA	ACC	ACG	ACU	UAA	UAC	UAG	UAU	UGA	UGC	UGG	UGU	UUA	UUC	UUG	UUU	UCA	UCC	UCG	UCU	CAA	CAC	CAG	CAU	CGA	CGC	CGG	CGU	CUA	CUC	CUG	CUU	CCA	CCC	CCG	CCU
101	-462	AAA	AAG	AAU	AAC	AGA	AGG	AGU	AGC	AUA	AUG	AUU	AUC	ACA	ACG	ACU	ACC	UAA	UAG	UAU	UAC	UGA	UGG	UGU	UGC	UUA	UUG	UUU	UUC	UCA	UCG	UCU	UCC	CAA	CAG	CAU	CAC	CGA	CGG	CGU	CGC	CUA	CUG	CUU	CUC	CCA	CCG	CCU	CCC
102	-582	AAA	AAG	AAC	AAU	AGA	AGG	AGC	AGU	AUA	AUG	AUC	AUU	ACA	ACG	ACC	ACU	UAA	UAG	UAC	UAU	UGA	UGG	UGC	UGU	UUA	UUG	UUC	UUU	UCA	UCG	UCC	UCU	CAA	CAG	CAC	CAU	CGA	CGG	CGC	CGU	CUA	CUG	CUC	CUU	CCA	CCG	CCC	CCU
103	-576	AAU	AAA	AAC	AAG	AGU	AGA	AGC	AGG	AUU	AUA	AUC	AUG	ACU	ACA	ACC	ACG	UAU	UAA	UAC	UAG	UGU	UGA	UGC	UGG	UUU	UUA	UUC	UUG	UCU	UCA	UCC	UCG	CAU	CAA	CAC	CAG	CGU	CGA	CGC	CGG	CUU	CUA	CUC	CUG	CCU	CCA	CCC	CCG
104	-498	AAU	AAA	AAG	AAC	AGU	AGA	AGG	AGC	AUU	AUA	AUG	AUC	ACU	ACA	ACG	ACC	UAU	UAA	UAG	UAC	UGU	UGA	UGG	UGC	UUU	UUA	UUG	UUC	UCU	UCA	UCG	UCC	CAU	CAA	CAG	CAC	CGU	CGA	CGG	CGC	CUU	CUA	CUG	CUC	CCU	CCA	CCG	CCC
105	-576	AAU	AAC	AAA	AAG	AGU	AGC	AGA	AGG	AUU	AUC	AUA	AUG	ACU	ACC	ACA	ACG	UAU	UAC	UAA	UAG	UGU	UGC	UGA	UGG	UUU	UUC	UUA	UUG	UCU	UCC	UCA	UCG	CAU	CAC	CAA	CAG	CGU	CGC	CGA	CGG	CUU	CUC	CUA	CUG	CCU	CCC	CCA	CCG
106	-570	AAU	AAC	AAG	AAA	AGU	AGC	AGG	AGA	AUU	AUC	AUG	AUA	ACU	ACC	ACG	ACA	UAU	UAC	UAG	UAA	UGU	UGC	UGG	UGA	UUU	UUC	UUG	UUA	UCU	UCC	UCG	UCA	CAU	CAC	CAG	CAA	CGU	CGC	CGG	CGA	CUU	CUC	CUG	CUA	CCU	CCC	CCG	CCA
107	-498	AAU	AAG	AAA	AAC	AGU	AGG	AGA	AGC	AUU	AUG	AUA	AUC	ACU	ACG	ACA	ACC	UAU	UAG	UAA	UAC	UGU	UGG	UGA	UGC	UUU	UUG	UUA	UUC	UCU	UCG	UCA	UCC	CAU	CAG	CAA	CAC	CGU	CGG	CGA	CGC	CUU	CUG	CUA	CUC	CCU	CCG	CCA	CCC
108	-570	AAU	AAG	AAC	AAA	AGU	AGG	AGC	AGA	AUU	AUG	AUC	AUA	ACU	ACG	ACC	ACA	UAU	UAG	UAC	UAA	UGU	UGG	UGC	UGA	UUU	UUG	UUC	UUA	UCU	UCG	UCC	UCA	CAU	CAG	CAC	CAA	CGU	CGG	CGC	CGA	CUU	CUG	CUC	CUA	CCU	CCG	CCC	CCA
109	-520	AAC	AAA	AAU	AAG	AGC	AGA	AGU	AGG	AUC	AUA	AUU	AUG	ACC	ACA	ACU	ACG	UAC	UAA	UAU	UAG	UGC	UGA	UGU	UGG	UUC	UUA	UUU	UUG	UCC	UCA	UCU	UCG	CAC	CAA	CAU	CAG	CGC	CGA	CGU	CGG	CUC	CUA	CUU	CUG	CCC	CCA	CCU	CCG
110	-562	AAC	AAA	AAG	AAU	AGC	AGA	AGG	AGU	AUC	AUA	AUG	AUU	ACC	ACA	ACG	ACU	UAC	UAA	UAG	UAU	UGC	UGA	UGG	UGU	UUC	UUA	UUG	UUU	UCC	UCA	UCG	UCU	CAC	CAA	CAG	CAU	CGC	CGA	CGG	CGU	CUC	CUA	CUG	CUU	CCC	CCA	CCG	CCU
111	-520	AAC	AAU	AAA	AAG	AGC	AGU	AGA	AGG	AUC	AUU	AUA	AUG	ACC	ACU	ACA	ACG	UAC	UAU	UAA	UAG	UGC	UGU	UGA	UGG	UUC	UUU	UUA	UUG	UCC	UCU	UCA	UCG	CAC	CAU	CAA	CAG	CGC	CGU	CGA	CGG	CUC	CUU	CUA	CUG	CCC	CCU	CCA	CCG
112	-514	AAC	AAU	AAG	AAA	AGC	AGU	AGG	AGA	AUC	AUU	AUG	AUA	ACC	ACU	ACG	ACA	UAC	UAU	UAG	UAA	UGC	UGU	UGG	UGA	UUC	UUU	UUG	UUA	UCC	UCU	UCG	UCA	CAC	CAU	CAG	CAA	CGC	CGU	CGG	CGA	CUC	CUU	CUG	CUA	CCC	CCU	CCG	CCA
113	-562	AAC	AAG	AAA	AAU	AGC	AGG	AGA	AGU	AUC	AUG	AUA	AUU	ACC	ACG	ACA	ACU	UAC	UAG	UAA	UAU	UGC	UGG	UGA	UGU	UUC	UUG	UUA	UUU	UCC	UCG	UCA	UCU	CAC	CAG	CAA	CAU	CGC	CGG	CGA	CGU	CUC	CUG	CUA	CUU	CCC	CCG	CCA	CCU
114	-514	AAC	AAG	AAU	AAA	AGC	AGG	AGU	AGA	AUC	AUG	AUU	AUA	ACC	ACG	ACU	ACA	UAC	UAG	UAU	UAA	UGC	UGG	UGU	UGA	UUC	UUG	UUU	UUA	UCC	UCG	UCU	UCA	CAC	CAG	CAU	CAA	CGC	CGG	CGU	CGA	CUC	CUG	CUU	CUA	CCC	CCG	CCU	CCA
115	-472	AAG	AAA	AAU	AAC	AGG	AGA	AGU	AGC	AUG	AUA	AUU	AUC	ACG	ACA	ACU	ACC	UAG	UAA	UAU	UAC	UGG	UGA	UGU	UGC	UUG	UUA	UUU	UUC	UCG	UCA	UCU	UCC	CAG	CAA	CAU	CAC	CGG	CGA	CGU	CGC	CUG	CUA	CUU	CUC	CCG	CCA	CCU	CCC
116	-592	AAG	AAA	AAC	AAU	AGG	AGA	AGC	AGU	AUG	AUA	AUC	AUU	ACG	ACA	ACC	ACU	UAG	UAA	UAC	UAU	UGG	UGA	UGC	UGU	UUG	UUA	UUC	UUU	UCG	UCA	UCC	UCU	CAG	CAA	CAC	CAU	CGG	CGA	CGC	CGU	CUG	CUA	CUC	CUU	CCG	CCA	CCC	CCU
117	-472	AAG	AAU	AAA	AAC	AGG	AGU	AGA	AGC	AUG	AUU	AUA	AUC	ACG	ACU	ACA	ACC	UAG	UAU	UAA	UAC	UGG	UGU	UGA	UGC	UUG	UUU	UUA	UUC	UCG	UCU	UCA	UCC	CAG	CAU	CAA	CAC	CGG	CGU	CGA	CGC	CUG	CUU	CUA	CUC	CCG	CCU	CCA	CCC
118	-544	AAG	AAU	AAC	AAA	AGG	AGU	AGC	AGA	AUG	AUU	AUC	AUA	ACG	ACU	ACC	ACA	UAG	UAU	UAC	UAA	UGG	UGU	UGC	UGA	UUG	UUU	UUC	UUA	UCG	UCU	UCC	UCA	CAG	CAU	CAC	CAA	CGG	CGU	CGC	CGA	CUG	CUU	CUC	CUA	CCG	CCU	CCC	CCA
119	-592	AAG	AAC	AAA	AAU	AGG	AGC	AGA	AGU	AUG	AUC	AUA	AUU	ACG	ACC	ACA	ACU	UAG	UAC	UAA	UAU	UGG	UGC	UGA	UGU	UUG	UUC	UUA	UUU	UCG	UCC	UCA	UCU	CAG	CAC	CAA	CAU	CGG	CGC	CGA	CGU	CUG	CUC	CUA	CUU	CCG	CCC	CCA	CCU
120	-544	AAG	AAC	AAU	AAA	AGG	AGC	AGU	AGA	AUG	AUC	AUU	AUA	ACG	ACC	ACU	ACA	UAG	UAC	UAU	UAA	UGG	UGC	UGU	UGA	UUG	UUC	UUU	UUA	UCG	UCC	UCU	UCA	CAG	CAC	CAU	CAA	CGG	CGC	CGU	CGA	CUG	CUC	CUU	CUA	CCG	CCC	CCU	CCA
121	-436	AAA	AAU	AAC	AAG	AGA	AGU	AGC	AGG	ACA	ACU	ACC	ACG	AUA	AUU	AUC	AUG	UAA	UAU	UAC	UAG	UGA	UGU	UGC	UGG	UCA	UCU	UCC	UCG	UUA	UUU	UUC	UUG	CAA	CAU	CAC	CAG	CGA	CGU	CGC	CGG	CCA	CCU	CCC	CCG	CUA	CUU	CUC	CUG
122	-474	AAA	AAU	AAG	AAC	AGA	AGU	AGG	AGC	ACA	ACU	ACG	ACC	AUA	AUU	AUG	AUC	UAA	UAU	UAG	UAC	UGA	UGU	UGG	UGC	UCA	UCU	UCG	UCC	UUA	UUU	UUG	UUC	CAA	CAU	CAG	CAC	CGA	CGU	CGG	CGC	CCA	CCU	CCG	CCC	CUA	CUU	CUG	CUC
123	-436	AAA	AAC	AAU	AAG	AGA	AGC	AGU	AGG	ACA	ACC	ACU	ACG	AUA	AUC	AUU	AUG	UAA	UAC	UAU	UAG	UGA	UGC	UGU	UGG	UCA	UCC	UCU	UCG	UUA	UUC	UUU	UUG	CAA	CAC	CAU	CAG	CGA	CGC	CGU	CGG	CCA	CCC	CCU	CCG	CUA	CUC	CUU	CUG
124	-488	AAA	AAC	AAG	AAU	AGA	AGC	AGG	AGU	ACA	ACC	ACG	ACU	AUA	AUC	AUG	AUU	UAA	UAC	UAG	UAU	UGA	UGC	UGG	UGU	UCA	UCC	UCG	UCU	UUA	UUC	UUG	UUU	CAA	CAC	CAG	CAU	CGA	CGC	CGG	CGU	CCA	CCC	CCG	CCU	CUA	CUC	CUG	CUU
125	-474	AAA	AAG	AAU	AAC	AGA	AGG	AGU	AGC	ACA	ACG	ACU	ACC	AUA	AUG	AUU	AUC	UAA	UAG	UAU	UAC	UGA	UGG	UGU	UGC	UCA	UCG	UCU	UCC	UUA	UUG	UUU	UUC	CAA	CAG	CAU	CAC	CGA	CGG	CGU	CGC	CCA	CCG	CCU	CCC	CUA	CUG	CUU	CUC
126	-488	AAA	AAG	AAC	AAU	AGA	AGG	AGC	AGU	ACA	ACG	ACC	ACU	AUA	AUG	AUC	AUU	UAA	UAG	UAC	UAU	UGA	UGG	UGC	UGU	UCA	UCG	UCC	UCU	UUA	UUG	UUC	UUU	CAA	CAG	CAC	CAU	CGA	CGG	CGC	CGU	CCA	CCG	CCC	CCU	CUA	CUG	CUC	CUU
127	-480	AAU	AAA	AAC	AAG	AGU	AGA	AGC	AGG	ACU	ACA	ACC	ACG	AUU	AUA	AUC	AUG	UAU	UAA	UAC	UAG	UGU	UGA	UGC	UGG	UCU	UCA	UCC	UCG	UUU	UUA	UUC	UUG	CAU	CAA	CAC	CAG	CGU	CGA	CGC	CGG	CCU	CCA	CCC	CCG	CUU	CUA	CUC	CUG
128	-518	AAU	AAA	AAG	AAC	AGU	AGA	AGG	AGC	ACU	ACA	ACG	ACC	AUU	AUA	AUG	AUC	UAU	UAA	UAG	UAC	UGU	UGA	UGG	UGC	UCU	UCA	UCG	UCC	UUU	UUA	UUG	UUC	CAU	CAA	CAG	CAC	CGU	CGA	CGG	CGC	CCU	CCA	CCG	CCC	CUU	CUA	CUG	CUC
129	-480	AAU	AAC	AAA	AAG	AGU	AGC	AGA	AGG	ACU	ACC	ACA	ACG	AUU	AUC	AUA	AUG	UAU	UAC	UAA	UAG	UGU	UGC	UGA	UGG	UCU	UCC	UCA	UCG	UUU	UUC	UUA	UUG	CAU	CAC	CAA	CAG	CGU	CGC	CGA	CGG	CCU	CCC	CCA	CCG	CUU	CUC	CUA	CUG
130	-494	AAU	AAC	AAG	AAA	AGU	AGC	AGG	AGA	ACU	ACC	ACG	ACA	AUU	AUC	AUG	AUA	UAU	UAC	UAG	UAA	UGU	UGC	UGG	UGA	UCU	UCC	UCG	UCA	UUU	UUC	UUG	UUA	CAU	CAC	CAG	CAA	CGU	CGC	CGG	CGA	CCU	CCC	CCG	CCA	CUU	CUC	CUG	CUA
131	-518	AAU	AAG	AAA	AAC	AGU	AGG	AGA	AGC	ACU	ACG	ACA	ACC	AUU	AUG	AUA	AUC	UAU	UAG	UAA	UAC	UGU	UGG	UGA	UGC	UCU	UCG	UCA	UCC	UUU	UUG	UUA	UUC	CAU	CAG	CAA	CAC	CGU	CGG	CGA	CGC	CCU	CCG	CCA	CCC	CUU	CUG	CUA	CUC
132	-494	AAU	AAG	AAC	AAA	AGU	AGG	AGC	AGA	ACU	ACG	ACC	ACA	AUU	AUG	AUC	AUA	UAU	UAG	UAC	UAA	UGU	UGG	UGC	UGA	UCU	UCG	UCC	UCA	UUU	UUG	UUC	UUA	CAU	CAG	CAC	CAA	CGU	CGG	CGC	CGA	CCU	CCG	CCC	CCA	CUU	CUG	CUC	CUA
133	-448	AAC	AAA	AAU	AAG	AGC	AGA	AGU	AGG	ACC	ACA	ACU	ACG	AUC	AUA	AUU	AUG	UAC	UAA	UAU	UAG	UGC	UGA	UGU	UGG	UCC	UCA	UCU	UCG	UUC	UUA	UUU	UUG	CAC	CAA	CAU	CAG	CGC	CGA	CGU	CGG	CCC	CCA	CCU	CCG	CUC	CUA	CUU	CUG
134	-500	AAC	AAA	AAG	AAU	AGC	AGA	AGG	AGU	ACC	ACA	ACG	ACU	AUC	AUA	AUG	AUU	UAC	UAA	UAG	UAU	UGC	UGA	UGG	UGU	UCC	UCA	UCG	UCU	UUC	UUA	UUG	UUU	CAC	CAA	CAG	CAU	CGC	CGA	CGG	CGU	CCC	CCA	CCG	CCU	CUC	CUA	CUG	CUU
135	-448	AAC	AAU	AAA	AAG	AGC	AGU	AGA	AGG	ACC	ACU	ACA	ACG	AUC	AUU	AUA	AUG	UAC	UAU	UAA	UAG	UGC	UGU	UGA	UGG	UCC	UCU	UCA	UCG	UUC	UUU	UUA	UUG	CAC	CAU	CAA	CAG	CGC	CGU	CGA	CGG	CCC	CCU	CCA	CCG	CUC	CUU	CUA	CUG
136	-462	AAC	AAU	AAG	AAA	AGC	AGU	AGG	AGA	ACC	ACU	ACG	ACA	AUC	AUU	AUG	AUA	UAC	UAU	UAG	UAA	UGC	UGU	UGG	UGA	UCC	UCU	UCG	UCA	UUC	UUU	UUG	UUA	CAC	CAU	CAG	CAA	CGC	CGU	CGG	CGA	CCC	CCU	CCG	CCA	CUC	CUU	CUG	CUA
137	-500	AAC	AAG	AAA	AAU	AGC	AGG	AGA	AGU	ACC	ACG	ACA	ACU	AUC	AUG	AUA	AUU	UAC	UAG	UAA	UAU	UGC	UGG	UGA	UGU	UCC	UCG	UCA	UCU	UUC	UUG	UUA	UUU	CAC	CAG	CAA	CAU	CGC	CGG	CGA	CGU	CCC	CCG	CCA	CCU	CUC	CUG	CUA	CUU
138	-462	AAC	AAG	AAU	AAA	AGC	AGG	AGU	AGA	ACC	ACG	ACU	ACA	AUC	AUG	AUU	AUA	UAC	UAG	UAU	UAA	UGC	UGG	UGU	UGA	UCC	UCG	UCU	UCA	UUC	UUG	UUU	UUA	CAC	CAG	CAU	CAA	CGC	CGG	CGU	CGA	CCC	CCG	CCU	CCA	CUC	CUG	CUU	CUA
139	-440	AAG	AAA	AAU	AAC	AGG	AGA	AGU	AGC	ACG	ACA	ACU	ACC	AUG	AUA	AUU	AUC	UAG	UAA	UAU	UAC	UGG	UGA	UGU	UGC	UCG	UCA	UCU	UCC	UUG	UUA	UUU	UUC	CAG	CAA	CAU	CAC	CGG	CGA	CGU	CGC	CCG	CCA	CCU	CCC	CUG	CUA	CUU	CUC
140	-454	AAG	AAA	AAC	AAU	AGG	AGA	AGC	AGU	ACG	ACA	ACC	ACU	AUG	AUA	AUC	AUU	UAG	UAA	UAC	UAU	UGG	UGA	UGC	UGU	UCG	UCA	UCC	UCU	UUG	UUA	UUC	UUU	CAG	CAA	CAC	CAU	CGG	CGA	CGC	CGU	CCG	CCA	CCC	CCU	CUG	CUA	CUC	CUU
141	-440	AAG	AAU	AAA	AAC	AGG	AGU	AGA	AGC	ACG	ACU	ACA	ACC	AUG	AUU	AUA	AUC	UAG	UAU	UAA	UAC	UGG	UGU	UGA	UGC	UCG	UCU	UCA	UCC	UUG	UUU	UUA	UUC	CAG	CAU	CAA	CAC	CGG	CGU	CGA	CGC	CCG	CCU	CCA	CCC	CUG	CUU	CUA	CUC
142	-416	AAG	AAU	AAC	AAA	AGG	AGU	AGC	AGA	ACG	ACU	ACC	ACA	AUG	AUU	AUC	AUA	UAG	UAU	UAC	UAA	UGG	UGU	UGC	UGA	UCG	UCU	UCC	UCA	UUG	UUU	UUC	UUA	CAG	CAU	CAC	CAA	CGG	CGU	CGC	CGA	CCG	CCU	CCC	CCA	CUG	CUU	CUC	CUA
143	-454	AAG	AAC	AAA	AAU	AGG	AGC	AGA	AGU	ACG	ACC	ACA	ACU	AUG	AUC	AUA	AUU	UAG	UAC	UAA	UAU	UGG	UGC	UGA	UGU	UCG	UCC	UCA	UCU	UUG	UUC	UUA	UUU	CAG	CAC	CAA	CAU	CGG	CGC	CGA	CGU	CCG	CCC	CCA	CCU	CUG	CUC	CUA	CUU
144	-416	AAG	AAC	AAU	AAA	AGG	AGC	AGU	AGA	ACG	ACC	ACU	ACA	AUG	AUC	AUU	AUA	UAG	UAC	UAU	UAA	UGG	UGC	UGU	UGA	UCG	UCC	UCU	UCA	UUG	UUC	UUU	UUA	CAG	CAC	CAU	CAA	CGG	CGC	CGU	CGA	CCG	CCC	CCU	CCA	CUG	CUC	CUU	CUA
145	-512	AUA	AUU	AUC	AUG	AAA	AAU	AAC	AAG	ACA	ACU	ACC	ACG	AGA	AGU	AGC	AGG	UUA	UUU	UUC	UUG	UAA	UAU	UAC	UAG	UCA	UCU	UCC	UCG	UGA	UGU	UGC	UGG	CUA	CUU	CUC	CUG	CAA	CAU	CAC	CAG	CCA	CCU	CCC	CCG	CGA	CGU	CGC	CGG
146	-482	AUA	AUU	AUG	AUC	AAA	AAU	AAG	AAC	ACA	ACU	ACG	ACC	AGA	AGU	AGG	AGC	UUA	UUU	UUG	UUC	UAA	UAU	UAG	UAC	UCA	UCU	UCG	UCC	UGA	UGU	UGG	UGC	CUA	CUU	CUG	CUC	CAA	CAU	CAG	CAC	CCA	CCU	CCG	CCC	CGA	CGU	CGG	CGC
147	-512	AUA	AUC	AUU	AUG	AAA	AAC	AAU	AAG	ACA	ACC	ACU	ACG	AGA	AGC	AGU	AGG	UUA	UUC	UUU	UUG	UAA	UAC	UAU	UAG	UCA	UCC	UCU	UCG	UGA	UGC	UGU	UGG	CUA	CUC	CUU	CUG	CAA	CAC	CAU	CAG	CCA	CCC	CCU	CCG	CGA	CGC	CGU	CGG
148	-510	AUA	AUC	AUG	AUU	AAA	AAC	AAG	AAU	ACA	ACC	ACG	ACU	AGA	AGC	AGG	AGU	UUA	UUC	UUG	UUU	UAA	UAC	UAG	UAU	UCA	UCC	UCG	UCU	UGA	UGC	UGG	UGU	CUA	CUC	CUG	CUU	CAA	CAC	CAG	CAU	CCA	CCC	CCG	CCU	CGA	CGC	CGG	CGU
149	-482	AUA	AUG	AUU	AUC	AAA	AAG	AAU	AAC	ACA	ACG	ACU	ACC	AGA	AGG	AGU	AGC	UUA	UUG	UUU	UUC	UAA	UAG	UAU	UAC	UCA	UCG	UCU	UCC	UGA	UGG	UGU	UGC	CUA	CUG	CUU	CUC	CAA	CAG	CAU	CAC	CCA	CCG	CCU	CCC	CGA	CGG	CGU	CGC
150	-510	AUA	AUG	AUC	AUU	AAA	AAG	AAC	AAU	ACA	ACG	ACC	ACU	AGA	AGG	AGC	AGU	UUA	UUG	UUC	UUU	UAA	UAG	UAC	UAU	UCA	UCG	UCC	UCU	UGA	UGG	UGC	UGU	CUA	CUG	CUC	CUU	CAA	CAG	CAC	CAU	CCA	CCG	CCC	CCU	CGA	CGG	CGC	CGU
151	-522	AUU	AUA	AUC	AUG	AAU	AAA	AAC	AAG	ACU	ACA	ACC	ACG	AGU	AGA	AGC	AGG	UUU	UUA	UUC	UUG	UAU	UAA	UAC	UAG	UCU	UCA	UCC	UCG	UGU	UGA	UGC	UGG	CUU	CUA	CUC	CUG	CAU	CAA	CAC	CAG	CCU	CCA	CCC	CCG	CGU	CGA	CGC	CGG
152	-492	AUU	AUA	AUG	AUC	AAU	AAA	AAG	AAC	ACU	ACA	ACG	ACC	AGU	AGA	AGG	AGC	UUU	UUA	UUG	UUC	UAU	UAA	UAG	UAC	UCU	UCA	UCG	UCC	UGU	UGA	UGG	UGC	CUU	CUA	CUG	CUC	CAU	CAA	CAG	CAC	CCU	CCA	CCG	CCC	CGU	CGA	CGG	CGC
153	-522	AUU	AUC	AUA	AUG	AAU	AAC	AAA	AAG	ACU	ACC	ACA	ACG	AGU	AGC	AGA	AGG	UUU	UUC	UUA	UUG	UAU	UAC	UAA	UAG	UCU	UCC	UCA	UCG	UGU	UGC	UGA	UGG	CUU	CUC	CUA	CUG	CAU	CAC	CAA	CAG	CCU	CCC	CCA	CCG	CGU	CGC	CGA	CGG
154	-520	AUU	AUC	AUG	AUA	AAU	AAC	AAG	AAA	ACU	ACC	ACG	ACA	AGU	AGC	AGG	AGA	UUU	UUC	UUG	UUA	UAU	UAC	UAG	UAA	UCU	UCC	UCG	UCA	UGU	UGC	UGG	UGA	CUU	CUC	CUG	CUA	CAU	CAC	CAG	CAA	CCU	CCC	CCG	CCA	CGU	CGC	CGG	CGA
155	-492	AUU	AUG	AUA	AUC	AAU	AAG	AAA	AAC	ACU	ACG	ACA	ACC	AGU	AGG	AGA	AGC	UUU	UUG	UUA	UUC	UAU	UAG	UAA	UAC	UCU	UCG	UCA	UCC	UGU	UGG	UGA	UGC	CUU	CUG	CUA	CUC	CAU	CAG	CAA	CAC	CCU	CCG	CCA	CCC	CGU	CGG	CGA	CGC
156	-520	AUU	AUG	AUC	AUA	AAU	AAG	AAC	AAA	ACU	ACG	ACC	ACA	AGU	AGG	AGC	AGA	UUU	UUG	UUC	UUA	UAU	UAG	UAC	UAA	UCU	UCG	UCC	UCA	UGU	UGG	UGC	UGA	CUU	CUG	CUC	CUA	CAU	CAG	CAC	CAA	CCU	CCG	CCC	CCA	CGU	CGG	CGC	CGA
157	-486	AUC	AUA	AUU	AUG	AAC	AAA	AAU	AAG	ACC	ACA	ACU	ACG	AGC	AGA	AGU	AGG	UUC	UUA	UUU	UUG	UAC	UAA	UAU	UAG	UCC	UCA	UCU	UCG	UGC	UGA	UGU	UGG	CUC	CUA	CUU	CUG	CAC	CAA	CAU	CAG	CCC	CCA	CCU	CCG	CGC	CGA	CGU	CGG
158	-484	AUC	AUA	AUG	AUU	AAC	AAA	AAG	AAU	ACC	ACA	ACG	ACU	AGC	AGA	AGG	AGU	UUC	UUA	UUG	UUU	UAC	UAA	UAG	UAU	UCC	UCA	UCG	UCU	UGC	UGA	UGG	UGU	CUC	CUA	CUG	CUU	CAC	CAA	CAG	CAU	CCC	CCA	CCG	CCU	CGC	CGA	CGG	CGU
159	-486	AUC	AUU	AUA	AUG	AAC	AAU	AAA	AAG	ACC	ACU	ACA	ACG	AGC	AGU	AGA	AGG	UUC	UUU	UUA	UUG	UAC	UAU	UAA	UAG	UCC	UCU	UCA	UCG	UGC	UGU	UGA	UGG	CUC	CUU	CUA	CUG	CAC	CAU	CAA	CAG	CCC	CCU	CCA	CCG	CGC	CGU	CGA	CGG
160	-484	AUC	AUU	AUG	AUA	AAC	AAU	AAG	AAA	ACC	ACU	ACG	ACA	AGC	AGU	AGG	AGA	UUC	UUU	UUG	UUA	UAC	UAU	UAG	UAA	UCC	UCU	UCG	UCA	UGC	UGU	UGG	UGA	CUC	CUU	CUG	CUA	CAC	CAU	CAG	CAA	CCC	CCU	CCG	CCA	CGC	CGU	CGG	CGA
161	-484	AUC	AUG	AUA	AUU	AAC	AAG	AAA	AAU	ACC	ACG	ACA	ACU	AGC	AGG	AGA	AGU	UUC	UUG	UUA	UUU	UAC	UAG	UAA	UAU	UCC	UCG	UCA	UCU	UGC	UGG	UGA	UGU	CUC	CUG	CUA	CUU	CAC	CAG	CAA	CAU	CCC	CCG	CCA	CCU	CGC	CGG	CGA	CGU
162	-484	AUC	AUG	AUU	AUA	AAC	AAG	AAU	AAA	ACC	ACG	ACU	ACA	AGC	AGG	AGU	AGA	UUC	UUG	UUU	UUA	UAC	UAG	UAU	UAA	UCC	UCG	UCU	UCA	UGC	UGG	UGU	UGA	CUC	CUG	CUU	CUA	CAC	CAG	CAU	CAA	CCC	CCG	CCU	CCA	CGC	CGG	CGU	CGA
163	-490	AUG	AUA	AUU	AUC	AAG	AAA	AAU	AAC	ACG	ACA	ACU	ACC	AGG	AGA	AGU	AGC	UUG	UUA	UUU	UUC	UAG	UAA	UAU	UAC	UCG	UCA	UCU	UCC	UGG	UGA	UGU	UGC	CUG	CUA	CUU	CUC	CAG	CAA	CAU	CAC	CCG	CCA	CCU	CCC	CGG	CGA	CGU	CGC
164	-518	AUG	AUA	AUC	AUU	AAG	AAA	AAC	AAU	ACG	ACA	ACC	ACU	AGG	AGA	AGC	AGU	UUG	UUA	UUC	UUU	UAG	UAA	UAC	UAU	UCG	UCA	UCC	UCU	UGG	UGA	UGC	UGU	CUG	CUA	CUC	CUU	CAG	CAA	CAC	CAU	CCG	CCA	CCC	CCU	CGG	CGA	CGC	CGU
165	-490	AUG	AUU	AUA	AUC	AAG	AAU	AAA	AAC	ACG	ACU	ACA	ACC	AGG	AGU	AGA	AGC	UUG	UUU	UUA	UUC	UAG	UAU	UAA	UAC	UCG	UCU	UCA	UCC	UGG	UGU	UGA	UGC	CUG	CUU	CUA	CUC	CAG	CAU	CAA	CAC	CCG	CCU	CCA	CCC	CGG	CGU	CGA	CGC
166	-518	AUG	AUU	AUC	AUA	AAG	AAU	AAC	AAA	ACG	ACU	ACC	ACA	AGG	AGU	AGC	AGA	UUG	UUU	UUC	UUA	UAG	UAU	UAC	UAA	UCG	UCU	UCC	UCA	UGG	UGU	UGC	UGA	CUG	CUU	CUC	CUA	CAG	CAU	CAC	CAA	CCG	CCU	CCC	CCA	CGG	CGU	CGC	CGA
167	-518	AUG	AUC	AUA	AUU	AAG	AAC	AAA	AAU	ACG	ACC	ACA	ACU	AGG	AGC	AGA	AGU	UUG	UUC	UUA	UUU	UAG	UAC	UAA	UAU	UCG	UCC	UCA	UCU	UGG	UGC	UGA	UGU	CUG	CUC	CUA	CUU	CAG	CAC	CAA	CAU	CCG	CCC	CCA	CCU	CGG	CGC	CGA	CGU
168	-518	AUG	AUC	AUU	AUA	AAG	AAC	AAU	AAA	ACG	ACC	ACU	ACA	AGG	AGC	AGU	AGA	UUG	UUC	UUU	UUA	UAG	UAC	UAU	UAA	UCG	UCC	UCU	UCA	UGG	UGC	UGU	UGA	CUG	CUC	CUU	CUA	CAG	CAC	CAU	CAA	CCG	CCC	CCU	CCA	CGG	CGC	CGU	CGA
169	-426	AUA	AUU	AUC	AUG	AAA	AAU	AAC	AAG	AGA	AGU	AGC	AGG	ACA	ACU	ACC	ACG	UUA	UUU	UUC	UUG	UAA	UAU	UAC	UAG	UGA	UGU	UGC	UGG	UCA	UCU	UCC	UCG	CUA	CUU	CUC	CUG	CAA	CAU	CAC	CAG	CGA	CGU	CGC	CGG	CCA	CCU	CCC	CCG
170	-320	AUA	AUU	AUG	AUC	AAA	AAU	AAG	AAC	AGA	AGU	AGG	AGC	ACA	ACU	ACG	ACC	UUA	UUU	UUG	UUC	UAA	UAU	UAG	UAC	UGA	UGU	UGG	UGC	UCA	UCU	UCG	UCC	CUA	CUU	CUG	CUC	CAA	CAU	CAG	CAC	CGA	CGU	CGG	CGC	CCA	CCU	CCG	CCC
171	-426	AUA	AUC	AUU	AUG	AAA	AAC	AAU	AAG	AGA	AGC	AGU	AGG	ACA	ACC	ACU	ACG	UUA	UUC	UUU	UUG	UAA	UAC	UAU	UAG	UGA	UGC	UGU	UGG	UCA	UCC	UCU	UCG	CUA	CUC	CUU	CUG	CAA	CAC	CAU	CAG	CGA	CGC	CGU	CGG	CCA	CCC	CCU	CCG
172	-434	AUA	AUC	AUG	AUU	AAA	AAC	AAG	AAU	AGA	AGC	AGG	AGU	ACA	ACC	ACG	ACU	UUA	UUC	UUG	UUU	UAA	UAC	UAG	UAU	UGA	UGC	UGG	UGU	UCA	UCC	UCG	UCU	CUA	CUC	CUG	CUU	CAA	CAC	CAG	CAU	CGA	CGC	CGG	CGU	CCA	CCC	CCG	CCU
173	-320	AUA	AUG	AUU	AUC	AAA	AAG	AAU	AAC	AGA	AGG	AGU	AGC	ACA	ACG	ACU	ACC	UUA	UUG	UUU	UUC	UAA	UAG	UAU	UAC	UGA	UGG	UGU	UGC	UCA	UCG	UCU	UCC	CUA	CUG	CUU	CUC	CAA	CAG	CAU	CAC	CGA	CGG	CGU	CGC	CCA	CCG	CCU	CCC
174	-434	AUA	AUG	AUC	AUU	AAA	AAG	AAC	AAU	AGA	AGG	AGC	AGU	ACA	ACG	ACC	ACU	UUA	UUG	UUC	UUU	UAA	UAG	UAC	UAU	UGA	UGG	UGC	UGU	UCA	UCG	UCC	UCU	CUA	CUG	CUC	CUU	CAA	CAG	CAC	CAU	CGA	CGG	CGC	CGU	CCA	CCG	CCC	CCU
175	-456	AUU	AUA	AUC	AUG	AAU	AAA	AAC	AAG	AGU	AGA	AGC	AGG	ACU	ACA	ACC	ACG	UUU	UUA	UUC	UUG	UAU	UAA	UAC	UAG	UGU	UGA	UGC	UGG	UCU	UCA	UCC	UCG	CUU	CUA	CUC	CUG	CAU	CAA	CAC	CAG	CGU	CGA	CGC	CGG	CCU	CCA	CCC	CCG
176	-350	AUU	AUA	AUG	AUC	AAU	AAA	AAG	AAC	AGU	AGA	AGG	AGC	ACU	ACA	ACG	ACC	UUU	UUA	UUG	UUC	UAU	UAA	UAG	UAC	UGU	UGA	UGG	UGC	UCU	UCA	UCG	UCC	CUU	CUA	CUG	CUC	CAU	CAA	CAG	CAC	CGU	CGA	CGG	CGC	CCU	CCA	CCG	CCC
177	-456	AUU	AUC	AUA	AUG	AAU	AAC	AAA	AAG	AGU	AGC	AGA	AGG	ACU	ACC	ACA	ACG	UUU	UUC	UUA	UUG	UAU	UAC	UAA	UAG	UGU	UGC	UGA	UGG	UCU	UCC	UCA	UCG	CUU	CUC	CUA	CUG	CAU	CAC	CAA	CAG	CGU	CGC	CGA	CGG	CCU	CCC	CCA	CCG
178	-436	AUU	AUC	AUG	AUA	AAU	AAC	AAG	AAA	AGU	AGC	AGG	AGA	ACU	ACC	ACG	ACA	UUU	UUC	UUG	UUA	UAU	UAC	UAG	UAA	UGU	UGC	UGG	UGA	UCU	UCC	UCG	UCA	CUU	CUC	CUG	CUA	CAU	CAC	CAG	CAA	CGU	CGC	CGG	CGA	CCU	CCC	CCG	CCA
179	-350	AUU	AUG	AUA	AUC	AAU	AAG	AAA	AAC	AGU	AGG	AGA	AGC	ACU	ACG	ACA	ACC	UUU	UUG	UUA	UUC	UAU	UAG	UAA	UAC	UGU	UGG	UGA	UGC	UCU	UCG	UCA	UCC	CUU	CUG	CUA	CUC	CAU	CAG	CAA	CAC	CGU	CGG	CGA	CGC	CCU	CCG	CCA	CCC
180	-436	AUU	AUG	AUC	AUA	AAU	AAG	AAC	AAA	AGU	AGG	AGC	AGA	ACU	ACG	ACC	ACA	UUU	UUG	UUC	UUA	UAU	UAG	UAC	UAA	UGU	UGG	UGC	UGA	UCU	UCG	UCC	UCA	CUU	CUG	CUC	CUA	CAU	CAG	CAC	CAA	CGU	CGG	CGC	CGA	CCU	CCG	CCC	CCA
181	-386	AUC	AUA	AUU	AUG	AAC	AAA	AAU	AAG	AGC	AGA	AGU	AGG	ACC	ACA	ACU	ACG	UUC	UUA	UUU	UUG	UAC	UAA	UAU	UAG	UGC	UGA	UGU	UGG	UCC	UCA	UCU	UCG	CUC	CUA	CUU	CUG	CAC	CAA	CAU	CAG	CGC	CGA	CGU	CGG	CCC	CCA	CCU	CCG
182	-394	AUC	AUA	AUG	AUU	AAC	AAA	AAG	AAU	AGC	AGA	AGG	AGU	ACC	ACA	ACG	ACU	UUC	UUA	UUG	UUU	UAC	UAA	UAG	UAU	UGC	UGA	UGG	UGU	UCC	UCA	UCG	UCU	CUC	CUA	CUG	CUU	CAC	CAA	CAG	CAU	CGC	CGA	CGG	CGU	CCC	CCA	CCG	CCU
183	-386	AUC	AUU	AUA	AUG	AAC	AAU	AAA	AAG	AGC	AGU	AGA	AGG	ACC	ACU	ACA	ACG	UUC	UUU	UUA	UUG	UAC	UAU	UAA	UAG	UGC	UGU	UGA	UGG	UCC	UCU	UCA	UCG	CUC	CUU	CUA	CUG	CAC	CAU	CAA	CAG	CGC	CGU	CGA	CGG	CCC	CCU	CCA	CCG
184	-366	AUC	AUU	AUG	AUA	AAC	AAU	AAG	AAA	AGC	AGU	AGG	AGA	ACC	ACU	ACG	ACA	UUC	UUU	UUG	UUA	UAC	UAU	UAG	UAA	UGC	UGU	UGG	UGA	UCC	UCU	UCG	UCA	CUC	CUU	CUG	CUA	CAC	CAU	CAG	CAA	CGC	CGU	CGG	CGA	CCC	CCU	CCG	CCA
185	-394	AUC	AUG	AUA	AUU	AAC	AAG	AAA	AAU	AGC	AGG	AGA	AGU	ACC	ACG	ACA	ACU	UUC	UUG	UUA	UUU	UAC	UAG	UAA	UAU	UGC	UGG	UGA	UGU	UCC	UCG	UCA	UCU	CUC	CUG	CUA	CUU	CAC	CAG	CAA	CAU	CGC	CGG	CGA	CGU	CCC	CCG	CCA	CCU
186	-366	AUC	AUG	AUU	AUA	AAC	AAG	AAU	AAA	AGC	AGG	AGU	AGA	ACC	ACG	ACU	ACA	UUC	UUG	UUU	UUA	UAC	UAG	UAU	UAA	UGC	UGG	UGU	UGA	UCC	UCG	UCU	UCA	CUC	CUG	CUU	CUA	CAC	CAG	CAU	CAA	CGC	CGG	CGU	CGA	CCC	CCG	CCU	CCA
187	-310	AUG	AUA	AUU	AUC	AAG	AAA	AAU	AAC	AGG	AGA	AGU	AGC	ACG	ACA	ACU	ACC	UUG	UUA	UUU	UUC	UAG	UAA	UAU	UAC	UGG	UGA	UGU	UGC	UCG	UCA	UCU	UCC	CUG	CUA	CUU	CUC	CAG	CAA	CAU	CAC	CGG	CGA	CGU	CGC	CCG	CCA	CCU	CCC
188	-424	AUG	AUA	AUC	AUU	AAG	AAA	AAC	AAU	AGG	AGA	AGC	AGU	ACG	ACA	ACC	ACU	UUG	UUA	UUC	UUU	UAG	UAA	UAC	UAU	UGG	UGA	UGC	UGU	UCG	UCA	UCC	UCU	CUG	CUA	CUC	CUU	CAG	CAA	CAC	CAU	CGG	CGA	CGC	CGU	CCG	CCA	CCC	CCU
189	-310	AUG	AUU	AUA	AUC	AAG	AAU	AAA	AAC	AGG	AGU	AGA	AGC	ACG	ACU	ACA	ACC	UUG	UUU	UUA	UUC	UAG	UAU	UAA	UAC	UGG	UGU	UGA	UGC	UCG	UCU	UCA	UCC	CUG	CUU	CUA	CUC	CAG	CAU	CAA	CAC	CGG	CGU	CGA	CGC	CCG	CCU	CCA	CCC
190	-396	AUG	AUU	AUC	AUA	AAG	AAU	AAC	AAA	AGG	AGU	AGC	AGA	ACG	ACU	ACC	ACA	UUG	UUU	UUC	UUA	UAG	UAU	UAC	UAA	UGG	UGU	UGC	UGA	UCG	UCU	UCC	UCA	CUG	CUU	CUC	CUA	CAG	CAU	CAC	CAA	CGG	CGU	CGC	CGA	CCG	CCU	CCC	CCA
191	-424	AUG	AUC	AUA	AUU	AAG	AAC	AAA	AAU	AGG	AGC	AGA	AGU	ACG	ACC	ACA	ACU	UUG	UUC	UUA	UUU	UAG	UAC	UAA	UAU	UGG	UGC	UGA	UGU	UCG	UCC	UCA	UCU	CUG	CUC	CUA	CUU	CAG	CAC	CAA	CAU	CGG	CGC	CGA	CGU	CCG	CCC	CCA	CCU
192	-396	AUG	AUC	AUU	AUA	AAG	AAC	AAU	AAA	AGG	AGC	AGU	AGA	ACG	ACC	ACU	ACA	UUG	UUC	UUU	UUA	UAG	UAC	UAU	UAA	UGG	UGC	UGU	UGA	UCG	UCC	UCU	UCA	CUG	CUC	CUU	CUA	CAG	CAC	CAU	CAA	CGG	CGC	CGU	CGA	CCG	CCC	CCU	CCA
193	-434	AUA	AUU	AUC	AUG	ACA	ACU	ACC	ACG	AAA	AAU	AAC	AAG	AGA	AGU	AGC	AGG	UUA	UUU	UUC	UUG	UCA	UCU	UCC	UCG	UAA	UAU	UAC	UAG	UGA	UGU	UGC	UGG	CUA	CUU	CUC	CUG	CCA	CCU	CCC	CCG	CAA	CAU	CAC	CAG	CGA	CGU	CGC	CGG
194	-404	AUA	AUU	AUG	AUC	ACA	ACU	ACG	ACC	AAA	AAU	AAG	AAC	AGA	AGU	AGG	AGC	UUA	UUU	UUG	UUC	UCA	UCU	UCG	UCC	UAA	UAU	UAG	UAC	UGA	UGU	UGG	UGC	CUA	CUU	CUG	CUC	CCA	CCU	CCG	CCC	CAA	CAU	CAG	CAC	CGA	CGU	CGG	CGC
195	-434	AUA	AUC	AUU	AUG	ACA	ACC	ACU	ACG	AAA	AAC	AAU	AAG	AGA	AGC	AGU	AGG	UUA	UUC	UUU	UUG	UCA	UCC	UCU	UCG	UAA	UAC	UAU	UAG	UGA	UGC	UGU	UGG	CUA	CUC	CUU	CUG	CCA	CCC	CCU	CCG	CAA	CAC	CAU	CAG	CGA	CGC	CGU	CGG
196	-452	AUA	AUC	AUG	AUU	ACA	ACC	ACG	ACU	AAA	AAC	AAG	AAU	AGA	AGC	AGG	AGU	UUA	UUC	UUG	UUU	UCA	UCC	UCG	UCU	UAA	UAC	UAG	UAU	UGA	UGC	UGG	UGU	CUA	CUC	CUG	CUU	CCA	CCC	CCG	CCU	CAA	CAC	CAG	CAU	CGA	CGC	CGG	CGU
197	-404	AUA	AUG	AUU	AUC	ACA	ACG	ACU	ACC	AAA	AAG	AAU	AAC	AGA	AGG	AGU	AGC	UUA	UUG	UUU	UUC	UCA	UCG	UCU	UCC	UAA	UAG	UAU	UAC	UGA	UGG	UGU	UGC	CUA	CUG	CUU	CUC	CCA	CCG	CCU	CCC	CAA	CAG	CAU	CAC	CGA	CGG	CGU	CGC
198	-452	AUA	AUG	AUC	AUU	ACA	ACG	ACC	ACU	AAA	AAG	AAC	AAU	AGA	AGG	AGC	AGU	UUA	UUG	UUC	UUU	UCA	UCG	UCC	UCU	UAA	UAG	UAC	UAU	UGA	UGG	UGC	UGU	CUA	CUG	CUC	CUU	CCA	CCG	CCC	CCU	CAA	CAG	CAC	CAU	CGA	CGG	CGC	CGU
199	-478	AUU	AUA	AUC	AUG	ACU	ACA	ACC	ACG	AAU	AAA	AAC	AAG	AGU	AGA	AGC	AGG	UUU	UUA	UUC	UUG	UCU	UCA	UCC	UCG	UAU	UAA	UAC	UAG	UGU	UGA	UGC	UGG	CUU	CUA	CUC	CUG	CCU	CCA	CCC	CCG	CAU	CAA	CAC	CAG	CGU	CGA	CGC	CGG
200	-448	AUU	AUA	AUG	AUC	ACU	ACA	ACG	ACC	AAU	AAA	AAG	AAC	AGU	AGA	AGG	AGC	UUU	UUA	UUG	UUC	UCU	UCA	UCG	UCC	UAU	UAA	UAG	UAC	UGU	UGA	UGG	UGC	CUU	CUA	CUG	CUC	CCU	CCA	CCG	CCC	CAU	CAA	CAG	CAC	CGU	CGA	CGG	CGC
201	-478	AUU	AUC	AUA	AUG	ACU	ACC	ACA	ACG	AAU	AAC	AAA	AAG	AGU	AGC	AGA	AGG	UUU	UUC	UUA	UUG	UCU	UCC	UCA	UCG	UAU	UAC	UAA	UAG	UGU	UGC	UGA	UGG	CUU	CUC	CUA	CUG	CCU	CCC	CCA	CCG	CAU	CAC	CAA	CAG	CGU	CGC	CGA	CGG
202	-448	AUU	AUC	AUG	AUA	ACU	ACC	ACG	ACA	AAU	AAC	AAG	AAA	AGU	AGC	AGG	AGA	UUU	UUC	UUG	UUA	UCU	UCC	UCG	UCA	UAU	UAC	UAG	UAA	UGU	UGC	UGG	UGA	CUU	CUC	CUG	CUA	CCU	CCC	CCG	CCA	CAU	CAC	CAG	CAA	CGU	CGC	CGG	CGA
203	-448	AUU	AUG	AUA	AUC	ACU	ACG	ACA	ACC	AAU	AAG	AAA	AAC	AGU	AGG	AGA	AGC	UUU	UUG	UUA	UUC	UCU	UCG	UCA	UCC	UAU	UAG	UAA	UAC	UGU	UGG	UGA	UGC	CUU	CUG	CUA	CUC	CCU	CCG	CCA	CCC	CAU	CAG	CAA	CAC	CGU	CGG	CGA	CGC
204	-448	AUU	AUG	AUC	AUA	ACU	ACG	ACC	ACA	AAU	AAG	AAC	AAA	AGU	AGG	AGC	AGA	UUU	UUG	UUC	UUA	UCU	UCG	UCC	UCA	UAU	UAG	UAC	UAA	UGU	UGG	UGC	UGA	CUU	CUG	CUC	CUA	CCU	CCG	CCC	CCA	CAU	CAG	CAC	CAA	CGU	CGG	CGC	CGA
205	-450	AUC	AUA	AUU	AUG	ACC	ACA	ACU	ACG	AAC	AAA	AAU	AAG	AGC	AGA	AGU	AGG	UUC	UUA	UUU	UUG	UCC	UCA	UCU	UCG	UAC	UAA	UAU	UAG	UGC	UGA	UGU	UGG	CUC	CUA	CUU	CUG	CCC	CCA	CCU	CCG	CAC	CAA	CAU	CAG	CGC	CGA	CGU	CGG
206	-468	AUC	AUA	AUG	AUU	ACC	ACA	ACG	ACU	AAC	AAA	AAG	AAU	AGC	AGA	AGG	AGU	UUC	UUA	UUG	UUU	UCC	UCA	UCG	UCU	UAC	UAA	UAG	UAU	UGC	UGA	UGG	UGU	CUC	CUA	CUG	CUU	CCC	CCA	CCG	CCU	CAC	CAA	CAG	CAU	CGC	CGA	CGG	CGU
207	-450	AUC	AUU	AUA	AUG	ACC	ACU	ACA	ACG	AAC	AAU	AAA	AAG	AGC	AGU	AGA	AGG	UUC	UUU	UUA	UUG	UCC	UCU	UCA	UCG	UAC	UAU	UAA	UAG	UGC	UGU	UGA	UGG	CUC	CUU	CUA	CUG	CCC	CCU	CCA	CCG	CAC	CAU	CAA	CAG	CGC	CGU	CGA	CGG
208	-420	AUC	AUU	AUG	AUA	ACC	ACU	ACG	ACA	AAC	AAU	AAG	AAA	AGC	AGU	AGG	AGA	UUC	UUU	UUG	UUA	UCC	UCU	UCG	UCA	UAC	UAU	UAG	UAA	UGC	UGU	UGG	UGA	CUC	CUU	CUG	CUA	CCC	CCU	CCG	CCA	CAC	CAU	CAG	CAA	CGC	CGU	CGG	CGA
209	-468	AUC	AUG	AUA	AUU	ACC	ACG	ACA	ACU	AAC	AAG	AAA	AAU	AGC	AGG	AGA	AGU	UUC	UUG	UUA	UUU	UCC	UCG	UCA	UCU	UAC	UAG	UAA	UAU	UGC	UGG	UGA	UGU	CUC	CUG	CUA	CUU	CCC	CCG	CCA	CCU	CAC	CAG	CAA	CAU	CGC	CGG	CGA	CGU
210	-420	AUC	AUG	AUU	AUA	ACC	ACG	ACU	ACA	AAC	AAG	AAU	AAA	AGC	AGG	AGU	AGA	UUC	UUG	UUU	UUA	UCC	UCG	UCU	UCA	UAC	UAG	UAU	UAA	UGC	UGG	UGU	UGA	CUC	CUG	CUU	CUA	CCC	CCG	CCU	CCA	CAC	CAG	CAU	CAA	CGC	CGG	CGU	CGA
211	-442	AUG	AUA	AUU	AUC	ACG	ACA	ACU	ACC	AAG	AAA	AAU	AAC	AGG	AGA	AGU	AGC	UUG	UUA	UUU	UUC	UCG	UCA	UCU	UCC	UAG	UAA	UAU	UAC	UGG	UGA	UGU	UGC	CUG	CUA	CUU	CUC	CCG	CCA	CCU	CCC	CAG	CAA	CAU	CAC	CGG	CGA	CGU	CGC
212	-490	AUG	AUA	AUC	AUU	ACG	ACA	ACC	ACU	AAG	AAA	AAC	AAU	AGG	AGA	AGC	AGU	UUG	UUA	UUC	UUU	UCG	UCA	UCC	UCU	UAG	UAA	UAC	UAU	UGG	UGA	UGC	UGU	CUG	CUA	CUC	CUU	CCG	CCA	CCC	CCU	CAG	CAA	CAC	CAU	CGG	CGA	CGC	CGU
213	-442	AUG	AUU	AUA	AUC	ACG	ACU	ACA	ACC	AAG	AAU	AAA	AAC	AGG	AGU	AGA	AGC	UUG	UUU	UUA	UUC	UCG	UCU	UCA	UCC	UAG	UAU	UAA	UAC	UGG	UGU	UGA	UGC	CUG	CUU	CUA	CUC	CCG	CCU	CCA	CCC	CAG	CAU	CAA	CAC	CGG	CGU	CGA	CGC
214	-442	AUG	AUU	AUC	AUA	ACG	ACU	ACC	ACA	AAG	AAU	AAC	AAA	AGG	AGU	AGC	AGA	UUG	UUU	UUC	UUA	UCG	UCU	UCC	UCA	UAG	UAU	UAC	UAA	UGG	UGU	UGC	UGA	CUG	CUU	CUC	CUA	CCG	CCU	CCC	CCA	CAG	CAU	CAC	CAA	CGG	CGU	CGC	CGA
215	-490	AUG	AUC	AUA	AUU	ACG	ACC	ACA	ACU	AAG	AAC	AAA	AAU	AGG	AGC	AGA	AGU	UUG	UUC	UUA	UUU	UCG	UCC	UCA	UCU	UAG	UAC	UAA	UAU	UGG	UGC	UGA	UGU	CUG	CUC	CUA	CUU	CCG	CCC	CCA	CCU	CAG	CAC	CAA	CAU	CGG	CGC	CGA	CGU
216	-442	AUG	AUC	AUU	AUA	ACG	ACC	ACU	ACA	AAG	AAC	AAU	AAA	AGG	AGC	AGU	AGA	UUG	UUC	UUU	UUA	UCG	UCC	UCU	UCA	UAG	UAC	UAU	UAA	UGG	UGC	UGU	UGA	CUG	CUC	CUU	CUA	CCG	CCC	CCU	CCA	CAG	CAC	CAU	CAA	CGG	CGC	CGU	CGA
217	-362	AUA	AUU	AUC	AUG	ACA	ACU	ACC	ACG	AGA	AGU	AGC	AGG	AAA	AAU	AAC	AAG	UUA	UUU	UUC	UUG	UCA	UCU	UCC	UCG	UGA	UGU	UGC	UGG	UAA	UAU	UAC	UAG	CUA	CUU	CUC	CUG	CCA	CCU	CCC	CCG	CGA	CGU	CGC	CGG	CAA	CAU	CAC	CAG
218	-356	AUA	AUU	AUG	AUC	ACA	ACU	ACG	ACC	AGA	AGU	AGG	AGC	AAA	AAU	AAG	AAC	UUA	UUU	UUG	UUC	UCA	UCU	UCG	UCC	UGA	UGU	UGG	UGC	UAA	UAU	UAG	UAC	CUA	CUU	CUG	CUC	CCA	CCU	CCG	CCC	CGA	CGU	CGG	CGC	CAA	CAU	CAG	CAC
219	-362	AUA	AUC	AUU	AUG	ACA	ACC	ACU	ACG	AGA	AGC	AGU	AGG	AAA	AAC	AAU	AAG	UUA	UUC	UUU	UUG	UCA	UCC	UCU	UCG	UGA	UGC	UGU	UGG	UAA	UAC	UAU	UAG	CUA	CUC	CUU	CUG	CCA	CCC	CCU	CCG	CGA	CGC	CGU	CGG	CAA	CAC	CAU	CAG
220	-386	AUA	AUC	AUG	AUU	ACA	ACC	ACG	ACU	AGA	AGC	AGG	AGU	AAA	AAC	AAG	AAU	UUA	UUC	UUG	UUU	UCA	UCC	UCG	UCU	UGA	UGC	UGG	UGU	UAA	UAC	UAG	UAU	CUA	CUC	CUG	CUU	CCA	CCC	CCG	CCU	CGA	CGC	CGG	CGU	CAA	CAC	CAG	CAU
221	-356	AUA	AUG	AUU	AUC	ACA	ACG	ACU	ACC	AGA	AGG	AGU	AGC	AAA	AAG	AAU	AAC	UUA	UUG	UUU	UUC	UCA	UCG	UCU	UCC	UGA	UGG	UGU	UGC	UAA	UAG	UAU	UAC	CUA	CUG	CUU	CUC	CCA	CCG	CCU	CCC	CGA	CGG	CGU	CGC	CAA	CAG	CAU	CAC
222	-386	AUA	AUG	AUC	AUU	ACA	ACG	ACC	ACU	AGA	AGG	AGC	AGU	AAA	AAG	AAC	AAU	UUA	UUG	UUC	UUU	UCA	UCG	UCC	UCU	UGA	UGG	UGC	UGU	UAA	UAG	UAC	UAU	CUA	CUG	CUC	CUU	CCA	CCG	CCC	CCU	CGA	CGG	CGC	CGU	CAA	CAG	CAC	CAU
223	-396	AUU	AUA	AUC	AUG	ACU	ACA	ACC	ACG	AGU	AGA	AGC	AGG	AAU	AAA	AAC	AAG	UUU	UUA	UUC	UUG	UCU	UCA	UCC	UCG	UGU	UGA	UGC	UGG	UAU	UAA	UAC	UAG	CUU	CUA	CUC	CUG	CCU	CCA	CCC	CCG	CGU	CGA	CGC	CGG	CAU	CAA	CAC	CAG
224	-390	AUU	AUA	AUG	AUC	ACU	ACA	ACG	ACC	AGU	AGA	AGG	AGC	AAU	AAA	AAG	AAC	UUU	UUA	UUG	UUC	UCU	UCA	UCG	UCC	UGU	UGA	UGG	UGC	UAU	UAA	UAG	UAC	CUU	CUA	CUG	CUC	CCU	CCA	CCG	CCC	CGU	CGA	CGG	CGC	CAU	CAA	CAG	CAC
225	-396	AUU	AUC	AUA	AUG	ACU	ACC	ACA	ACG	AGU	AGC	AGA	AGG	AAU	AAC	AAA	AAG	UUU	UUC	UUA	UUG	UCU	UCC	UCA	UCG	UGU	UGC	UGA	UGG	UAU	UAC	UAA	UAG	CUU	CUC	CUA	CUG	CCU	CCC	CCA	CCG	CGU	CGC	CGA	CGG	CAU	CAC	CAA	CAG
226	-346	AUU	AUC	AUG	AUA	ACU	ACC	ACG	ACA	AGU	AGC	AGG	AGA	AAU	AAC	AAG	AAA	UUU	UUC	UUG	UUA	UCU	UCC	UCG	UCA	UGU	UGC	UGG	UGA	UAU	UAC	UAG	UAA	CUU	CUC	CUG	CUA	CCU	CCC	CCG	CCA	CGU	CGC	CGG	CGA	CAU	CAC	CAG	CAA
227	-390	AUU	AUG	AUA	AUC	ACU	ACG	ACA	ACC	AGU	AGG	AGA	AGC	AAU	AAG	AAA	AAC	UUU	UUG	UUA	UUC	UCU	UCG	UCA	UCC	UGU	UGG	UGA	UGC	UAU	UAG	UAA	UAC	CUU	CUG	CUA	CUC	CCU	CCG	CCA	CCC	CGU	CGG	CGA	CGC	CAU	CAG	CAA	CAC
228	-346	AUU	AUG	AUC	AUA	ACU	ACG	ACC	ACA	AGU	AGG	AGC	AGA	AAU	AAG	AAC	AAA	UUU	UUG	UUC	UUA	UCU	UCG	UCC	UCA	UGU	UGG	UGC	UGA	UAU	UAG	UAC	UAA	CUU	CUG	CUC	CUA	CCU	CCG	CCC	CCA	CGU	CGG	CGC	CGA	CAU	CAG	CAC	CAA
229	-368	AUC	AUA	AUU	AUG	ACC	ACA	ACU	ACG	AGC	AGA	AGU	AGG	AAC	AAA	AAU	AAG	UUC	UUA	UUU	UUG	UCC	UCA	UCU	UCG	UGC	UGA	UGU	UGG	UAC	UAA	UAU	UAG	CUC	CUA	CUU	CUG	CCC	CCA	CCU	CCG	CGC	CGA	CGU	CGG	CAC	CAA	CAU	CAG
230	-392	AUC	AUA	AUG	AUU	ACC	ACA	ACG	ACU	AGC	AGA	AGG	AGU	AAC	AAA	AAG	AAU	UUC	UUA	UUG	UUU	UCC	UCA	UCG	UCU	UGC	UGA	UGG	UGU	UAC	UAA	UAG	UAU	CUC	CUA	CUG	CUU	CCC	CCA	CCG	CCU	CGC	CGA	CGG	CGU	CAC	CAA	CAG	CAU
231	-368	AUC	AUU	AUA	AUG	ACC	ACU	ACA	ACG	AGC	AGU	AGA	AGG	AAC	AAU	AAA	AAG	UUC	UUU	UUA	UUG	UCC	UCU	UCA	UCG	UGC	UGU	UGA	UGG	UAC	UAU	UAA	UAG	CUC	CUU	CUA	CUG	CCC	CCU	CCA	CCG	CGC	CGU	CGA	CGG	CAC	CAU	CAA	CAG
232	-318	AUC	AUU	AUG	AUA	ACC	ACU	ACG	ACA	AGC	AGU	AGG	AGA	AAC	AAU	AAG	AAA	UUC	UUU	UUG	UUA	UCC	UCU	UCG	UCA	UGC	UGU	UGG	UGA	UAC	UAU	UAG	UAA	CUC	CUU	CUG	CUA	CCC	CCU	CCG	CCA	CGC	CGU	CGG	CGA	CAC	CAU	CAG	CAA
233	-392	AUC	AUG	AUA	AUU	ACC	ACG	ACA	ACU	AGC	AGG	AGA	AGU	AAC	AAG	AAA	AAU	UUC	UUG	UUA	UUU	UCC	UCG	UCA	UCU	UGC	UGG	UGA	UGU	UAC	UAG	UAA	UAU	CUC	CUG	CUA	CUU	CCC	CCG	CCA	CCU	CGC	CGG	CGA	CGU	CAC	CAG	CAA	CAU
234	-318	AUC	AUG	AUU	AUA	ACC	ACG	ACU	ACA	AGC	AGG	AGU	AGA	AAC	AAG	AAU	AAA	UUC	UUG	UUU	UUA	UCC	UCG	UCU	UCA	UGC	UGG	UGU	UGA	UAC	UAG	UAU	UAA	CUC	CUG	CUU	CUA	CCC	CCG	CCU	CCA	CGC	CGG	CGU	CGA	CAC	CAG	CAU	CAA
235	-350	AUG	AUA	AUU	AUC	ACG	ACA	ACU	ACC	AGG	AGA	AGU	AGC	AAG	AAA	AAU	AAC	UUG	UUA	UUU	UUC	UCG	UCA	UCU	UCC	UGG	UGA	UGU	UGC	UAG	UAA	UAU	UAC	CUG	CUA	CUU	CUC	CCG	CCA	CCU	CCC	CGG	CGA	CGU	CGC	CAG	CAA	CAU	CAC
236	-380	AUG	AUA	AUC	AUU	ACG	ACA	ACC	ACU	AGG	AGA	AGC	AGU	AAG	AAA	AAC	AAU	UUG	UUA	UUC	UUU	UCG	UCA	UCC	UCU	UGG	UGA	UGC	UGU	UAG	UAA	UAC	UAU	CUG	CUA	CUC	CUU	CCG	CCA	CCC	CCU	CGG	CGA	CGC	CGU	CAG	CAA	CAC	CAU
237	-350	AUG	AUU	AUA	AUC	ACG	ACU	ACA	ACC	AGG	AGU	AGA	AGC	AAG	AAU	AAA	AAC	UUG	UUU	UUA	UUC	UCG	UCU	UCA	UCC	UGG	UGU	UGA	UGC	UAG	UAU	UAA	UAC	CUG	CUU	CUA	CUC	CCG	CCU	CCA	CCC	CGG	CGU	CGA	CGC	CAG	CAU	CAA	CAC
238	-306	AUG	AUU	AUC	AUA	ACG	ACU	ACC	ACA	AGG	AGU	AGC	AGA	AAG	AAU	AAC	AAA	UUG	UUU	UUC	UUA	UCG	UCU	UCC	UCA	UGG	UGU	UGC	UGA	UAG	UAU	UAC	UAA	CUG	CUU	CUC	CUA	CCG	CCU	CCC	CCA	CGG	CGU	CGC	CGA	CAG	CAU	CAC	CAA
239	-380	AUG	AUC	AUA	AUU	ACG	ACC	ACA	ACU	AGG	AGC	AGA	AGU	AAG	AAC	AAA	AAU	UUG	UUC	UUA	UUU	UCG	UCC	UCA	UCU	UGG	UGC	UGA	UGU	UAG	UAC	UAA	UAU	CUG	CUC	CUA	CUU	CCG	CCC	CCA	CCU	CGG	CGC	CGA	CGU	CAG	CAC	CAA	CAU
240	-306	AUG	AUC	AUU	AUA	ACG	ACC	ACU	ACA	AGG	AGC	AGU	AGA	AAG	AAC	AAU	AAA	UUG	UUC	UUU	UUA	UCG	UCC	UCU	UCA	UGG	UGC	UGU	UGA	UAG	UAC	UAU	UAA	CUG	CUC	CUU	CUA	CCG	CCC	CCU	CCA	CGG	CGC	CGU	CGA	CAG	CAC	CAU	CAA
241	-476	AUA	AUU	AUC	AUG	AGA	AGU	AGC	AGG	AAA	AAU	AAC	AAG	ACA	ACU	ACC	ACG	UUA	UUU	UUC	UUG	UGA	UGU	UGC	UGG	UAA	UAU	UAC	UAG	UCA	UCU	UCC	UCG	CUA	CUU	CUC	CUG	CGA	CGU	CGC	CGG	CAA	CAU	CAC	CAG	CCA	CCU	CCC	CCG
242	-394	AUA	AUU	AUG	AUC	AGA	AGU	AGG	AGC	AAA	AAU	AAG	AAC	ACA	ACU	ACG	ACC	UUA	UUU	UUG	UUC	UGA	UGU	UGG	UGC	UAA	UAU	UAG	UAC	UCA	UCU	UCG	UCC	CUA	CUU	CUG	CUC	CGA	CGU	CGG	CGC	CAA	CAU	CAG	CAC	CCA	CCU	CCG	CCC
243	-476	AUA	AUC	AUU	AUG	AGA	AGC	AGU	AGG	AAA	AAC	AAU	AAG	ACA	ACC	ACU	ACG	UUA	UUC	UUU	UUG	UGA	UGC	UGU	UGG	UAA	UAC	UAU	UAG	UCA	UCC	UCU	UCG	CUA	CUC	CUU	CUG	CGA	CGC	CGU	CGG	CAA	CAC	CAU	CAG	CCA	CCC	CCU	CCG
244	-516	AUA	AUC	AUG	AUU	AGA	AGC	AGG	AGU	AAA	AAC	AAG	AAU	ACA	ACC	ACG	ACU	UUA	UUC	UUG	UUU	UGA	UGC	UGG	UGU	UAA	UAC	UAG	UAU	UCA	UCC	UCG	UCU	CUA	CUC	CUG	CUU	CGA	CGC	CGG	CGU	CAA	CAC	CAG	CAU	CCA	CCC	CCG	CCU
245	-394	AUA	AUG	AUU	AUC	AGA	AGG	AGU	AGC	AAA	AAG	AAU	AAC	ACA	ACG	ACU	ACC	UUA	UUG	UUU	UUC	UGA	UGG	UGU	UGC	UAA	UAG	UAU	UAC	UCA	UCG	UCU	UCC	CUA	CUG	CUU	CUC	CGA	CGG	CGU	CGC	CAA	CAG	CAU	CAC	CCA	CCG	CCU	CCC
246	-516	AUA	AUG	AUC	AUU	AGA	AGG	AGC	AGU	AAA	AAG	AAC	AAU	ACA	ACG	ACC	ACU	UUA	UUG	UUC	UUU	UGA	UGG	UGC	UGU	UAA	UAG	UAC	UAU	UCA	UCG	UCC	UCU	CUA	CUG	CUC	CUU	CGA	CGG	CGC	CGU	CAA	CAG	CAC	CAU	CCA	CCG	CCC	CCU
247	-528	AUU	AUA	AUC	AUG	AGU	AGA	AGC	AGG	AAU	AAA	AAC	AAG	ACU	ACA	ACC	ACG	UUU	UUA	UUC	UUG	UGU	UGA	UGC	UGG	UAU	UAA	UAC	UAG	UCU	UCA	UCC	UCG	CUU	CUA	CUC	CUG	CGU	CGA	CGC	CGG	CAU	CAA	CAC	CAG	CCU	CCA	CCC	CCG
248	-446	AUU	AUA	AUG	AUC	AGU	AGA	AGG	AGC	AAU	AAA	AAG	AAC	ACU	ACA	ACG	ACC	UUU	UUA	UUG	UUC	UGU	UGA	UGG	UGC	UAU	UAA	UAG	UAC	UCU	UCA	UCG	UCC	CUU	CUA	CUG	CUC	CGU	CGA	CGG	CGC	CAU	CAA	CAG	CAC	CCU	CCA	CCG	CCC
249	-528	AUU	AUC	AUA	AUG	AGU	AGC	AGA	AGG	AAU	AAC	AAA	AAG	ACU	ACC	ACA	ACG	UUU	UUC	UUA	UUG	UGU	UGC	UGA	UGG	UAU	UAC	UAA	UAG	UCU	UCC	UCA	UCG	CUU	CUC	CUA	CUG	CGU	CGC	CGA	CGG	CAU	CAC	CAA	CAG	CCU	CCC	CCA	CCG
250	-528	AUU	AUC	AUG	AUA	AGU	AGC	AGG	AGA	AAU	AAC	AAG	AAA	ACU	ACC	ACG	ACA	UUU	UUC	UUG	UUA	UGU	UGC	UGG	UGA	UAU	UAC	UAG	UAA	UCU	UCC	UCG	UCA	CUU	CUC	CUG	CUA	CGU	CGC	CGG	CGA	CAU	CAC	CAG	CAA	CCU	CCC	CCG	CCA
251	-446	AUU	AUG	AUA	AUC	AGU	AGG	AGA	AGC	AAU	AAG	AAA	AAC	ACU	ACG	ACA	ACC	UUU	UUG	UUA	UUC	UGU	UGG	UGA	UGC	UAU	UAG	UAA	UAC	UCU	UCG	UCA	UCC	CUU	CUG	CUA	CUC	CGU	CGG	CGA	CGC	CAU	CAG	CAA	CAC	CCU	CCG	CCA	CCC
252	-528	AUU	AUG	AUC	AUA	AGU	AGG	AGC	AGA	AAU	AAG	AAC	AAA	ACU	ACG	ACC	ACA	UUU	UUG	UUC	UUA	UGU	UGG	UGC	UGA	UAU	UAG	UAC	UAA	UCU	UCG	UCC	UCA	CUU	CUG	CUC	CUA	CGU	CGG	CGC	CGA	CAU	CAG	CAC	CAA	CCU	CCG	CCC	CCA
253	-458	AUC	AUA	AUU	AUG	AGC	AGA	AGU	AGG	AAC	AAA	AAU	AAG	ACC	ACA	ACU	ACG	UUC	UUA	UUU	UUG	UGC	UGA	UGU	UGG	UAC	UAA	UAU	UAG	UCC	UCA	UCU	UCG	CUC	CUA	CUU	CUG	CGC	CGA	CGU	CGG	CAC	CAA	CAU	CAG	CCC	CCA	CCU	CCG
254	-498	AUC	AUA	AUG	AUU	AGC	AGA	AGG	AGU	AAC	AAA	AAG	AAU	ACC	ACA	ACG	ACU	UUC	UUA	UUG	UUU	UGC	UGA	UGG	UGU	UAC	UAA	UAG	UAU	UCC	UCA	UCG	UCU	CUC	CUA	CUG	CUU	CGC	CGA	CGG	CGU	CAC	CAA	CAG	CAU	CCC	CCA	CCG	CCU
255	-458	AUC	AUU	AUA	AUG	AGC	AGU	AGA	AGG	AAC	AAU	AAA	AAG	ACC	ACU	ACA	ACG	UUC	UUU	UUA	UUG	UGC	UGU	UGA	UGG	UAC	UAU	UAA	UAG	UCC	UCU	UCA	UCG	CUC	CUU	CUA	CUG	CGC	CGU	CGA	CGG	CAC	CAU	CAA	CAG	CCC	CCU	CCA	CCG
256	-458	AUC	AUU	AUG	AUA	AGC	AGU	AGG	AGA	AAC	AAU	AAG	AAA	ACC	ACU	ACG	ACA	UUC	UUU	UUG	UUA	UGC	UGU	UGG	UGA	UAC	UAU	UAG	UAA	UCC	UCU	UCG	UCA	CUC	CUU	CUG	CUA	CGC	CGU	CGG	CGA	CAC	CAU	CAG	CAA	CCC	CCU	CCG	CCA
257	-498	AUC	AUG	AUA	AUU	AGC	AGG	AGA	AGU	AAC	AAG	AAA	AAU	ACC	ACG	ACA	ACU	UUC	UUG	UUA	UUU	UGC	UGG	UGA	UGU	UAC	UAG	UAA	UAU	UCC	UCG	UCA	UCU	CUC	CUG	CUA	CUU	CGC	CGG	CGA	CGU	CAC	CAG	CAA	CAU	CCC	CCG	CCA	CCU
258	-458	AUC	AUG	AUU	AUA	AGC	AGG	AGU	AGA	AAC	AAG	AAU	AAA	ACC	ACG	ACU	ACA	UUC	UUG	UUU	UUA	UGC	UGG	UGU	UGA	UAC	UAG	UAU	UAA	UCC	UCG	UCU	UCA	CUC	CUG	CUU	CUA	CGC	CGG	CGU	CGA	CAC	CAG	CAU	CAA	CCC	CCG	CCU	CCA
259	-410	AUG	AUA	AUU	AUC	AGG	AGA	AGU	AGC	AAG	AAA	AAU	AAC	ACG	ACA	ACU	ACC	UUG	UUA	UUU	UUC	UGG	UGA	UGU	UGC	UAG	UAA	UAU	UAC	UCG	UCA	UCU	UCC	CUG	CUA	CUU	CUC	CGG	CGA	CGU	CGC	CAG	CAA	CAU	CAC	CCG	CCA	CCU	CCC
260	-532	AUG	AUA	AUC	AUU	AGG	AGA	AGC	AGU	AAG	AAA	AAC	AAU	ACG	ACA	ACC	ACU	UUG	UUA	UUC	UUU	UGG	UGA	UGC	UGU	UAG	UAA	UAC	UAU	UCG	UCA	UCC	UCU	CUG	CUA	CUC	CUU	CGG	CGA	CGC	CGU	CAG	CAA	CAC	CAU	CCG	CCA	CCC	CCU
261	-410	AUG	AUU	AUA	AUC	AGG	AGU	AGA	AGC	AAG	AAU	AAA	AAC	ACG	ACU	ACA	ACC	UUG	UUU	UUA	UUC	UGG	UGU	UGA	UGC	UAG	UAU	UAA	UAC	UCG	UCU	UCA	UCC	CUG	CUU	CUA	CUC	CGG	CGU	CGA	CGC	CAG	CAU	CAA	CAC	CCG	CCU	CCA	CCC
262	-492	AUG	AUU	AUC	AUA	AGG	AGU	AGC	AGA	AAG	AAU	AAC	AAA	ACG	ACU	ACC	ACA	UUG	UUU	UUC	UUA	UGG	UGU	UGC	UGA	UAG	UAU	UAC	UAA	UCG	UCU	UCC	UCA	CUG	CUU	CUC	CUA	CGG	CGU	CGC	CGA	CAG	CAU	CAC	CAA	CCG	CCU	CCC	CCA
263	-532	AUG	AUC	AUA	AUU	AGG	AGC	AGA	AGU	AAG	AAC	AAA	AAU	ACG	ACC	ACA	ACU	UUG	UUC	UUA	UUU	UGG	UGC	UGA	UGU	UAG	UAC	UAA	UAU	UCG	UCC	UCA	UCU	CUG	CUC	CUA	CUU	CGG	CGC	CGA	CGU	CAG	CAC	CAA	CAU	CCG	CCC	CCA	CCU
264	-492	AUG	AUC	AUU	AUA	AGG	AGC	AGU	AGA	AAG	AAC	AAU	AAA	ACG	ACC	ACU	ACA	UUG	UUC	UUU	UUA	UGG	UGC	UGU	UGA	UAG	UAC	UAU	UAA	UCG	UCC	UCU	UCA	CUG	CUC	CUU	CUA	CGG	CGC	CGU	CGA	CAG	CAC	CAU	CAA	CCG	CCC	CCU	CCA
265	-524	AUA	AUU	AUC	AUG	AGA	AGU	AGC	AGG	ACA	ACU	ACC	ACG	AAA	AAU	AAC	AAG	UUA	UUU	UUC	UUG	UGA	UGU	UGC	UGG	UCA	UCU	UCC	UCG	UAA	UAU	UAC	UAG	CUA	CUU	CUC	CUG	CGA	CGU	CGC	CGG	CCA	CCU	CCC	CCG	CAA	CAU	CAC	CAG
266	-482	AUA	AUU	AUG	AUC	AGA	AGU	AGG	AGC	ACA	ACU	ACG	ACC	AAA	AAU	AAG	AAC	UUA	UUU	UUG	UUC	UGA	UGU	UGG	UGC	UCA	UCU	UCG	UCC	UAA	UAU	UAG	UAC	CUA	CUU	CUG	CUC	CGA	CGU	CGG	CGC	CCA	CCU	CCG	CCC	CAA	CAU	CAG	CAC
267	-524	AUA	AUC	AUU	AUG	AGA	AGC	AGU	AGG	ACA	ACC	ACU	ACG	AAA	AAC	AAU	AAG	UUA	UUC	UUU	UUG	UGA	UGC	UGU	UGG	UCA	UCC	UCU	UCG	UAA	UAC	UAU	UAG	CUA	CUC	CUU	CUG	CGA	CGC	CGU	CGG	CCA	CCC	CCU	CCG	CAA	CAC	CAU	CAG
268	-518	AUA	AUC	AUG	AUU	AGA	AGC	AGG	AGU	ACA	ACC	ACG	ACU	AAA	AAC	AAG	AAU	UUA	UUC	UUG	UUU	UGA	UGC	UGG	UGU	UCA	UCC	UCG	UCU	UAA	UAC	UAG	UAU	CUA	CUC	CUG	CUU	CGA	CGC	CGG	CGU	CCA	CCC	CCG	CCU	CAA	CAC	CAG	CAU
269	-482	AUA	AUG	AUU	AUC	AGA	AGG	AGU	AGC	ACA	ACG	ACU	ACC	AAA	AAG	AAU	AAC	UUA	UUG	UUU	UUC	UGA	UGG	UGU	UGC	UCA	UCG	UCU	UCC	UAA	UAG	UAU	UAC	CUA	CUG	CUU	CUC	CGA	CGG	CGU	CGC	CCA	CCG	CCU	CCC	CAA	CAG	CAU	CAC
270	-518	AUA	AUG	AUC	AUU	AGA	AGG	AGC	AGU	ACA	ACG	ACC	ACU	AAA	AAG	AAC	AAU	UUA	UUG	UUC	UUU	UGA	UGG	UGC	UGU	UCA	UCG	UCC	UCU	UAA	UAG	UAC	UAU	CUA	CUG	CUC	CUU	CGA	CGG	CGC	CGU	CCA	CCG	CCC	CCU	CAA	CAG	CAC	CAU
271	-554	AUU	AUA	AUC	AUG	AGU	AGA	AGC	AGG	ACU	ACA	ACC	ACG	AAU	AAA	AAC	AAG	UUU	UUA	UUC	UUG	UGU	UGA	UGC	UGG	UCU	UCA	UCC	UCG	UAU	UAA	UAC	UAG	CUU	CUA	CUC	CUG	CGU	CGA	CGC	CGG	CCU	CCA	CCC	CCG	CAU	CAA	CAC	CAG
272	-512	AUU	AUA	AUG	AUC	AGU	AGA	AGG	AGC	ACU	ACA	ACG	ACC	AAU	AAA	AAG	AAC	UUU	UUA	UUG	UUC	UGU	UGA	UGG	UGC	UCU	UCA	UCG	UCC	UAU	UAA	UAG	UAC	CUU	CUA	CUG	CUC	CGU	CGA	CGG	CGC	CCU	CCA	CCG	CCC	CAU	CAA	CAG	CAC
273	-554	AUU	AUC	AUA	AUG	AGU	AGC	AGA	AGG	ACU	ACC	ACA	ACG	AAU	AAC	AAA	AAG	UUU	UUC	UUA	UUG	UGU	UGC	UGA	UGG	UCU	UCC	UCA	UCG	UAU	UAC	UAA	UAG	CUU	CUC	CUA	CUG	CGU	CGC	CGA	CGG	CCU	CCC	CCA	CCG	CAU	CAC	CAA	CAG
274	-486	AUU	AUC	AUG	AUA	AGU	AGC	AGG	AGA	ACU	ACC	ACG	ACA	AAU	AAC	AAG	AAA	UUU	UUC	UUG	UUA	UGU	UGC	UGG	UGA	UCU	UCC	UCG	UCA	UAU	UAC	UAG	UAA	CUU	CUC	CUG	CUA	CGU	CGC	CGG	CGA	CCU	CCC	CCG	CCA	CAU	CAC	CAG	CAA
275	-512	AUU	AUG	AUA	AUC	AGU	AGG	AGA	AGC	ACU	ACG	ACA	ACC	AAU	AAG	AAA	AAC	UUU	UUG	UUA	UUC	UGU	UGG	UGA	UGC	UCU	UCG	UCA	UCC	UAU	UAG	UAA	UAC	CUU	CUG	CUA	CUC	CGU	CGG	CGA	CGC	CCU	CCG	CCA	CCC	CAU	CAG	CAA	CAC
276	-486	AUU	AUG	AUC	AUA	AGU	AGG	AGC	AGA	ACU	ACG	ACC	ACA	AAU	AAG	AAC	AAA	UUU	UUG	UUC	UUA	UGU	UGG	UGC	UGA	UCU	UCG	UCC	UCA	UAU	UAG	UAC	UAA	CUU	CUG	CUC	CUA	CGU	CGG	CGC	CGA	CCU	CCG	CCC	CCA	CAU	CAG	CAC	CAA
277	-510	AUC	AUA	AUU	AUG	AGC	AGA	AGU	AGG	ACC	ACA	ACU	ACG	AAC	AAA	AAU	AAG	UUC	UUA	UUU	UUG	UGC	UGA	UGU	UGG	UCC	UCA	UCU	UCG	UAC	UAA	UAU	UAG	CUC	CUA	CUU	CUG	CGC	CGA	CGU	CGG	CCC	CCA	CCU	CCG	CAC	CAA	CAU	CAG
278	-504	AUC	AUA	AUG	AUU	AGC	AGA	AGG	AGU	ACC	ACA	ACG	ACU	AAC	AAA	AAG	AAU	UUC	UUA	UUG	UUU	UGC	UGA	UGG	UGU	UCC	UCA	UCG	UCU	UAC	UAA	UAG	UAU	CUC	CUA	CUG	CUU	CGC	CGA	CGG	CGU	CCC	CCA	CCG	CCU	CAC	CAA	CAG	CAU
279	-510	AUC	AUU	AUA	AUG	AGC	AGU	AGA	AGG	ACC	ACU	ACA	ACG	AAC	AAU	AAA	AAG	UUC	UUU	UUA	UUG	UGC	UGU	UGA	UGG	UCC	UCU	UCA	UCG	UAC	UAU	UAA	UAG	CUC	CUU	CUA	CUG	CGC	CGU	CGA	CGG	CCC	CCU	CCA	CCG	CAC	CAU	CAA	CAG
280	-442	AUC	AUU	AUG	AUA	AGC	AGU	AGG	AGA	ACC	ACU	ACG	ACA	AAC	AAU	AAG	AAA	UUC	UUU	UUG	UUA	UGC	UGU	UGG	UGA	UCC	UCU	UCG	UCA	UAC	UAU	UAG	UAA	CUC	CUU	CUG	CUA	CGC	CGU	CGG	CGA	CCC	CCU	CCG	CCA	CAC	CAU	CAG	CAA
281	-504	AUC	AUG	AUA	AUU	AGC	AGG	AGA	AGU	ACC	ACG	ACA	ACU	AAC	AAG	AAA	AAU	UUC	UUG	UUA	UUU	UGC	UGG	UGA	UGU	UCC	UCG	UCA	UCU	UAC	UAG	UAA	UAU	CUC	CUG	CUA	CUU	CGC	CGG	CGA	CGU	CCC	CCG	CCA	CCU	CAC	CAG	CAA	CAU
282	-442	AUC	AUG	AUU	AUA	AGC	AGG	AGU	AGA	ACC	ACG	ACU	ACA	AAC	AAG	AAU	AAA	UUC	UUG	UUU	UUA	UGC	UGG	UGU	UGA	UCC	UCG	UCU	UCA	UAC	UAG	UAU	UAA	CUC	CUG	CUU	CUA	CGC	CGG	CGU	CGA	CCC	CCG	CCU	CCA	CAC	CAG	CAU	CAA
283	-496	AUG	AUA	AUU	AUC	AGG	AGA	AGU	AGC	ACG	ACA	ACU	ACC	AAG	AAA	AAU	AAC	UUG	UUA	UUU	UUC	UGG	UGA	UGU	UGC	UCG	UCA	UCU	UCC	UAG	UAA	UAU	UAC	CUG	CUA	CUU	CUC	CGG	CGA	CGU	CGC	CCG	CCA	CCU	CCC	CAG	CAA	CAU	CAC
284	-532	AUG	AUA	AUC	AUU	AGG	AGA	AGC	AGU	ACG	ACA	ACC	ACU	AAG	AAA	AAC	AAU	UUG	UUA	UUC	UUU	UGG	UGA	UGC	UGU	UCG	UCA	UCC	UCU	UAG	UAA	UAC	UAU	CUG	CUA	CUC	CUU	CGG	CGA	CGC	CGU	CCG	CCA	CCC	CCU	CAG	CAA	CAC	CAU
285	-496	AUG	AUU	AUA	AUC	AGG	AGU	AGA	AGC	ACG	ACU	ACA	ACC	AAG	AAU	AAA	AAC	UUG	UUU	UUA	UUC	UGG	UGU	UGA	UGC	UCG	UCU	UCA	UCC	UAG	UAU	UAA	UAC	CUG	CUU	CUA	CUC	CGG	CGU	CGA	CGC	CCG	CCU	CCA	CCC	CAG	CAU	CAA	CAC
286	-470	AUG	AUU	AUC	AUA	AGG	AGU	AGC	AGA	ACG	ACU	ACC	ACA	AAG	AAU	AAC	AAA	UUG	UUU	UUC	UUA	UGG	UGU	UGC	UGA	UCG	UCU	UCC	UCA	UAG	UAU	UAC	UAA	CUG	CUU	CUC	CUA	CGG	CGU	CGC	CGA	CCG	CCU	CCC	CCA	CAG	CAU	CAC	CAA
287	-532	AUG	AUC	AUA	AUU	AGG	AGC	AGA	AGU	ACG	ACC	ACA	ACU	AAG	AAC	AAA	AAU	UUG	UUC	UUA	UUU	UGG	UGC	UGA	UGU	UCG	UCC	UCA	UCU	UAG	UAC	UAA	UAU	CUG	CUC	CUA	CUU	CGG	CGC	CGA	CGU	CCG	CCC	CCA	CCU	CAG	CAC	CAA	CAU
288	-470	AUG	AUC	AUU	AUA	AGG	AGC	AGU	AGA	ACG	ACC	ACU	ACA	AAG	AAC	AAU	AAA	UUG	UUC	UUU	UUA	UGG	UGC	UGU	UGA	UCG	UCC	UCU	UCA	UAG	UAC	UAU	UAA	CUG	CUC	CUU	CUA	CGG	CGC	CGU	CGA	CCG	CCC	CCU	CCA	CAG	CAC	CAU	CAA
289	-500	ACA	ACU	ACC	ACG	AAA	AAU	AAC	AAG	AUA	AUU	AUC	AUG	AGA	AGU	AGC	AGG	UCA	UCU	UCC	UCG	UAA	UAU	UAC	UAG	UUA	UUU	UUC	UUG	UGA	UGU	UGC	UGG	CCA	CCU	CCC	CCG	CAA	CAU	CAC	CAG	CUA	CUU	CUC	CUG	CGA	CGU	CGC	CGG
290	-496	ACA	ACU	ACG	ACC	AAA	AAU	AAG	AAC	AUA	AUU	AUG	AUC	AGA	AGU	AGG	AGC	UCA	UCU	UCG	UCC	UAA	UAU	UAG	UAC	UUA	UUU	UUG	UUC	UGA	UGU	UGG	UGC	CCA	CCU	CCG	CCC	CAA	CAU	CAG	CAC	CUA	CUU	CUG	CUC	CGA	CGU	CGG	CGC
291	-500	ACA	ACC	ACU	ACG	AAA	AAC	AAU	AAG	AUA	AUC	AUU	AUG	AGA	AGC	AGU	AGG	UCA	UCC	UCU	UCG	UAA	UAC	UAU	UAG	UUA	UUC	UUU	UUG	UGA	UGC	UGU	UGG	CCA	CCC	CCU	CCG	CAA	CAC	CAU	CAG	CUA	CUC	CUU	CUG	CGA	CGC	CGU	CGG
292	-508	ACA	ACC	ACG	ACU	AAA	AAC	AAG	AAU	AUA	AUC	AUG	AUU	AGA	AGC	AGG	AGU	UCA	UCC	UCG	UCU	UAA	UAC	UAG	UAU	UUA	UUC	UUG	UUU	UGA	UGC	UGG	UGU	CCA	CCC	CCG	CCU	CAA	CAC	CAG	CAU	CUA	CUC	CUG	CUU	CGA	CGC	CGG	CGU
293	-496	ACA	ACG	ACU	ACC	AAA	AAG	AAU	AAC	AUA	AUG	AUU	AUC	AGA	AGG	AGU	AGC	UCA	UCG	UCU	UCC	UAA	UAG	UAU	UAC	UUA	UUG	UUU	UUC	UGA	UGG	UGU	UGC	CCA	CCG	CCU	CCC	CAA	CAG	CAU	CAC	CUA	CUG	CUU	CUC	CGA	CGG	CGU	CGC
294	-508	ACA	ACG	ACC	ACU	AAA	AAG	AAC	AAU	AUA	AUG	AUC	AUU	AGA	AGG	AGC	AGU	UCA	UCG	UCC	UCU	UAA	UAG	UAC	UAU	UUA	UUG	UUC	UUU	UGA	UGG	UGC	UGU	CCA	CCG	CCC	CCU	CAA	CAG	CAC	CAU	CUA	CUG	CUC	CUU	CGA	CGG	CGC	CGU
295	-498	ACU	ACA	ACC	ACG	AAU	AAA	AAC	AAG	AUU	AUA	AUC	AUG	AGU	AGA	AGC	AGG	UCU	UCA	UCC	UCG	UAU	UAA	UAC	UAG	UUU	UUA	UUC	UUG	UGU	UGA	UGC	UGG	CCU	CCA	CCC	CCG	CAU	CAA	CAC	CAG	CUU	CUA	CUC	CUG	CGU	CGA	CGC	CGG
296	-494	ACU	ACA	ACG	ACC	AAU	AAA	AAG	AAC	AUU	AUA	AUG	AUC	AGU	AGA	AGG	AGC	UCU	UCA	UCG	UCC	UAU	UAA	UAG	UAC	UUU	UUA	UUG	UUC	UGU	UGA	UGG	UGC	CCU	CCA	CCG	CCC	CAU	CAA	CAG	CAC	CUU	CUA	CUG	CUC	CGU	CGA	CGG	CGC
297	-498	ACU	ACC	ACA	ACG	AAU	AAC	AAA	AAG	AUU	AUC	AUA	AUG	AGU	AGC	AGA	AGG	UCU	UCC	UCA	UCG	UAU	UAC	UAA	UAG	UUU	UUC	UUA	UUG	UGU	UGC	UGA	UGG	CCU	CCC	CCA	CCG	CAU	CAC	CAA	CAG	CUU	CUC	CUA	CUG	CGU	CGC	CGA	CGG
298	-510	ACU	ACC	ACG	ACA	AAU	AAC	AAG	AAA	AUU	AUC	AUG	AUA	AGU	AGC	AGG	AGA	UCU	UCC	UCG	UCA	UAU	UAC	UAG	UAA	UUU	UUC	UUG	UUA	UGU	UGC	UGG	UGA	CCU	CCC	CCG	CCA	CAU	CAC	CAG	CAA	CUU	CUC	CUG	CUA	CGU	CGC	CGG	CGA
299	-494	ACU	ACG	ACA	ACC	AAU	AAG	AAA	AAC	AUU	AUG	AUA	AUC	AGU	AGG	AGA	AGC	UCU	UCG	UCA	UCC	UAU	UAG	UAA	UAC	UUU	UUG	UUA	UUC	UGU	UGG	UGA	UGC	CCU	CCG	CCA	CCC	CAU	CAG	CAA	CAC	CUU	CUG	CUA	CUC	CGU	CGG	CGA	CGC
300	-510	ACU	ACG	ACC	ACA	AAU	AAG	AAC	AAA	AUU	AUG	AUC	AUA	AGU	AGG	AGC	AGA	UCU	UCG	UCC	UCA	UAU	UAG	UAC	UAA	UUU	UUG	UUC	UUA	UGU	UGG	UGC	UGA	CCU	CCG	CCC	CCA	CAU	CAG	CAC	CAA	CUU	CUG	CUC	CUA	CGU	CGG	CGC	CGA
301	-494	ACC	ACA	ACU	ACG	AAC	AAA	AAU	AAG	AUC	AUA	AUU	AUG	AGC	AGA	AGU	AGG	UCC	UCA	UCU	UCG	UAC	UAA	UAU	UAG	UUC	UUA	UUU	UUG	UGC	UGA	UGU	UGG	CCC	CCA	CCU	CCG	CAC	CAA	CAU	CAG	CUC	CUA	CUU	CUG	CGC	CGA	CGU	CGG
302	-502	ACC	ACA	ACG	ACU	AAC	AAA	AAG	AAU	AUC	AUA	AUG	AUU	AGC	AGA	AGG	AGU	UCC	UCA	UCG	UCU	UAC	UAA	UAG	UAU	UUC	UUA	UUG	UUU	UGC	UGA	UGG	UGU	CCC	CCA	CCG	CCU	CAC	CAA	CAG	CAU	CUC	CUA	CUG	CUU	CGC	CGA	CGG	CGU
303	-494	ACC	ACU	ACA	ACG	AAC	AAU	AAA	AAG	AUC	AUU	AUA	AUG	AGC	AGU	AGA	AGG	UCC	UCU	UCA	UCG	UAC	UAU	UAA	UAG	UUC	UUU	UUA	UUG	UGC	UGU	UGA	UGG	CCC	CCU	CCA	CCG	CAC	CAU	CAA	CAG	CUC	CUU	CUA	CUG	CGC	CGU	CGA	CGG
304	-506	ACC	ACU	ACG	ACA	AAC	AAU	AAG	AAA	AUC	AUU	AUG	AUA	AGC	AGU	AGG	AGA	UCC	UCU	UCG	UCA	UAC	UAU	UAG	UAA	UUC	UUU	UUG	UUA	UGC	UGU	UGG	UGA	CCC	CCU	CCG	CCA	CAC	CAU	CAG	CAA	CUC	CUU	CUG	CUA	CGC	CGU	CGG	CGA
305	-502	ACC	ACG	ACA	ACU	AAC	AAG	AAA	AAU	AUC	AUG	AUA	AUU	AGC	AGG	AGA	AGU	UCC	UCG	UCA	UCU	UAC	UAG	UAA	UAU	UUC	UUG	UUA	UUU	UGC	UGG	UGA	UGU	CCC	CCG	CCA	CCU	CAC	CAG	CAA	CAU	CUC	CUG	CUA	CUU	CGC	CGG	CGA	CGU
306	-506	ACC	ACG	ACU	ACA	AAC	AAG	AAU	AAA	AUC	AUG	AUU	AUA	AGC	AGG	AGU	AGA	UCC	UCG	UCU	UCA	UAC	UAG	UAU	UAA	UUC	UUG	UUU	UUA	UGC	UGG	UGU	UGA	CCC	CCG	CCU	CCA	CAC	CAG	CAU	CAA	CUC	CUG	CUU	CUA	CGC	CGG	CGU	CGA
307	-490	ACG	ACA	ACU	ACC	AAG	AAA	AAU	AAC	AUG	AUA	AUU	AUC	AGG	AGA	AGU	AGC	UCG	UCA	UCU	UCC	UAG	UAA	UAU	UAC	UUG	UUA	UUU	UUC	UGG	UGA	UGU	UGC	CCG	CCA	CCU	CCC	CAG	CAA	CAU	CAC	CUG	CUA	CUU	CUC	CGG	CGA	CGU	CGC
308	-502	ACG	ACA	ACC	ACU	AAG	AAA	AAC	AAU	AUG	AUA	AUC	AUU	AGG	AGA	AGC	AGU	UCG	UCA	UCC	UCU	UAG	UAA	UAC	UAU	UUG	UUA	UUC	UUU	UGG	UGA	UGC	UGU	CCG	CCA	CCC	CCU	CAG	CAA	CAC	CAU	CUG	CUA	CUC	CUU	CGG	CGA	CGC	CGU
309	-490	ACG	ACU	ACA	ACC	AAG	AAU	AAA	AAC	AUG	AUU	AUA	AUC	AGG	AGU	AGA	AGC	UCG	UCU	UCA	UCC	UAG	UAU	UAA	UAC	UUG	UUU	UUA	UUC	UGG	UGU	UGA	UGC	CCG	CCU	CCA	CCC	CAG	CAU	CAA	CAC	CUG	CUU	CUA	CUC	CGG	CGU	CGA	CGC
310	-506	ACG	ACU	ACC	ACA	AAG	AAU	AAC	AAA	AUG	AUU	AUC	AUA	AGG	AGU	AGC	AGA	UCG	UCU	UCC	UCA	UAG	UAU	UAC	UAA	UUG	UUU	UUC	UUA	UGG	UGU	UGC	UGA	CCG	CCU	CCC	CCA	CAG	CAU	CAC	CAA	CUG	CUU	CUC	CUA	CGG	CGU	CGC	CGA
311	-502	ACG	ACC	ACA	ACU	AAG	AAC	AAA	AAU	AUG	AUC	AUA	AUU	AGG	AGC	AGA	AGU	UCG	UCC	UCA	UCU	UAG	UAC	UAA	UAU	UUG	UUC	UUA	UUU	UGG	UGC	UGA	UGU	CCG	CCC	CCA	CCU	CAG	CAC	CAA	CAU	CUG	CUC	CUA	CUU	CGG	CGC	CGA	CGU
312	-506	ACG	ACC	ACU	ACA	AAG	AAC	AAU	AAA	AUG	AUC	AUU	AUA	AGG	AGC	AGU	AGA	UCG	UCC	UCU	UCA	UAG	UAC	UAU	UAA	UUG	UUC	UUU	UUA	UGG	UGC	UGU	UGA	CCG	CCC	CCU	CCA	CAG	CAC	CAU	CAA	CUG	CUC	CUU	CUA	CGG	CGC	CGU	CGA
313	-300	ACA	ACU	ACC	ACG	AAA	AAU	AAC	AAG	AGA	AGU	AGC	AGG	AUA	AUU	AUC	AUG	UCA	UCU	UCC	UCG	UAA	UAU	UAC	UAG	UGA	UGU	UGC	UGG	UUA	UUU	UUC	UUG	CCA	CCU	CCC	CCG	CAA	CAU	CAC	CAG	CGA	CGU	CGC	CGG	CUA	CUU	CUC	CUG
314	-292	ACA	ACU	ACG	ACC	AAA	AAU	AAG	AAC	AGA	AGU	AGG	AGC	AUA	AUU	AUG	AUC	UCA	UCU	UCG	UCC	UAA	UAU	UAG	UAC	UGA	UGU	UGG	UGC	UUA	UUU	UUG	UUC	CCA	CCU	CCG	CCC	CAA	CAU	CAG	CAC	CGA	CGU	CGG	CGC	CUA	CUU	CUG	CUC
315	-300	ACA	ACC	ACU	ACG	AAA	AAC	AAU	AAG	AGA	AGC	AGU	AGG	AUA	AUC	AUU	AUG	UCA	UCC	UCU	UCG	UAA	UAC	UAU	UAG	UGA	UGC	UGU	UGG	UUA	UUC	UUU	UUG	CCA	CCC	CCU	CCG	CAA	CAC	CAU	CAG	CGA	CGC	CGU	CGG	CUA	CUC	CUU	CUG
316	-290	ACA	ACC	ACG	ACU	AAA	AAC	AAG	AAU	AGA	AGC	AGG	AGU	AUA	AUC	AUG	AUU	UCA	UCC	UCG	UCU	UAA	UAC	UAG	UAU	UGA	UGC	UGG	UGU	UUA	UUC	UUG	UUU	CCA	CCC	CCG	CCU	CAA	CAC	CAG	CAU	CGA	CGC	CGG	CGU	CUA	CUC	CUG	CUU
317	-292	ACA	ACG	ACU	ACC	AAA	AAG	AAU	AAC	AGA	AGG	AGU	AGC	AUA	AUG	AUU	AUC	UCA	UCG	UCU	UCC	UAA	UAG	UAU	UAC	UGA	UGG	UGU	UGC	UUA	UUG	UUU	UUC	CCA	CCG	CCU	CCC	CAA	CAG	CAU	CAC	CGA	CGG	CGU	CGC	CUA	CUG	CUU	CUC
318	-290	ACA	ACG	ACC	ACU	AAA	AAG	AAC	AAU	AGA	AGG	AGC	AGU	AUA	AUG	AUC	AUU	UCA	UCG	UCC	UCU	UAA	UAG	UAC	UAU	UGA	UGG	UGC	UGU	UUA	UUG	UUC	UUU	CCA	CCG	CCC	CCU	CAA	CAG	CAC	CAU	CGA	CGG	CGC	CGU	CUA	CUG	CUC	CUU
319	-354	ACU	ACA	ACC	ACG	AAU	AAA	AAC	AAG	AGU	AGA	AGC	AGG	AUU	AUA	AUC	AUG	UCU	UCA	UCC	UCG	UAU	UAA	UAC	UAG	UGU	UGA	UGC	UGG	UUU	UUA	UUC	UUG	CCU	CCA	CCC	CCG	CAU	CAA	CAC	CAG	CGU	CGA	CGC	CGG	CUU	CUA	CUC	CUG
320	-346	ACU	ACA	ACG	ACC	AAU	AAA	AAG	AAC	AGU	AGA	AGG	AGC	AUU	AUA	AUG	AUC	UCU	UCA	UCG	UCC	UAU	UAA	UAG	UAC	UGU	UGA	UGG	UGC	UUU	UUA	UUG	UUC	CCU	CCA	CCG	CCC	CAU	CAA	CAG	CAC	CGU	CGA	CGG	CGC	CUU	CUA	CUG	CUC
321	-354	ACU	ACC	ACA	ACG	AAU	AAC	AAA	AAG	AGU	AGC	AGA	AGG	AUU	AUC	AUA	AUG	UCU	UCC	UCA	UCG	UAU	UAC	UAA	UAG	UGU	UGC	UGA	UGG	UUU	UUC	UUA	UUG	CCU	CCC	CCA	CCG	CAU	CAC	CAA	CAG	CGU	CGC	CGA	CGG	CUU	CUC	CUA	CUG
322	-314	ACU	ACC	ACG	ACA	AAU	AAC	AAG	AAA	AGU	AGC	AGG	AGA	AUU	AUC	AUG	AUA	UCU	UCC	UCG	UCA	UAU	UAC	UAG	UAA	UGU	UGC	UGG	UGA	UUU	UUC	UUG	UUA	CCU	CCC	CCG	CCA	CAU	CAC	CAG	CAA	CGU	CGC	CGG	CGA	CUU	CUC	CUG	CUA
323	-346	ACU	ACG	ACA	ACC	AAU	AAG	AAA	AAC	AGU	AGG	AGA	AGC	AUU	AUG	AUA	AUC	UCU	UCG	UCA	UCC	UAU	UAG	UAA	UAC	UGU	UGG	UGA	UGC	UUU	UUG	UUA	UUC	CCU	CCG	CCA	CCC	CAU	CAG	CAA	CAC	CGU	CGG	CGA	CGC	CUU	CUG	CUA	CUC
324	-314	ACU	ACG	ACC	ACA	AAU	AAG	AAC	AAA	AGU	AGG	AGC	AGA	AUU	AUG	AUC	AUA	UCU	UCG	UCC	UCA	UAU	UAG	UAC	UAA	UGU	UGG	UGC	UGA	UUU	UUG	UUC	UUA	CCU	CCG	CCC	CCA	CAU	CAG	CAC	CAA	CGU	CGG	CGC	CGA	CUU	CUG	CUC	CUA
325	-358	ACC	ACA	ACU	ACG	AAC	AAA	AAU	AAG	AGC	AGA	AGU	AGG	AUC	AUA	AUU	AUG	UCC	UCA	UCU	UCG	UAC	UAA	UAU	UAG	UGC	UGA	UGU	UGG	UUC	UUA	UUU	UUG	CCC	CCA	CCU	CCG	CAC	CAA	CAU	CAG	CGC	CGA	CGU	CGG	CUC	CUA	CUU	CUG
326	-348	ACC	ACA	ACG	ACU	AAC	AAA	AAG	AAU	AGC	AGA	AGG	AGU	AUC	AUA	AUG	AUU	UCC	UCA	UCG	UCU	UAC	UAA	UAG	UAU	UGC	UGA	UGG	UGU	UUC	UUA	UUG	UUU	CCC	CCA	CCG	CCU	CAC	CAA	CAG	CAU	CGC	CGA	CGG	CGU	CUC	CUA	CUG	CUU
327	-358	ACC	ACU	ACA	ACG	AAC	AAU	AAA	AAG	AGC	AGU	AGA	AGG	AUC	AUU	AUA	AUG	UCC	UCU	UCA	UCG	UAC	UAU	UAA	UAG	UGC	UGU	UGA	UGG	UUC	UUU	UUA	UUG	CCC	CCU	CCA	CCG	CAC	CAU	CAA	CAG	CGC	CGU	CGA	CGG	CUC	CUU	CUA	CUG
328	-318	ACC	ACU	ACG	ACA	AAC	AAU	AAG	AAA	AGC	AGU	AGG	AGA	AUC	AUU	AUG	AUA	UCC	UCU	UCG	UCA	UAC	UAU	UAG	UAA	UGC	UGU	UGG	UGA	UUC	UUU	UUG	UUA	CCC	CCU	CCG	CCA	CAC	CAU	CAG	CAA	CGC	CGU	CGG	CGA	CUC	CUU	CUG	CUA
329	-348	ACC	ACG	ACA	ACU	AAC	AAG	AAA	AAU	AGC	AGG	AGA	AGU	AUC	AUG	AUA	AUU	UCC	UCG	UCA	UCU	UAC	UAG	UAA	UAU	UGC	UGG	UGA	UGU	UUC	UUG	UUA	UUU	CCC	CCG	CCA	CCU	CAC	CAG	CAA	CAU	CGC	CGG	CGA	CGU	CUC	CUG	CUA	CUU
330	-318	ACC	ACG	ACU	ACA	AAC	AAG	AAU	AAA	AGC	AGG	AGU	AGA	AUC	AUG	AUU	AUA	UCC	UCG	UCU	UCA	UAC	UAG	UAU	UAA	UGC	UGG	UGU	UGA	UUC	UUG	UUU	UUA	CCC	CCG	CCU	CCA	CAC	CAG	CAU	CAA	CGC	CGG	CGU	CGA	CUC	CUG	CUU	CUA
331	-326	ACG	ACA	ACU	ACC	AAG	AAA	AAU	AAC	AGG	AGA	AGU	AGC	AUG	AUA	AUU	AUC	UCG	UCA	UCU	UCC	UAG	UAA	UAU	UAC	UGG	UGA	UGU	UGC	UUG	UUA	UUU	UUC	CCG	CCA	CCU	CCC	CAG	CAA	CAU	CAC	CGG	CGA	CGU	CGC	CUG	CUA	CUU	CUC
332	-324	ACG	ACA	ACC	ACU	AAG	AAA	AAC	AAU	AGG	AGA	AGC	AGU	AUG	AUA	AUC	AUU	UCG	UCA	UCC	UCU	UAG	UAA	UAC	UAU	UGG	UGA	UGC	UGU	UUG	UUA	UUC	UUU	CCG	CCA	CCC	CCU	CAG	CAA	CAC	CAU	CGG	CGA	CGC	CGU	CUG	CUA	CUC	CUU
333	-326	ACG	ACU	ACA	ACC	AAG	AAU	AAA	AAC	AGG	AGU	AGA	AGC	AUG	AUU	AUA	AUC	UCG	UCU	UCA	UCC	UAG	UAU	UAA	UAC	UGG	UGU	UGA	UGC	UUG	UUU	UUA	UUC	CCG	CCU	CCA	CCC	CAG	CAU	CAA	CAC	CGG	CGU	CGA	CGC	CUG	CUU	CUA	CUC
334	-294	ACG	ACU	ACC	ACA	AAG	AAU	AAC	AAA	AGG	AGU	AGC	AGA	AUG	AUU	AUC	AUA	UCG	UCU	UCC	UCA	UAG	UAU	UAC	UAA	UGG	UGU	UGC	UGA	UUG	UUU	UUC	UUA	CCG	CCU	CCC	CCA	CAG	CAU	CAC	CAA	CGG	CGU	CGC	CGA	CUG	CUU	CUC	CUA
335	-324	ACG	ACC	ACA	ACU	AAG	AAC	AAA	AAU	AGG	AGC	AGA	AGU	AUG	AUC	AUA	AUU	UCG	UCC	UCA	UCU	UAG	UAC	UAA	UAU	UGG	UGC	UGA	UGU	UUG	UUC	UUA	UUU	CCG	CCC	CCA	CCU	CAG	CAC	CAA	CAU	CGG	CGC	CGA	CGU	CUG	CUC	CUA	CUU
336	-294	ACG	ACC	ACU	ACA	AAG	AAC	AAU	AAA	AGG	AGC	AGU	AGA	AUG	AUC	AUU	AUA	UCG	UCC	UCU	UCA	UAG	UAC	UAU	UAA	UGG	UGC	UGU	UGA	UUG	UUC	UUU	UUA	CCG	CCC	CCU	CCA	CAG	CAC	CAU	CAA	CGG	CGC	CGU	CGA	CUG	CUC	CUU	CUA
337	-268	ACA	ACU	ACC	ACG	AUA	AUU	AUC	AUG	AAA	AAU	AAC	AAG	AGA	AGU	AGC	AGG	UCA	UCU	UCC	UCG	UUA	UUU	UUC	UUG	UAA	UAU	UAC	UAG	UGA	UGU	UGC	UGG	CCA	CCU	CCC	CCG	CUA	CUU	CUC	CUG	CAA	CAU	CAC	CAG	CGA	CGU	CGC	CGG
338	-290	ACA	ACU	ACG	ACC	AUA	AUU	AUG	AUC	AAA	AAU	AAG	AAC	AGA	AGU	AGG	AGC	UCA	UCU	UCG	UCC	UUA	UUU	UUG	UUC	UAA	UAU	UAG	UAC	UGA	UGU	UGG	UGC	CCA	CCU	CCG	CCC	CUA	CUU	CUG	CUC	CAA	CAU	CAG	CAC	CGA	CGU	CGG	CGC
339	-268	ACA	ACC	ACU	ACG	AUA	AUC	AUU	AUG	AAA	AAC	AAU	AAG	AGA	AGC	AGU	AGG	UCA	UCC	UCU	UCG	UUA	UUC	UUU	UUG	UAA	UAC	UAU	UAG	UGA	UGC	UGU	UGG	CCA	CCC	CCU	CCG	CUA	CUC	CUU	CUG	CAA	CAC	CAU	CAG	CGA	CGC	CGU	CGG
340	-262	ACA	ACC	ACG	ACU	AUA	AUC	AUG	AUU	AAA	AAC	AAG	AAU	AGA	AGC	AGG	AGU	UCA	UCC	UCG	UCU	UUA	UUC	UUG	UUU	UAA	UAC	UAG	UAU	UGA	UGC	UGG	UGU	CCA	CCC	CCG	CCU	CUA	CUC	CUG	CUU	CAA	CAC	CAG	CAU	CGA	CGC	CGG	CGU
341	-290	ACA	ACG	ACU	ACC	AUA	AUG	AUU	AUC	AAA	AAG	AAU	AAC	AGA	AGG	AGU	AGC	UCA	UCG	UCU	UCC	UUA	UUG	UUU	UUC	UAA	UAG	UAU	UAC	UGA	UGG	UGU	UGC	CCA	CCG	CCU	CCC	CUA	CUG	CUU	CUC	CAA	CAG	CAU	CAC	CGA	CGG	CGU	CGC
342	-262	ACA	ACG	ACC	ACU	AUA	AUG	AUC	AUU	AAA	AAG	AAC	AAU	AGA	AGG	AGC	AGU	UCA	UCG	UCC	UCU	UUA	UUG	UUC	UUU	UAA	UAG	UAC	UAU	UGA	UGG	UGC	UGU	CCA	CCG	CCC	CCU	CUA	CUG	CUC	CUU	CAA	CAG	CAC	CAU	CGA	CGG	CGC	CGU
343	-288	ACU	ACA	ACC	ACG	AUU	AUA	AUC	AUG	AAU	AAA	AAC	AAG	AGU	AGA	AGC	AGG	UCU	UCA	UCC	UCG	UUU	UUA	UUC	UUG	UAU	UAA	UAC	UAG	UGU	UGA	UGC	UGG	CCU	CCA	CCC	CCG	CUU	CUA	CUC	CUG	CAU	CAA	CAC	CAG	CGU	CGA	CGC	CGG
344	-310	ACU	ACA	ACG	ACC	AUU	AUA	AUG	AUC	AAU	AAA	AAG	AAC	AGU	AGA	AGG	AGC	UCU	UCA	UCG	UCC	UUU	UUA	UUG	UUC	UAU	UAA	UAG	UAC	UGU	UGA	UGG	UGC	CCU	CCA	CCG	CCC	CUU	CUA	CUG	CUC	CAU	CAA	CAG	CAC	CGU	CGA	CGG	CGC
345	-288	ACU	ACC	ACA	ACG	AUU	AUC	AUA	AUG	AAU	AAC	AAA	AAG	AGU	AGC	AGA	AGG	UCU	UCC	UCA	UCG	UUU	UUC	UUA	UUG	UAU	UAC	UAA	UAG	UGU	UGC	UGA	UGG	CCU	CCC	CCA	CCG	CUU	CUC	CUA	CUG	CAU	CAC	CAA	CAG	CGU	CGC	CGA	CGG
346	-274	ACU	ACC	ACG	ACA	AUU	AUC	AUG	AUA	AAU	AAC	AAG	AAA	AGU	AGC	AGG	AGA	UCU	UCC	UCG	UCA	UUU	UUC	UUG	UUA	UAU	UAC	UAG	UAA	UGU	UGC	UGG	UGA	CCU	CCC	CCG	CCA	CUU	CUC	CUG	CUA	CAU	CAC	CAG	CAA	CGU	CGC	CGG	CGA
347	-310	ACU	ACG	ACA	ACC	AUU	AUG	AUA	AUC	AAU	AAG	AAA	AAC	AGU	AGG	AGA	AGC	UCU	UCG	UCA	UCC	UUU	UUG	UUA	UUC	UAU	UAG	UAA	UAC	UGU	UGG	UGA	UGC	CCU	CCG	CCA	CCC	CUU	CUG	CUA	CUC	CAU	CAG	CAA	CAC	CGU	CGG	CGA	CGC
348	-274	ACU	ACG	ACC	ACA	AUU	AUG	AUC	AUA	AAU	AAG	AAC	AAA	AGU	AGG	AGC	AGA	UCU	UCG	UCC	UCA	UUU	UUG	UUC	UUA	UAU	UAG	UAC	UAA	UGU	UGG	UGC	UGA	CCU	CCG	CCC	CCA	CUU	CUG	CUC	CUA	CAU	CAG	CAC	CAA	CGU	CGG	CGC	CGA
349	-300	ACC	ACA	ACU	ACG	AUC	AUA	AUU	AUG	AAC	AAA	AAU	AAG	AGC	AGA	AGU	AGG	UCC	UCA	UCU	UCG	UUC	UUA	UUU	UUG	UAC	UAA	UAU	UAG	UGC	UGA	UGU	UGG	CCC	CCA	CCU	CCG	CUC	CUA	CUU	CUG	CAC	CAA	CAU	CAG	CGC	CGA	CGU	CGG
350	-294	ACC	ACA	ACG	ACU	AUC	AUA	AUG	AUU	AAC	AAA	AAG	AAU	AGC	AGA	AGG	AGU	UCC	UCA	UCG	UCU	UUC	UUA	UUG	UUU	UAC	UAA	UAG	UAU	UGC	UGA	UGG	UGU	CCC	CCA	CCG	CCU	CUC	CUA	CUG	CUU	CAC	CAA	CAG	CAU	CGC	CGA	CGG	CGU
351	-300	ACC	ACU	ACA	ACG	AUC	AUU	AUA	AUG	AAC	AAU	AAA	AAG	AGC	AGU	AGA	AGG	UCC	UCU	UCA	UCG	UUC	UUU	UUA	UUG	UAC	UAU	UAA	UAG	UGC	UGU	UGA	UGG	CCC	CCU	CCA	CCG	CUC	CUU	CUA	CUG	CAC	CAU	CAA	CAG	CGC	CGU	CGA	CGG
352	-286	ACC	ACU	ACG	ACA	AUC	AUU	AUG	AUA	AAC	AAU	AAG	AAA	AGC	AGU	AGG	AGA	UCC	UCU	UCG	UCA	UUC	UUU	UUG	UUA	UAC	UAU	UAG	UAA	UGC	UGU	UGG	UGA	CCC	CCU	CCG	CCA	CUC	CUU	CUG	CUA	CAC	CAU	CAG	CAA	CGC	CGU	CGG	CGA
353	-294	ACC	ACG	ACA	ACU	AUC	AUG	AUA	AUU	AAC	AAG	AAA	AAU	AGC	AGG	AGA	AGU	UCC	UCG	UCA	UCU	UUC	UUG	UUA	UUU	UAC	UAG	UAA	UAU	UGC	UGG	UGA	UGU	CCC	CCG	CCA	CCU	CUC	CUG	CUA	CUU	CAC	CAG	CAA	CAU	CGC	CGG	CGA	CGU
354	-286	ACC	ACG	ACU	ACA	AUC	AUG	AUU	AUA	AAC	AAG	AAU	AAA	AGC	AGG	AGU	AGA	UCC	UCG	UCU	UCA	UUC	UUG	UUU	UUA	UAC	UAG	UAU	UAA	UGC	UGG	UGU	UGA	CCC	CCG	CCU	CCA	CUC	CUG	CUU	CUA	CAC	CAG	CAU	CAA	CGC	CGG	CGU	CGA
355	-294	ACG	ACA	ACU	ACC	AUG	AUA	AUU	AUC	AAG	AAA	AAU	AAC	AGG	AGA	AGU	AGC	UCG	UCA	UCU	UCC	UUG	UUA	UUU	UUC	UAG	UAA	UAU	UAC	UGG	UGA	UGU	UGC	CCG	CCA	CCU	CCC	CUG	CUA	CUU	CUC	CAG	CAA	CAU	CAC	CGG	CGA	CGU	CGC
356	-266	ACG	ACA	ACC	ACU	AUG	AUA	AUC	AUU	AAG	AAA	AAC	AAU	AGG	AGA	AGC	AGU	UCG	UCA	UCC	UCU	UUG	UUA	UUC	UUU	UAG	UAA	UAC	UAU	UGG	UGA	UGC	UGU	CCG	CCA	CCC	CCU	CUG	CUA	CUC	CUU	CAG	CAA	CAC	CAU	CGG	CGA	CGC	CGU
357	-294	ACG	ACU	ACA	ACC	AUG	AUU	AUA	AUC	AAG	AAU	AAA	AAC	AGG	AGU	AGA	AGC	UCG	UCU	UCA	UCC	UUG	UUU	UUA	UUC	UAG	UAU	UAA	UAC	UGG	UGU	UGA	UGC	CCG	CCU	CCA	CCC	CUG	CUU	CUA	CUC	CAG	CAU	CAA	CAC	CGG	CGU	CGA	CGC
358	-258	ACG	ACU	ACC	ACA	AUG	AUU	AUC	AUA	AAG	AAU	AAC	AAA	AGG	AGU	AGC	AGA	UCG	UCU	UCC	UCA	UUG	UUU	UUC	UUA	UAG	UAU	UAC	UAA	UGG	UGU	UGC	UGA	CCG	CCU	CCC	CCA	CUG	CUU	CUC	CUA	CAG	CAU	CAC	CAA	CGG	CGU	CGC	CGA
359	-266	ACG	ACC	ACA	ACU	AUG	AUC	AUA	AUU	AAG	AAC	AAA	AAU	AGG	AGC	AGA	AGU	UCG	UCC	UCA	UCU	UUG	UUC	UUA	UUU	UAG	UAC	UAA	UAU	UGG	UGC	UGA	UGU	CCG	CCC	CCA	CCU	CUG	CUC	CUA	CUU	CAG	CAC	CAA	CAU	CGG	CGC	CGA	CGU
360	-258	ACG	ACC	ACU	ACA	AUG	AUC	AUU	AUA	AAG	AAC	AAU	AAA	AGG	AGC	AGU	AGA	UCG	UCC	UCU	UCA	UUG	UUC	UUU	UUA	UAG	UAC	UAU	UAA	UGG	UGC	UGU	UGA	CCG	CCC	CCU	CCA	CUG	CUC	CUU	CUA	CAG	CAC	CAU	CAA	CGG	CGC	CGU	CGA
361	-178	ACA	ACU	ACC	ACG	AUA	AUU	AUC	AUG	AGA	AGU	AGC	AGG	AAA	AAU	AAC	AAG	UCA	UCU	UCC	UCG	UUA	UUU	UUC	UUG	UGA	UGU	UGC	UGG	UAA	UAU	UAC	UAG	CCA	CCU	CCC	CCG	CUA	CUU	CUC	CUG	CGA	CGU	CGC	CGG	CAA	CAU	CAC	CAG
362	-190	ACA	ACU	ACG	ACC	AUA	AUU	AUG	AUC	AGA	AGU	AGG	AGC	AAA	AAU	AAG	AAC	UCA	UCU	UCG	UCC	UUA	UUU	UUG	UUC	UGA	UGU	UGG	UGC	UAA	UAU	UAG	UAC	CCA	CCU	CCG	CCC	CUA	CUU	CUG	CUC	CGA	CGU	CGG	CGC	CAA	CAU	CAG	CAC
363	-178	ACA	ACC	ACU	ACG	AUA	AUC	AUU	AUG	AGA	AGC	AGU	AGG	AAA	AAC	AAU	AAG	UCA	UCC	UCU	UCG	UUA	UUC	UUU	UUG	UGA	UGC	UGU	UGG	UAA	UAC	UAU	UAG	CCA	CCC	CCU	CCG	CUA	CUC	CUU	CUG	CGA	CGC	CGU	CGG	CAA	CAC	CAU	CAG
364	-180	ACA	ACC	ACG	ACU	AUA	AUC	AUG	AUU	AGA	AGC	AGG	AGU	AAA	AAC	AAG	AAU	UCA	UCC	UCG	UCU	UUA	UUC	UUG	UUU	UGA	UGC	UGG	UGU	UAA	UAC	UAG	UAU	CCA	CCC	CCG	CCU	CUA	CUC	CUG	CUU	CGA	CGC	CGG	CGU	CAA	CAC	CAG	CAU
365	-190	ACA	ACG	ACU	ACC	AUA	AUG	AUU	AUC	AGA	AGG	AGU	AGC	AAA	AAG	AAU	AAC	UCA	UCG	UCU	UCC	UUA	UUG	UUU	UUC	UGA	UGG	UGU	UGC	UAA	UAG	UAU	UAC	CCA	CCG	CCU	CCC	CUA	CUG	CUU	CUC	CGA	CGG	CGU	CGC	CAA	CAG	CAU	CAC
366	-180	ACA	ACG	ACC	ACU	AUA	AUG	AUC	AUU	AGA	AGG	AGC	AGU	AAA	AAG	AAC	AAU	UCA	UCG	UCC	UCU	UUA	UUG	UUC	UUU	UGA	UGG	UGC	UGU	UAA	UAG	UAC	UAU	CCA	CCG	CCC	CCU	CUA	CUG	CUC	CUU	CGA	CGG	CGC	CGU	CAA	CAG	CAC	CAU
367	-222	ACU	ACA	ACC	ACG	AUU	AUA	AUC	AUG	AGU	AGA	AGC	AGG	AAU	AAA	AAC	AAG	UCU	UCA	UCC	UCG	UUU	UUA	UUC	UUG	UGU	UGA	UGC	UGG	UAU	UAA	UAC	UAG	CCU	CCA	CCC	CCG	CUU	CUA	CUC	CUG	CGU	CGA	CGC	CGG	CAU	CAA	CAC	CAG
368	-234	ACU	ACA	ACG	ACC	AUU	AUA	AUG	AUC	AGU	AGA	AGG	AGC	AAU	AAA	AAG	AAC	UCU	UCA	UCG	UCC	UUU	UUA	UUG	UUC	UGU	UGA	UGG	UGC	UAU	UAA	UAG	UAC	CCU	CCA	CCG	CCC	CUU	CUA	CUG	CUC	CGU	CGA	CGG	CGC	CAU	CAA	CAG	CAC
369	-222	ACU	ACC	ACA	ACG	AUU	AUC	AUA	AUG	AGU	AGC	AGA	AGG	AAU	AAC	AAA	AAG	UCU	UCC	UCA	UCG	UUU	UUC	UUA	UUG	UGU	UGC	UGA	UGG	UAU	UAC	UAA	UAG	CCU	CCC	CCA	CCG	CUU	CUC	CUA	CUG	CGU	CGC	CGA	CGG	CAU	CAC	CAA	CAG
370	-156	ACU	ACC	ACG	ACA	AUU	AUC	AUG	AUA	AGU	AGC	AGG	AGA	AAU	AAC	AAG	AAA	UCU	UCC	UCG	UCA	UUU	UUC	UUG	UUA	UGU	UGC	UGG	UGA	UAU	UAC	UAG	UAA	CCU	CCC	CCG	CCA	CUU	CUC	CUG	CUA	CGU	CGC	CGG	CGA	CAU	CAC	CAG	CAA
371	-234	ACU	ACG	ACA	ACC	AUU	AUG	AUA	AUC	AGU	AGG	AGA	AGC	AAU	AAG	AAA	AAC	UCU	UCG	UCA	UCC	UUU	UUG	UUA	UUC	UGU	UGG	UGA	UGC	UAU	UAG	UAA	UAC	CCU	CCG	CCA	CCC	CUU	CUG	CUA	CUC	CGU	CGG	CGA	CGC	CAU	CAG	CAA	CAC
372	-156	ACU	ACG	ACC	ACA	AUU	AUG	AUC	AUA	AGU	AGG	AGC	AGA	AAU	AAG	AAC	AAA	UCU	UCG	UCC	UCA	UUU	UUG	UUC	UUA	UGU	UGG	UGC	UGA	UAU	UAG	UAC	UAA	CCU	CCG	CCC	CCA	CUU	CUG	CUC	CUA	CGU	CGG	CGC	CGA	CAU	CAG	CAC	CAA
373	-234	ACC	ACA	ACU	ACG	AUC	AUA	AUU	AUG	AGC	AGA	AGU	AGG	AAC	AAA	AAU	AAG	UCC	UCA	UCU	UCG	UUC	UUA	UUU	UUG	UGC	UGA	UGU	UGG	UAC	UAA	UAU	UAG	CCC	CCA	CCU	CCG	CUC	CUA	CUU	CUG	CGC	CGA	CGU	CGG	CAC	CAA	CAU	CAG
374	-236	ACC	ACA	ACG	ACU	AUC	AUA	AUG	AUU	AGC	AGA	AGG	AGU	AAC	AAA	AAG	AAU	UCC	UCA	UCG	UCU	UUC	UUA	UUG	UUU	UGC	UGA	UGG	UGU	UAC	UAA	UAG	UAU	CCC	CCA	CCG	CCU	CUC	CUA	CUG	CUU	CGC	CGA	CGG	CGU	CAC	CAA	CAG	CAU
375	-234	ACC	ACU	ACA	ACG	AUC	AUU	AUA	AUG	AGC	AGU	AGA	AGG	AAC	AAU	AAA	AAG	UCC	UCU	UCA	UCG	UUC	UUU	UUA	UUG	UGC	UGU	UGA	UGG	UAC	UAU	UAA	UAG	CCC	CCU	CCA	CCG	CUC	CUU	CUA	CUG	CGC	CGU	CGA	CGG	CAC	CAU	CAA	CAG
376	-168	ACC	ACU	ACG	ACA	AUC	AUU	AUG	AUA	AGC	AGU	AGG	AGA	AAC	AAU	AAG	AAA	UCC	UCU	UCG	UCA	UUC	UUU	UUG	UUA	UGC	UGU	UGG	UGA	UAC	UAU	UAG	UAA	CCC	CCU	CCG	CCA	CUC	CUU	CUG	CUA	CGC	CGU	CGG	CGA	CAC	CAU	CAG	CAA
377	-236	ACC	ACG	ACA	ACU	AUC	AUG	AUA	AUU	AGC	AGG	AGA	AGU	AAC	AAG	AAA	AAU	UCC	UCG	UCA	UCU	UUC	UUG	UUA	UUU	UGC	UGG	UGA	UGU	UAC	UAG	UAA	UAU	CCC	CCG	CCA	CCU	CUC	CUG	CUA	CUU	CGC	CGG	CGA	CGU	CAC	CAG	CAA	CAU
378	-168	ACC	ACG	ACU	ACA	AUC	AUG	AUU	AUA	AGC	AGG	AGU	AGA	AAC	AAG	AAU	AAA	UCC	UCG	UCU	UCA	UUC	UUG	UUU	UUA	UGC	UGG	UGU	UGA	UAC	UAG	UAU	UAA	CCC	CCG	CCU	CCA	CUC	CUG	CUU	CUA	CGC	CGG	CGU	CGA	CAC	CAG	CAU	CAA
379	-218	ACG	ACA	ACU	ACC	AUG	AUA	AUU	AUC	AGG	AGA	AGU	AGC	AAG	AAA	AAU	AAC	UCG	UCA	UCU	UCC	UUG	UUA	UUU	UUC	UGG	UGA	UGU	UGC	UAG	UAA	UAU	UAC	CCG	CCA	CCU	CCC	CUG	CUA	CUU	CUC	CGG	CGA	CGU	CGC	CAG	CAA	CAU	CAC
380	-208	ACG	ACA	ACC	ACU	AUG	AUA	AUC	AUU	AGG	AGA	AGC	AGU	AAG	AAA	AAC	AAU	UCG	UCA	UCC	UCU	UUG	UUA	UUC	UUU	UGG	UGA	UGC	UGU	UAG	UAA	UAC	UAU	CCG	CCA	CCC	CCU	CUG	CUA	CUC	CUU	CGG	CGA	CGC	CGU	CAG	CAA	CAC	CAU
381	-218	ACG	ACU	ACA	ACC	AUG	AUU	AUA	AUC	AGG	AGU	AGA	AGC	AAG	AAU	AAA	AAC	UCG	UCU	UCA	UCC	UUG	UUU	UUA	UUC	UGG	UGU	UGA	UGC	UAG	UAU	UAA	UAC	CCG	CCU	CCA	CCC	CUG	CUU	CUA	CUC	CGG	CGU	CGA	CGC	CAG	CAU	CAA	CAC
382	-140	ACG	ACU	ACC	ACA	AUG	AUU	AUC	AUA	AGG	AGU	AGC	AGA	AAG	AAU	AAC	AAA	UCG	UCU	UCC	UCA	UUG	UUU	UUC	UUA	UGG	UGU	UGC	UGA	UAG	UAU	UAC	UAA	CCG	CCU	CCC	CCA	CUG	CUU	CUC	CUA	CGG	CGU	CGC	CGA	CAG	CAU	CAC	CAA
383	-208	ACG	ACC	ACA	ACU	AUG	AUC	AUA	AUU	AGG	AGC	AGA	AGU	AAG	AAC	AAA	AAU	UCG	UCC	UCA	UCU	UUG	UUC	UUA	UUU	UGG	UGC	UGA	UGU	UAG	UAC	UAA	UAU	CCG	CCC	CCA	CCU	CUG	CUC	CUA	CUU	CGG	CGC	CGA	CGU	CAG	CAC	CAA	CAU
384	-140	ACG	ACC	ACU	ACA	AUG	AUC	AUU	AUA	AGG	AGC	AGU	AGA	AAG	AAC	AAU	AAA	UCG	UCC	UCU	UCA	UUG	UUC	UUU	UUA	UGG	UGC	UGU	UGA	UAG	UAC	UAU	UAA	CCG	CCC	CCU	CCA	CUG	CUC	CUU	CUA	CGG	CGC	CGU	CGA	CAG	CAC	CAU	CAA
385	-374	ACA	ACU	ACC	ACG	AGA	AGU	AGC	AGG	AAA	AAU	AAC	AAG	AUA	AUU	AUC	AUG	UCA	UCU	UCC	UCG	UGA	UGU	UGC	UGG	UAA	UAU	UAC	UAG	UUA	UUU	UUC	UUG	CCA	CCU	CCC	CCG	CGA	CGU	CGC	CGG	CAA	CAU	CAC	CAG	CUA	CUU	CUC	CUG
386	-418	ACA	ACU	ACG	ACC	AGA	AGU	AGG	AGC	AAA	AAU	AAG	AAC	AUA	AUU	AUG	AUC	UCA	UCU	UCG	UCC	UGA	UGU	UGG	UGC	UAA	UAU	UAG	UAC	UUA	UUU	UUG	UUC	CCA	CCU	CCG	CCC	CGA	CGU	CGG	CGC	CAA	CAU	CAG	CAC	CUA	CUU	CUG	CUC
387	-374	ACA	ACC	ACU	ACG	AGA	AGC	AGU	AGG	AAA	AAC	AAU	AAG	AUA	AUC	AUU	AUG	UCA	UCC	UCU	UCG	UGA	UGC	UGU	UGG	UAA	UAC	UAU	UAG	UUA	UUC	UUU	UUG	CCA	CCC	CCU	CCG	CGA	CGC	CGU	CGG	CAA	CAC	CAU	CAG	CUA	CUC	CUU	CUG
388	-408	ACA	ACC	ACG	ACU	AGA	AGC	AGG	AGU	AAA	AAC	AAG	AAU	AUA	AUC	AUG	AUU	UCA	UCC	UCG	UCU	UGA	UGC	UGG	UGU	UAA	UAC	UAG	UAU	UUA	UUC	UUG	UUU	CCA	CCC	CCG	CCU	CGA	CGC	CGG	CGU	CAA	CAC	CAG	CAU	CUA	CUC	CUG	CUU
389	-418	ACA	ACG	ACU	ACC	AGA	AGG	AGU	AGC	AAA	AAG	AAU	AAC	AUA	AUG	AUU	AUC	UCA	UCG	UCU	UCC	UGA	UGG	UGU	UGC	UAA	UAG	UAU	UAC	UUA	UUG	UUU	UUC	CCA	CCG	CCU	CCC	CGA	CGG	CGU	CGC	CAA	CAG	CAU	CAC	CUA	CUG	CUU	CUC
390	-408	ACA	ACG	ACC	ACU	AGA	AGG	AGC	AGU	AAA	AAG	AAC	AAU	AUA	AUG	AUC	AUU	UCA	UCG	UCC	UCU	UGA	UGG	UGC	UGU	UAA	UAG	UAC	UAU	UUA	UUG	UUC	UUU	CCA	CCG	CCC	CCU	CGA	CGG	CGC	CGU	CAA	CAG	CAC	CAU	CUA	CUG	CUC	CUU
391	-406	ACU	ACA	ACC	ACG	AGU	AGA	AGC	AGG	AAU	AAA	AAC	AAG	AUU	AUA	AUC	AUG	UCU	UCA	UCC	UCG	UGU	UGA	UGC	UGG	UAU	UAA	UAC	UAG	UUU	UUA	UUC	UUG	CCU	CCA	CCC	CCG	CGU	CGA	CGC	CGG	CAU	CAA	CAC	CAG	CUU	CUA	CUC	CUG
392	-450	ACU	ACA	ACG	ACC	AGU	AGA	AGG	AGC	AAU	AAA	AAG	AAC	AUU	AUA	AUG	AUC	UCU	UCA	UCG	UCC	UGU	UGA	UGG	UGC	UAU	UAA	UAG	UAC	UUU	UUA	UUG	UUC	CCU	CCA	CCG	CCC	CGU	CGA	CGG	CGC	CAU	CAA	CAG	CAC	CUU	CUA	CUG	CUC
393	-406	ACU	ACC	ACA	ACG	AGU	AGC	AGA	AGG	AAU	AAC	AAA	AAG	AUU	AUC	AUA	AUG	UCU	UCC	UCA	UCG	UGU	UGC	UGA	UGG	UAU	UAC	UAA	UAG	UUU	UUC	UUA	UUG	CCU	CCC	CCA	CCG	CGU	CGC	CGA	CGG	CAU	CAC	CAA	CAG	CUU	CUC	CUA	CUG
394	-426	ACU	ACC	ACG	ACA	AGU	AGC	AGG	AGA	AAU	AAC	AAG	AAA	AUU	AUC	AUG	AUA	UCU	UCC	UCG	UCA	UGU	UGC	UGG	UGA	UAU	UAC	UAG	UAA	UUU	UUC	UUG	UUA	CCU	CCC	CCG	CCA	CGU	CGC	CGG	CGA	CAU	CAC	CAG	CAA	CUU	CUC	CUG	CUA
395	-450	ACU	ACG	ACA	ACC	AGU	AGG	AGA	AGC	AAU	AAG	AAA	AAC	AUU	AUG	AUA	AUC	UCU	UCG	UCA	UCC	UGU	UGG	UGA	UGC	UAU	UAG	UAA	UAC	UUU	UUG	UUA	UUC	CCU	CCG	CCA	CCC	CGU	CGG	CGA	CGC	CAU	CAG	CAA	CAC	CUU	CUG	CUA	CUC
396	-426	ACU	ACG	ACC	ACA	AGU	AGG	AGC	AGA	AAU	AAG	AAC	AAA	AUU	AUG	AUC	AUA	UCU	UCG	UCC	UCA	UGU	UGG	UGC	UGA	UAU	UAG	UAC	UAA	UUU	UUG	UUC	UUA	CCU	CCG	CCC	CCA	CGU	CGG	CGC	CGA	CAU	CAG	CAC	CAA	CUU	CUG	CUC	CUA
397	-410	ACC	ACA	ACU	ACG	AGC	AGA	AGU	AGG	AAC	AAA	AAU	AAG	AUC	AUA	AUU	AUG	UCC	UCA	UCU	UCG	UGC	UGA	UGU	UGG	UAC	UAA	UAU	UAG	UUC	UUA	UUU	UUG	CCC	CCA	CCU	CCG	CGC	CGA	CGU	CGG	CAC	CAA	CAU	CAG	CUC	CUA	CUU	CUG
398	-444	ACC	ACA	ACG	ACU	AGC	AGA	AGG	AGU	AAC	AAA	AAG	AAU	AUC	AUA	AUG	AUU	UCC	UCA	UCG	UCU	UGC	UGA	UGG	UGU	UAC	UAA	UAG	UAU	UUC	UUA	UUG	UUU	CCC	CCA	CCG	CCU	CGC	CGA	CGG	CGU	CAC	CAA	CAG	CAU	CUC	CUA	CUG	CUU
399	-410	ACC	ACU	ACA	ACG	AGC	AGU	AGA	AGG	AAC	AAU	AAA	AAG	AUC	AUU	AUA	AUG	UCC	UCU	UCA	UCG	UGC	UGU	UGA	UGG	UAC	UAU	UAA	UAG	UUC	UUU	UUA	UUG	CCC	CCU	CCA	CCG	CGC	CGU	CGA	CGG	CAC	CAU	CAA	CAG	CUC	CUU	CUA	CUG
400	-430	ACC	ACU	ACG	ACA	AGC	AGU	AGG	AGA	AAC	AAU	AAG	AAA	AUC	AUU	AUG	AUA	UCC	UCU	UCG	UCA	UGC	UGU	UGG	UGA	UAC	UAU	UAG	UAA	UUC	UUU	UUG	UUA	CCC	CCU	CCG	CCA	CGC	CGU	CGG	CGA	CAC	CAU	CAG	CAA	CUC	CUU	CUG	CUA
401	-444	ACC	ACG	ACA	ACU	AGC	AGG	AGA	AGU	AAC	AAG	AAA	AAU	AUC	AUG	AUA	AUU	UCC	UCG	UCA	UCU	UGC	UGG	UGA	UGU	UAC	UAG	UAA	UAU	UUC	UUG	UUA	UUU	CCC	CCG	CCA	CCU	CGC	CGG	CGA	CGU	CAC	CAG	CAA	CAU	CUC	CUG	CUA	CUU
402	-430	ACC	ACG	ACU	ACA	AGC	AGG	AGU	AGA	AAC	AAG	AAU	AAA	AUC	AUG	AUU	AUA	UCC	UCG	UCU	UCA	UGC	UGG	UGU	UGA	UAC	UAG	UAU	UAA	UUC	UUG	UUU	UUA	CCC	CCG	CCU	CCA	CGC	CGG	CGU	CGA	CAC	CAG	CAU	CAA	CUC	CUG	CUU	CUA
403	-390	ACG	ACA	ACU	ACC	AGG	AGA	AGU	AGC	AAG	AAA	AAU	AAC	AUG	AUA	AUU	AUC	UCG	UCA	UCU	UCC	UGG	UGA	UGU	UGC	UAG	UAA	UAU	UAC	UUG	UUA	UUU	UUC	CCG	CCA	CCU	CCC	CGG	CGA	CGU	CGC	CAG	CAA	CAU	CAC	CUG	CUA	CUU	CUC
404	-380	ACG	ACA	ACC	ACU	AGG	AGA	AGC	AGU	AAG	AAA	AAC	AAU	AUG	AUA	AUC	AUU	UCG	UCA	UCC	UCU	UGG	UGA	UGC	UGU	UAG	UAA	UAC	UAU	UUG	UUA	UUC	UUU	CCG	CCA	CCC	CCU	CGG	CGA	CGC	CGU	CAG	CAA	CAC	CAU	CUG	CUA	CUC	CUU
405	-390	ACG	ACU	ACA	ACC	AGG	AGU	AGA	AGC	AAG	AAU	AAA	AAC	AUG	AUU	AUA	AUC	UCG	UCU	UCA	UCC	UGG	UGU	UGA	UGC	UAG	UAU	UAA	UAC	UUG	UUU	UUA	UUC	CCG	CCU	CCA	CCC	CGG	CGU	CGA	CGC	CAG	CAU	CAA	CAC	CUG	CUU	CUA	CUC
406	-366	ACG	ACU	ACC	ACA	AGG	AGU	AGC	AGA	AAG	AAU	AAC	AAA	AUG	AUU	AUC	AUA	UCG	UCU	UCC	UCA	UGG	UGU	UGC	UGA	UAG	UAU	UAC	UAA	UUG	UUU	UUC	UUA	CCG	CCU	CCC	CCA	CGG	CGU	CGC	CGA	CAG	CAU	CAC	CAA	CUG	CUU	CUC	CUA
407	-380	ACG	ACC	ACA	ACU	AGG	AGC	AGA	AGU	AAG	AAC	AAA	AAU	AUG	AUC	AUA	AUU	UCG	UCC	UCA	UCU	UGG	UGC	UGA	UGU	UAG	UAC	UAA	UAU	UUG	UUC	UUA	UUU	CCG	CCC	CCA	CCU	CGG	CGC	CGA	CGU	CAG	CAC	CAA	CAU	CUG	CUC	CUA	CUU
408	-366	ACG	ACC	ACU	ACA	AGG	AGC	AGU	AGA	AAG	AAC	AAU	AAA	AUG	AUC	AUU	AUA	UCG	UCC	UCU	UCA	UGG	UGC	UGU	UGA	UAG	UAC	UAU	UAA	UUG	UUC	UUU	UUA	CCG	CCC	CCU	CCA	CGG	CGC	CGU	CGA	CAG	CAC	CAU	CAA	CUG	CUC	CUU	CUA
409	-512	ACA	ACU	ACC	ACG	AGA	AGU	AGC	AGG	AUA	AUU	AUC	AUG	AAA	AAU	AAC	AAG	UCA	UCU	UCC	UCG	UGA	UGU	UGC	UGG	UUA	UUU	UUC	UUG	UAA	UAU	UAC	UAG	CCA	CCU	CCC	CCG	CGA	CGU	CGC	CGG	CUA	CUU	CUC	CUG	CAA	CAU	CAC	CAG
410	-490	ACA	ACU	ACG	ACC	AGA	AGU	AGG	AGC	AUA	AUU	AUG	AUC	AAA	AAU	AAG	AAC	UCA	UCU	UCG	UCC	UGA	UGU	UGG	UGC	UUA	UUU	UUG	UUC	UAA	UAU	UAG	UAC	CCA	CCU	CCG	CCC	CGA	CGU	CGG	CGC	CUA	CUU	CUG	CUC	CAA	CAU	CAG	CAC
411	-512	ACA	ACC	ACU	ACG	AGA	AGC	AGU	AGG	AUA	AUC	AUU	AUG	AAA	AAC	AAU	AAG	UCA	UCC	UCU	UCG	UGA	UGC	UGU	UGG	UUA	UUC	UUU	UUG	UAA	UAC	UAU	UAG	CCA	CCC	CCU	CCG	CGA	CGC	CGU	CGG	CUA	CUC	CUU	CUG	CAA	CAC	CAU	CAG
412	-494	ACA	ACC	ACG	ACU	AGA	AGC	AGG	AGU	AUA	AUC	AUG	AUU	AAA	AAC	AAG	AAU	UCA	UCC	UCG	UCU	UGA	UGC	UGG	UGU	UUA	UUC	UUG	UUU	UAA	UAC	UAG	UAU	CCA	CCC	CCG	CCU	CGA	CGC	CGG	CGU	CUA	CUC	CUG	CUU	CAA	CAC	CAG	CAU
413	-490	ACA	ACG	ACU	ACC	AGA	AGG	AGU	AGC	AUA	AUG	AUU	AUC	AAA	AAG	AAU	AAC	UCA	UCG	UCU	UCC	UGA	UGG	UGU	UGC	UUA	UUG	UUU	UUC	UAA	UAG	UAU	UAC	CCA	CCG	CCU	CCC	CGA	CGG	CGU	CGC	CUA	CUG	CUU	CUC	CAA	CAG	CAU	CAC
414	-494	ACA	ACG	ACC	ACU	AGA	AGG	AGC	AGU	AUA	AUG	AUC	AUU	AAA	AAG	AAC	AAU	UCA	UCG	UCC	UCU	UGA	UGG	UGC	UGU	UUA	UUG	UUC	UUU	UAA	UAG	UAC	UAU	CCA	CCG	CCC	CCU	CGA	CGG	CGC	CGU	CUA	CUG	CUC	CUU	CAA	CAG	CAC	CAU
415	-536	ACU	ACA	ACC	ACG	AGU	AGA	AGC	AGG	AUU	AUA	AUC	AUG	AAU	AAA	AAC	AAG	UCU	UCA	UCC	UCG	UGU	UGA	UGC	UGG	UUU	UUA	UUC	UUG	UAU	UAA	UAC	UAG	CCU	CCA	CCC	CCG	CGU	CGA	CGC	CGG	CUU	CUA	CUC	CUG	CAU	CAA	CAC	CAG
416	-514	ACU	ACA	ACG	ACC	AGU	AGA	AGG	AGC	AUU	AUA	AUG	AUC	AAU	AAA	AAG	AAC	UCU	UCA	UCG	UCC	UGU	UGA	UGG	UGC	UUU	UUA	UUG	UUC	UAU	UAA	UAG	UAC	CCU	CCA	CCG	CCC	CGU	CGA	CGG	CGC	CUU	CUA	CUG	CUC	CAU	CAA	CAG	CAC
417	-536	ACU	ACC	ACA	ACG	AGU	AGC	AGA	AGG	AUU	AUC	AUA	AUG	AAU	AAC	AAA	AAG	UCU	UCC	UCA	UCG	UGU	UGC	UGA	UGG	UUU	UUC	UUA	UUG	UAU	UAC	UAA	UAG	CCU	CCC	CCA	CCG	CGU	CGC	CGA	CGG	CUU	CUC	CUA	CUG	CAU	CAC	CAA	CAG
418	-454	ACU	ACC	ACG	ACA	AGU	AGC	AGG	AGA	AUU	AUC	AUG	AUA	AAU	AAC	AAG	AAA	UCU	UCC	UCG	UCA	UGU	UGC	UGG	UGA	UUU	UUC	UUG	UUA	UAU	UAC	UAG	UAA	CCU	CCC	CCG	CCA	CGU	CGC	CGG	CGA	CUU	CUC	CUG	CUA	CAU	CAC	CAG	CAA
419	-514	ACU	ACG	ACA	ACC	AGU	AGG	AGA	AGC	AUU	AUG	AUA	AUC	AAU	AAG	AAA	AAC	UCU	UCG	UCA	UCC	UGU	UGG	UGA	UGC	UUU	UUG	UUA	UUC	UAU	UAG	UAA	UAC	CCU	CCG	CCA	CCC	CGU	CGG	CGA	CGC	CUU	CUG	CUA	CUC	CAU	CAG	CAA	CAC
420	-454	ACU	ACG	ACC	ACA	AGU	AGG	AGC	AGA	AUU	AUG	AUC	AUA	AAU	AAG	AAC	AAA	UCU	UCG	UCC	UCA	UGU	UGG	UGC	UGA	UUU	UUG	UUC	UUA	UAU	UAG	UAC	UAA	CCU	CCG	CCC	CCA	CGU	CGG	CGC	CGA	CUU	CUG	CUC	CUA	CAU	CAG	CAC	CAA
421	-540	ACC	ACA	ACU	ACG	AGC	AGA	AGU	AGG	AUC	AUA	AUU	AUG	AAC	AAA	AAU	AAG	UCC	UCA	UCU	UCG	UGC	UGA	UGU	UGG	UUC	UUA	UUU	UUG	UAC	UAA	UAU	UAG	CCC	CCA	CCU	CCG	CGC	CGA	CGU	CGG	CUC	CUA	CUU	CUG	CAC	CAA	CAU	CAG
422	-522	ACC	ACA	ACG	ACU	AGC	AGA	AGG	AGU	AUC	AUA	AUG	AUU	AAC	AAA	AAG	AAU	UCC	UCA	UCG	UCU	UGC	UGA	UGG	UGU	UUC	UUA	UUG	UUU	UAC	UAA	UAG	UAU	CCC	CCA	CCG	CCU	CGC	CGA	CGG	CGU	CUC	CUA	CUG	CUU	CAC	CAA	CAG	CAU
423	-540	ACC	ACU	ACA	ACG	AGC	AGU	AGA	AGG	AUC	AUU	AUA	AUG	AAC	AAU	AAA	AAG	UCC	UCU	UCA	UCG	UGC	UGU	UGA	UGG	UUC	UUU	UUA	UUG	UAC	UAU	UAA	UAG	CCC	CCU	CCA	CCG	CGC	CGU	CGA	CGG	CUC	CUU	CUA	CUG	CAC	CAU	CAA	CAG
424	-458	ACC	ACU	ACG	ACA	AGC	AGU	AGG	AGA	AUC	AUU	AUG	AUA	AAC	AAU	AAG	AAA	UCC	UCU	UCG	UCA	UGC	UGU	UGG	UGA	UUC	UUU	UUG	UUA	UAC	UAU	UAG	UAA	CCC	CCU	CCG	CCA	CGC	CGU	CGG	CGA	CUC	CUU	CUG	CUA	CAC	CAU	CAG	CAA
425	-522	ACC	ACG	ACA	ACU	AGC	AGG	AGA	AGU	AUC	AUG	AUA	AUU	AAC	AAG	AAA	AAU	UCC	UCG	UCA	UCU	UGC	UGG	UGA	UGU	UUC	UUG	UUA	UUU	UAC	UAG	UAA	UAU	CCC	CCG	CCA	CCU	CGC	CGG	CGA	CGU	CUC	CUG	CUA	CUU	CAC	CAG	CAA	CAU
426	-458	ACC	ACG	ACU	ACA	AGC	AGG	AGU	AGA	AUC	AUG	AUU	AUA	AAC	AAG	AAU	AAA	UCC	UCG	UCU	UCA	UGC	UGG	UGU	UGA	UUC	UUG	UUU	UUA	UAC	UAG	UAU	UAA	CCC	CCG	CCU	CCA	CGC	CGG	CGU	CGA	CUC	CUG	CUU	CUA	CAC	CAG	CAU	CAA
427	-518	ACG	ACA	ACU	ACC	AGG	AGA	AGU	AGC	AUG	AUA	AUU	AUC	AAG	AAA	AAU	AAC	UCG	UCA	UCU	UCC	UGG	UGA	UGU	UGC	UUG	UUA	UUU	UUC	UAG	UAA	UAU	UAC	CCG	CCA	CCU	CCC	CGG	CGA	CGU	CGC	CUG	CUA	CUU	CUC	CAG	CAA	CAU	CAC
428	-522	ACG	ACA	ACC	ACU	AGG	AGA	AGC	AGU	AUG	AUA	AUC	AUU	AAG	AAA	AAC	AAU	UCG	UCA	UCC	UCU	UGG	UGA	UGC	UGU	UUG	UUA	UUC	UUU	UAG	UAA	UAC	UAU	CCG	CCA	CCC	CCU	CGG	CGA	CGC	CGU	CUG	CUA	CUC	CUU	CAG	CAA	CAC	CAU
429	-518	ACG	ACU	ACA	ACC	AGG	AGU	AGA	AGC	AUG	AUU	AUA	AUC	AAG	AAU	AAA	AAC	UCG	UCU	UCA	UCC	UGG	UGU	UGA	UGC	UUG	UUU	UUA	UUC	UAG	UAU	UAA	UAC	CCG	CCU	CCA	CCC	CGG	CGU	CGA	CGC	CUG	CUU	CUA	CUC	CAG	CAU	CAA	CAC
430	-458	ACG	ACU	ACC	ACA	AGG	AGU	AGC	AGA	AUG	AUU	AUC	AUA	AAG	AAU	AAC	AAA	UCG	UCU	UCC	UCA	UGG	UGU	UGC	UGA	UUG	UUU	UUC	UUA	UAG	UAU	UAC	UAA	CCG	CCU	CCC	CCA	CGG	CGU	CGC	CGA	CUG	CUU	CUC	CUA	CAG	CAU	CAC	CAA
431	-522	ACG	ACC	ACA	ACU	AGG	AGC	AGA	AGU	AUG	AUC	AUA	AUU	AAG	AAC	AAA	AAU	UCG	UCC	UCA	UCU	UGG	UGC	UGA	UGU	UUG	UUC	UUA	UUU	UAG	UAC	UAA	UAU	CCG	CCC	CCA	CCU	CGG	CGC	CGA	CGU	CUG	CUC	CUA	CUU	CAG	CAC	CAA	CAU
432	-458	ACG	ACC	ACU	ACA	AGG	AGC	AGU	AGA	AUG	AUC	AUU	AUA	AAG	AAC	AAU	AAA	UCG	UCC	UCU	UCA	UGG	UGC	UGU	UGA	UUG	UUC	UUU	UUA	UAG	UAC	UAU	UAA	CCG	CCC	CCU	CCA	CGG	CGC	CGU	CGA	CUG	CUC	CUU	CUA	CAG	CAC	CAU	CAA
433	-488	AGA	AGU	AGC	AGG	AAA	AAU	AAC	AAG	AUA	AUU	AUC	AUG	ACA	ACU	ACC	ACG	UGA	UGU	UGC	UGG	UAA	UAU	UAC	UAG	UUA	UUU	UUC	UUG	UCA	UCU	UCC	UCG	CGA	CGU	CGC	CGG	CAA	CAU	CAC	CAG	CUA	CUU	CUC	CUG	CCA	CCU	CCC	CCG
434	-428	AGA	AGU	AGG	AGC	AAA	AAU	AAG	AAC	AUA	AUU	AUG	AUC	ACA	ACU	ACG	ACC	UGA	UGU	UGG	UGC	UAA	UAU	UAG	UAC	UUA	UUU	UUG	UUC	UCA	UCU	UCG	UCC	CGA	CGU	CGG	CGC	CAA	CAU	CAG	CAC	CUA	CUU	CUG	CUC	CCA	CCU	CCG	CCC
435	-488	AGA	AGC	AGU	AGG	AAA	AAC	AAU	AAG	AUA	AUC	AUU	AUG	ACA	ACC	ACU	ACG	UGA	UGC	UGU	UGG	UAA	UAC	UAU	UAG	UUA	UUC	UUU	UUG	UCA	UCC	UCU	UCG	CGA	CGC	CGU	CGG	CAA	CAC	CAU	CAG	CUA	CUC	CUU	CUG	CCA	CCC	CCU	CCG
436	-564	AGA	AGC	AGG	AGU	AAA	AAC	AAG	AAU	AUA	AUC	AUG	AUU	ACA	ACC	ACG	ACU	UGA	UGC	UGG	UGU	UAA	UAC	UAG	UAU	UUA	UUC	UUG	UUU	UCA	UCC	UCG	UCU	CGA	CGC	CGG	CGU	CAA	CAC	CAG	CAU	CUA	CUC	CUG	CUU	CCA	CCC	CCG	CCU
437	-428	AGA	AGG	AGU	AGC	AAA	AAG	AAU	AAC	AUA	AUG	AUU	AUC	ACA	ACG	ACU	ACC	UGA	UGG	UGU	UGC	UAA	UAG	UAU	UAC	UUA	UUG	UUU	UUC	UCA	UCG	UCU	UCC	CGA	CGG	CGU	CGC	CAA	CAG	CAU	CAC	CUA	CUG	CUU	CUC	CCA	CCG	CCU	CCC
438	-564	AGA	AGG	AGC	AGU	AAA	AAG	AAC	AAU	AUA	AUG	AUC	AUU	ACA	ACG	ACC	ACU	UGA	UGG	UGC	UGU	UAA	UAG	UAC	UAU	UUA	UUG	UUC	UUU	UCA	UCG	UCC	UCU	CGA	CGG	CGC	CGU	CAA	CAG	CAC	CAU	CUA	CUG	CUC	CUU	CCA	CCG	CCC	CCU
439	-518	AGU	AGA	AGC	AGG	AAU	AAA	AAC	AAG	AUU	AUA	AUC	AUG	ACU	ACA	ACC	ACG	UGU	UGA	UGC	UGG	UAU	UAA	UAC	UAG	UUU	UUA	UUC	UUG	UCU	UCA	UCC	UCG	CGU	CGA	CGC	CGG	CAU	CAA	CAC	CAG	CUU	CUA	CUC	CUG	CCU	CCA	CCC	CCG
440	-458	AGU	AGA	AGG	AGC	AAU	AAA	AAG	AAC	AUU	AUA	AUG	AUC	ACU	ACA	ACG	ACC	UGU	UGA	UGG	UGC	UAU	UAA	UAG	UAC	UUU	UUA	UUG	UUC	UCU	UCA	UCG	UCC	CGU	CGA	CGG	CGC	CAU	CAA	CAG	CAC	CUU	CUA	CUG	CUC	CCU	CCA	CCG	CCC
441	-518	AGU	AGC	AGA	AGG	AAU	AAC	AAA	AAG	AUU	AUC	AUA	AUG	ACU	ACC	ACA	ACG	UGU	UGC	UGA	UGG	UAU	UAC	UAA	UAG	UUU	UUC	UUA	UUG	UCU	UCC	UCA	UCG	CGU	CGC	CGA	CGG	CAU	CAC	CAA	CAG	CUU	CUC	CUA	CUG	CCU	CCC	CCA	CCG
442	-534	AGU	AGC	AGG	AGA	AAU	AAC	AAG	AAA	AUU	AUC	AUG	AUA	ACU	ACC	ACG	ACA	UGU	UGC	UGG	UGA	UAU	UAC	UAG	UAA	UUU	UUC	UUG	UUA	UCU	UCC	UCG	UCA	CGU	CGC	CGG	CGA	CAU	CAC	CAG	CAA	CUU	CUC	CUG	CUA	CCU	CCC	CCG	CCA
443	-458	AGU	AGG	AGA	AGC	AAU	AAG	AAA	AAC	AUU	AUG	AUA	AUC	ACU	ACG	ACA	ACC	UGU	UGG	UGA	UGC	UAU	UAG	UAA	UAC	UUU	UUG	UUA	UUC	UCU	UCG	UCA	UCC	CGU	CGG	CGA	CGC	CAU	CAG	CAA	CAC	CUU	CUG	CUA	CUC	CCU	CCG	CCA	CCC
444	-534	AGU	AGG	AGC	AGA	AAU	AAG	AAC	AAA	AUU	AUG	AUC	AUA	ACU	ACG	ACC	ACA	UGU	UGG	UGC	UGA	UAU	UAG	UAC	UAA	UUU	UUG	UUC	UUA	UCU	UCG	UCC	UCA	CGU	CGG	CGC	CGA	CAU	CAG	CAC	CAA	CUU	CUG	CUC	CUA	CCU	CCG	CCC	CCA
445	-458	AGC	AGA	AGU	AGG	AAC	AAA	AAU	AAG	AUC	AUA	AUU	AUG	ACC	ACA	ACU	ACG	UGC	UGA	UGU	UGG	UAC	UAA	UAU	UAG	UUC	UUA	UUU	UUG	UCC	UCA	UCU	UCG	CGC	CGA	CGU	CGG	CAC	CAA	CAU	CAG	CUC	CUA	CUU	CUG	CCC	CCA	CCU	CCG
446	-534	AGC	AGA	AGG	AGU	AAC	AAA	AAG	AAU	AUC	AUA	AUG	AUU	ACC	ACA	ACG	ACU	UGC	UGA	UGG	UGU	UAC	UAA	UAG	UAU	UUC	UUA	UUG	UUU	UCC	UCA	UCG	UCU	CGC	CGA	CGG	CGU	CAC	CAA	CAG	CAU	CUC	CUA	CUG	CUU	CCC	CCA	CCG	CCU
447	-458	AGC	AGU	AGA	AGG	AAC	AAU	AAA	AAG	AUC	AUU	AUA	AUG	ACC	ACU	ACA	ACG	UGC	UGU	UGA	UGG	UAC	UAU	UAA	UAG	UUC	UUU	UUA	UUG	UCC	UCU	UCA	UCG	CGC	CGU	CGA	CGG	CAC	CAU	CAA	CAG	CUC	CUU	CUA	CUG	CCC	CCU	CCA	CCG
448	-474	AGC	AGU	AGG	AGA	AAC	AAU	AAG	AAA	AUC	AUU	AUG	AUA	ACC	ACU	ACG	ACA	UGC	UGU	UGG	UGA	UAC	UAU	UAG	UAA	UUC	UUU	UUG	UUA	UCC	UCU	UCG	UCA	CGC	CGU	CGG	CGA	CAC	CAU	CAG	CAA	CUC	CUU	CUG	CUA	CCC	CCU	CCG	CCA
449	-534	AGC	AGG	AGA	AGU	AAC	AAG	AAA	AAU	AUC	AUG	AUA	AUU	ACC	ACG	ACA	ACU	UGC	UGG	UGA	UGU	UAC	UAG	UAA	UAU	UUC	UUG	UUA	UUU	UCC	UCG	UCA	UCU	CGC	CGG	CGA	CGU	CAC	CAG	CAA	CAU	CUC	CUG	CUA	CUU	CCC	CCG	CCA	CCU
450	-474	AGC	AGG	AGU	AGA	AAC	AAG	AAU	AAA	AUC	AUG	AUU	AUA	ACC	ACG	ACU	ACA	UGC	UGG	UGU	UGA	UAC	UAG	UAU	UAA	UUC	UUG	UUU	UUA	UCC	UCG	UCU	UCA	CGC	CGG	CGU	CGA	CAC	CAG	CAU	CAA	CUC	CUG	CUU	CUA	CCC	CCG	CCU	CCA
451	-414	AGG	AGA	AGU	AGC	AAG	AAA	AAU	AAC	AUG	AUA	AUU	AUC	ACG	ACA	ACU	ACC	UGG	UGA	UGU	UGC	UAG	UAA	UAU	UAC	UUG	UUA	UUU	UUC	UCG	UCA	UCU	UCC	CGG	CGA	CGU	CGC	CAG	CAA	CAU	CAC	CUG	CUA	CUU	CUC	CCG	CCA	CCU	CCC
452	-550	AGG	AGA	AGC	AGU	AAG	AAA	AAC	AAU	AUG	AUA	AUC	AUU	ACG	ACA	ACC	ACU	UGG	UGA	UGC	UGU	UAG	UAA	UAC	UAU	UUG	UUA	UUC	UUU	UCG	UCA	UCC	UCU	CGG	CGA	CGC	CGU	CAG	CAA	CAC	CAU	CUG	CUA	CUC	CUU	CCG	CCA	CCC	CCU
453	-414	AGG	AGU	AGA	AGC	AAG	AAU	AAA	AAC	AUG	AUU	AUA	AUC	ACG	ACU	ACA	ACC	UGG	UGU	UGA	UGC	UAG	UAU	UAA	UAC	UUG	UUU	UUA	UUC	UCG	UCU	UCA	UCC	CGG	CGU	CGA	CGC	CAG	CAU	CAA	CAC	CUG	CUU	CUA	CUC	CCG	CCU	CCA	CCC
454	-490	AGG	AGU	AGC	AGA	AAG	AAU	AAC	AAA	AUG	AUU	AUC	AUA	ACG	ACU	ACC	ACA	UGG	UGU	UGC	UGA	UAG	UAU	UAC	UAA	UUG	UUU	UUC	UUA	UCG	UCU	UCC	UCA	CGG	CGU	CGC	CGA	CAG	CAU	CAC	CAA	CUG	CUU	CUC	CUA	CCG	CCU	CCC	CCA
455	-550	AGG	AGC	AGA	AGU	AAG	AAC	AAA	AAU	AUG	AUC	AUA	AUU	ACG	ACC	ACA	ACU	UGG	UGC	UGA	UGU	UAG	UAC	UAA	UAU	UUG	UUC	UUA	UUU	UCG	UCC	UCA	UCU	CGG	CGC	CGA	CGU	CAG	CAC	CAA	CAU	CUG	CUC	CUA	CUU	CCG	CCC	CCA	CCU
456	-490	AGG	AGC	AGU	AGA	AAG	AAC	AAU	AAA	AUG	AUC	AUU	AUA	ACG	ACC	ACU	ACA	UGG	UGC	UGU	UGA	UAG	UAC	UAU	UAA	UUG	UUC	UUU	UUA	UCG	UCC	UCU	UCA	CGG	CGC	CGU	CGA	CAG	CAC	CAU	CAA	CUG	CUC	CUU	CUA	CCG	CCC	CCU	CCA
457	-360	AGA	AGU	AGC	AGG	AAA	AAU	AAC	AAG	ACA	ACU	ACC	ACG	AUA	AUU	AUC	AUG	UGA	UGU	UGC	UGG	UAA	UAU	UAC	UAG	UCA	UCU	UCC	UCG	UUA	UUU	UUC	UUG	CGA	CGU	CGC	CGG	CAA	CAU	CAC	CAG	CCA	CCU	CCC	CCG	CUA	CUU	CUC	CUG
458	-412	AGA	AGU	AGG	AGC	AAA	AAU	AAG	AAC	ACA	ACU	ACG	ACC	AUA	AUU	AUG	AUC	UGA	UGU	UGG	UGC	UAA	UAU	UAG	UAC	UCA	UCU	UCG	UCC	UUA	UUU	UUG	UUC	CGA	CGU	CGG	CGC	CAA	CAU	CAG	CAC	CCA	CCU	CCG	CCC	CUA	CUU	CUG	CUC
459	-360	AGA	AGC	AGU	AGG	AAA	AAC	AAU	AAG	ACA	ACC	ACU	ACG	AUA	AUC	AUU	AUG	UGA	UGC	UGU	UGG	UAA	UAC	UAU	UAG	UCA	UCC	UCU	UCG	UUA	UUC	UUU	UUG	CGA	CGC	CGU	CGG	CAA	CAC	CAU	CAG	CCA	CCC	CCU	CCG	CUA	CUC	CUU	CUG
460	-410	AGA	AGC	AGG	AGU	AAA	AAC	AAG	AAU	ACA	ACC	ACG	ACU	AUA	AUC	AUG	AUU	UGA	UGC	UGG	UGU	UAA	UAC	UAG	UAU	UCA	UCC	UCG	UCU	UUA	UUC	UUG	UUU	CGA	CGC	CGG	CGU	CAA	CAC	CAG	CAU	CCA	CCC	CCG	CCU	CUA	CUC	CUG	CUU
461	-412	AGA	AGG	AGU	AGC	AAA	AAG	AAU	AAC	ACA	ACG	ACU	ACC	AUA	AUG	AUU	AUC	UGA	UGG	UGU	UGC	UAA	UAG	UAU	UAC	UCA	UCG	UCU	UCC	UUA	UUG	UUU	UUC	CGA	CGG	CGU	CGC	CAA	CAG	CAU	CAC	CCA	CCG	CCU	CCC	CUA	CUG	CUU	CUC
462	-410	AGA	AGG	AGC	AGU	AAA	AAG	AAC	AAU	ACA	ACG	ACC	ACU	AUA	AUG	AUC	AUU	UGA	UGG	UGC	UGU	UAA	UAG	UAC	UAU	UCA	UCG	UCC	UCU	UUA	UUG	UUC	UUU	CGA	CGG	CGC	CGU	CAA	CAG	CAC	CAU	CCA	CCG	CCC	CCU	CUA	CUG	CUC	CUU
463	-438	AGU	AGA	AGC	AGG	AAU	AAA	AAC	AAG	ACU	ACA	ACC	ACG	AUU	AUA	AUC	AUG	UGU	UGA	UGC	UGG	UAU	UAA	UAC	UAG	UCU	UCA	UCC	UCG	UUU	UUA	UUC	UUG	CGU	CGA	CGC	CGG	CAU	CAA	CAC	CAG	CCU	CCA	CCC	CCG	CUU	CUA	CUC	CUG
464	-490	AGU	AGA	AGG	AGC	AAU	AAA	AAG	AAC	ACU	ACA	ACG	ACC	AUU	AUA	AUG	AUC	UGU	UGA	UGG	UGC	UAU	UAA	UAG	UAC	UCU	UCA	UCG	UCC	UUU	UUA	UUG	UUC	CGU	CGA	CGG	CGC	CAU	CAA	CAG	CAC	CCU	CCA	CCG	CCC	CUU	CUA	CUG	CUC
465	-438	AGU	AGC	AGA	AGG	AAU	AAC	AAA	AAG	ACU	ACC	ACA	ACG	AUU	AUC	AUA	AUG	UGU	UGC	UGA	UGG	UAU	UAC	UAA	UAG	UCU	UCC	UCA	UCG	UUU	UUC	UUA	UUG	CGU	CGC	CGA	CGG	CAU	CAC	CAA	CAG	CCU	CCC	CCA	CCG	CUU	CUC	CUA	CUG
466	-434	AGU	AGC	AGG	AGA	AAU	AAC	AAG	AAA	ACU	ACC	ACG	ACA	AUU	AUC	AUG	AUA	UGU	UGC	UGG	UGA	UAU	UAC	UAG	UAA	UCU	UCC	UCG	UCA	UUU	UUC	UUG	UUA	CGU	CGC	CGG	CGA	CAU	CAC	CAG	CAA	CCU	CCC	CCG	CCA	CUU	CUC	CUG	CUA
467	-490	AGU	AGG	AGA	AGC	AAU	AAG	AAA	AAC	ACU	ACG	ACA	ACC	AUU	AUG	AUA	AUC	UGU	UGG	UGA	UGC	UAU	UAG	UAA	UAC	UCU	UCG	UCA	UCC	UUU	UUG	UUA	UUC	CGU	CGG	CGA	CGC	CAU	CAG	CAA	CAC	CCU	CCG	CCA	CCC	CUU	CUG	CUA	CUC
468	-434	AGU	AGG	AGC	AGA	AAU	AAG	AAC	AAA	ACU	ACG	ACC	ACA	AUU	AUG	AUC	AUA	UGU	UGG	UGC	UGA	UAU	UAG	UAC	UAA	UCU	UCG	UCC	UCA	UUU	UUG	UUC	UUA	CGU	CGG	CGC	CGA	CAU	CAG	CAC	CAA	CCU	CCG	CCC	CCA	CUU	CUG	CUC	CUA
469	-410	AGC	AGA	AGU	AGG	AAC	AAA	AAU	AAG	ACC	ACA	ACU	ACG	AUC	AUA	AUU	AUG	UGC	UGA	UGU	UGG	UAC	UAA	UAU	UAG	UCC	UCA	UCU	UCG	UUC	UUA	UUU	UUG	CGC	CGA	CGU	CGG	CAC	CAA	CAU	CAG	CCC	CCA	CCU	CCG	CUC	CUA	CUU	CUG
470	-460	AGC	AGA	AGG	AGU	AAC	AAA	AAG	AAU	ACC	ACA	ACG	ACU	AUC	AUA	AUG	AUU	UGC	UGA	UGG	UGU	UAC	UAA	UAG	UAU	UCC	UCA	UCG	UCU	UUC	UUA	UUG	UUU	CGC	CGA	CGG	CGU	CAC	CAA	CAG	CAU	CCC	CCA	CCG	CCU	CUC	CUA	CUG	CUU
471	-410	AGC	AGU	AGA	AGG	AAC	AAU	AAA	AAG	ACC	ACU	ACA	ACG	AUC	AUU	AUA	AUG	UGC	UGU	UGA	UGG	UAC	UAU	UAA	UAG	UCC	UCU	UCA	UCG	UUC	UUU	UUA	UUG	CGC	CGU	CGA	CGG	CAC	CAU	CAA	CAG	CCC	CCU	CCA	CCG	CUC	CUU	CUA	CUG
472	-406	AGC	AGU	AGG	AGA	AAC	AAU	AAG	AAA	ACC	ACU	ACG	ACA	AUC	AUU	AUG	AUA	UGC	UGU	UGG	UGA	UAC	UAU	UAG	UAA	UCC	UCU	UCG	UCA	UUC	UUU	UUG	UUA	CGC	CGU	CGG	CGA	CAC	CAU	CAG	CAA	CCC	CCU	CCG	CCA	CUC	CUU	CUG	CUA
473	-460	AGC	AGG	AGA	AGU	AAC	AAG	AAA	AAU	ACC	ACG	ACA	ACU	AUC	AUG	AUA	AUU	UGC	UGG	UGA	UGU	UAC	UAG	UAA	UAU	UCC	UCG	UCA	UCU	UUC	UUG	UUA	UUU	CGC	CGG	CGA	CGU	CAC	CAG	CAA	CAU	CCC	CCG	CCA	CCU	CUC	CUG	CUA	CUU
474	-406	AGC	AGG	AGU	AGA	AAC	AAG	AAU	AAA	ACC	ACG	ACU	ACA	AUC	AUG	AUU	AUA	UGC	UGG	UGU	UGA	UAC	UAG	UAU	UAA	UCC	UCG	UCU	UCA	UUC	UUG	UUU	UUA	CGC	CGG	CGU	CGA	CAC	CAG	CAU	CAA	CCC	CCG	CCU	CCA	CUC	CUG	CUU	CUA
475	-442	AGG	AGA	AGU	AGC	AAG	AAA	AAU	AAC	ACG	ACA	ACU	ACC	AUG	AUA	AUU	AUC	UGG	UGA	UGU	UGC	UAG	UAA	UAU	UAC	UCG	UCA	UCU	UCC	UUG	UUA	UUU	UUC	CGG	CGA	CGU	CGC	CAG	CAA	CAU	CAC	CCG	CCA	CCU	CCC	CUG	CUA	CUU	CUC
476	-440	AGG	AGA	AGC	AGU	AAG	AAA	AAC	AAU	ACG	ACA	ACC	ACU	AUG	AUA	AUC	AUU	UGG	UGA	UGC	UGU	UAG	UAA	UAC	UAU	UCG	UCA	UCC	UCU	UUG	UUA	UUC	UUU	CGG	CGA	CGC	CGU	CAG	CAA	CAC	CAU	CCG	CCA	CCC	CCU	CUG	CUA	CUC	CUU
477	-442	AGG	AGU	AGA	AGC	AAG	AAU	AAA	AAC	ACG	ACU	ACA	ACC	AUG	AUU	AUA	AUC	UGG	UGU	UGA	UGC	UAG	UAU	UAA	UAC	UCG	UCU	UCA	UCC	UUG	UUU	UUA	UUC	CGG	CGU	CGA	CGC	CAG	CAU	CAA	CAC	CCG	CCU	CCA	CCC	CUG	CUU	CUA	CUC
478	-386	AGG	AGU	AGC	AGA	AAG	AAU	AAC	AAA	ACG	ACU	ACC	ACA	AUG	AUU	AUC	AUA	UGG	UGU	UGC	UGA	UAG	UAU	UAC	UAA	UCG	UCU	UCC	UCA	UUG	UUU	UUC	UUA	CGG	CGU	CGC	CGA	CAG	CAU	CAC	CAA	CCG	CCU	CCC	CCA	CUG	CUU	CUC	CUA
479	-440	AGG	AGC	AGA	AGU	AAG	AAC	AAA	AAU	ACG	ACC	ACA	ACU	AUG	AUC	AUA	AUU	UGG	UGC	UGA	UGU	UAG	UAC	UAA	UAU	UCG	UCC	UCA	UCU	UUG	UUC	UUA	UUU	CGG	CGC	CGA	CGU	CAG	CAC	CAA	CAU	CCG	CCC	CCA	CCU	CUG	CUC	CUA	CUU
480	-386	AGG	AGC	AGU	AGA	AAG	AAC	AAU	AAA	ACG	ACC	ACU	ACA	AUG	AUC	AUU	AUA	UGG	UGC	UGU	UGA	UAG	UAC	UAU	UAA	UCG	UCC	UCU	UCA	UUG	UUC	UUU	UUA	CGG	CGC	CGU	CGA	CAG	CAC	CAU	CAA	CCG	CCC	CCU	CCA	CUG	CUC	CUU	CUA
481	-314	AGA	AGU	AGC	AGG	AUA	AUU	AUC	AUG	AAA	AAU	AAC	AAG	ACA	ACU	ACC	ACG	UGA	UGU	UGC	UGG	UUA	UUU	UUC	UUG	UAA	UAU	UAC	UAG	UCA	UCU	UCC	UCG	CGA	CGU	CGC	CGG	CUA	CUU	CUC	CUG	CAA	CAU	CAC	CAG	CCA	CCU	CCC	CCG
482	-228	AGA	AGU	AGG	AGC	AUA	AUU	AUG	AUC	AAA	AAU	AAG	AAC	ACA	ACU	ACG	ACC	UGA	UGU	UGG	UGC	UUA	UUU	UUG	UUC	UAA	UAU	UAG	UAC	UCA	UCU	UCG	UCC	CGA	CGU	CGG	CGC	CUA	CUU	CUG	CUC	CAA	CAU	CAG	CAC	CCA	CCU	CCG	CCC
483	-314	AGA	AGC	AGU	AGG	AUA	AUC	AUU	AUG	AAA	AAC	AAU	AAG	ACA	ACC	ACU	ACG	UGA	UGC	UGU	UGG	UUA	UUC	UUU	UUG	UAA	UAC	UAU	UAG	UCA	UCC	UCU	UCG	CGA	CGC	CGU	CGG	CUA	CUC	CUU	CUG	CAA	CAC	CAU	CAG	CCA	CCC	CCU	CCG
484	-286	AGA	AGC	AGG	AGU	AUA	AUC	AUG	AUU	AAA	AAC	AAG	AAU	ACA	ACC	ACG	ACU	UGA	UGC	UGG	UGU	UUA	UUC	UUG	UUU	UAA	UAC	UAG	UAU	UCA	UCC	UCG	UCU	CGA	CGC	CGG	CGU	CUA	CUC	CUG	CUU	CAA	CAC	CAG	CAU	CCA	CCC	CCG	CCU
485	-228	AGA	AGG	AGU	AGC	AUA	AUG	AUU	AUC	AAA	AAG	AAU	AAC	ACA	ACG	ACU	ACC	UGA	UGG	UGU	UGC	UUA	UUG	UUU	UUC	UAA	UAG	UAU	UAC	UCA	UCG	UCU	UCC	CGA	CGG	CGU	CGC	CUA	CUG	CUU	CUC	CAA	CAG	CAU	CAC	CCA	CCG	CCU	CCC
486	-286	AGA	AGG	AGC	AGU	AUA	AUG	AUC	AUU	AAA	AAG	AAC	AAU	ACA	ACG	ACC	ACU	UGA	UGG	UGC	UGU	UUA	UUG	UUC	UUU	UAA	UAG	UAC	UAU	UCA	UCG	UCC	UCU	CGA	CGG	CGC	CGU	CUA	CUG	CUC	CUU	CAA	CAG	CAC	CAU	CCA	CCG	CCC	CCU
487	-302	AGU	AGA	AGC	AGG	AUU	AUA	AUC	AUG	AAU	AAA	AAC	AAG	ACU	ACA	ACC	ACG	UGU	UGA	UGC	UGG	UUU	UUA	UUC	UUG	UAU	UAA	UAC	UAG	UCU	UCA	UCC	UCG	CGU	CGA	CGC	CGG	CUU	CUA	CUC	CUG	CAU	CAA	CAC	CAG	CCU	CCA	CCC	CCG
488	-216	AGU	AGA	AGG	AGC	AUU	AUA	AUG	AUC	AAU	AAA	AAG	AAC	ACU	ACA	ACG	ACC	UGU	UGA	UGG	UGC	UUU	UUA	UUG	UUC	UAU	UAA	UAG	UAC	UCU	UCA	UCG	UCC	CGU	CGA	CGG	CGC	CUU	CUA	CUG	CUC	CAU	CAA	CAG	CAC	CCU	CCA	CCG	CCC
489	-302	AGU	AGC	AGA	AGG	AUU	AUC	AUA	AUG	AAU	AAC	AAA	AAG	ACU	ACC	ACA	ACG	UGU	UGC	UGA	UGG	UUU	UUC	UUA	UUG	UAU	UAC	UAA	UAG	UCU	UCC	UCA	UCG	CGU	CGC	CGA	CGG	CUU	CUC	CUA	CUG	CAU	CAC	CAA	CAG	CCU	CCC	CCA	CCG
490	-330	AGU	AGC	AGG	AGA	AUU	AUC	AUG	AUA	AAU	AAC	AAG	AAA	ACU	ACC	ACG	ACA	UGU	UGC	UGG	UGA	UUU	UUC	UUG	UUA	UAU	UAC	UAG	UAA	UCU	UCC	UCG	UCA	CGU	CGC	CGG	CGA	CUU	CUC	CUG	CUA	CAU	CAC	CAG	CAA	CCU	CCC	CCG	CCA
491	-216	AGU	AGG	AGA	AGC	AUU	AUG	AUA	AUC	AAU	AAG	AAA	AAC	ACU	ACG	ACA	ACC	UGU	UGG	UGA	UGC	UUU	UUG	UUA	UUC	UAU	UAG	UAA	UAC	UCU	UCG	UCA	UCC	CGU	CGG	CGA	CGC	CUU	CUG	CUA	CUC	CAU	CAG	CAA	CAC	CCU	CCG	CCA	CCC
492	-330	AGU	AGG	AGC	AGA	AUU	AUG	AUC	AUA	AAU	AAG	AAC	AAA	ACU	ACG	ACC	ACA	UGU	UGG	UGC	UGA	UUU	UUG	UUC	UUA	UAU	UAG	UAC	UAA	UCU	UCG	UCC	UCA	CGU	CGG	CGC	CGA	CUU	CUG	CUC	CUA	CAU	CAG	CAC	CAA	CCU	CCG	CCC	CCA
493	-262	AGC	AGA	AGU	AGG	AUC	AUA	AUU	AUG	AAC	AAA	AAU	AAG	ACC	ACA	ACU	ACG	UGC	UGA	UGU	UGG	UUC	UUA	UUU	UUG	UAC	UAA	UAU	UAG	UCC	UCA	UCU	UCG	CGC	CGA	CGU	CGG	CUC	CUA	CUU	CUG	CAC	CAA	CAU	CAG	CCC	CCA	CCU	CCG
494	-234	AGC	AGA	AGG	AGU	AUC	AUA	AUG	AUU	AAC	AAA	AAG	AAU	ACC	ACA	ACG	ACU	UGC	UGA	UGG	UGU	UUC	UUA	UUG	UUU	UAC	UAA	UAG	UAU	UCC	UCA	UCG	UCU	CGC	CGA	CGG	CGU	CUC	CUA	CUG	CUU	CAC	CAA	CAG	CAU	CCC	CCA	CCG	CCU
495	-262	AGC	AGU	AGA	AGG	AUC	AUU	AUA	AUG	AAC	AAU	AAA	AAG	ACC	ACU	ACA	ACG	UGC	UGU	UGA	UGG	UUC	UUU	UUA	UUG	UAC	UAU	UAA	UAG	UCC	UCU	UCA	UCG	CGC	CGU	CGA	CGG	CUC	CUU	CUA	CUG	CAC	CAU	CAA	CAG	CCC	CCU	CCA	CCG
496	-290	AGC	AGU	AGG	AGA	AUC	AUU	AUG	AUA	AAC	AAU	AAG	AAA	ACC	ACU	ACG	ACA	UGC	UGU	UGG	UGA	UUC	UUU	UUG	UUA	UAC	UAU	UAG	UAA	UCC	UCU	UCG	UCA	CGC	CGU	CGG	CGA	CUC	CUU	CUG	CUA	CAC	CAU	CAG	CAA	CCC	CCU	CCG	CCA
497	-234	AGC	AGG	AGA	AGU	AUC	AUG	AUA	AUU	AAC	AAG	AAA	AAU	ACC	ACG	ACA	ACU	UGC	UGG	UGA	UGU	UUC	UUG	UUA	UUU	UAC	UAG	UAA	UAU	UCC	UCG	UCA	UCU	CGC	CGG	CGA	CGU	CUC	CUG	CUA	CUU	CAC	CAG	CAA	CAU	CCC	CCG	CCA	CCU
498	-290	AGC	AGG	AGU	AGA	AUC	AUG	AUU	AUA	AAC	AAG	AAU	AAA	ACC	ACG	ACU	ACA	UGC	UGG	UGU	UGA	UUC	UUG	UUU	UUA	UAC	UAG	UAU	UAA	UCC	UCG	UCU	UCA	CGC	CGG	CGU	CGA	CUC	CUG	CUU	CUA	CAC	CAG	CAU	CAA	CCC	CCG	CCU	CCA
499	-220	AGG	AGA	AGU	AGC	AUG	AUA	AUU	AUC	AAG	AAA	AAU	AAC	ACG	ACA	ACU	ACC	UGG	UGA	UGU	UGC	UUG	UUA	UUU	UUC	UAG	UAA	UAU	UAC	UCG	UCA	UCU	UCC	CGG	CGA	CGU	CGC	CUG	CUA	CUU	CUC	CAG	CAA	CAU	CAC	CCG	CCA	CCU	CCC
500	-278	AGG	AGA	AGC	AGU	AUG	AUA	AUC	AUU	AAG	AAA	AAC	AAU	ACG	ACA	ACC	ACU	UGG	UGA	UGC	UGU	UUG	UUA	UUC	UUU	UAG	UAA	UAC	UAU	UCG	UCA	UCC	UCU	CGG	CGA	CGC	CGU	CUG	CUA	CUC	CUU	CAG	CAA	CAC	CAU	CCG	CCA	CCC	CCU
501	-220	AGG	AGU	AGA	AGC	AUG	AUU	AUA	AUC	AAG	AAU	AAA	AAC	ACG	ACU	ACA	ACC	UGG	UGU	UGA	UGC	UUG	UUU	UUA	UUC	UAG	UAU	UAA	UAC	UCG	UCU	UCA	UCC	CGG	CGU	CGA	CGC	CUG	CUU	CUA	CUC	CAG	CAU	CAA	CAC	CCG	CCU	CCA	CCC
502	-334	AGG	AGU	AGC	AGA	AUG	AUU	AUC	AUA	AAG	AAU	AAC	AAA	ACG	ACU	ACC	ACA	UGG	UGU	UGC	UGA	UUG	UUU	UUC	UUA	UAG	UAU	UAC	UAA	UCG	UCU	UCC	UCA	CGG	CGU	CGC	CGA	CUG	CUU	CUC	CUA	CAG	CAU	CAC	CAA	CCG	CCU	CCC	CCA
503	-278	AGG	AGC	AGA	AGU	AUG	AUC	AUA	AUU	AAG	AAC	AAA	AAU	ACG	ACC	ACA	ACU	UGG	UGC	UGA	UGU	UUG	UUC	UUA	UUU	UAG	UAC	UAA	UAU	UCG	UCC	UCA	UCU	CGG	CGC	CGA	CGU	CUG	CUC	CUA	CUU	CAG	CAC	CAA	CAU	CCG	CCC	CCA	CCU
504	-334	AGG	AGC	AGU	AGA	AUG	AUC	AUU	AUA	AAG	AAC	AAU	AAA	ACG	ACC	ACU	ACA	UGG	UGC	UGU	UGA	UUG	UUC	UUU	UUA	UAG	UAC	UAU	UAA	UCG	UCC	UCU	UCA	CGG	CGC	CGU	CGA	CUG	CUC	CUU	CUA	CAG	CAC	CAU	CAA	CCG	CCC	CCU	CCA
505	-282	AGA	AGU	AGC	AGG	AUA	AUU	AUC	AUG	ACA	ACU	ACC	ACG	AAA	AAU	AAC	AAG	UGA	UGU	UGC	UGG	UUA	UUU	UUC	UUG	UCA	UCU	UCC	UCG	UAA	UAU	UAC	UAG	CGA	CGU	CGC	CGG	CUA	CUU	CUC	CUG	CCA	CCU	CCC	CCG	CAA	CAU	CAC	CAG
506	-314	AGA	AGU	AGG	AGC	AUA	AUU	AUG	AUC	ACA	ACU	ACG	ACC	AAA	AAU	AAG	AAC	UGA	UGU	UGG	UGC	UUA	UUU	UUG	UUC	UCA	UCU	UCG	UCC	UAA	UAU	UAG	UAC	CGA	CGU	CGG	CGC	CUA	CUU	CUG	CUC	CCA	CCU	CCG	CCC	CAA	CAU	CAG	CAC
507	-282	AGA	AGC	AGU	AGG	AUA	AUC	AUU	AUG	ACA	ACC	ACU	ACG	AAA	AAC	AAU	AAG	UGA	UGC	UGU	UGG	UUA	UUC	UUU	UUG	UCA	UCC	UCU	UCG	UAA	UAC	UAU	UAG	CGA	CGC	CGU	CGG	CUA	CUC	CUU	CUG	CCA	CCC	CCU	CCG	CAA	CAC	CAU	CAG
508	-300	AGA	AGC	AGG	AGU	AUA	AUC	AUG	AUU	ACA	ACC	ACG	ACU	AAA	AAC	AAG	AAU	UGA	UGC	UGG	UGU	UUA	UUC	UUG	UUU	UCA	UCC	UCG	UCU	UAA	UAC	UAG	UAU	CGA	CGC	CGG	CGU	CUA	CUC	CUG	CUU	CCA	CCC	CCG	CCU	CAA	CAC	CAG	CAU
509	-314	AGA	AGG	AGU	AGC	AUA	AUG	AUU	AUC	ACA	ACG	ACU	ACC	AAA	AAG	AAU	AAC	UGA	UGG	UGU	UGC	UUA	UUG	UUU	UUC	UCA	UCG	UCU	UCC	UAA	UAG	UAU	UAC	CGA	CGG	CGU	CGC	CUA	CUG	CUU	CUC	CCA	CCG	CCU	CCC	CAA	CAG	CAU	CAC
510	-300	AGA	AGG	AGC	AGU	AUA	AUG	AUC	AUU	ACA	ACG	ACC	ACU	AAA	AAG	AAC	AAU	UGA	UGG	UGC	UGU	UUA	UUG	UUC	UUU	UCA	UCG	UCC	UCU	UAA	UAG	UAC	UAU	CGA	CGG	CGC	CGU	CUA	CUG	CUC	CUU	CCA	CCG	CCC	CCU	CAA	CAG	CAC	CAU
511	-302	AGU	AGA	AGC	AGG	AUU	AUA	AUC	AUG	ACU	ACA	ACC	ACG	AAU	AAA	AAC	AAG	UGU	UGA	UGC	UGG	UUU	UUA	UUC	UUG	UCU	UCA	UCC	UCG	UAU	UAA	UAC	UAG	CGU	CGA	CGC	CGG	CUU	CUA	CUC	CUG	CCU	CCA	CCC	CCG	CAU	CAA	CAC	CAG
512	-334	AGU	AGA	AGG	AGC	AUU	AUA	AUG	AUC	ACU	ACA	ACG	ACC	AAU	AAA	AAG	AAC	UGU	UGA	UGG	UGC	UUU	UUA	UUG	UUC	UCU	UCA	UCG	UCC	UAU	UAA	UAG	UAC	CGU	CGA	CGG	CGC	CUU	CUA	CUG	CUC	CCU	CCA	CCG	CCC	CAU	CAA	CAG	CAC
513	-302	AGU	AGC	AGA	AGG	AUU	AUC	AUA	AUG	ACU	ACC	ACA	ACG	AAU	AAC	AAA	AAG	UGU	UGC	UGA	UGG	UUU	UUC	UUA	UUG	UCU	UCC	UCA	UCG	UAU	UAC	UAA	UAG	CGU	CGC	CGA	CGG	CUU	CUC	CUA	CUG	CCU	CCC	CCA	CCG	CAU	CAC	CAA	CAG
514	-276	AGU	AGC	AGG	AGA	AUU	AUC	AUG	AUA	ACU	ACC	ACG	ACA	AAU	AAC	AAG	AAA	UGU	UGC	UGG	UGA	UUU	UUC	UUG	UUA	UCU	UCC	UCG	UCA	UAU	UAC	UAG	UAA	CGU	CGC	CGG	CGA	CUU	CUC	CUG	CUA	CCU	CCC	CCG	CCA	CAU	CAC	CAG	CAA
515	-334	AGU	AGG	AGA	AGC	AUU	AUG	AUA	AUC	ACU	ACG	ACA	ACC	AAU	AAG	AAA	AAC	UGU	UGG	UGA	UGC	UUU	UUG	UUA	UUC	UCU	UCG	UCA	UCC	UAU	UAG	UAA	UAC	CGU	CGG	CGA	CGC	CUU	CUG	CUA	CUC	CCU	CCG	CCA	CCC	CAU	CAG	CAA	CAC
516	-276	AGU	AGG	AGC	AGA	AUU	AUG	AUC	AUA	ACU	ACG	ACC	ACA	AAU	AAG	AAC	AAA	UGU	UGG	UGC	UGA	UUU	UUG	UUC	UUA	UCU	UCG	UCC	UCA	UAU	UAG	UAC	UAA	CGU	CGG	CGC	CGA	CUU	CUG	CUC	CUA	CCU	CCG	CCC	CCA	CAU	CAG	CAC	CAA
517	-302	AGC	AGA	AGU	AGG	AUC	AUA	AUU	AUG	ACC	ACA	ACU	ACG	AAC	AAA	AAU	AAG	UGC	UGA	UGU	UGG	UUC	UUA	UUU	UUG	UCC	UCA	UCU	UCG	UAC	UAA	UAU	UAG	CGC	CGA	CGU	CGG	CUC	CUA	CUU	CUG	CCC	CCA	CCU	CCG	CAC	CAA	CAU	CAG
518	-320	AGC	AGA	AGG	AGU	AUC	AUA	AUG	AUU	ACC	ACA	ACG	ACU	AAC	AAA	AAG	AAU	UGC	UGA	UGG	UGU	UUC	UUA	UUG	UUU	UCC	UCA	UCG	UCU	UAC	UAA	UAG	UAU	CGC	CGA	CGG	CGU	CUC	CUA	CUG	CUU	CCC	CCA	CCG	CCU	CAC	CAA	CAG	CAU
519	-302	AGC	AGU	AGA	AGG	AUC	AUU	AUA	AUG	ACC	ACU	ACA	ACG	AAC	AAU	AAA	AAG	UGC	UGU	UGA	UGG	UUC	UUU	UUA	UUG	UCC	UCU	UCA	UCG	UAC	UAU	UAA	UAG	CGC	CGU	CGA	CGG	CUC	CUU	CUA	CUG	CCC	CCU	CCA	CCG	CAC	CAU	CAA	CAG
520	-276	AGC	AGU	AGG	AGA	AUC	AUU	AUG	AUA	ACC	ACU	ACG	ACA	AAC	AAU	AAG	AAA	UGC	UGU	UGG	UGA	UUC	UUU	UUG	UUA	UCC	UCU	UCG	UCA	UAC	UAU	UAG	UAA	CGC	CGU	CGG	CGA	CUC	CUU	CUG	CUA	CCC	CCU	CCG	CCA	CAC	CAU	CAG	CAA
521	-320	AGC	AGG	AGA	AGU	AUC	AUG	AUA	AUU	ACC	ACG	ACA	ACU	AAC	AAG	AAA	AAU	UGC	UGG	UGA	UGU	UUC	UUG	UUA	UUU	UCC	UCG	UCA	UCU	UAC	UAG	UAA	UAU	CGC	CGG	CGA	CGU	CUC	CUG	CUA	CUU	CCC	CCG	CCA	CCU	CAC	CAG	CAA	CAU
522	-276	AGC	AGG	AGU	AGA	AUC	AUG	AUU	AUA	ACC	ACG	ACU	ACA	AAC	AAG	AAU	AAA	UGC	UGG	UGU	UGA	UUC	UUG	UUU	UUA	UCC	UCG	UCU	UCA	UAC	UAG	UAU	UAA	CGC	CGG	CGU	CGA	CUC	CUG	CUU	CUA	CCC	CCG	CCU	CCA	CAC	CAG	CAU	CAA
523	-318	AGG	AGA	AGU	AGC	AUG	AUA	AUU	AUC	ACG	ACA	ACU	ACC	AAG	AAA	AAU	AAC	UGG	UGA	UGU	UGC	UUG	UUA	UUU	UUC	UCG	UCA	UCU	UCC	UAG	UAA	UAU	UAC	CGG	CGA	CGU	CGC	CUG	CUA	CUU	CUC	CCG	CCA	CCU	CCC	CAG	CAA	CAU	CAC
524	-304	AGG	AGA	AGC	AGU	AUG	AUA	AUC	AUU	ACG	ACA	ACC	ACU	AAG	AAA	AAC	AAU	UGG	UGA	UGC	UGU	UUG	UUA	UUC	UUU	UCG	UCA	UCC	UCU	UAG	UAA	UAC	UAU	CGG	CGA	CGC	CGU	CUG	CUA	CUC	CUU	CCG	CCA	CCC	CCU	CAG	CAA	CAC	CAU
525	-318	AGG	AGU	AGA	AGC	AUG	AUU	AUA	AUC	ACG	ACU	ACA	ACC	AAG	AAU	AAA	AAC	UGG	UGU	UGA	UGC	UUG	UUU	UUA	UUC	UCG	UCU	UCA	UCC	UAG	UAU	UAA	UAC	CGG	CGU	CGA	CGC	CUG	CUU	CUA	CUC	CCG	CCU	CCA	CCC	CAG	CAU	CAA	CAC
526	-260	AGG	AGU	AGC	AGA	AUG	AUU	AUC	AUA	ACG	ACU	ACC	ACA	AAG	AAU	AAC	AAA	UGG	UGU	UGC	UGA	UUG	UUU	UUC	UUA	UCG	UCU	UCC	UCA	UAG	UAU	UAC	UAA	CGG	CGU	CGC	CGA	CUG	CUU	CUC	CUA	CCG	CCU	CCC	CCA	CAG	CAU	CAC	CAA
527	-304	AGG	AGC	AGA	AGU	AUG	AUC	AUA	AUU	ACG	ACC	ACA	ACU	AAG	AAC	AAA	AAU	UGG	UGC	UGA	UGU	UUG	UUC	UUA	UUU	UCG	UCC	UCA	UCU	UAG	UAC	UAA	UAU	CGG	CGC	CGA	CGU	CUG	CUC	CUA	CUU	CCG	CCC	CCA	CCU	CAG	CAC	CAA	CAU
528	-260	AGG	AGC	AGU	AGA	AUG	AUC	AUU	AUA	ACG	ACC	ACU	ACA	AAG	AAC	AAU	AAA	UGG	UGC	UGU	UGA	UUG	UUC	UUU	UUA	UCG	UCC	UCU	UCA	UAG	UAC	UAU	UAA	CGG	CGC	CGU	CGA	CUG	CUC	CUU	CUA	CCG	CCC	CCU	CCA	CAG	CAC	CAU	CAA
529	-378	AGA	AGU	AGC	AGG	ACA	ACU	ACC	ACG	AAA	AAU	AAC	AAG	AUA	AUU	AUC	AUG	UGA	UGU	UGC	UGG	UCA	UCU	UCC	UCG	UAA	UAU	UAC	UAG	UUA	UUU	UUC	UUG	CGA	CGU	CGC	CGG	CCA	CCU	CCC	CCG	CAA	CAU	CAC	CAG	CUA	CUU	CUC	CUG
530	-326	AGA	AGU	AGG	AGC	ACA	ACU	ACG	ACC	AAA	AAU	AAG	AAC	AUA	AUU	AUG	AUC	UGA	UGU	UGG	UGC	UCA	UCU	UCG	UCC	UAA	UAU	UAG	UAC	UUA	UUU	UUG	UUC	CGA	CGU	CGG	CGC	CCA	CCU	CCG	CCC	CAA	CAU	CAG	CAC	CUA	CUU	CUG	CUC
531	-378	AGA	AGC	AGU	AGG	ACA	ACC	ACU	ACG	AAA	AAC	AAU	AAG	AUA	AUC	AUU	AUG	UGA	UGC	UGU	UGG	UCA	UCC	UCU	UCG	UAA	UAC	UAU	UAG	UUA	UUC	UUU	UUG	CGA	CGC	CGU	CGG	CCA	CCC	CCU	CCG	CAA	CAC	CAU	CAG	CUA	CUC	CUU	CUG
532	-408	AGA	AGC	AGG	AGU	ACA	ACC	ACG	ACU	AAA	AAC	AAG	AAU	AUA	AUC	AUG	AUU	UGA	UGC	UGG	UGU	UCA	UCC	UCG	UCU	UAA	UAC	UAG	UAU	UUA	UUC	UUG	UUU	CGA	CGC	CGG	CGU	CCA	CCC	CCG	CCU	CAA	CAC	CAG	CAU	CUA	CUC	CUG	CUU
533	-326	AGA	AGG	AGU	AGC	ACA	ACG	ACU	ACC	AAA	AAG	AAU	AAC	AUA	AUG	AUU	AUC	UGA	UGG	UGU	UGC	UCA	UCG	UCU	UCC	UAA	UAG	UAU	UAC	UUA	UUG	UUU	UUC	CGA	CGG	CGU	CGC	CCA	CCG	CCU	CCC	CAA	CAG	CAU	CAC	CUA	CUG	CUU	CUC
534	-408	AGA	AGG	AGC	AGU	ACA	ACG	ACC	ACU	AAA	AAG	AAC	AAU	AUA	AUG	AUC	AUU	UGA	UGG	UGC	UGU	UCA	UCG	UCC	UCU	UAA	UAG	UAC	UAU	UUA	UUG	UUC	UUU	CGA	CGG	CGC	CGU	CCA	CCG	CCC	CCU	CAA	CAG	CAC	CAU	CUA	CUG	CUC	CUU
535	-410	AGU	AGA	AGC	AGG	ACU	ACA	ACC	ACG	AAU	AAA	AAC	AAG	AUU	AUA	AUC	AUG	UGU	UGA	UGC	UGG	UCU	UCA	UCC	UCG	UAU	UAA	UAC	UAG	UUU	UUA	UUC	UUG	CGU	CGA	CGC	CGG	CCU	CCA	CCC	CCG	CAU	CAA	CAC	CAG	CUU	CUA	CUC	CUG
536	-358	AGU	AGA	AGG	AGC	ACU	ACA	ACG	ACC	AAU	AAA	AAG	AAC	AUU	AUA	AUG	AUC	UGU	UGA	UGG	UGC	UCU	UCA	UCG	UCC	UAU	UAA	UAG	UAC	UUU	UUA	UUG	UUC	CGU	CGA	CGG	CGC	CCU	CCA	CCG	CCC	CAU	CAA	CAG	CAC	CUU	CUA	CUG	CUC
537	-410	AGU	AGC	AGA	AGG	ACU	ACC	ACA	ACG	AAU	AAC	AAA	AAG	AUU	AUC	AUA	AUG	UGU	UGC	UGA	UGG	UCU	UCC	UCA	UCG	UAU	UAC	UAA	UAG	UUU	UUC	UUA	UUG	CGU	CGC	CGA	CGG	CCU	CCC	CCA	CCG	CAU	CAC	CAA	CAG	CUU	CUC	CUA	CUG
538	-442	AGU	AGC	AGG	AGA	ACU	ACC	ACG	ACA	AAU	AAC	AAG	AAA	AUU	AUC	AUG	AUA	UGU	UGC	UGG	UGA	UCU	UCC	UCG	UCA	UAU	UAC	UAG	UAA	UUU	UUC	UUG	UUA	CGU	CGC	CGG	CGA	CCU	CCC	CCG	CCA	CAU	CAC	CAG	CAA	CUU	CUC	CUG	CUA
539	-358	AGU	AGG	AGA	AGC	ACU	ACG	ACA	ACC	AAU	AAG	AAA	AAC	AUU	AUG	AUA	AUC	UGU	UGG	UGA	UGC	UCU	UCG	UCA	UCC	UAU	UAG	UAA	UAC	UUU	UUG	UUA	UUC	CGU	CGG	CGA	CGC	CCU	CCG	CCA	CCC	CAU	CAG	CAA	CAC	CUU	CUG	CUA	CUC
540	-442	AGU	AGG	AGC	AGA	ACU	ACG	ACC	ACA	AAU	AAG	AAC	AAA	AUU	AUG	AUC	AUA	UGU	UGG	UGC	UGA	UCU	UCG	UCC	UCA	UAU	UAG	UAC	UAA	UUU	UUG	UUC	UUA	CGU	CGG	CGC	CGA	CCU	CCG	CCC	CCA	CAU	CAG	CAC	CAA	CUU	CUG	CUC	CUA
541	-318	AGC	AGA	AGU	AGG	ACC	ACA	ACU	ACG	AAC	AAA	AAU	AAG	AUC	AUA	AUU	AUG	UGC	UGA	UGU	UGG	UCC	UCA	UCU	UCG	UAC	UAA	UAU	UAG	UUC	UUA	UUU	UUG	CGC	CGA	CGU	CGG	CCC	CCA	CCU	CCG	CAC	CAA	CAU	CAG	CUC	CUA	CUU	CUG
542	-348	AGC	AGA	AGG	AGU	ACC	ACA	ACG	ACU	AAC	AAA	AAG	AAU	AUC	AUA	AUG	AUU	UGC	UGA	UGG	UGU	UCC	UCA	UCG	UCU	UAC	UAA	UAG	UAU	UUC	UUA	UUG	UUU	CGC	CGA	CGG	CGU	CCC	CCA	CCG	CCU	CAC	CAA	CAG	CAU	CUC	CUA	CUG	CUU
543	-318	AGC	AGU	AGA	AGG	ACC	ACU	ACA	ACG	AAC	AAU	AAA	AAG	AUC	AUU	AUA	AUG	UGC	UGU	UGA	UGG	UCC	UCU	UCA	UCG	UAC	UAU	UAA	UAG	UUC	UUU	UUA	UUG	CGC	CGU	CGA	CGG	CCC	CCU	CCA	CCG	CAC	CAU	CAA	CAG	CUC	CUU	CUA	CUG
544	-350	AGC	AGU	AGG	AGA	ACC	ACU	ACG	ACA	AAC	AAU	AAG	AAA	AUC	AUU	AUG	AUA	UGC	UGU	UGG	UGA	UCC	UCU	UCG	UCA	UAC	UAU	UAG	UAA	UUC	UUU	UUG	UUA	CGC	CGU	CGG	CGA	CCC	CCU	CCG	CCA	CAC	CAU	CAG	CAA	CUC	CUU	CUG	CUA
545	-348	AGC	AGG	AGA	AGU	ACC	ACG	ACA	ACU	AAC	AAG	AAA	AAU	AUC	AUG	AUA	AUU	UGC	UGG	UGA	UGU	UCC	UCG	UCA	UCU	UAC	UAG	UAA	UAU	UUC	UUG	UUA	UUU	CGC	CGG	CGA	CGU	CCC	CCG	CCA	CCU	CAC	CAG	CAA	CAU	CUC	CUG	CUA	CUU
546	-350	AGC	AGG	AGU	AGA	ACC	ACG	ACU	ACA	AAC	AAG	AAU	AAA	AUC	AUG	AUU	AUA	UGC	UGG	UGU	UGA	UCC	UCG	UCU	UCA	UAC	UAG	UAU	UAA	UUC	UUG	UUU	UUA	CGC	CGG	CGU	CGA	CCC	CCG	CCU	CCA	CAC	CAG	CAU	CAA	CUC	CUG	CUU	CUA
547	-314	AGG	AGA	AGU	AGC	ACG	ACA	ACU	ACC	AAG	AAA	AAU	AAC	AUG	AUA	AUU	AUC	UGG	UGA	UGU	UGC	UCG	UCA	UCU	UCC	UAG	UAA	UAU	UAC	UUG	UUA	UUU	UUC	CGG	CGA	CGU	CGC	CCG	CCA	CCU	CCC	CAG	CAA	CAU	CAC	CUG	CUA	CUU	CUC
548	-396	AGG	AGA	AGC	AGU	ACG	ACA	ACC	ACU	AAG	AAA	AAC	AAU	AUG	AUA	AUC	AUU	UGG	UGA	UGC	UGU	UCG	UCA	UCC	UCU	UAG	UAA	UAC	UAU	UUG	UUA	UUC	UUU	CGG	CGA	CGC	CGU	CCG	CCA	CCC	CCU	CAG	CAA	CAC	CAU	CUG	CUA	CUC	CUU
549	-314	AGG	AGU	AGA	AGC	ACG	ACU	ACA	ACC	AAG	AAU	AAA	AAC	AUG	AUU	AUA	AUC	UGG	UGU	UGA	UGC	UCG	UCU	UCA	UCC	UAG	UAU	UAA	UAC	UUG	UUU	UUA	UUC	CGG	CGU	CGA	CGC	CCG	CCU	CCA	CCC	CAG	CAU	CAA	CAC	CUG	CUU	CUA	CUC
550	-398	AGG	AGU	AGC	AGA	ACG	ACU	ACC	ACA	AAG	AAU	AAC	AAA	AUG	AUU	AUC	AUA	UGG	UGU	UGC	UGA	UCG	UCU	UCC	UCA	UAG	UAU	UAC	UAA	UUG	UUU	UUC	UUA	CGG	CGU	CGC	CGA	CCG	CCU	CCC	CCA	CAG	CAU	CAC	CAA	CUG	CUU	CUC	CUA
551	-396	AGG	AGC	AGA	AGU	ACG	ACC	ACA	ACU	AAG	AAC	AAA	AAU	AUG	AUC	AUA	AUU	UGG	UGC	UGA	UGU	UCG	UCC	UCA	UCU	UAG	UAC	UAA	UAU	UUG	UUC	UUA	UUU	CGG	CGC	CGA	CGU	CCG	CCC	CCA	CCU	CAG	CAC	CAA	CAU	CUG	CUC	CUA	CUU
552	-398	AGG	AGC	AGU	AGA	ACG	ACC	ACU	ACA	AAG	AAC	AAU	AAA	AUG	AUC	AUU	AUA	UGG	UGC	UGU	UGA	UCG	UCC	UCU	UCA	UAG	UAC	UAU	UAA	UUG	UUC	UUU	UUA	CGG	CGC	CGU	CGA	CCG	CCC	CCU	CCA	CAG	CAC	CAU	CAA	CUG	CUC	CUU	CUA
553	-450	AGA	AGU	AGC	AGG	ACA	ACU	ACC	ACG	AUA	AUU	AUC	AUG	AAA	AAU	AAC	AAG	UGA	UGU	UGC	UGG	UCA	UCU	UCC	UCG	UUA	UUU	UUC	UUG	UAA	UAU	UAC	UAG	CGA	CGU	CGC	CGG	CCA	CCU	CCC	CCG	CUA	CUU	CUC	CUG	CAA	CAU	CAC	CAG
554	-464	AGA	AGU	AGG	AGC	ACA	ACU	ACG	ACC	AUA	AUU	AUG	AUC	AAA	AAU	AAG	AAC	UGA	UGU	UGG	UGC	UCA	UCU	UCG	UCC	UUA	UUU	UUG	UUC	UAA	UAU	UAG	UAC	CGA	CGU	CGG	CGC	CCA	CCU	CCG	CCC	CUA	CUU	CUG	CUC	CAA	CAU	CAG	CAC
555	-450	AGA	AGC	AGU	AGG	ACA	ACC	ACU	ACG	AUA	AUC	AUU	AUG	AAA	AAC	AAU	AAG	UGA	UGC	UGU	UGG	UCA	UCC	UCU	UCG	UUA	UUC	UUU	UUG	UAA	UAC	UAU	UAG	CGA	CGC	CGU	CGG	CCA	CCC	CCU	CCG	CUA	CUC	CUU	CUG	CAA	CAC	CAU	CAG
556	-510	AGA	AGC	AGG	AGU	ACA	ACC	ACG	ACU	AUA	AUC	AUG	AUU	AAA	AAC	AAG	AAU	UGA	UGC	UGG	UGU	UCA	UCC	UCG	UCU	UUA	UUC	UUG	UUU	UAA	UAC	UAG	UAU	CGA	CGC	CGG	CGU	CCA	CCC	CCG	CCU	CUA	CUC	CUG	CUU	CAA	CAC	CAG	CAU
557	-464	AGA	AGG	AGU	AGC	ACA	ACG	ACU	ACC	AUA	AUG	AUU	AUC	AAA	AAG	AAU	AAC	UGA	UGG	UGU	UGC	UCA	UCG	UCU	UCC	UUA	UUG	UUU	UUC	UAA	UAG	UAU	UAC	CGA	CGG	CGU	CGC	CCA	CCG	CCU	CCC	CUA	CUG	CUU	CUC	CAA	CAG	CAU	CAC
558	-510	AGA	AGG	AGC	AGU	ACA	ACG	ACC	ACU	AUA	AUG	AUC	AUU	AAA	AAG	AAC	AAU	UGA	UGG	UGC	UGU	UCA	UCG	UCC	UCU	UUA	UUG	UUC	UUU	UAA	UAG	UAC	UAU	CGA	CGG	CGC	CGU	CCA	CCG	CCC	CCU	CUA	CUG	CUC	CUU	CAA	CAG	CAC	CAU
559	-474	AGU	AGA	AGC	AGG	ACU	ACA	ACC	ACG	AUU	AUA	AUC	AUG	AAU	AAA	AAC	AAG	UGU	UGA	UGC	UGG	UCU	UCA	UCC	UCG	UUU	UUA	UUC	UUG	UAU	UAA	UAC	UAG	CGU	CGA	CGC	CGG	CCU	CCA	CCC	CCG	CUU	CUA	CUC	CUG	CAU	CAA	CAC	CAG
560	-488	AGU	AGA	AGG	AGC	ACU	ACA	ACG	ACC	AUU	AUA	AUG	AUC	AAU	AAA	AAG	AAC	UGU	UGA	UGG	UGC	UCU	UCA	UCG	UCC	UUU	UUA	UUG	UUC	UAU	UAA	UAG	UAC	CGU	CGA	CGG	CGC	CCU	CCA	CCG	CCC	CUU	CUA	CUG	CUC	CAU	CAA	CAG	CAC
561	-474	AGU	AGC	AGA	AGG	ACU	ACC	ACA	ACG	AUU	AUC	AUA	AUG	AAU	AAC	AAA	AAG	UGU	UGC	UGA	UGG	UCU	UCC	UCA	UCG	UUU	UUC	UUA	UUG	UAU	UAC	UAA	UAG	CGU	CGC	CGA	CGG	CCU	CCC	CCA	CCG	CUU	CUC	CUA	CUG	CAU	CAC	CAA	CAG
562	-454	AGU	AGC	AGG	AGA	ACU	ACC	ACG	ACA	AUU	AUC	AUG	AUA	AAU	AAC	AAG	AAA	UGU	UGC	UGG	UGA	UCU	UCC	UCG	UCA	UUU	UUC	UUG	UUA	UAU	UAC	UAG	UAA	CGU	CGC	CGG	CGA	CCU	CCC	CCG	CCA	CUU	CUC	CUG	CUA	CAU	CAC	CAG	CAA
563	-488	AGU	AGG	AGA	AGC	ACU	ACG	ACA	ACC	AUU	AUG	AUA	AUC	AAU	AAG	AAA	AAC	UGU	UGG	UGA	UGC	UCU	UCG	UCA	UCC	UUU	UUG	UUA	UUC	UAU	UAG	UAA	UAC	CGU	CGG	CGA	CGC	CCU	CCG	CCA	CCC	CUU	CUG	CUA	CUC	CAU	CAG	CAA	CAC
564	-454	AGU	AGG	AGC	AGA	ACU	ACG	ACC	ACA	AUU	AUG	AUC	AUA	AAU	AAG	AAC	AAA	UGU	UGG	UGC	UGA	UCU	UCG	UCC	UCA	UUU	UUG	UUC	UUA	UAU	UAG	UAC	UAA	CGU	CGG	CGC	CGA	CCU	CCG	CCC	CCA	CUU	CUG	CUC	CUA	CAU	CAG	CAC	CAA
565	-446	AGC	AGA	AGU	AGG	ACC	ACA	ACU	ACG	AUC	AUA	AUU	AUG	AAC	AAA	AAU	AAG	UGC	UGA	UGU	UGG	UCC	UCA	UCU	UCG	UUC	UUA	UUU	UUG	UAC	UAA	UAU	UAG	CGC	CGA	CGU	CGG	CCC	CCA	CCU	CCG	CUC	CUA	CUU	CUG	CAC	CAA	CAU	CAG
566	-506	AGC	AGA	AGG	AGU	ACC	ACA	ACG	ACU	AUC	AUA	AUG	AUU	AAC	AAA	AAG	AAU	UGC	UGA	UGG	UGU	UCC	UCA	UCG	UCU	UUC	UUA	UUG	UUU	UAC	UAA	UAG	UAU	CGC	CGA	CGG	CGU	CCC	CCA	CCG	CCU	CUC	CUA	CUG	CUU	CAC	CAA	CAG	CAU
567	-446	AGC	AGU	AGA	AGG	ACC	ACU	ACA	ACG	AUC	AUU	AUA	AUG	AAC	AAU	AAA	AAG	UGC	UGU	UGA	UGG	UCC	UCU	UCA	UCG	UUC	UUU	UUA	UUG	UAC	UAU	UAA	UAG	CGC	CGU	CGA	CGG	CCC	CCU	CCA	CCG	CUC	CUU	CUA	CUG	CAC	CAU	CAA	CAG
568	-426	AGC	AGU	AGG	AGA	ACC	ACU	ACG	ACA	AUC	AUU	AUG	AUA	AAC	AAU	AAG	AAA	UGC	UGU	UGG	UGA	UCC	UCU	UCG	UCA	UUC	UUU	UUG	UUA	UAC	UAU	UAG	UAA	CGC	CGU	CGG	CGA	CCC	CCU	CCG	CCA	CUC	CUU	CUG	CUA	CAC	CAU	CAG	CAA
569	-506	AGC	AGG	AGA	AGU	ACC	ACG	ACA	ACU	AUC	AUG	AUA	AUU	AAC	AAG	AAA	AAU	UGC	UGG	UGA	UGU	UCC	UCG	UCA	UCU	UUC	UUG	UUA	UUU	UAC	UAG	UAA	UAU	CGC	CGG	CGA	CGU	CCC	CCG	CCA	CCU	CUC	CUG	CUA	CUU	CAC	CAG	CAA	CAU
570	-426	AGC	AGG	AGU	AGA	ACC	ACG	ACU	ACA	AUC	AUG	AUU	AUA	AAC	AAG	AAU	AAA	UGC	UGG	UGU	UGA	UCC	UCG	UCU	UCA	UUC	UUG	UUU	UUA	UAC	UAG	UAU	UAA	CGC	CGG	CGU	CGA	CCC	CCG	CCU	CCA	CUC	CUG	CUU	CUA	CAC	CAG	CAU	CAA
571	-444	AGG	AGA	AGU	AGC	ACG	ACA	ACU	ACC	AUG	AUA	AUU	AUC	AAG	AAA	AAU	AAC	UGG	UGA	UGU	UGC	UCG	UCA	UCU	UCC	UUG	UUA	UUU	UUC	UAG	UAA	UAU	UAC	CGG	CGA	CGU	CGC	CCG	CCA	CCU	CCC	CUG	CUA	CUU	CUC	CAG	CAA	CAU	CAC
572	-490	AGG	AGA	AGC	AGU	ACG	ACA	ACC	ACU	AUG	AUA	AUC	AUU	AAG	AAA	AAC	AAU	UGG	UGA	UGC	UGU	UCG	UCA	UCC	UCU	UUG	UUA	UUC	UUU	UAG	UAA	UAC	UAU	CGG	CGA	CGC	CGU	CCG	CCA	CCC	CCU	CUG	CUA	CUC	CUU	CAG	CAA	CAC	CAU
573	-444	AGG	AGU	AGA	AGC	ACG	ACU	ACA	ACC	AUG	AUU	AUA	AUC	AAG	AAU	AAA	AAC	UGG	UGU	UGA	UGC	UCG	UCU	UCA	UCC	UUG	UUU	UUA	UUC	UAG	UAU	UAA	UAC	CGG	CGU	CGA	CGC	CCG	CCU	CCA	CCC	CUG	CUU	CUA	CUC	CAG	CAU	CAA	CAC
574	-410	AGG	AGU	AGC	AGA	ACG	ACU	ACC	ACA	AUG	AUU	AUC	AUA	AAG	AAU	AAC	AAA	UGG	UGU	UGC	UGA	UCG	UCU	UCC	UCA	UUG	UUU	UUC	UUA	UAG	UAU	UAC	UAA	CGG	CGU	CGC	CGA	CCG	CCU	CCC	CCA	CUG	CUU	CUC	CUA	CAG	CAU	CAC	CAA
575	-490	AGG	AGC	AGA	AGU	ACG	ACC	ACA	ACU	AUG	AUC	AUA	AUU	AAG	AAC	AAA	AAU	UGG	UGC	UGA	UGU	UCG	UCC	UCA	UCU	UUG	UUC	UUA	UUU	UAG	UAC	UAA	UAU	CGG	CGC	CGA	CGU	CCG	CCC	CCA	CCU	CUG	CUC	CUA	CUU	CAG	CAC	CAA	CAU
576	-410	AGG	AGC	AGU	AGA	ACG	ACC	ACU	ACA	AUG	AUC	AUU	AUA	AAG	AAC	AAU	AAA	UGG	UGC	UGU	UGA	UCG	UCC	UCU	UCA	UUG	UUC	UUU	UUA	UAG	UAC	UAU	UAA	CGG	CGC	CGU	CGA	CCG	CCC	CCU	CCA	CUG	CUC	CUU	CUA	CAG	CAC	CAU	CAA
577	-172	AAA	AAU	AAC	AAG	AUA	AUU	AUC	AUG	ACA	ACU	ACC	ACG	AGA	AGU	AGC	AGG	UAA	UAU	UAC	UAG	UUA	UUU	UUC	UUG	UCA	UCU	UCC	UCG	UGA	UGU	UGC	UGG	GAA	GAU	GAC	GAG	GUA	GUU	GUC	GUG	GCA	GCU	GCC	GCG	GGA	GGU	GGC	GGG
578	-294	AAA	AAU	AAG	AAC	AUA	AUU	AUG	AUC	ACA	ACU	ACG	ACC	AGA	AGU	AGG	AGC	UAA	UAU	UAG	UAC	UUA	UUU	UUG	UUC	UCA	UCU	UCG	UCC	UGA	UGU	UGG	UGC	GAA	GAU	GAG	GAC	GUA	GUU	GUG	GUC	GCA	GCU	GCG	GCC	GGA	GGU	GGG	GGC
579	-172	AAA	AAC	AAU	AAG	AUA	AUC	AUU	AUG	ACA	ACC	ACU	ACG	AGA	AGC	AGU	AGG	UAA	UAC	UAU	UAG	UUA	UUC	UUU	UUG	UCA	UCC	UCU	UCG	UGA	UGC	UGU	UGG	GAA	GAC	GAU	GAG	GUA	GUC	GUU	GUG	GCA	GCC	GCU	GCG	GGA	GGC	GGU	GGG
580	-236	AAA	AAC	AAG	AAU	AUA	AUC	AUG	AUU	ACA	ACC	ACG	ACU	AGA	AGC	AGG	AGU	UAA	UAC	UAG	UAU	UUA	UUC	UUG	UUU	UCA	UCC	UCG	UCU	UGA	UGC	UGG	UGU	GAA	GAC	GAG	GAU	GUA	GUC	GUG	GUU	GCA	GCC	GCG	GCU	GGA	GGC	GGG	GGU
581	-294	AAA	AAG	AAU	AAC	AUA	AUG	AUU	AUC	ACA	ACG	ACU	ACC	AGA	AGG	AGU	AGC	UAA	UAG	UAU	UAC	UUA	UUG	UUU	UUC	UCA	UCG	UCU	UCC	UGA	UGG	UGU	UGC	GAA	GAG	GAU	GAC	GUA	GUG	GUU	GUC	GCA	GCG	GCU	GCC	GGA	GGG	GGU	GGC
582	-236	AAA	AAG	AAC	AAU	AUA	AUG	AUC	AUU	ACA	ACG	ACC	ACU	AGA	AGG	AGC	AGU	UAA	UAG	UAC	UAU	UUA	UUG	UUC	UUU	UCA	UCG	UCC	UCU	UGA	UGG	UGC	UGU	GAA	GAG	GAC	GAU	GUA	GUG	GUC	GUU	GCA	GCG	GCC	GCU	GGA	GGG	GGC	GGU
583	-170	AAU	AAA	AAC	AAG	AUU	AUA	AUC	AUG	ACU	ACA	ACC	ACG	AGU	AGA	AGC	AGG	UAU	UAA	UAC	UAG	UUU	UUA	UUC	UUG	UCU	UCA	UCC	UCG	UGU	UGA	UGC	UGG	GAU	GAA	GAC	GAG	GUU	GUA	GUC	GUG	GCU	GCA	GCC	GCG	GGU	GGA	GGC	GGG
584	-292	AAU	AAA	AAG	AAC	AUU	AUA	AUG	AUC	ACU	ACA	ACG	ACC	AGU	AGA	AGG	AGC	UAU	UAA	UAG	UAC	UUU	UUA	UUG	UUC	UCU	UCA	UCG	UCC	UGU	UGA	UGG	UGC	GAU	GAA	GAG	GAC	GUU	GUA	GUG	GUC	GCU	GCA	GCG	GCC	GGU	GGA	GGG	GGC
585	-170	AAU	AAC	AAA	AAG	AUU	AUC	AUA	AUG	ACU	ACC	ACA	ACG	AGU	AGC	AGA	AGG	UAU	UAC	UAA	UAG	UUU	UUC	UUA	UUG	UCU	UCC	UCA	UCG	UGU	UGC	UGA	UGG	GAU	GAC	GAA	GAG	GUU	GUC	GUA	GUG	GCU	GCC	GCA	GCG	GGU	GGC	GGA	GGG
586	-260	AAU	AAC	AAG	AAA	AUU	AUC	AUG	AUA	ACU	ACC	ACG	ACA	AGU	AGC	AGG	AGA	UAU	UAC	UAG	UAA	UUU	UUC	UUG	UUA	UCU	UCC	UCG	UCA	UGU	UGC	UGG	UGA	GAU	GAC	GAG	GAA	GUU	GUC	GUG	GUA	GCU	GCC	GCG	GCA	GGU	GGC	GGG	GGA
587	-292	AAU	AAG	AAA	AAC	AUU	AUG	AUA	AUC	ACU	ACG	ACA	ACC	AGU	AGG	AGA	AGC	UAU	UAG	UAA	UAC	UUU	UUG	UUA	UUC	UCU	UCG	UCA	UCC	UGU	UGG	UGA	UGC	GAU	GAG	GAA	GAC	GUU	GUG	GUA	GUC	GCU	GCG	GCA	GCC	GGU	GGG	GGA	GGC
588	-260	AAU	AAG	AAC	AAA	AUU	AUG	AUC	AUA	ACU	ACG	ACC	ACA	AGU	AGG	AGC	AGA	UAU	UAG	UAC	UAA	UUU	UUG	UUC	UUA	UCU	UCG	UCC	UCA	UGU	UGG	UGC	UGA	GAU	GAG	GAC	GAA	GUU	GUG	GUC	GUA	GCU	GCG	GCC	GCA	GGU	GGG	GGC	GGA
589	-184	AAC	AAA	AAU	AAG	AUC	AUA	AUU	AUG	ACC	ACA	ACU	ACG	AGC	AGA	AGU	AGG	UAC	UAA	UAU	UAG	UUC	UUA	UUU	UUG	UCC	UCA	UCU	UCG	UGC	UGA	UGU	UGG	GAC	GAA	GAU	GAG	GUC	GUA	GUU	GUG	GCC	GCA	GCU	GCG	GGC	GGA	GGU	GGG
590	-248	AAC	AAA	AAG	AAU	AUC	AUA	AUG	AUU	ACC	ACA	ACG	ACU	AGC	AGA	AGG	AGU	UAC	UAA	UAG	UAU	UUC	UUA	UUG	UUU	UCC	UCA	UCG	UCU	UGC	UGA	UGG	UGU	GAC	GAA	GAG	GAU	GUC	GUA	GUG	GUU	GCC	GCA	GCG	GCU	GGC	GGA	GGG	GGU
591	-184	AAC	AAU	AAA	AAG	AUC	AUU	AUA	AUG	ACC	ACU	ACA	ACG	AGC	AGU	AGA	AGG	UAC	UAU	UAA	UAG	UUC	UUU	UUA	UUG	UCC	UCU	UCA	UCG	UGC	UGU	UGA	UGG	GAC	GAU	GAA	GAG	GUC	GUU	GUA	GUG	GCC	GCU	GCA	GCG	GGC	GGU	GGA	GGG
592	-274	AAC	AAU	AAG	AAA	AUC	AUU	AUG	AUA	ACC	ACU	ACG	ACA	AGC	AGU	AGG	AGA	UAC	UAU	UAG	UAA	UUC	UUU	UUG	UUA	UCC	UCU	UCG	UCA	UGC	UGU	UGG	UGA	GAC	GAU	GAG	GAA	GUC	GUU	GUG	GUA	GCC	GCU	GCG	GCA	GGC	GGU	GGG	GGA
593	-248	AAC	AAG	AAA	AAU	AUC	AUG	AUA	AUU	ACC	ACG	ACA	ACU	AGC	AGG	AGA	AGU	UAC	UAG	UAA	UAU	UUC	UUG	UUA	UUU	UCC	UCG	UCA	UCU	UGC	UGG	UGA	UGU	GAC	GAG	GAA	GAU	GUC	GUG	GUA	GUU	GCC	GCG	GCA	GCU	GGC	GGG	GGA	GGU
594	-274	AAC	AAG	AAU	AAA	AUC	AUG	AUU	AUA	ACC	ACG	ACU	ACA	AGC	AGG	AGU	AGA	UAC	UAG	UAU	UAA	UUC	UUG	UUU	UUA	UCC	UCG	UCU	UCA	UGC	UGG	UGU	UGA	GAC	GAG	GAU	GAA	GUC	GUG	GUU	GUA	GCC	GCG	GCU	GCA	GGC	GGG	GGU	GGA
595	-246	AAG	AAA	AAU	AAC	AUG	AUA	AUU	AUC	ACG	ACA	ACU	ACC	AGG	AGA	AGU	AGC	UAG	UAA	UAU	UAC	UUG	UUA	UUU	UUC	UCG	UCA	UCU	UCC	UGG	UGA	UGU	UGC	GAG	GAA	GAU	GAC	GUG	GUA	GUU	GUC	GCG	GCA	GCU	GCC	GGG	GGA	GGU	GGC
596	-188	AAG	AAA	AAC	AAU	AUG	AUA	AUC	AUU	ACG	ACA	ACC	ACU	AGG	AGA	AGC	AGU	UAG	UAA	UAC	UAU	UUG	UUA	UUC	UUU	UCG	UCA	UCC	UCU	UGG	UGA	UGC	UGU	GAG	GAA	GAC	GAU	GUG	GUA	GUC	GUU	GCG	GCA	GCC	GCU	GGG	GGA	GGC	GGU
597	-246	AAG	AAU	AAA	AAC	AUG	AUU	AUA	AUC	ACG	ACU	ACA	ACC	AGG	AGU	AGA	AGC	UAG	UAU	UAA	UAC	UUG	UUU	UUA	UUC	UCG	UCU	UCA	UCC	UGG	UGU	UGA	UGC	GAG	GAU	GAA	GAC	GUG	GUU	GUA	GUC	GCG	GCU	GCA	GCC	GGG	GGU	GGA	GGC
598	-214	AAG	AAU	AAC	AAA	AUG	AUU	AUC	AUA	ACG	ACU	ACC	ACA	AGG	AGU	AGC	AGA	UAG	UAU	UAC	UAA	UUG	UUU	UUC	UUA	UCG	UCU	UCC	UCA	UGG	UGU	UGC	UGA	GAG	GAU	GAC	GAA	GUG	GUU	GUC	GUA	GCG	GCU	GCC	GCA	GGG	GGU	GGC	GGA
599	-188	AAG	AAC	AAA	AAU	AUG	AUC	AUA	AUU	ACG	ACC	ACA	ACU	AGG	AGC	AGA	AGU	UAG	UAC	UAA	UAU	UUG	UUC	UUA	UUU	UCG	UCC	UCA	UCU	UGG	UGC	UGA	UGU	GAG	GAC	GAA	GAU	GUG	GUC	GUA	GUU	GCG	GCC	GCA	GCU	GGG	GGC	GGA	GGU
600	-214	AAG	AAC	AAU	AAA	AUG	AUC	AUU	AUA	ACG	ACC	ACU	ACA	AGG	AGC	AGU	AGA	UAG	UAC	UAU	UAA	UUG	UUC	UUU	UUA	UCG	UCC	UCU	UCA	UGG	UGC	UGU	UGA	GAG	GAC	GAU	GAA	GUG	GUC	GUU	GUA	GCG	GCC	GCU	GCA	GGG	GGC	GGU	GGA
601	-330	AAA	AAU	AAC	AAG	AUA	AUU	AUC	AUG	AGA	AGU	AGC	AGG	ACA	ACU	ACC	ACG	UAA	UAU	UAC	UAG	UUA	UUU	UUC	UUG	UGA	UGU	UGC	UGG	UCA	UCU	UCC	UCG	GAA	GAU	GAC	GAG	GUA	GUU	GUC	GUG	GGA	GGU	GGC	GGG	GCA	GCU	GCC	GCG
602	-344	AAA	AAU	AAG	AAC	AUA	AUU	AUG	AUC	AGA	AGU	AGG	AGC	ACA	ACU	ACG	ACC	UAA	UAU	UAG	UAC	UUA	UUU	UUG	UUC	UGA	UGU	UGG	UGC	UCA	UCU	UCG	UCC	GAA	GAU	GAG	GAC	GUA	GUU	GUG	GUC	GGA	GGU	GGG	GGC	GCA	GCU	GCG	GCC
603	-330	AAA	AAC	AAU	AAG	AUA	AUC	AUU	AUG	AGA	AGC	AGU	AGG	ACA	ACC	ACU	ACG	UAA	UAC	UAU	UAG	UUA	UUC	UUU	UUG	UGA	UGC	UGU	UGG	UCA	UCC	UCU	UCG	GAA	GAC	GAU	GAG	GUA	GUC	GUU	GUG	GGA	GGC	GGU	GGG	GCA	GCC	GCU	GCG
604	-320	AAA	AAC	AAG	AAU	AUA	AUC	AUG	AUU	AGA	AGC	AGG	AGU	ACA	ACC	ACG	ACU	UAA	UAC	UAG	UAU	UUA	UUC	UUG	UUU	UGA	UGC	UGG	UGU	UCA	UCC	UCG	UCU	GAA	GAC	GAG	GAU	GUA	GUC	GUG	GUU	GGA	GGC	GGG	GGU	GCA	GCC	GCG	GCU
605	-344	AAA	AAG	AAU	AAC	AUA	AUG	AUU	AUC	AGA	AGG	AGU	AGC	ACA	ACG	ACU	ACC	UAA	UAG	UAU	UAC	UUA	UUG	UUU	UUC	UGA	UGG	UGU	UGC	UCA	UCG	UCU	UCC	GAA	GAG	GAU	GAC	GUA	GUG	GUU	GUC	GGA	GGG	GGU	GGC	GCA	GCG	GCU	GCC
606	-320	AAA	AAG	AAC	AAU	AUA	AUG	AUC	AUU	AGA	AGG	AGC	AGU	ACA	ACG	ACC	ACU	UAA	UAG	UAC	UAU	UUA	UUG	UUC	UUU	UGA	UGG	UGC	UGU	UCA	UCG	UCC	UCU	GAA	GAG	GAC	GAU	GUA	GUG	GUC	GUU	GGA	GGG	GGC	GGU	GCA	GCG	GCC	GCU
607	-348	AAU	AAA	AAC	AAG	AUU	AUA	AUC	AUG	AGU	AGA	AGC	AGG	ACU	ACA	ACC	ACG	UAU	UAA	UAC	UAG	UUU	UUA	UUC	UUG	UGU	UGA	UGC	UGG	UCU	UCA	UCC	UCG	GAU	GAA	GAC	GAG	GUU	GUA	GUC	GUG	GGU	GGA	GGC	GGG	GCU	GCA	GCC	GCG
608	-362	AAU	AAA	AAG	AAC	AUU	AUA	AUG	AUC	AGU	AGA	AGG	AGC	ACU	ACA	ACG	ACC	UAU	UAA	UAG	UAC	UUU	UUA	UUG	UUC	UGU	UGA	UGG	UGC	UCU	UCA	UCG	UCC	GAU	GAA	GAG	GAC	GUU	GUA	GUG	GUC	GGU	GGA	GGG	GGC	GCU	GCA	GCG	GCC
609	-348	AAU	AAC	AAA	AAG	AUU	AUC	AUA	AUG	AGU	AGC	AGA	AGG	ACU	ACC	ACA	ACG	UAU	UAC	UAA	UAG	UUU	UUC	UUA	UUG	UGU	UGC	UGA	UGG	UCU	UCC	UCA	UCG	GAU	GAC	GAA	GAG	GUU	GUC	GUA	GUG	GGU	GGC	GGA	GGG	GCU	GCC	GCA	GCG
610	-336	AAU	AAC	AAG	AAA	AUU	AUC	AUG	AUA	AGU	AGC	AGG	AGA	ACU	ACC	ACG	ACA	UAU	UAC	UAG	UAA	UUU	UUC	UUG	UUA	UGU	UGC	UGG	UGA	UCU	UCC	UCG	UCA	GAU	GAC	GAG	GAA	GUU	GUC	GUG	GUA	GGU	GGC	GGG	GGA	GCU	GCC	GCG	GCA
611	-362	AAU	AAG	AAA	AAC	AUU	AUG	AUA	AUC	AGU	AGG	AGA	AGC	ACU	ACG	ACA	ACC	UAU	UAG	UAA	UAC	UUU	UUG	UUA	UUC	UGU	UGG	UGA	UGC	UCU	UCG	UCA	UCC	GAU	GAG	GAA	GAC	GUU	GUG	GUA	GUC	GGU	GGG	GGA	GGC	GCU	GCG	GCA	GCC
612	-336	AAU	AAG	AAC	AAA	AUU	AUG	AUC	AUA	AGU	AGG	AGC	AGA	ACU	ACG	ACC	ACA	UAU	UAG	UAC	UAA	UUU	UUG	UUC	UUA	UGU	UGG	UGC	UGA	UCU	UCG	UCC	UCA	GAU	GAG	GAC	GAA	GUU	GUG	GUC	GUA	GGU	GGG	GGC	GGA	GCU	GCG	GCC	GCA
613	-350	AAC	AAA	AAU	AAG	AUC	AUA	AUU	AUG	AGC	AGA	AGU	AGG	ACC	ACA	ACU	ACG	UAC	UAA	UAU	UAG	UUC	UUA	UUU	UUG	UGC	UGA	UGU	UGG	UCC	UCA	UCU	UCG	GAC	GAA	GAU	GAG	GUC	GUA	GUU	GUG	GGC	GGA	GGU	GGG	GCC	GCA	GCU	GCG
614	-340	AAC	AAA	AAG	AAU	AUC	AUA	AUG	AUU	AGC	AGA	AGG	AGU	ACC	ACA	ACG	ACU	UAC	UAA	UAG	UAU	UUC	UUA	UUG	UUU	UGC	UGA	UGG	UGU	UCC	UCA	UCG	UCU	GAC	GAA	GAG	GAU	GUC	GUA	GUG	GUU	GGC	GGA	GGG	GGU	GCC	GCA	GCG	GCU
615	-350	AAC	AAU	AAA	AAG	AUC	AUU	AUA	AUG	AGC	AGU	AGA	AGG	ACC	ACU	ACA	ACG	UAC	UAU	UAA	UAG	UUC	UUU	UUA	UUG	UGC	UGU	UGA	UGG	UCC	UCU	UCA	UCG	GAC	GAU	GAA	GAG	GUC	GUU	GUA	GUG	GGC	GGU	GGA	GGG	GCC	GCU	GCA	GCG
616	-338	AAC	AAU	AAG	AAA	AUC	AUU	AUG	AUA	AGC	AGU	AGG	AGA	ACC	ACU	ACG	ACA	UAC	UAU	UAG	UAA	UUC	UUU	UUG	UUA	UGC	UGU	UGG	UGA	UCC	UCU	UCG	UCA	GAC	GAU	GAG	GAA	GUC	GUU	GUG	GUA	GGC	GGU	GGG	GGA	GCC	GCU	GCG	GCA
617	-340	AAC	AAG	AAA	AAU	AUC	AUG	AUA	AUU	AGC	AGG	AGA	AGU	ACC	ACG	ACA	ACU	UAC	UAG	UAA	UAU	UUC	UUG	UUA	UUU	UGC	UGG	UGA	UGU	UCC	UCG	UCA	UCU	GAC	GAG	GAA	GAU	GUC	GUG	GUA	GUU	GGC	GGG	GGA	GGU	GCC	GCG	GCA	GCU
618	-338	AAC	AAG	AAU	AAA	AUC	AUG	AUU	AUA	AGC	AGG	AGU	AGA	ACC	ACG	ACU	ACA	UAC	UAG	UAU	UAA	UUC	UUG	UUU	UUA	UGC	UGG	UGU	UGA	UCC	UCG	UCU	UCA	GAC	GAG	GAU	GAA	GUC	GUG	GUU	GUA	GGC	GGG	GGU	GGA	GCC	GCG	GCU	GCA
619	-360	AAG	AAA	AAU	AAC	AUG	AUA	AUU	AUC	AGG	AGA	AGU	AGC	ACG	ACA	ACU	ACC	UAG	UAA	UAU	UAC	UUG	UUA	UUU	UUC	UGG	UGA	UGU	UGC	UCG	UCA	UCU	UCC	GAG	GAA	GAU	GAC	GUG	GUA	GUU	GUC	GGG	GGA	GGU	GGC	GCG	GCA	GCU	GCC
620	-336	AAG	AAA	AAC	AAU	AUG	AUA	AUC	AUU	AGG	AGA	AGC	AGU	ACG	ACA	ACC	ACU	UAG	UAA	UAC	UAU	UUG	UUA	UUC	UUU	UGG	UGA	UGC	UGU	UCG	UCA	UCC	UCU	GAG	GAA	GAC	GAU	GUG	GUA	GUC	GUU	GGG	GGA	GGC	GGU	GCG	GCA	GCC	GCU
621	-360	AAG	AAU	AAA	AAC	AUG	AUU	AUA	AUC	AGG	AGU	AGA	AGC	ACG	ACU	ACA	ACC	UAG	UAU	UAA	UAC	UUG	UUU	UUA	UUC	UGG	UGU	UGA	UGC	UCG	UCU	UCA	UCC	GAG	GAU	GAA	GAC	GUG	GUU	GUA	GUC	GGG	GGU	GGA	GGC	GCG	GCU	GCA	GCC
622	-334	AAG	AAU	AAC	AAA	AUG	AUU	AUC	AUA	AGG	AGU	AGC	AGA	ACG	ACU	ACC	ACA	UAG	UAU	UAC	UAA	UUG	UUU	UUC	UUA	UGG	UGU	UGC	UGA	UCG	UCU	UCC	UCA	GAG	GAU	GAC	GAA	GUG	GUU	GUC	GUA	GGG	GGU	GGC	GGA	GCG	GCU	GCC	GCA
623	-336	AAG	AAC	AAA	AAU	AUG	AUC	AUA	AUU	AGG	AGC	AGA	AGU	ACG	ACC	ACA	ACU	UAG	UAC	UAA	UAU	UUG	UUC	UUA	UUU	UGG	UGC	UGA	UGU	UCG	UCC	UCA	UCU	GAG	GAC	GAA	GAU	GUG	GUC	GUA	GUU	GGG	GGC	GGA	GGU	GCG	GCC	GCA	GCU
624	-334	AAG	AAC	AAU	AAA	AUG	AUC	AUU	AUA	AGG	AGC	AGU	AGA	ACG	ACC	ACU	ACA	UAG	UAC	UAU	UAA	UUG	UUC	UUU	UUA	UGG	UGC	UGU	UGA	UCG	UCC	UCU	UCA	GAG	GAC	GAU	GAA	GUG	GUC	GUU	GUA	GGG	GGC	GGU	GGA	GCG	GCC	GCU	GCA
625	-462	AAA	AAU	AAC	AAG	ACA	ACU	ACC	ACG	AUA	AUU	AUC	AUG	AGA	AGU	AGC	AGG	UAA	UAU	UAC	UAG	UCA	UCU	UCC	UCG	UUA	UUU	UUC	UUG	UGA	UGU	UGC	UGG	GAA	GAU	GAC	GAG	GCA	GCU	GCC	GCG	GUA	GUU	GUC	GUG	GGA	GGU	GGC	GGG
626	-540	AAA	AAU	AAG	AAC	ACA	ACU	ACG	ACC	AUA	AUU	AUG	AUC	AGA	AGU	AGG	AGC	UAA	UAU	UAG	UAC	UCA	UCU	UCG	UCC	UUA	UUU	UUG	UUC	UGA	UGU	UGG	UGC	GAA	GAU	GAG	GAC	GCA	GCU	GCG	GCC	GUA	GUU	GUG	GUC	GGA	GGU	GGG	GGC
627	-462	AAA	AAC	AAU	AAG	ACA	ACC	ACU	ACG	AUA	AUC	AUU	AUG	AGA	AGC	AGU	AGG	UAA	UAC	UAU	UAG	UCA	UCC	UCU	UCG	UUA	UUC	UUU	UUG	UGA	UGC	UGU	UGG	GAA	GAC	GAU	GAG	GCA	GCC	GCU	GCG	GUA	GUC	GUU	GUG	GGA	GGC	GGU	GGG
628	-582	AAA	AAC	AAG	AAU	ACA	ACC	ACG	ACU	AUA	AUC	AUG	AUU	AGA	AGC	AGG	AGU	UAA	UAC	UAG	UAU	UCA	UCC	UCG	UCU	UUA	UUC	UUG	UUU	UGA	UGC	UGG	UGU	GAA	GAC	GAG	GAU	GCA	GCC	GCG	GCU	GUA	GUC	GUG	GUU	GGA	GGC	GGG	GGU
629	-540	AAA	AAG	AAU	AAC	ACA	ACG	ACU	ACC	AUA	AUG	AUU	AUC	AGA	AGG	AGU	AGC	UAA	UAG	UAU	UAC	UCA	UCG	UCU	UCC	UUA	UUG	UUU	UUC	UGA	UGG	UGU	UGC	GAA	GAG	GAU	GAC	GCA	GCG	GCU	GCC	GUA	GUG	GUU	GUC	GGA	GGG	GGU	GGC
630	-582	AAA	AAG	AAC	AAU	ACA	ACG	ACC	ACU	AUA	AUG	AUC	AUU	AGA	AGG	AGC	AGU	UAA	UAG	UAC	UAU	UCA	UCG	UCC	UCU	UUA	UUG	UUC	UUU	UGA	UGG	UGC	UGU	GAA	GAG	GAC	GAU	GCA	GCG	GCC	GCU	GUA	GUG	GUC	GUU	GGA	GGG	GGC	GGU
631	-498	AAU	AAA	AAC	AAG	ACU	ACA	ACC	ACG	AUU	AUA	AUC	AUG	AGU	AGA	AGC	AGG	UAU	UAA	UAC	UAG	UCU	UCA	UCC	UCG	UUU	UUA	UUC	UUG	UGU	UGA	UGC	UGG	GAU	GAA	GAC	GAG	GCU	GCA	GCC	GCG	GUU	GUA	GUC	GUG	GGU	GGA	GGC	GGG
632	-576	AAU	AAA	AAG	AAC	ACU	ACA	ACG	ACC	AUU	AUA	AUG	AUC	AGU	AGA	AGG	AGC	UAU	UAA	UAG	UAC	UCU	UCA	UCG	UCC	UUU	UUA	UUG	UUC	UGU	UGA	UGG	UGC	GAU	GAA	GAG	GAC	GCU	GCA	GCG	GCC	GUU	GUA	GUG	GUC	GGU	GGA	GGG	GGC
633	-498	AAU	AAC	AAA	AAG	ACU	ACC	ACA	ACG	AUU	AUC	AUA	AUG	AGU	AGC	AGA	AGG	UAU	UAC	UAA	UAG	UCU	UCC	UCA	UCG	UUU	UUC	UUA	UUG	UGU	UGC	UGA	UGG	GAU	GAC	GAA	GAG	GCU	GCC	GCA	GCG	GUU	GUC	GUA	GUG	GGU	GGC	GGA	GGG
634	-570	AAU	AAC	AAG	AAA	ACU	ACC	ACG	ACA	AUU	AUC	AUG	AUA	AGU	AGC	AGG	AGA	UAU	UAC	UAG	UAA	UCU	UCC	UCG	UCA	UUU	UUC	UUG	UUA	UGU	UGC	UGG	UGA	GAU	GAC	GAG	GAA	GCU	GCC	GCG	GCA	GUU	GUC	GUG	GUA	GGU	GGC	GGG	GGA
635	-576	AAU	AAG	AAA	AAC	ACU	ACG	ACA	ACC	AUU	AUG	AUA	AUC	AGU	AGG	AGA	AGC	UAU	UAG	UAA	UAC	UCU	UCG	UCA	UCC	UUU	UUG	UUA	UUC	UGU	UGG	UGA	UGC	GAU	GAG	GAA	GAC	GCU	GCG	GCA	GCC	GUU	GUG	GUA	GUC	GGU	GGG	GGA	GGC
636	-570	AAU	AAG	AAC	AAA	ACU	ACG	ACC	ACA	AUU	AUG	AUC	AUA	AGU	AGG	AGC	AGA	UAU	UAG	UAC	UAA	UCU	UCG	UCC	UCA	UUU	UUG	UUC	UUA	UGU	UGG	UGC	UGA	GAU	GAG	GAC	GAA	GCU	GCG	GCC	GCA	GUU	GUG	GUC	GUA	GGU	GGG	GGC	GGA
637	-472	AAC	AAA	AAU	AAG	ACC	ACA	ACU	ACG	AUC	AUA	AUU	AUG	AGC	AGA	AGU	AGG	UAC	UAA	UAU	UAG	UCC	UCA	UCU	UCG	UUC	UUA	UUU	UUG	UGC	UGA	UGU	UGG	GAC	GAA	GAU	GAG	GCC	GCA	GCU	GCG	GUC	GUA	GUU	GUG	GGC	GGA	GGU	GGG
638	-592	AAC	AAA	AAG	AAU	ACC	ACA	ACG	ACU	AUC	AUA	AUG	AUU	AGC	AGA	AGG	AGU	UAC	UAA	UAG	UAU	UCC	UCA	UCG	UCU	UUC	UUA	UUG	UUU	UGC	UGA	UGG	UGU	GAC	GAA	GAG	GAU	GCC	GCA	GCG	GCU	GUC	GUA	GUG	GUU	GGC	GGA	GGG	GGU
639	-472	AAC	AAU	AAA	AAG	ACC	ACU	ACA	ACG	AUC	AUU	AUA	AUG	AGC	AGU	AGA	AGG	UAC	UAU	UAA	UAG	UCC	UCU	UCA	UCG	UUC	UUU	UUA	UUG	UGC	UGU	UGA	UGG	GAC	GAU	GAA	GAG	GCC	GCU	GCA	GCG	GUC	GUU	GUA	GUG	GGC	GGU	GGA	GGG
640	-544	AAC	AAU	AAG	AAA	ACC	ACU	ACG	ACA	AUC	AUU	AUG	AUA	AGC	AGU	AGG	AGA	UAC	UAU	UAG	UAA	UCC	UCU	UCG	UCA	UUC	UUU	UUG	UUA	UGC	UGU	UGG	UGA	GAC	GAU	GAG	GAA	GCC	GCU	GCG	GCA	GUC	GUU	GUG	GUA	GGC	GGU	GGG	GGA
641	-592	AAC	AAG	AAA	AAU	ACC	ACG	ACA	ACU	AUC	AUG	AUA	AUU	AGC	AGG	AGA	AGU	UAC	UAG	UAA	UAU	UCC	UCG	UCA	UCU	UUC	UUG	UUA	UUU	UGC	UGG	UGA	UGU	GAC	GAG	GAA	GAU	GCC	GCG	GCA	GCU	GUC	GUG	GUA	GUU	GGC	GGG	GGA	GGU
642	-544	AAC	AAG	AAU	AAA	ACC	ACG	ACU	ACA	AUC	AUG	AUU	AUA	AGC	AGG	AGU	AGA	UAC	UAG	UAU	UAA	UCC	UCG	UCU	UCA	UUC	UUG	UUU	UUA	UGC	UGG	UGU	UGA	GAC	GAG	GAU	GAA	GCC	GCG	GCU	GCA	GUC	GUG	GUU	GUA	GGC	GGG	GGU	GGA
643	-520	AAG	AAA	AAU	AAC	ACG	ACA	ACU	ACC	AUG	AUA	AUU	AUC	AGG	AGA	AGU	AGC	UAG	UAA	UAU	UAC	UCG	UCA	UCU	UCC	UUG	UUA	UUU	UUC	UGG	UGA	UGU	UGC	GAG	GAA	GAU	GAC	GCG	GCA	GCU	GCC	GUG	GUA	GUU	GUC	GGG	GGA	GGU	GGC
644	-562	AAG	AAA	AAC	AAU	ACG	ACA	ACC	ACU	AUG	AUA	AUC	AUU	AGG	AGA	AGC	AGU	UAG	UAA	UAC	UAU	UCG	UCA	UCC	UCU	UUG	UUA	UUC	UUU	UGG	UGA	UGC	UGU	GAG	GAA	GAC	GAU	GCG	GCA	GCC	GCU	GUG	GUA	GUC	GUU	GGG	GGA	GGC	GGU
645	-520	AAG	AAU	AAA	AAC	ACG	ACU	ACA	ACC	AUG	AUU	AUA	AUC	AGG	AGU	AGA	AGC	UAG	UAU	UAA	UAC	UCG	UCU	UCA	UCC	UUG	UUU	UUA	UUC	UGG	UGU	UGA	UGC	GAG	GAU	GAA	GAC	GCG	GCU	GCA	GCC	GUG	GUU	GUA	GUC	GGG	GGU	GGA	GGC
646	-514	AAG	AAU	AAC	AAA	ACG	ACU	ACC	ACA	AUG	AUU	AUC	AUA	AGG	AGU	AGC	AGA	UAG	UAU	UAC	UAA	UCG	UCU	UCC	UCA	UUG	UUU	UUC	UUA	UGG	UGU	UGC	UGA	GAG	GAU	GAC	GAA	GCG	GCU	GCC	GCA	GUG	GUU	GUC	GUA	GGG	GGU	GGC	GGA
647	-562	AAG	AAC	AAA	AAU	ACG	ACC	ACA	ACU	AUG	AUC	AUA	AUU	AGG	AGC	AGA	AGU	UAG	UAC	UAA	UAU	UCG	UCC	UCA	UCU	UUG	UUC	UUA	UUU	UGG	UGC	UGA	UGU	GAG	GAC	GAA	GAU	GCG	GCC	GCA	GCU	GUG	GUC	GUA	GUU	GGG	GGC	GGA	GGU
648	-514	AAG	AAC	AAU	AAA	ACG	ACC	ACU	ACA	AUG	AUC	AUU	AUA	AGG	AGC	AGU	AGA	UAG	UAC	UAU	UAA	UCG	UCC	UCU	UCA	UUG	UUC	UUU	UUA	UGG	UGC	UGU	UGA	GAG	GAC	GAU	GAA	GCG	GCC	GCU	GCA	GUG	GUC	GUU	GUA	GGG	GGC	GGU	GGA
649	-474	AAA	AAU	AAC	AAG	ACA	ACU	ACC	ACG	AGA	AGU	AGC	AGG	AUA	AUU	AUC	AUG	UAA	UAU	UAC	UAG	UCA	UCU	UCC	UCG	UGA	UGU	UGC	UGG	UUA	UUU	UUC	UUG	GAA	GAU	GAC	GAG	GCA	GCU	GCC	GCG	GGA	GGU	GGC	GGG	GUA	GUU	GUC	GUG
650	-436	AAA	AAU	AAG	AAC	ACA	ACU	ACG	ACC	AGA	AGU	AGG	AGC	AUA	AUU	AUG	AUC	UAA	UAU	UAG	UAC	UCA	UCU	UCG	UCC	UGA	UGU	UGG	UGC	UUA	UUU	UUG	UUC	GAA	GAU	GAG	GAC	GCA	GCU	GCG	GCC	GGA	GGU	GGG	GGC	GUA	GUU	GUG	GUC
651	-474	AAA	AAC	AAU	AAG	ACA	ACC	ACU	ACG	AGA	AGC	AGU	AGG	AUA	AUC	AUU	AUG	UAA	UAC	UAU	UAG	UCA	UCC	UCU	UCG	UGA	UGC	UGU	UGG	UUA	UUC	UUU	UUG	GAA	GAC	GAU	GAG	GCA	GCC	GCU	GCG	GGA	GGC	GGU	GGG	GUA	GUC	GUU	GUG
652	-488	AAA	AAC	AAG	AAU	ACA	ACC	ACG	ACU	AGA	AGC	AGG	AGU	AUA	AUC	AUG	AUU	UAA	UAC	UAG	UAU	UCA	UCC	UCG	UCU	UGA	UGC	UGG	UGU	UUA	UUC	UUG	UUU	GAA	GAC	GAG	GAU	GCA	GCC	GCG	GCU	GGA	GGC	GGG	GGU	GUA	GUC	GUG	GUU
653	-436	AAA	AAG	AAU	AAC	ACA	ACG	ACU	ACC	AGA	AGG	AGU	AGC	AUA	AUG	AUU	AUC	UAA	UAG	UAU	UAC	UCA	UCG	UCU	UCC	UGA	UGG	UGU	UGC	UUA	UUG	UUU	UUC	GAA	GAG	GAU	GAC	GCA	GCG	GCU	GCC	GGA	GGG	GGU	GGC	GUA	GUG	GUU	GUC
654	-488	AAA	AAG	AAC	AAU	ACA	ACG	ACC	ACU	AGA	AGG	AGC	AGU	AUA	AUG	AUC	AUU	UAA	UAG	UAC	UAU	UCA	UCG	UCC	UCU	UGA	UGG	UGC	UGU	UUA	UUG	UUC	UUU	GAA	GAG	GAC	GAU	GCA	GCG	GCC	GCU	GGA	GGG	GGC	GGU	GUA	GUG	GUC	GUU
655	-518	AAU	AAA	AAC	AAG	ACU	ACA	ACC	ACG	AGU	AGA	AGC	AGG	AUU	AUA	AUC	AUG	UAU	UAA	UAC	UAG	UCU	UCA	UCC	UCG	UGU	UGA	UGC	UGG	UUU	UUA	UUC	UUG	GAU	GAA	GAC	GAG	GCU	GCA	GCC	GCG	GGU	GGA	GGC	GGG	GUU	GUA	GUC	GUG
656	-480	AAU	AAA	AAG	AAC	ACU	ACA	ACG	ACC	AGU	AGA	AGG	AGC	AUU	AUA	AUG	AUC	UAU	UAA	UAG	UAC	UCU	UCA	UCG	UCC	UGU	UGA	UGG	UGC	UUU	UUA	UUG	UUC	GAU	GAA	GAG	GAC	GCU	GCA	GCG	GCC	GGU	GGA	GGG	GGC	GUU	GUA	GUG	GUC
657	-518	AAU	AAC	AAA	AAG	ACU	ACC	ACA	ACG	AGU	AGC	AGA	AGG	AUU	AUC	AUA	AUG	UAU	UAC	UAA	UAG	UCU	UCC	UCA	UCG	UGU	UGC	UGA	UGG	UUU	UUC	UUA	UUG	GAU	GAC	GAA	GAG	GCU	GCC	GCA	GCG	GGU	GGC	GGA	GGG	GUU	GUC	GUA	GUG
658	-494	AAU	AAC	AAG	AAA	ACU	ACC	ACG	ACA	AGU	AGC	AGG	AGA	AUU	AUC	AUG	AUA	UAU	UAC	UAG	UAA	UCU	UCC	UCG	UCA	UGU	UGC	UGG	UGA	UUU	UUC	UUG	UUA	GAU	GAC	GAG	GAA	GCU	GCC	GCG	GCA	GGU	GGC	GGG	GGA	GUU	GUC	GUG	GUA
659	-480	AAU	AAG	AAA	AAC	ACU	ACG	ACA	ACC	AGU	AGG	AGA	AGC	AUU	AUG	AUA	AUC	UAU	UAG	UAA	UAC	UCU	UCG	UCA	UCC	UGU	UGG	UGA	UGC	UUU	UUG	UUA	UUC	GAU	GAG	GAA	GAC	GCU	GCG	GCA	GCC	GGU	GGG	GGA	GGC	GUU	GUG	GUA	GUC
660	-494	AAU	AAG	AAC	AAA	ACU	ACG	ACC	ACA	AGU	AGG	AGC	AGA	AUU	AUG	AUC	AUA	UAU	UAG	UAC	UAA	UCU	UCG	UCC	UCA	UGU	UGG	UGC	UGA	UUU	UUG	UUC	UUA	GAU	GAG	GAC	GAA	GCU	GCG	GCC	GCA	GGU	GGG	GGC	GGA	GUU	GUG	GUC	GUA
661	-440	AAC	AAA	AAU	AAG	ACC	ACA	ACU	ACG	AGC	AGA	AGU	AGG	AUC	AUA	AUU	AUG	UAC	UAA	UAU	UAG	UCC	UCA	UCU	UCG	UGC	UGA	UGU	UGG	UUC	UUA	UUU	UUG	GAC	GAA	GAU	GAG	GCC	GCA	GCU	GCG	GGC	GGA	GGU	GGG	GUC	GUA	GUU	GUG
662	-454	AAC	AAA	AAG	AAU	ACC	ACA	ACG	ACU	AGC	AGA	AGG	AGU	AUC	AUA	AUG	AUU	UAC	UAA	UAG	UAU	UCC	UCA	UCG	UCU	UGC	UGA	UGG	UGU	UUC	UUA	UUG	UUU	GAC	GAA	GAG	GAU	GCC	GCA	GCG	GCU	GGC	GGA	GGG	GGU	GUC	GUA	GUG	GUU
663	-440	AAC	AAU	AAA	AAG	ACC	ACU	ACA	ACG	AGC	AGU	AGA	AGG	AUC	AUU	AUA	AUG	UAC	UAU	UAA	UAG	UCC	UCU	UCA	UCG	UGC	UGU	UGA	UGG	UUC	UUU	UUA	UUG	GAC	GAU	GAA	GAG	GCC	GCU	GCA	GCG	GGC	GGU	GGA	GGG	GUC	GUU	GUA	GUG
664	-416	AAC	AAU	AAG	AAA	ACC	ACU	ACG	ACA	AGC	AGU	AGG	AGA	AUC	AUU	AUG	AUA	UAC	UAU	UAG	UAA	UCC	UCU	UCG	UCA	UGC	UGU	UGG	UGA	UUC	UUU	UUG	UUA	GAC	GAU	GAG	GAA	GCC	GCU	GCG	GCA	GGC	GGU	GGG	GGA	GUC	GUU	GUG	GUA
665	-454	AAC	AAG	AAA	AAU	ACC	ACG	ACA	ACU	AGC	AGG	AGA	AGU	AUC	AUG	AUA	AUU	UAC	UAG	UAA	UAU	UCC	UCG	UCA	UCU	UGC	UGG	UGA	UGU	UUC	UUG	UUA	UUU	GAC	GAG	GAA	GAU	GCC	GCG	GCA	GCU	GGC	GGG	GGA	GGU	GUC	GUG	GUA	GUU
666	-416	AAC	AAG	AAU	AAA	ACC	ACG	ACU	ACA	AGC	AGG	AGU	AGA	AUC	AUG	AUU	AUA	UAC	UAG	UAU	UAA	UCC	UCG	UCU	UCA	UGC	UGG	UGU	UGA	UUC	UUG	UUU	UUA	GAC	GAG	GAU	GAA	GCC	GCG	GCU	GCA	GGC	GGG	GGU	GGA	GUC	GUG	GUU	GUA
667	-448	AAG	AAA	AAU	AAC	ACG	ACA	ACU	ACC	AGG	AGA	AGU	AGC	AUG	AUA	AUU	AUC	UAG	UAA	UAU	UAC	UCG	UCA	UCU	UCC	UGG	UGA	UGU	UGC	UUG	UUA	UUU	UUC	GAG	GAA	GAU	GAC	GCG	GCA	GCU	GCC	GGG	GGA	GGU	GGC	GUG	GUA	GUU	GUC
668	-500	AAG	AAA	AAC	AAU	ACG	ACA	ACC	ACU	AGG	AGA	AGC	AGU	AUG	AUA	AUC	AUU	UAG	UAA	UAC	UAU	UCG	UCA	UCC	UCU	UGG	UGA	UGC	UGU	UUG	UUA	UUC	UUU	GAG	GAA	GAC	GAU	GCG	GCA	GCC	GCU	GGG	GGA	GGC	GGU	GUG	GUA	GUC	GUU
669	-448	AAG	AAU	AAA	AAC	ACG	ACU	ACA	ACC	AGG	AGU	AGA	AGC	AUG	AUU	AUA	AUC	UAG	UAU	UAA	UAC	UCG	UCU	UCA	UCC	UGG	UGU	UGA	UGC	UUG	UUU	UUA	UUC	GAG	GAU	GAA	GAC	GCG	GCU	GCA	GCC	GGG	GGU	GGA	GGC	GUG	GUU	GUA	GUC
670	-462	AAG	AAU	AAC	AAA	ACG	ACU	ACC	ACA	AGG	AGU	AGC	AGA	AUG	AUU	AUC	AUA	UAG	UAU	UAC	UAA	UCG	UCU	UCC	UCA	UGG	UGU	UGC	UGA	UUG	UUU	UUC	UUA	GAG	GAU	GAC	GAA	GCG	GCU	GCC	GCA	GGG	GGU	GGC	GGA	GUG	GUU	GUC	GUA
671	-500	AAG	AAC	AAA	AAU	ACG	ACC	ACA	ACU	AGG	AGC	AGA	AGU	AUG	AUC	AUA	AUU	UAG	UAC	UAA	UAU	UCG	UCC	UCA	UCU	UGG	UGC	UGA	UGU	UUG	UUC	UUA	UUU	GAG	GAC	GAA	GAU	GCG	GCC	GCA	GCU	GGG	GGC	GGA	GGU	GUG	GUC	GUA	GUU
672	-462	AAG	AAC	AAU	AAA	ACG	ACC	ACU	ACA	AGG	AGC	AGU	AGA	AUG	AUC	AUU	AUA	UAG	UAC	UAU	UAA	UCG	UCC	UCU	UCA	UGG	UGC	UGU	UGA	UUG	UUC	UUU	UUA	GAG	GAC	GAU	GAA	GCG	GCC	GCU	GCA	GGG	GGC	GGU	GGA	GUG	GUC	GUU	GUA
673	-460	AAA	AAU	AAC	AAG	AGA	AGU	AGC	AGG	AUA	AUU	AUC	AUG	ACA	ACU	ACC	ACG	UAA	UAU	UAC	UAG	UGA	UGU	UGC	UGG	UUA	UUU	UUC	UUG	UCA	UCU	UCC	UCG	GAA	GAU	GAC	GAG	GGA	GGU	GGC	GGG	GUA	GUU	GUC	GUG	GCA	GCU	GCC	GCG
674	-494	AAA	AAU	AAG	AAC	AGA	AGU	AGG	AGC	AUA	AUU	AUG	AUC	ACA	ACU	ACG	ACC	UAA	UAU	UAG	UAC	UGA	UGU	UGG	UGC	UUA	UUU	UUG	UUC	UCA	UCU	UCG	UCC	GAA	GAU	GAG	GAC	GGA	GGU	GGG	GGC	GUA	GUU	GUG	GUC	GCA	GCU	GCG	GCC
675	-460	AAA	AAC	AAU	AAG	AGA	AGC	AGU	AGG	AUA	AUC	AUU	AUG	ACA	ACC	ACU	ACG	UAA	UAC	UAU	UAG	UGA	UGC	UGU	UGG	UUA	UUC	UUU	UUG	UCA	UCC	UCU	UCG	GAA	GAC	GAU	GAG	GGA	GGC	GGU	GGG	GUA	GUC	GUU	GUG	GCA	GCC	GCU	GCG
676	-502	AAA	AAC	AAG	AAU	AGA	AGC	AGG	AGU	AUA	AUC	AUG	AUU	ACA	ACC	ACG	ACU	UAA	UAC	UAG	UAU	UGA	UGC	UGG	UGU	UUA	UUC	UUG	UUU	UCA	UCC	UCG	UCU	GAA	GAC	GAG	GAU	GGA	GGC	GGG	GGU	GUA	GUC	GUG	GUU	GCA	GCC	GCG	GCU
677	-494	AAA	AAG	AAU	AAC	AGA	AGG	AGU	AGC	AUA	AUG	AUU	AUC	ACA	ACG	ACU	ACC	UAA	UAG	UAU	UAC	UGA	UGG	UGU	UGC	UUA	UUG	UUU	UUC	UCA	UCG	UCU	UCC	GAA	GAG	GAU	GAC	GGA	GGG	GGU	GGC	GUA	GUG	GUU	GUC	GCA	GCG	GCU	GCC
678	-502	AAA	AAG	AAC	AAU	AGA	AGG	AGC	AGU	AUA	AUG	AUC	AUU	ACA	ACG	ACC	ACU	UAA	UAG	UAC	UAU	UGA	UGG	UGC	UGU	UUA	UUG	UUC	UUU	UCA	UCG	UCC	UCU	GAA	GAG	GAC	GAU	GGA	GGG	GGC	GGU	GUA	GUG	GUC	GUU	GCA	GCG	GCC	GCU
679	-504	AAU	AAA	AAC	AAG	AGU	AGA	AGC	AGG	AUU	AUA	AUC	AUG	ACU	ACA	ACC	ACG	UAU	UAA	UAC	UAG	UGU	UGA	UGC	UGG	UUU	UUA	UUC	UUG	UCU	UCA	UCC	UCG	GAU	GAA	GAC	GAG	GGU	GGA	GGC	GGG	GUU	GUA	GUC	GUG	GCU	GCA	GCC	GCG
680	-538	AAU	AAA	AAG	AAC	AGU	AGA	AGG	AGC	AUU	AUA	AUG	AUC	ACU	ACA	ACG	ACC	UAU	UAA	UAG	UAC	UGU	UGA	UGG	UGC	UUU	UUA	UUG	UUC	UCU	UCA	UCG	UCC	GAU	GAA	GAG	GAC	GGU	GGA	GGG	GGC	GUU	GUA	GUG	GUC	GCU	GCA	GCG	GCC
681	-504	AAU	AAC	AAA	AAG	AGU	AGC	AGA	AGG	AUU	AUC	AUA	AUG	ACU	ACC	ACA	ACG	UAU	UAC	UAA	UAG	UGU	UGC	UGA	UGG	UUU	UUC	UUA	UUG	UCU	UCC	UCA	UCG	GAU	GAC	GAA	GAG	GGU	GGC	GGA	GGG	GUU	GUC	GUA	GUG	GCU	GCC	GCA	GCG
682	-506	AAU	AAC	AAG	AAA	AGU	AGC	AGG	AGA	AUU	AUC	AUG	AUA	ACU	ACC	ACG	ACA	UAU	UAC	UAG	UAA	UGU	UGC	UGG	UGA	UUU	UUC	UUG	UUA	UCU	UCC	UCG	UCA	GAU	GAC	GAG	GAA	GGU	GGC	GGG	GGA	GUU	GUC	GUG	GUA	GCU	GCC	GCG	GCA
683	-538	AAU	AAG	AAA	AAC	AGU	AGG	AGA	AGC	AUU	AUG	AUA	AUC	ACU	ACG	ACA	ACC	UAU	UAG	UAA	UAC	UGU	UGG	UGA	UGC	UUU	UUG	UUA	UUC	UCU	UCG	UCA	UCC	GAU	GAG	GAA	GAC	GGU	GGG	GGA	GGC	GUU	GUG	GUA	GUC	GCU	GCG	GCA	GCC
684	-506	AAU	AAG	AAC	AAA	AGU	AGG	AGC	AGA	AUU	AUG	AUC	AUA	ACU	ACG	ACC	ACA	UAU	UAG	UAC	UAA	UGU	UGG	UGC	UGA	UUU	UUG	UUC	UUA	UCU	UCG	UCC	UCA	GAU	GAG	GAC	GAA	GGU	GGG	GGC	GGA	GUU	GUG	GUC	GUA	GCU	GCG	GCC	GCA
685	-504	AAC	AAA	AAU	AAG	AGC	AGA	AGU	AGG	AUC	AUA	AUU	AUG	ACC	ACA	ACU	ACG	UAC	UAA	UAU	UAG	UGC	UGA	UGU	UGG	UUC	UUA	UUU	UUG	UCC	UCA	UCU	UCG	GAC	GAA	GAU	GAG	GGC	GGA	GGU	GGG	GUC	GUA	GUU	GUG	GCC	GCA	GCU	GCG
686	-546	AAC	AAA	AAG	AAU	AGC	AGA	AGG	AGU	AUC	AUA	AUG	AUU	ACC	ACA	ACG	ACU	UAC	UAA	UAG	UAU	UGC	UGA	UGG	UGU	UUC	UUA	UUG	UUU	UCC	UCA	UCG	UCU	GAC	GAA	GAG	GAU	GGC	GGA	GGG	GGU	GUC	GUA	GUG	GUU	GCC	GCA	GCG	GCU
687	-504	AAC	AAU	AAA	AAG	AGC	AGU	AGA	AGG	AUC	AUU	AUA	AUG	ACC	ACU	ACA	ACG	UAC	UAU	UAA	UAG	UGC	UGU	UGA	UGG	UUC	UUU	UUA	UUG	UCC	UCU	UCA	UCG	GAC	GAU	GAA	GAG	GGC	GGU	GGA	GGG	GUC	GUU	GUA	GUG	GCC	GCU	GCA	GCG
688	-506	AAC	AAU	AAG	AAA	AGC	AGU	AGG	AGA	AUC	AUU	AUG	AUA	ACC	ACU	ACG	ACA	UAC	UAU	UAG	UAA	UGC	UGU	UGG	UGA	UUC	UUU	UUG	UUA	UCC	UCU	UCG	UCA	GAC	GAU	GAG	GAA	GGC	GGU	GGG	GGA	GUC	GUU	GUG	GUA	GCC	GCU	GCG	GCA
689	-546	AAC	AAG	AAA	AAU	AGC	AGG	AGA	AGU	AUC	AUG	AUA	AUU	ACC	ACG	ACA	ACU	UAC	UAG	UAA	UAU	UGC	UGG	UGA	UGU	UUC	UUG	UUA	UUU	UCC	UCG	UCA	UCU	GAC	GAG	GAA	GAU	GGC	GGG	GGA	GGU	GUC	GUG	GUA	GUU	GCC	GCG	GCA	GCU
690	-506	AAC	AAG	AAU	AAA	AGC	AGG	AGU	AGA	AUC	AUG	AUU	AUA	ACC	ACG	ACU	ACA	UAC	UAG	UAU	UAA	UGC	UGG	UGU	UGA	UUC	UUG	UUU	UUA	UCC	UCG	UCU	UCA	GAC	GAG	GAU	GAA	GGC	GGG	GGU	GGA	GUC	GUG	GUU	GUA	GCC	GCG	GCU	GCA
691	-512	AAG	AAA	AAU	AAC	AGG	AGA	AGU	AGC	AUG	AUA	AUU	AUC	ACG	ACA	ACU	ACC	UAG	UAA	UAU	UAC	UGG	UGA	UGU	UGC	UUG	UUA	UUU	UUC	UCG	UCA	UCU	UCC	GAG	GAA	GAU	GAC	GGG	GGA	GGU	GGC	GUG	GUA	GUU	GUC	GCG	GCA	GCU	GCC
692	-520	AAG	AAA	AAC	AAU	AGG	AGA	AGC	AGU	AUG	AUA	AUC	AUU	ACG	ACA	ACC	ACU	UAG	UAA	UAC	UAU	UGG	UGA	UGC	UGU	UUG	UUA	UUC	UUU	UCG	UCA	UCC	UCU	GAG	GAA	GAC	GAU	GGG	GGA	GGC	GGU	GUG	GUA	GUC	GUU	GCG	GCA	GCC	GCU
693	-512	AAG	AAU	AAA	AAC	AGG	AGU	AGA	AGC	AUG	AUU	AUA	AUC	ACG	ACU	ACA	ACC	UAG	UAU	UAA	UAC	UGG	UGU	UGA	UGC	UUG	UUU	UUA	UUC	UCG	UCU	UCA	UCC	GAG	GAU	GAA	GAC	GGG	GGU	GGA	GGC	GUG	GUU	GUA	GUC	GCG	GCU	GCA	GCC
694	-480	AAG	AAU	AAC	AAA	AGG	AGU	AGC	AGA	AUG	AUU	AUC	AUA	ACG	ACU	ACC	ACA	UAG	UAU	UAC	UAA	UGG	UGU	UGC	UGA	UUG	UUU	UUC	UUA	UCG	UCU	UCC	UCA	GAG	GAU	GAC	GAA	GGG	GGU	GGC	GGA	GUG	GUU	GUC	GUA	GCG	GCU	GCC	GCA
695	-520	AAG	AAC	AAA	AAU	AGG	AGC	AGA	AGU	AUG	AUC	AUA	AUU	ACG	ACC	ACA	ACU	UAG	UAC	UAA	UAU	UGG	UGC	UGA	UGU	UUG	UUC	UUA	UUU	UCG	UCC	UCA	UCU	GAG	GAC	GAA	GAU	GGG	GGC	GGA	GGU	GUG	GUC	GUA	GUU	GCG	GCC	GCA	GCU
696	-480	AAG	AAC	AAU	AAA	AGG	AGC	AGU	AGA	AUG	AUC	AUU	AUA	ACG	ACC	ACU	ACA	UAG	UAC	UAU	UAA	UGG	UGC	UGU	UGA	UUG	UUC	UUU	UUA	UCG	UCC	UCU	UCA	GAG	GAC	GAU	GAA	GGG	GGC	GGU	GGA	GUG	GUC	GUU	GUA	GCG	GCC	GCU	GCA
697	-272	AAA	AAU	AAC	AAG	AGA	AGU	AGC	AGG	ACA	ACU	ACC	ACG	AUA	AUU	AUC	AUG	UAA	UAU	UAC	UAG	UGA	UGU	UGC	UGG	UCA	UCU	UCC	UCG	UUA	UUU	UUC	UUG	GAA	GAU	GAC	GAG	GGA	GGU	GGC	GGG	GCA	GCU	GCC	GCG	GUA	GUU	GUC	GUG
698	-358	AAA	AAU	AAG	AAC	AGA	AGU	AGG	AGC	ACA	ACU	ACG	ACC	AUA	AUU	AUG	AUC	UAA	UAU	UAG	UAC	UGA	UGU	UGG	UGC	UCA	UCU	UCG	UCC	UUA	UUU	UUG	UUC	GAA	GAU	GAG	GAC	GGA	GGU	GGG	GGC	GCA	GCU	GCG	GCC	GUA	GUU	GUG	GUC
699	-272	AAA	AAC	AAU	AAG	AGA	AGC	AGU	AGG	ACA	ACC	ACU	ACG	AUA	AUC	AUU	AUG	UAA	UAC	UAU	UAG	UGA	UGC	UGU	UGG	UCA	UCC	UCU	UCG	UUA	UUC	UUU	UUG	GAA	GAC	GAU	GAG	GGA	GGC	GGU	GGG	GCA	GCC	GCU	GCG	GUA	GUC	GUU	GUG
700	-348	AAA	AAC	AAG	AAU	AGA	AGC	AGG	AGU	ACA	ACC	ACG	ACU	AUA	AUC	AUG	AUU	UAA	UAC	UAG	UAU	UGA	UGC	UGG	UGU	UCA	UCC	UCG	UCU	UUA	UUC	UUG	UUU	GAA	GAC	GAG	GAU	GGA	GGC	GGG	GGU	GCA	GCC	GCG	GCU	GUA	GUC	GUG	GUU
701	-358	AAA	AAG	AAU	AAC	AGA	AGG	AGU	AGC	ACA	ACG	ACU	ACC	AUA	AUG	AUU	AUC	UAA	UAG	UAU	UAC	UGA	UGG	UGU	UGC	UCA	UCG	UCU	UCC	UUA	UUG	UUU	UUC	GAA	GAG	GAU	GAC	GGA	GGG	GGU	GGC	GCA	GCG	GCU	GCC	GUA	GUG	GUU	GUC
702	-348	AAA	AAG	AAC	AAU	AGA	AGG	AGC	AGU	ACA	ACG	ACC	ACU	AUA	AUG	AUC	AUU	UAA	UAG	UAC	UAU	UGA	UGG	UGC	UGU	UCA	UCG	UCC	UCU	UUA	UUG	UUC	UUU	GAA	GAG	GAC	GAU	GGA	GGG	GGC	GGU	GCA	GCG	GCC	GCU	GUA	GUG	GUC	GUU
703	-312	AAU	AAA	AAC	AAG	AGU	AGA	AGC	AGG	ACU	ACA	ACC	ACG	AUU	AUA	AUC	AUG	UAU	UAA	UAC	UAG	UGU	UGA	UGC	UGG	UCU	UCA	UCC	UCG	UUU	UUA	UUC	UUG	GAU	GAA	GAC	GAG	GGU	GGA	GGC	GGG	GCU	GCA	GCC	GCG	GUU	GUA	GUC	GUG
704	-398	AAU	AAA	AAG	AAC	AGU	AGA	AGG	AGC	ACU	ACA	ACG	ACC	AUU	AUA	AUG	AUC	UAU	UAA	UAG	UAC	UGU	UGA	UGG	UGC	UCU	UCA	UCG	UCC	UUU	UUA	UUG	UUC	GAU	GAA	GAG	GAC	GGU	GGA	GGG	GGC	GCU	GCA	GCG	GCC	GUU	GUA	GUG	GUC
705	-312	AAU	AAC	AAA	AAG	AGU	AGC	AGA	AGG	ACU	ACC	ACA	ACG	AUU	AUC	AUA	AUG	UAU	UAC	UAA	UAG	UGU	UGC	UGA	UGG	UCU	UCC	UCA	UCG	UUU	UUC	UUA	UUG	GAU	GAC	GAA	GAG	GGU	GGC	GGA	GGG	GCU	GCC	GCA	GCG	GUU	GUC	GUA	GUG
706	-362	AAU	AAC	AAG	AAA	AGU	AGC	AGG	AGA	ACU	ACC	ACG	ACA	AUU	AUC	AUG	AUA	UAU	UAC	UAG	UAA	UGU	UGC	UGG	UGA	UCU	UCC	UCG	UCA	UUU	UUC	UUG	UUA	GAU	GAC	GAG	GAA	GGU	GGC	GGG	GGA	GCU	GCC	GCG	GCA	GUU	GUC	GUG	GUA
707	-398	AAU	AAG	AAA	AAC	AGU	AGG	AGA	AGC	ACU	ACG	ACA	ACC	AUU	AUG	AUA	AUC	UAU	UAG	UAA	UAC	UGU	UGG	UGA	UGC	UCU	UCG	UCA	UCC	UUU	UUG	UUA	UUC	GAU	GAG	GAA	GAC	GGU	GGG	GGA	GGC	GCU	GCG	GCA	GCC	GUU	GUG	GUA	GUC
708	-362	AAU	AAG	AAC	AAA	AGU	AGG	AGC	AGA	ACU	ACG	ACC	ACA	AUU	AUG	AUC	AUA	UAU	UAG	UAC	UAA	UGU	UGG	UGC	UGA	UCU	UCG	UCC	UCA	UUU	UUG	UUC	UUA	GAU	GAG	GAC	GAA	GGU	GGG	GGC	GGA	GCU	GCG	GCC	GCA	GUU	GUG	GUC	GUA
709	-288	AAC	AAA	AAU	AAG	AGC	AGA	AGU	AGG	ACC	ACA	ACU	ACG	AUC	AUA	AUU	AUG	UAC	UAA	UAU	UAG	UGC	UGA	UGU	UGG	UCC	UCA	UCU	UCG	UUC	UUA	UUU	UUG	GAC	GAA	GAU	GAG	GGC	GGA	GGU	GGG	GCC	GCA	GCU	GCG	GUC	GUA	GUU	GUG
710	-364	AAC	AAA	AAG	AAU	AGC	AGA	AGG	AGU	ACC	ACA	ACG	ACU	AUC	AUA	AUG	AUU	UAC	UAA	UAG	UAU	UGC	UGA	UGG	UGU	UCC	UCA	UCG	UCU	UUC	UUA	UUG	UUU	GAC	GAA	GAG	GAU	GGC	GGA	GGG	GGU	GCC	GCA	GCG	GCU	GUC	GUA	GUG	GUU
711	-288	AAC	AAU	AAA	AAG	AGC	AGU	AGA	AGG	ACC	ACU	ACA	ACG	AUC	AUU	AUA	AUG	UAC	UAU	UAA	UAG	UGC	UGU	UGA	UGG	UCC	UCU	UCA	UCG	UUC	UUU	UUA	UUG	GAC	GAU	GAA	GAG	GGC	GGU	GGA	GGG	GCC	GCU	GCA	GCG	GUC	GUU	GUA	GUG
712	-338	AAC	AAU	AAG	AAA	AGC	AGU	AGG	AGA	ACC	ACU	ACG	ACA	AUC	AUU	AUG	AUA	UAC	UAU	UAG	UAA	UGC	UGU	UGG	UGA	UCC	UCU	UCG	UCA	UUC	UUU	UUG	UUA	GAC	GAU	GAG	GAA	GGC	GGU	GGG	GGA	GCC	GCU	GCG	GCA	GUC	GUU	GUG	GUA
713	-364	AAC	AAG	AAA	AAU	AGC	AGG	AGA	AGU	ACC	ACG	ACA	ACU	AUC	AUG	AUA	AUU	UAC	UAG	UAA	UAU	UGC	UGG	UGA	UGU	UCC	UCG	UCA	UCU	UUC	UUG	UUA	UUU	GAC	GAG	GAA	GAU	GGC	GGG	GGA	GGU	GCC	GCG	GCA	GCU	GUC	GUG	GUA	GUU
714	-338	AAC	AAG	AAU	AAA	AGC	AGG	AGU	AGA	ACC	ACG	ACU	ACA	AUC	AUG	AUU	AUA	UAC	UAG	UAU	UAA	UGC	UGG	UGU	UGA	UCC	UCG	UCU	UCA	UUC	UUG	UUU	UUA	GAC	GAG	GAU	GAA	GGC	GGG	GGU	GGA	GCC	GCG	GCU	GCA	GUC	GUG	GUU	GUA
715	-312	AAG	AAA	AAU	AAC	AGG	AGA	AGU	AGC	ACG	ACA	ACU	ACC	AUG	AUA	AUU	AUC	UAG	UAA	UAU	UAC	UGG	UGA	UGU	UGC	UCG	UCA	UCU	UCC	UUG	UUA	UUU	UUC	GAG	GAA	GAU	GAC	GGG	GGA	GGU	GGC	GCG	GCA	GCU	GCC	GUG	GUA	GUU	GUC
716	-302	AAG	AAA	AAC	AAU	AGG	AGA	AGC	AGU	ACG	ACA	ACC	ACU	AUG	AUA	AUC	AUU	UAG	UAA	UAC	UAU	UGG	UGA	UGC	UGU	UCG	UCA	UCC	UCU	UUG	UUA	UUC	UUU	GAG	GAA	GAC	GAU	GGG	GGA	GGC	GGU	GCG	GCA	GCC	GCU	GUG	GUA	GUC	GUU
717	-312	AAG	AAU	AAA	AAC	AGG	AGU	AGA	AGC	ACG	ACU	ACA	ACC	AUG	AUU	AUA	AUC	UAG	UAU	UAA	UAC	UGG	UGU	UGA	UGC	UCG	UCU	UCA	UCC	UUG	UUU	UUA	UUC	GAG	GAU	GAA	GAC	GGG	GGU	GGA	GGC	GCG	GCU	GCA	GCC	GUG	GUU	GUA	GUC
718	-276	AAG	AAU	AAC	AAA	AGG	AGU	AGC	AGA	ACG	ACU	ACC	ACA	AUG	AUU	AUC	AUA	UAG	UAU	UAC	UAA	UGG	UGU	UGC	UGA	UCG	UCU	UCC	UCA	UUG	UUU	UUC	UUA	GAG	GAU	GAC	GAA	GGG	GGU	GGC	GGA	GCG	GCU	GCC	GCA	GUG	GUU	GUC	GUA
719	-302	AAG	AAC	AAA	AAU	AGG	AGC	AGA	AGU	ACG	ACC	ACA	ACU	AUG	AUC	AUA	AUU	UAG	UAC	UAA	UAU	UGG	UGC	UGA	UGU	UCG	UCC	UCA	UCU	UUG	UUC	UUA	UUU	GAG	GAC	GAA	GAU	GGG	GGC	GGA	GGU	GCG	GCC	GCA	GCU	GUG	GUC	GUA	GUU
720	-276	AAG	AAC	AAU	AAA	AGG	AGC	AGU	AGA	ACG	ACC	ACU	ACA	AUG	AUC	AUU	AUA	UAG	UAC	UAU	UAA	UGG	UGC	UGU	UGA	UCG	UCC	UCU	UCA	UUG	UUC	UUU	UUA	GAG	GAC	GAU	GAA	GGG	GGC	GGU	GGA	GCG	GCC	GCU	GCA	GUG	GUC	GUU	GUA
721	-320	AUA	AUU	AUC	AUG	AAA	AAU	AAC	AAG	ACA	ACU	ACC	ACG	AGA	AGU	AGC	AGG	UUA	UUU	UUC	UUG	UAA	UAU	UAC	UAG	UCA	UCU	UCC	UCG	UGA	UGU	UGC	UGG	GUA	GUU	GUC	GUG	GAA	GAU	GAC	GAG	GCA	GCU	GCC	GCG	GGA	GGU	GGC	GGG
722	-426	AUA	AUU	AUG	AUC	AAA	AAU	AAG	AAC	ACA	ACU	ACG	ACC	AGA	AGU	AGG	AGC	UUA	UUU	UUG	UUC	UAA	UAU	UAG	UAC	UCA	UCU	UCG	UCC	UGA	UGU	UGG	UGC	GUA	GUU	GUG	GUC	GAA	GAU	GAG	GAC	GCA	GCU	GCG	GCC	GGA	GGU	GGG	GGC
723	-320	AUA	AUC	AUU	AUG	AAA	AAC	AAU	AAG	ACA	ACC	ACU	ACG	AGA	AGC	AGU	AGG	UUA	UUC	UUU	UUG	UAA	UAC	UAU	UAG	UCA	UCC	UCU	UCG	UGA	UGC	UGU	UGG	GUA	GUC	GUU	GUG	GAA	GAC	GAU	GAG	GCA	GCC	GCU	GCG	GGA	GGC	GGU	GGG
724	-434	AUA	AUC	AUG	AUU	AAA	AAC	AAG	AAU	ACA	ACC	ACG	ACU	AGA	AGC	AGG	AGU	UUA	UUC	UUG	UUU	UAA	UAC	UAG	UAU	UCA	UCC	UCG	UCU	UGA	UGC	UGG	UGU	GUA	GUC	GUG	GUU	GAA	GAC	GAG	GAU	GCA	GCC	GCG	GCU	GGA	GGC	GGG	GGU
725	-426	AUA	AUG	AUU	AUC	AAA	AAG	AAU	AAC	ACA	ACG	ACU	ACC	AGA	AGG	AGU	AGC	UUA	UUG	UUU	UUC	UAA	UAG	UAU	UAC	UCA	UCG	UCU	UCC	UGA	UGG	UGU	UGC	GUA	GUG	GUU	GUC	GAA	GAG	GAU	GAC	GCA	GCG	GCU	GCC	GGA	GGG	GGU	GGC
726	-434	AUA	AUG	AUC	AUU	AAA	AAG	AAC	AAU	ACA	ACG	ACC	ACU	AGA	AGG	AGC	AGU	UUA	UUG	UUC	UUU	UAA	UAG	UAC	UAU	UCA	UCG	UCC	UCU	UGA	UGG	UGC	UGU	GUA	GUG	GUC	GUU	GAA	GAG	GAC	GAU	GCA	GCG	GCC	GCU	GGA	GGG	GGC	GGU
727	-350	AUU	AUA	AUC	AUG	AAU	AAA	AAC	AAG	ACU	ACA	ACC	ACG	AGU	AGA	AGC	AGG	UUU	UUA	UUC	UUG	UAU	UAA	UAC	UAG	UCU	UCA	UCC	UCG	UGU	UGA	UGC	UGG	GUU	GUA	GUC	GUG	GAU	GAA	GAC	GAG	GCU	GCA	GCC	GCG	GGU	GGA	GGC	GGG
728	-456	AUU	AUA	AUG	AUC	AAU	AAA	AAG	AAC	ACU	ACA	ACG	ACC	AGU	AGA	AGG	AGC	UUU	UUA	UUG	UUC	UAU	UAA	UAG	UAC	UCU	UCA	UCG	UCC	UGU	UGA	UGG	UGC	GUU	GUA	GUG	GUC	GAU	GAA	GAG	GAC	GCU	GCA	GCG	GCC	GGU	GGA	GGG	GGC
729	-350	AUU	AUC	AUA	AUG	AAU	AAC	AAA	AAG	ACU	ACC	ACA	ACG	AGU	AGC	AGA	AGG	UUU	UUC	UUA	UUG	UAU	UAC	UAA	UAG	UCU	UCC	UCA	UCG	UGU	UGC	UGA	UGG	GUU	GUC	GUA	GUG	GAU	GAC	GAA	GAG	GCU	GCC	GCA	GCG	GGU	GGC	GGA	GGG
730	-436	AUU	AUC	AUG	AUA	AAU	AAC	AAG	AAA	ACU	ACC	ACG	ACA	AGU	AGC	AGG	AGA	UUU	UUC	UUG	UUA	UAU	UAC	UAG	UAA	UCU	UCC	UCG	UCA	UGU	UGC	UGG	UGA	GUU	GUC	GUG	GUA	GAU	GAC	GAG	GAA	GCU	GCC	GCG	GCA	GGU	GGC	GGG	GGA
731	-456	AUU	AUG	AUA	AUC	AAU	AAG	AAA	AAC	ACU	ACG	ACA	ACC	AGU	AGG	AGA	AGC	UUU	UUG	UUA	UUC	UAU	UAG	UAA	UAC	UCU	UCG	UCA	UCC	UGU	UGG	UGA	UGC	GUU	GUG	GUA	GUC	GAU	GAG	GAA	GAC	GCU	GCG	GCA	GCC	GGU	GGG	GGA	GGC
732	-436	AUU	AUG	AUC	AUA	AAU	AAG	AAC	AAA	ACU	ACG	ACC	ACA	AGU	AGG	AGC	AGA	UUU	UUG	UUC	UUA	UAU	UAG	UAC	UAA	UCU	UCG	UCC	UCA	UGU	UGG	UGC	UGA	GUU	GUG	GUC	GUA	GAU	GAG	GAC	GAA	GCU	GCG	GCC	GCA	GGU	GGG	GGC	GGA
733	-310	AUC	AUA	AUU	AUG	AAC	AAA	AAU	AAG	ACC	ACA	ACU	ACG	AGC	AGA	AGU	AGG	UUC	UUA	UUU	UUG	UAC	UAA	UAU	UAG	UCC	UCA	UCU	UCG	UGC	UGA	UGU	UGG	GUC	GUA	GUU	GUG	GAC	GAA	GAU	GAG	GCC	GCA	GCU	GCG	GGC	GGA	GGU	GGG
734	-424	AUC	AUA	AUG	AUU	AAC	AAA	AAG	AAU	ACC	ACA	ACG	ACU	AGC	AGA	AGG	AGU	UUC	UUA	UUG	UUU	UAC	UAA	UAG	UAU	UCC	UCA	UCG	UCU	UGC	UGA	UGG	UGU	GUC	GUA	GUG	GUU	GAC	GAA	GAG	GAU	GCC	GCA	GCG	GCU	GGC	GGA	GGG	GGU
735	-310	AUC	AUU	AUA	AUG	AAC	AAU	AAA	AAG	ACC	ACU	ACA	ACG	AGC	AGU	AGA	AGG	UUC	UUU	UUA	UUG	UAC	UAU	UAA	UAG	UCC	UCU	UCA	UCG	UGC	UGU	UGA	UGG	GUC	GUU	GUA	GUG	GAC	GAU	GAA	GAG	GCC	GCU	GCA	GCG	GGC	GGU	GGA	GGG
736	-396	AUC	AUU	AUG	AUA	AAC	AAU	AAG	AAA	ACC	ACU	ACG	ACA	AGC	AGU	AGG	AGA	UUC	UUU	UUG	UUA	UAC	UAU	UAG	UAA	UCC	UCU	UCG	UCA	UGC	UGU	UGG	UGA	GUC	GUU	GUG	GUA	GAC	GAU	GAG	GAA	GCC	GCU	GCG	GCA	GGC	GGU	GGG	GGA
737	-424	AUC	AUG	AUA	AUU	AAC	AAG	AAA	AAU	ACC	ACG	ACA	ACU	AGC	AGG	AGA	AGU	UUC	UUG	UUA	UUU	UAC	UAG	UAA	UAU	UCC	UCG	UCA	UCU	UGC	UGG	UGA	UGU	GUC	GUG	GUA	GUU	GAC	GAG	GAA	GAU	GCC	GCG	GCA	GCU	GGC	GGG	GGA	GGU
738	-396	AUC	AUG	AUU	AUA	AAC	AAG	AAU	AAA	ACC	ACG	ACU	ACA	AGC	AGG	AGU	AGA	UUC	UUG	UUU	UUA	UAC	UAG	UAU	UAA	UCC	UCG	UCU	UCA	UGC	UGG	UGU	UGA	GUC	GUG	GUU	GUA	GAC	GAG	GAU	GAA	GCC	GCG	GCU	GCA	GGC	GGG	GGU	GGA
739	-386	AUG	AUA	AUU	AUC	AAG	AAA	AAU	AAC	ACG	ACA	ACU	ACC	AGG	AGA	AGU	AGC	UUG	UUA	UUU	UUC	UAG	UAA	UAU	UAC	UCG	UCA	UCU	UCC	UGG	UGA	UGU	UGC	GUG	GUA	GUU	GUC	GAG	GAA	GAU	GAC	GCG	GCA	GCU	GCC	GGG	GGA	GGU	GGC
740	-394	AUG	AUA	AUC	AUU	AAG	AAA	AAC	AAU	ACG	ACA	ACC	ACU	AGG	AGA	AGC	AGU	UUG	UUA	UUC	UUU	UAG	UAA	UAC	UAU	UCG	UCA	UCC	UCU	UGG	UGA	UGC	UGU	GUG	GUA	GUC	GUU	GAG	GAA	GAC	GAU	GCG	GCA	GCC	GCU	GGG	GGA	GGC	GGU
741	-386	AUG	AUU	AUA	AUC	AAG	AAU	AAA	AAC	ACG	ACU	ACA	ACC	AGG	AGU	AGA	AGC	UUG	UUU	UUA	UUC	UAG	UAU	UAA	UAC	UCG	UCU	UCA	UCC	UGG	UGU	UGA	UGC	GUG	GUU	GUA	GUC	GAG	GAU	GAA	GAC	GCG	GCU	GCA	GCC	GGG	GGU	GGA	GGC
742	-366	AUG	AUU	AUC	AUA	AAG	AAU	AAC	AAA	ACG	ACU	ACC	ACA	AGG	AGU	AGC	AGA	UUG	UUU	UUC	UUA	UAG	UAU	UAC	UAA	UCG	UCU	UCC	UCA	UGG	UGU	UGC	UGA	GUG	GUU	GUC	GUA	GAG	GAU	GAC	GAA	GCG	GCU	GCC	GCA	GGG	GGU	GGC	GGA
743	-394	AUG	AUC	AUA	AUU	AAG	AAC	AAA	AAU	ACG	ACC	ACA	ACU	AGG	AGC	AGA	AGU	UUG	UUC	UUA	UUU	UAG	UAC	UAA	UAU	UCG	UCC	UCA	UCU	UGG	UGC	UGA	UGU	GUG	GUC	GUA	GUU	GAG	GAC	GAA	GAU	GCG	GCC	GCA	GCU	GGG	GGC	GGA	GGU
744	-366	AUG	AUC	AUU	AUA	AAG	AAC	AAU	AAA	ACG	ACC	ACU	ACA	AGG	AGC	AGU	AGA	UUG	UUC	UUU	UUA	UAG	UAC	UAU	UAA	UCG	UCC	UCU	UCA	UGG	UGC	UGU	UGA	GUG	GUC	GUU	GUA	GAG	GAC	GAU	GAA	GCG	GCC	GCU	GCA	GGG	GGC	GGU	GGA
745	-482	AUA	AUU	AUC	AUG	AAA	AAU	AAC	AAG	AGA	AGU	AGC	AGG	ACA	ACU	ACC	ACG	UUA	UUU	UUC	UUG	UAA	UAU	UAC	UAG	UGA	UGU	UGC	UGG	UCA	UCU	UCC	UCG	GUA	GUU	GUC	GUG	GAA	GAU	GAC	GAG	GGA	GGU	GGC	GGG	GCA	GCU	GCC	GCG
746	-512	AUA	AUU	AUG	AUC	AAA	AAU	AAG	AAC	AGA	AGU	AGG	AGC	ACA	ACU	ACG	ACC	UUA	UUU	UUG	UUC	UAA	UAU	UAG	UAC	UGA	UGU	UGG	UGC	UCA	UCU	UCG	UCC	GUA	GUU	GUG	GUC	GAA	GAU	GAG	GAC	GGA	GGU	GGG	GGC	GCA	GCU	GCG	GCC
747	-482	AUA	AUC	AUU	AUG	AAA	AAC	AAU	AAG	AGA	AGC	AGU	AGG	ACA	ACC	ACU	ACG	UUA	UUC	UUU	UUG	UAA	UAC	UAU	UAG	UGA	UGC	UGU	UGG	UCA	UCC	UCU	UCG	GUA	GUC	GUU	GUG	GAA	GAC	GAU	GAG	GGA	GGC	GGU	GGG	GCA	GCC	GCU	GCG
748	-510	AUA	AUC	AUG	AUU	AAA	AAC	AAG	AAU	AGA	AGC	AGG	AGU	ACA	ACC	ACG	ACU	UUA	UUC	UUG	UUU	UAA	UAC	UAG	UAU	UGA	UGC	UGG	UGU	UCA	UCC	UCG	UCU	GUA	GUC	GUG	GUU	GAA	GAC	GAG	GAU	GGA	GGC	GGG	GGU	GCA	GCC	GCG	GCU
749	-512	AUA	AUG	AUU	AUC	AAA	AAG	AAU	AAC	AGA	AGG	AGU	AGC	ACA	ACG	ACU	ACC	UUA	UUG	UUU	UUC	UAA	UAG	UAU	UAC	UGA	UGG	UGU	UGC	UCA	UCG	UCU	UCC	GUA	GUG	GUU	GUC	GAA	GAG	GAU	GAC	GGA	GGG	GGU	GGC	GCA	GCG	GCU	GCC
750	-510	AUA	AUG	AUC	AUU	AAA	AAG	AAC	AAU	AGA	AGG	AGC	AGU	ACA	ACG	ACC	ACU	UUA	UUG	UUC	UUU	UAA	UAG	UAC	UAU	UGA	UGG	UGC	UGU	UCA	UCG	UCC	UCU	GUA	GUG	GUC	GUU	GAA	GAG	GAC	GAU	GGA	GGG	GGC	GGU	GCA	GCG	GCC	GCU
751	-492	AUU	AUA	AUC	AUG	AAU	AAA	AAC	AAG	AGU	AGA	AGC	AGG	ACU	ACA	ACC	ACG	UUU	UUA	UUC	UUG	UAU	UAA	UAC	UAG	UGU	UGA	UGC	UGG	UCU	UCA	UCC	UCG	GUU	GUA	GUC	GUG	GAU	GAA	GAC	GAG	GGU	GGA	GGC	GGG	GCU	GCA	GCC	GCG
752	-522	AUU	AUA	AUG	AUC	AAU	AAA	AAG	AAC	AGU	AGA	AGG	AGC	ACU	ACA	ACG	ACC	UUU	UUA	UUG	UUC	UAU	UAA	UAG	UAC	UGU	UGA	UGG	UGC	UCU	UCA	UCG	UCC	GUU	GUA	GUG	GUC	GAU	GAA	GAG	GAC	GGU	GGA	GGG	GGC	GCU	GCA	GCG	GCC
753	-492	AUU	AUC	AUA	AUG	AAU	AAC	AAA	AAG	AGU	AGC	AGA	AGG	ACU	ACC	ACA	ACG	UUU	UUC	UUA	UUG	UAU	UAC	UAA	UAG	UGU	UGC	UGA	UGG	UCU	UCC	UCA	UCG	GUU	GUC	GUA	GUG	GAU	GAC	GAA	GAG	GGU	GGC	GGA	GGG	GCU	GCC	GCA	GCG
754	-520	AUU	AUC	AUG	AUA	AAU	AAC	AAG	AAA	AGU	AGC	AGG	AGA	ACU	ACC	ACG	ACA	UUU	UUC	UUG	UUA	UAU	UAC	UAG	UAA	UGU	UGC	UGG	UGA	UCU	UCC	UCG	UCA	GUU	GUC	GUG	GUA	GAU	GAC	GAG	GAA	GGU	GGC	GGG	GGA	GCU	GCC	GCG	GCA
755	-522	AUU	AUG	AUA	AUC	AAU	AAG	AAA	AAC	AGU	AGG	AGA	AGC	ACU	ACG	ACA	ACC	UUU	UUG	UUA	UUC	UAU	UAG	UAA	UAC	UGU	UGG	UGA	UGC	UCU	UCG	UCA	UCC	GUU	GUG	GUA	GUC	GAU	GAG	GAA	GAC	GGU	GGG	GGA	GGC	GCU	GCG	GCA	GCC
756	-520	AUU	AUG	AUC	AUA	AAU	AAG	AAC	AAA	AGU	AGG	AGC	AGA	ACU	ACG	ACC	ACA	UUU	UUG	UUC	UUA	UAU	UAG	UAC	UAA	UGU	UGG	UGC	UGA	UCU	UCG	UCC	UCA	GUU	GUG	GUC	GUA	GAU	GAG	GAC	GAA	GGU	GGG	GGC	GGA	GCU	GCG	GCC	GCA
757	-490	AUC	AUA	AUU	AUG	AAC	AAA	AAU	AAG	AGC	AGA	AGU	AGG	ACC	ACA	ACU	ACG	UUC	UUA	UUU	UUG	UAC	UAA	UAU	UAG	UGC	UGA	UGU	UGG	UCC	UCA	UCU	UCG	GUC	GUA	GUU	GUG	GAC	GAA	GAU	GAG	GGC	GGA	GGU	GGG	GCC	GCA	GCU	GCG
758	-518	AUC	AUA	AUG	AUU	AAC	AAA	AAG	AAU	AGC	AGA	AGG	AGU	ACC	ACA	ACG	ACU	UUC	UUA	UUG	UUU	UAC	UAA	UAG	UAU	UGC	UGA	UGG	UGU	UCC	UCA	UCG	UCU	GUC	GUA	GUG	GUU	GAC	GAA	GAG	GAU	GGC	GGA	GGG	GGU	GCC	GCA	GCG	GCU
759	-490	AUC	AUU	AUA	AUG	AAC	AAU	AAA	AAG	AGC	AGU	AGA	AGG	ACC	ACU	ACA	ACG	UUC	UUU	UUA	UUG	UAC	UAU	UAA	UAG	UGC	UGU	UGA	UGG	UCC	UCU	UCA	UCG	GUC	GUU	GUA	GUG	GAC	GAU	GAA	GAG	GGC	GGU	GGA	GGG	GCC	GCU	GCA	GCG
760	-518	AUC	AUU	AUG	AUA	AAC	AAU	AAG	AAA	AGC	AGU	AGG	AGA	ACC	ACU	ACG	ACA	UUC	UUU	UUG	UUA	UAC	UAU	UAG	UAA	UGC	UGU	UGG	UGA	UCC	UCU	UCG	UCA	GUC	GUU	GUG	GUA	GAC	GAU	GAG	GAA	GGC	GGU	GGG	GGA	GCC	GCU	GCG	GCA
761	-518	AUC	AUG	AUA	AUU	AAC	AAG	AAA	AAU	AGC	AGG	AGA	AGU	ACC	ACG	ACA	ACU	UUC	UUG	UUA	UUU	UAC	UAG	UAA	UAU	UGC	UGG	UGA	UGU	UCC	UCG	UCA	UCU	GUC	GUG	GUA	GUU	GAC	GAG	GAA	GAU	GGC	GGG	GGA	GGU	GCC	GCG	GCA	GCU
762	-518	AUC	AUG	AUU	AUA	AAC	AAG	AAU	AAA	AGC	AGG	AGU	AGA	ACC	ACG	ACU	ACA	UUC	UUG	UUU	UUA	UAC	UAG	UAU	UAA	UGC	UGG	UGU	UGA	UCC	UCG	UCU	UCA	GUC	GUG	GUU	GUA	GAC	GAG	GAU	GAA	GGC	GGG	GGU	GGA	GCC	GCG	GCU	GCA
763	-486	AUG	AUA	AUU	AUC	AAG	AAA	AAU	AAC	AGG	AGA	AGU	AGC	ACG	ACA	ACU	ACC	UUG	UUA	UUU	UUC	UAG	UAA	UAU	UAC	UGG	UGA	UGU	UGC	UCG	UCA	UCU	UCC	GUG	GUA	GUU	GUC	GAG	GAA	GAU	GAC	GGG	GGA	GGU	GGC	GCG	GCA	GCU	GCC
764	-484	AUG	AUA	AUC	AUU	AAG	AAA	AAC	AAU	AGG	AGA	AGC	AGU	ACG	ACA	ACC	ACU	UUG	UUA	UUC	UUU	UAG	UAA	UAC	UAU	UGG	UGA	UGC	UGU	UCG	UCA	UCC	UCU	GUG	GUA	GUC	GUU	GAG	GAA	GAC	GAU	GGG	GGA	GGC	GGU	GCG	GCA	GCC	GCU
765	-486	AUG	AUU	AUA	AUC	AAG	AAU	AAA	AAC	AGG	AGU	AGA	AGC	ACG	ACU	ACA	ACC	UUG	UUU	UUA	UUC	UAG	UAU	UAA	UAC	UGG	UGU	UGA	UGC	UCG	UCU	UCA	UCC	GUG	GUU	GUA	GUC	GAG	GAU	GAA	GAC	GGG	GGU	GGA	GGC	GCG	GCU	GCA	GCC
766	-484	AUG	AUU	AUC	AUA	AAG	AAU	AAC	AAA	AGG	AGU	AGC	AGA	ACG	ACU	ACC	ACA	UUG	UUU	UUC	UUA	UAG	UAU	UAC	UAA	UGG	UGU	UGC	UGA	UCG	UCU	UCC	UCA	GUG	GUU	GUC	GUA	GAG	GAU	GAC	GAA	GGG	GGU	GGC	GGA	GCG	GCU	GCC	GCA
767	-484	AUG	AUC	AUA	AUU	AAG	AAC	AAA	AAU	AGG	AGC	AGA	AGU	ACG	ACC	ACA	ACU	UUG	UUC	UUA	UUU	UAG	UAC	UAA	UAU	UGG	UGC	UGA	UGU	UCG	UCC	UCA	UCU	GUG	GUC	GUA	GUU	GAG	GAC	GAA	GAU	GGG	GGC	GGA	GGU	GCG	GCC	GCA	GCU
768	-484	AUG	AUC	AUU	AUA	AAG	AAC	AAU	AAA	AGG	AGC	AGU	AGA	ACG	ACC	ACU	ACA	UUG	UUC	UUU	UUA	UAG	UAC	UAU	UAA	UGG	UGC	UGU	UGA	UCG	UCC	UCU	UCA	GUG	GUC	GUU	GUA	GAG	GAC	GAU	GAA	GGG	GGC	GGU	GGA	GCG	GCC	GCU	GCA
769	-394	AUA	AUU	AUC	AUG	ACA	ACU	ACC	ACG	AAA	AAU	AAC	AAG	AGA	AGU	AGC	AGG	UUA	UUU	UUC	UUG	UCA	UCU	UCC	UCG	UAA	UAU	UAC	UAG	UGA	UGU	UGC	UGG	GUA	GUU	GUC	GUG	GCA	GCU	GCC	GCG	GAA	GAU	GAC	GAG	GGA	GGU	GGC	GGG
770	-476	AUA	AUU	AUG	AUC	ACA	ACU	ACG	ACC	AAA	AAU	AAG	AAC	AGA	AGU	AGG	AGC	UUA	UUU	UUG	UUC	UCA	UCU	UCG	UCC	UAA	UAU	UAG	UAC	UGA	UGU	UGG	UGC	GUA	GUU	GUG	GUC	GCA	GCU	GCG	GCC	GAA	GAU	GAG	GAC	GGA	GGU	GGG	GGC
771	-394	AUA	AUC	AUU	AUG	ACA	ACC	ACU	ACG	AAA	AAC	AAU	AAG	AGA	AGC	AGU	AGG	UUA	UUC	UUU	UUG	UCA	UCC	UCU	UCG	UAA	UAC	UAU	UAG	UGA	UGC	UGU	UGG	GUA	GUC	GUU	GUG	GCA	GCC	GCU	GCG	GAA	GAC	GAU	GAG	GGA	GGC	GGU	GGG
772	-516	AUA	AUC	AUG	AUU	ACA	ACC	ACG	ACU	AAA	AAC	AAG	AAU	AGA	AGC	AGG	AGU	UUA	UUC	UUG	UUU	UCA	UCC	UCG	UCU	UAA	UAC	UAG	UAU	UGA	UGC	UGG	UGU	GUA	GUC	GUG	GUU	GCA	GCC	GCG	GCU	GAA	GAC	GAG	GAU	GGA	GGC	GGG	GGU
773	-476	AUA	AUG	AUU	AUC	ACA	ACG	ACU	ACC	AAA	AAG	AAU	AAC	AGA	AGG	AGU	AGC	UUA	UUG	UUU	UUC	UCA	UCG	UCU	UCC	UAA	UAG	UAU	UAC	UGA	UGG	UGU	UGC	GUA	GUG	GUU	GUC	GCA	GCG	GCU	GCC	GAA	GAG	GAU	GAC	GGA	GGG	GGU	GGC
774	-516	AUA	AUG	AUC	AUU	ACA	ACG	ACC	ACU	AAA	AAG	AAC	AAU	AGA	AGG	AGC	AGU	UUA	UUG	UUC	UUU	UCA	UCG	UCC	UCU	UAA	UAG	UAC	UAU	UGA	UGG	UGC	UGU	GUA	GUG	GUC	GUU	GCA	GCG	GCC	GCU	GAA	GAG	GAC	GAU	GGA	GGG	GGC	GGU
775	-446	AUU	AUA	AUC	AUG	ACU	ACA	ACC	ACG	AAU	AAA	AAC	AAG	AGU	AGA	AGC	AGG	UUU	UUA	UUC	UUG	UCU	UCA	UCC	UCG	UAU	UAA	UAC	UAG	UGU	UGA	UGC	UGG	GUU	GUA	GUC	GUG	GCU	GCA	GCC	GCG	GAU	GAA	GAC	GAG	GGU	GGA	GGC	GGG
776	-528	AUU	AUA	AUG	AUC	ACU	ACA	ACG	ACC	AAU	AAA	AAG	AAC	AGU	AGA	AGG	AGC	UUU	UUA	UUG	UUC	UCU	UCA	UCG	UCC	UAU	UAA	UAG	UAC	UGU	UGA	UGG	UGC	GUU	GUA	GUG	GUC	GCU	GCA	GCG	GCC	GAU	GAA	GAG	GAC	GGU	GGA	GGG	GGC
777	-446	AUU	AUC	AUA	AUG	ACU	ACC	ACA	ACG	AAU	AAC	AAA	AAG	AGU	AGC	AGA	AGG	UUU	UUC	UUA	UUG	UCU	UCC	UCA	UCG	UAU	UAC	UAA	UAG	UGU	UGC	UGA	UGG	GUU	GUC	GUA	GUG	GCU	GCC	GCA	GCG	GAU	GAC	GAA	GAG	GGU	GGC	GGA	GGG
778	-528	AUU	AUC	AUG	AUA	ACU	ACC	ACG	ACA	AAU	AAC	AAG	AAA	AGU	AGC	AGG	AGA	UUU	UUC	UUG	UUA	UCU	UCC	UCG	UCA	UAU	UAC	UAG	UAA	UGU	UGC	UGG	UGA	GUU	GUC	GUG	GUA	GCU	GCC	GCG	GCA	GAU	GAC	GAG	GAA	GGU	GGC	GGG	GGA
779	-528	AUU	AUG	AUA	AUC	ACU	ACG	ACA	ACC	AAU	AAG	AAA	AAC	AGU	AGG	AGA	AGC	UUU	UUG	UUA	UUC	UCU	UCG	UCA	UCC	UAU	UAG	UAA	UAC	UGU	UGG	UGA	UGC	GUU	GUG	GUA	GUC	GCU	GCG	GCA	GCC	GAU	GAG	GAA	GAC	GGU	GGG	GGA	GGC
780	-528	AUU	AUG	AUC	AUA	ACU	ACG	ACC	ACA	AAU	AAG	AAC	AAA	AGU	AGG	AGC	AGA	UUU	UUG	UUC	UUA	UCU	UCG	UCC	UCA	UAU	UAG	UAC	UAA	UGU	UGG	UGC	UGA	GUU	GUG	GUC	GUA	GCU	GCG	GCC	GCA	GAU	GAG	GAC	GAA	GGU	GGG	GGC	GGA
781	-410	AUC	AUA	AUU	AUG	ACC	ACA	ACU	ACG	AAC	AAA	AAU	AAG	AGC	AGA	AGU	AGG	UUC	UUA	UUU	UUG	UCC	UCA	UCU	UCG	UAC	UAA	UAU	UAG	UGC	UGA	UGU	UGG	GUC	GUA	GUU	GUG	GCC	GCA	GCU	GCG	GAC	GAA	GAU	GAG	GGC	GGA	GGU	GGG
782	-532	AUC	AUA	AUG	AUU	ACC	ACA	ACG	ACU	AAC	AAA	AAG	AAU	AGC	AGA	AGG	AGU	UUC	UUA	UUG	UUU	UCC	UCA	UCG	UCU	UAC	UAA	UAG	UAU	UGC	UGA	UGG	UGU	GUC	GUA	GUG	GUU	GCC	GCA	GCG	GCU	GAC	GAA	GAG	GAU	GGC	GGA	GGG	GGU
783	-410	AUC	AUU	AUA	AUG	ACC	ACU	ACA	ACG	AAC	AAU	AAA	AAG	AGC	AGU	AGA	AGG	UUC	UUU	UUA	UUG	UCC	UCU	UCA	UCG	UAC	UAU	UAA	UAG	UGC	UGU	UGA	UGG	GUC	GUU	GUA	GUG	GCC	GCU	GCA	GCG	GAC	GAU	GAA	GAG	GGC	GGU	GGA	GGG
784	-492	AUC	AUU	AUG	AUA	ACC	ACU	ACG	ACA	AAC	AAU	AAG	AAA	AGC	AGU	AGG	AGA	UUC	UUU	UUG	UUA	UCC	UCU	UCG	UCA	UAC	UAU	UAG	UAA	UGC	UGU	UGG	UGA	GUC	GUU	GUG	GUA	GCC	GCU	GCG	GCA	GAC	GAU	GAG	GAA	GGC	GGU	GGG	GGA
785	-532	AUC	AUG	AUA	AUU	ACC	ACG	ACA	ACU	AAC	AAG	AAA	AAU	AGC	AGG	AGA	AGU	UUC	UUG	UUA	UUU	UCC	UCG	UCA	UCU	UAC	UAG	UAA	UAU	UGC	UGG	UGA	UGU	GUC	GUG	GUA	GUU	GCC	GCG	GCA	GCU	GAC	GAG	GAA	GAU	GGC	GGG	GGA	GGU
786	-492	AUC	AUG	AUU	AUA	ACC	ACG	ACU	ACA	AAC	AAG	AAU	AAA	AGC	AGG	AGU	AGA	UUC	UUG	UUU	UUA	UCC	UCG	UCU	UCA	UAC	UAG	UAU	UAA	UGC	UGG	UGU	UGA	GUC	GUG	GUU	GUA	GCC	GCG	GCU	GCA	GAC	GAG	GAU	GAA	GGC	GGG	GGU	GGA
787	-458	AUG	AUA	AUU	AUC	ACG	ACA	ACU	ACC	AAG	AAA	AAU	AAC	AGG	AGA	AGU	AGC	UUG	UUA	UUU	UUC	UCG	UCA	UCU	UCC	UAG	UAA	UAU	UAC	UGG	UGA	UGU	UGC	GUG	GUA	GUU	GUC	GCG	GCA	GCU	GCC	GAG	GAA	GAU	GAC	GGG	GGA	GGU	GGC
788	-498	AUG	AUA	AUC	AUU	ACG	ACA	ACC	ACU	AAG	AAA	AAC	AAU	AGG	AGA	AGC	AGU	UUG	UUA	UUC	UUU	UCG	UCA	UCC	UCU	UAG	UAA	UAC	UAU	UGG	UGA	UGC	UGU	GUG	GUA	GUC	GUU	GCG	GCA	GCC	GCU	GAG	GAA	GAC	GAU	GGG	GGA	GGC	GGU
789	-458	AUG	AUU	AUA	AUC	ACG	ACU	ACA	ACC	AAG	AAU	AAA	AAC	AGG	AGU	AGA	AGC	UUG	UUU	UUA	UUC	UCG	UCU	UCA	UCC	UAG	UAU	UAA	UAC	UGG	UGU	UGA	UGC	GUG	GUU	GUA	GUC	GCG	GCU	GCA	GCC	GAG	GAU	GAA	GAC	GGG	GGU	GGA	GGC
790	-458	AUG	AUU	AUC	AUA	ACG	ACU	ACC	ACA	AAG	AAU	AAC	AAA	AGG	AGU	AGC	AGA	UUG	UUU	UUC	UUA	UCG	UCU	UCC	UCA	UAG	UAU	UAC	UAA	UGG	UGU	UGC	UGA	GUG	GUU	GUC	GUA	GCG	GCU	GCC	GCA	GAG	GAU	GAC	GAA	GGG	GGU	GGC	GGA
791	-498	AUG	AUC	AUA	AUU	ACG	ACC	ACA	ACU	AAG	AAC	AAA	AAU	AGG	AGC	AGA	AGU	UUG	UUC	UUA	UUU	UCG	UCC	UCA	UCU	UAG	UAC	UAA	UAU	UGG	UGC	UGA	UGU	GUG	GUC	GUA	GUU	GCG	GCC	GCA	GCU	GAG	GAC	GAA	GAU	GGG	GGC	GGA	GGU
792	-458	AUG	AUC	AUU	AUA	ACG	ACC	ACU	ACA	AAG	AAC	AAU	AAA	AGG	AGC	AGU	AGA	UUG	UUC	UUU	UUA	UCG	UCC	UCU	UCA	UAG	UAC	UAU	UAA	UGG	UGC	UGU	UGA	GUG	GUC	GUU	GUA	GCG	GCC	GCU	GCA	GAG	GAC	GAU	GAA	GGG	GGC	GGU	GGA
793	-482	AUA	AUU	AUC	AUG	ACA	ACU	ACC	ACG	AGA	AGU	AGC	AGG	AAA	AAU	AAC	AAG	UUA	UUU	UUC	UUG	UCA	UCU	UCC	UCG	UGA	UGU	UGC	UGG	UAA	UAU	UAC	UAG	GUA	GUU	GUC	GUG	GCA	GCU	GCC	GCG	GGA	GGU	GGC	GGG	GAA	GAU	GAC	GAG
794	-524	AUA	AUU	AUG	AUC	ACA	ACU	ACG	ACC	AGA	AGU	AGG	AGC	AAA	AAU	AAG	AAC	UUA	UUU	UUG	UUC	UCA	UCU	UCG	UCC	UGA	UGU	UGG	UGC	UAA	UAU	UAG	UAC	GUA	GUU	GUG	GUC	GCA	GCU	GCG	GCC	GGA	GGU	GGG	GGC	GAA	GAU	GAG	GAC
795	-482	AUA	AUC	AUU	AUG	ACA	ACC	ACU	ACG	AGA	AGC	AGU	AGG	AAA	AAC	AAU	AAG	UUA	UUC	UUU	UUG	UCA	UCC	UCU	UCG	UGA	UGC	UGU	UGG	UAA	UAC	UAU	UAG	GUA	GUC	GUU	GUG	GCA	GCC	GCU	GCG	GGA	GGC	GGU	GGG	GAA	GAC	GAU	GAG
796	-518	AUA	AUC	AUG	AUU	ACA	ACC	ACG	ACU	AGA	AGC	AGG	AGU	AAA	AAC	AAG	AAU	UUA	UUC	UUG	UUU	UCA	UCC	UCG	UCU	UGA	UGC	UGG	UGU	UAA	UAC	UAG	UAU	GUA	GUC	GUG	GUU	GCA	GCC	GCG	GCU	GGA	GGC	GGG	GGU	GAA	GAC	GAG	GAU
797	-524	AUA	AUG	AUU	AUC	ACA	ACG	ACU	ACC	AGA	AGG	AGU	AGC	AAA	AAG	AAU	AAC	UUA	UUG	UUU	UUC	UCA	UCG	UCU	UCC	UGA	UGG	UGU	UGC	UAA	UAG	UAU	UAC	GUA	GUG	GUU	GUC	GCA	GCG	GCU	GCC	GGA	GGG	GGU	GGC	GAA	GAG	GAU	GAC
798	-518	AUA	AUG	AUC	AUU	ACA	ACG	ACC	ACU	AGA	AGG	AGC	AGU	AAA	AAG	AAC	AAU	UUA	UUG	UUC	UUU	UCA	UCG	UCC	UCU	UGA	UGG	UGC	UGU	UAA	UAG	UAC	UAU	GUA	GUG	GUC	GUU	GCA	GCG	GCC	GCU	GGA	GGG	GGC	GGU	GAA	GAG	GAC	GAU
799	-512	AUU	AUA	AUC	AUG	ACU	ACA	ACC	ACG	AGU	AGA	AGC	AGG	AAU	AAA	AAC	AAG	UUU	UUA	UUC	UUG	UCU	UCA	UCC	UCG	UGU	UGA	UGC	UGG	UAU	UAA	UAC	UAG	GUU	GUA	GUC	GUG	GCU	GCA	GCC	GCG	GGU	GGA	GGC	GGG	GAU	GAA	GAC	GAG
800	-554	AUU	AUA	AUG	AUC	ACU	ACA	ACG	ACC	AGU	AGA	AGG	AGC	AAU	AAA	AAG	AAC	UUU	UUA	UUG	UUC	UCU	UCA	UCG	UCC	UGU	UGA	UGG	UGC	UAU	UAA	UAG	UAC	GUU	GUA	GUG	GUC	GCU	GCA	GCG	GCC	GGU	GGA	GGG	GGC	GAU	GAA	GAG	GAC
801	-512	AUU	AUC	AUA	AUG	ACU	ACC	ACA	ACG	AGU	AGC	AGA	AGG	AAU	AAC	AAA	AAG	UUU	UUC	UUA	UUG	UCU	UCC	UCA	UCG	UGU	UGC	UGA	UGG	UAU	UAC	UAA	UAG	GUU	GUC	GUA	GUG	GCU	GCC	GCA	GCG	GGU	GGC	GGA	GGG	GAU	GAC	GAA	GAG
802	-486	AUU	AUC	AUG	AUA	ACU	ACC	ACG	ACA	AGU	AGC	AGG	AGA	AAU	AAC	AAG	AAA	UUU	UUC	UUG	UUA	UCU	UCC	UCG	UCA	UGU	UGC	UGG	UGA	UAU	UAC	UAG	UAA	GUU	GUC	GUG	GUA	GCU	GCC	GCG	GCA	GGU	GGC	GGG	GGA	GAU	GAC	GAG	GAA
803	-554	AUU	AUG	AUA	AUC	ACU	ACG	ACA	ACC	AGU	AGG	AGA	AGC	AAU	AAG	AAA	AAC	UUU	UUG	UUA	UUC	UCU	UCG	UCA	UCC	UGU	UGG	UGA	UGC	UAU	UAG	UAA	UAC	GUU	GUG	GUA	GUC	GCU	GCG	GCA	GCC	GGU	GGG	GGA	GGC	GAU	GAG	GAA	GAC
804	-486	AUU	AUG	AUC	AUA	ACU	ACG	ACC	ACA	AGU	AGG	AGC	AGA	AAU	AAG	AAC	AAA	UUU	UUG	UUC	UUA	UCU	UCG	UCC	UCA	UGU	UGG	UGC	UGA	UAU	UAG	UAC	UAA	GUU	GUG	GUC	GUA	GCU	GCG	GCC	GCA	GGU	GGG	GGC	GGA	GAU	GAG	GAC	GAA
805	-496	AUC	AUA	AUU	AUG	ACC	ACA	ACU	ACG	AGC	AGA	AGU	AGG	AAC	AAA	AAU	AAG	UUC	UUA	UUU	UUG	UCC	UCA	UCU	UCG	UGC	UGA	UGU	UGG	UAC	UAA	UAU	UAG	GUC	GUA	GUU	GUG	GCC	GCA	GCU	GCG	GGC	GGA	GGU	GGG	GAC	GAA	GAU	GAG
806	-532	AUC	AUA	AUG	AUU	ACC	ACA	ACG	ACU	AGC	AGA	AGG	AGU	AAC	AAA	AAG	AAU	UUC	UUA	UUG	UUU	UCC	UCA	UCG	UCU	UGC	UGA	UGG	UGU	UAC	UAA	UAG	UAU	GUC	GUA	GUG	GUU	GCC	GCA	GCG	GCU	GGC	GGA	GGG	GGU	GAC	GAA	GAG	GAU
807	-496	AUC	AUU	AUA	AUG	ACC	ACU	ACA	ACG	AGC	AGU	AGA	AGG	AAC	AAU	AAA	AAG	UUC	UUU	UUA	UUG	UCC	UCU	UCA	UCG	UGC	UGU	UGA	UGG	UAC	UAU	UAA	UAG	GUC	GUU	GUA	GUG	GCC	GCU	GCA	GCG	GGC	GGU	GGA	GGG	GAC	GAU	GAA	GAG
808	-470	AUC	AUU	AUG	AUA	ACC	ACU	ACG	ACA	AGC	AGU	AGG	AGA	AAC	AAU	AAG	AAA	UUC	UUU	UUG	UUA	UCC	UCU	UCG	UCA	UGC	UGU	UGG	UGA	UAC	UAU	UAG	UAA	GUC	GUU	GUG	GUA	GCC	GCU	GCG	GCA	GGC	GGU	GGG	GGA	GAC	GAU	GAG	GAA
809	-532	AUC	AUG	AUA	AUU	ACC	ACG	ACA	ACU	AGC	AGG	AGA	AGU	AAC	AAG	AAA	AAU	UUC	UUG	UUA	UUU	UCC	UCG	UCA	UCU	UGC	UGG	UGA	UGU	UAC	UAG	UAA	UAU	GUC	GUG	GUA	GUU	GCC	GCG	GCA	GCU	GGC	GGG	GGA	GGU	GAC	GAG	GAA	GAU
810	-470	AUC	AUG	AUU	AUA	ACC	ACG	ACU	ACA	AGC	AGG	AGU	AGA	AAC	AAG	AAU	AAA	UUC	UUG	UUU	UUA	UCC	UCG	UCU	UCA	UGC	UGG	UGU	UGA	UAC	UAG	UAU	UAA	GUC	GUG	GUU	GUA	GCC	GCG	GCU	GCA	GGC	GGG	GGU	GGA	GAC	GAG	GAU	GAA
811	-510	AUG	AUA	AUU	AUC	ACG	ACA	ACU	ACC	AGG	AGA	AGU	AGC	AAG	AAA	AAU	AAC	UUG	UUA	UUU	UUC	UCG	UCA	UCU	UCC	UGG	UGA	UGU	UGC	UAG	UAA	UAU	UAC	GUG	GUA	GUU	GUC	GCG	GCA	GCU	GCC	GGG	GGA	GGU	GGC	GAG	GAA	GAU	GAC
812	-504	AUG	AUA	AUC	AUU	ACG	ACA	ACC	ACU	AGG	AGA	AGC	AGU	AAG	AAA	AAC	AAU	UUG	UUA	UUC	UUU	UCG	UCA	UCC	UCU	UGG	UGA	UGC	UGU	UAG	UAA	UAC	UAU	GUG	GUA	GUC	GUU	GCG	GCA	GCC	GCU	GGG	GGA	GGC	GGU	GAG	GAA	GAC	GAU
813	-510	AUG	AUU	AUA	AUC	ACG	ACU	ACA	ACC	AGG	AGU	AGA	AGC	AAG	AAU	AAA	AAC	UUG	UUU	UUA	UUC	UCG	UCU	UCA	UCC	UGG	UGU	UGA	UGC	UAG	UAU	UAA	UAC	GUG	GUU	GUA	GUC	GCG	GCU	GCA	GCC	GGG	GGU	GGA	GGC	GAG	GAU	GAA	GAC
814	-442	AUG	AUU	AUC	AUA	ACG	ACU	ACC	ACA	AGG	AGU	AGC	AGA	AAG	AAU	AAC	AAA	UUG	UUU	UUC	UUA	UCG	UCU	UCC	UCA	UGG	UGU	UGC	UGA	UAG	UAU	UAC	UAA	GUG	GUU	GUC	GUA	GCG	GCU	GCC	GCA	GGG	GGU	GGC	GGA	GAG	GAU	GAC	GAA
815	-504	AUG	AUC	AUA	AUU	ACG	ACC	ACA	ACU	AGG	AGC	AGA	AGU	AAG	AAC	AAA	AAU	UUG	UUC	UUA	UUU	UCG	UCC	UCA	UCU	UGG	UGC	UGA	UGU	UAG	UAC	UAA	UAU	GUG	GUC	GUA	GUU	GCG	GCC	GCA	GCU	GGG	GGC	GGA	GGU	GAG	GAC	GAA	GAU
816	-442	AUG	AUC	AUU	AUA	ACG	ACC	ACU	ACA	AGG	AGC	AGU	AGA	AAG	AAC	AAU	AAA	UUG	UUC	UUU	UUA	UCG	UCC	UCU	UCA	UGG	UGC	UGU	UGA	UAG	UAC	UAU	UAA	GUG	GUC	GUU	GUA	GCG	GCC	GCU	GCA	GGG	GGC	GGU	GGA	GAG	GAC	GAU	GAA
817	-404	AUA	AUU	AUC	AUG	AGA	AGU	AGC	AGG	AAA	AAU	AAC	AAG	ACA	ACU	ACC	ACG	UUA	UUU	UUC	UUG	UGA	UGU	UGC	UGG	UAA	UAU	UAC	UAG	UCA	UCU	UCC	UCG	GUA	GUU	GUC	GUG	GGA	GGU	GGC	GGG	GAA	GAU	GAC	GAG	GCA	GCU	GCC	GCG
818	-434	AUA	AUU	AUG	AUC	AGA	AGU	AGG	AGC	AAA	AAU	AAG	AAC	ACA	ACU	ACG	ACC	UUA	UUU	UUG	UUC	UGA	UGU	UGG	UGC	UAA	UAU	UAG	UAC	UCA	UCU	UCG	UCC	GUA	GUU	GUG	GUC	GGA	GGU	GGG	GGC	GAA	GAU	GAG	GAC	GCA	GCU	GCG	GCC
819	-404	AUA	AUC	AUU	AUG	AGA	AGC	AGU	AGG	AAA	AAC	AAU	AAG	ACA	ACC	ACU	ACG	UUA	UUC	UUU	UUG	UGA	UGC	UGU	UGG	UAA	UAC	UAU	UAG	UCA	UCC	UCU	UCG	GUA	GUC	GUU	GUG	GGA	GGC	GGU	GGG	GAA	GAC	GAU	GAG	GCA	GCC	GCU	GCG
820	-452	AUA	AUC	AUG	AUU	AGA	AGC	AGG	AGU	AAA	AAC	AAG	AAU	ACA	ACC	ACG	ACU	UUA	UUC	UUG	UUU	UGA	UGC	UGG	UGU	UAA	UAC	UAG	UAU	UCA	UCC	UCG	UCU	GUA	GUC	GUG	GUU	GGA	GGC	GGG	GGU	GAA	GAC	GAG	GAU	GCA	GCC	GCG	GCU
821	-434	AUA	AUG	AUU	AUC	AGA	AGG	AGU	AGC	AAA	AAG	AAU	AAC	ACA	ACG	ACU	ACC	UUA	UUG	UUU	UUC	UGA	UGG	UGU	UGC	UAA	UAG	UAU	UAC	UCA	UCG	UCU	UCC	GUA	GUG	GUU	GUC	GGA	GGG	GGU	GGC	GAA	GAG	GAU	GAC	GCA	GCG	GCU	GCC
822	-452	AUA	AUG	AUC	AUU	AGA	AGG	AGC	AGU	AAA	AAG	AAC	AAU	ACA	ACG	ACC	ACU	UUA	UUG	UUC	UUU	UGA	UGG	UGC	UGU	UAA	UAG	UAC	UAU	UCA	UCG	UCC	UCU	GUA	GUG	GUC	GUU	GGA	GGG	GGC	GGU	GAA	GAG	GAC	GAU	GCA	GCG	GCC	GCU
823	-448	AUU	AUA	AUC	AUG	AGU	AGA	AGC	AGG	AAU	AAA	AAC	AAG	ACU	ACA	ACC	ACG	UUU	UUA	UUC	UUG	UGU	UGA	UGC	UGG	UAU	UAA	UAC	UAG	UCU	UCA	UCC	UCG	GUU	GUA	GUC	GUG	GGU	GGA	GGC	GGG	GAU	GAA	GAC	GAG	GCU	GCA	GCC	GCG
824	-478	AUU	AUA	AUG	AUC	AGU	AGA	AGG	AGC	AAU	AAA	AAG	AAC	ACU	ACA	ACG	ACC	UUU	UUA	UUG	UUC	UGU	UGA	UGG	UGC	UAU	UAA	UAG	UAC	UCU	UCA	UCG	UCC	GUU	GUA	GUG	GUC	GGU	GGA	GGG	GGC	GAU	GAA	GAG	GAC	GCU	GCA	GCG	GCC
825	-448	AUU	AUC	AUA	AUG	AGU	AGC	AGA	AGG	AAU	AAC	AAA	AAG	ACU	ACC	ACA	ACG	UUU	UUC	UUA	UUG	UGU	UGC	UGA	UGG	UAU	UAC	UAA	UAG	UCU	UCC	UCA	UCG	GUU	GUC	GUA	GUG	GGU	GGC	GGA	GGG	GAU	GAC	GAA	GAG	GCU	GCC	GCA	GCG
826	-448	AUU	AUC	AUG	AUA	AGU	AGC	AGG	AGA	AAU	AAC	AAG	AAA	ACU	ACC	ACG	ACA	UUU	UUC	UUG	UUA	UGU	UGC	UGG	UGA	UAU	UAC	UAG	UAA	UCU	UCC	UCG	UCA	GUU	GUC	GUG	GUA	GGU	GGC	GGG	GGA	GAU	GAC	GAG	GAA	GCU	GCC	GCG	GCA
827	-478	AUU	AUG	AUA	AUC	AGU	AGG	AGA	AGC	AAU	AAG	AAA	AAC	ACU	ACG	ACA	ACC	UUU	UUG	UUA	UUC	UGU	UGG	UGA	UGC	UAU	UAG	UAA	UAC	UCU	UCG	UCA	UCC	GUU	GUG	GUA	GUC	GGU	GGG	GGA	GGC	GAU	GAG	GAA	GAC	GCU	GCG	GCA	GCC
828	-448	AUU	AUG	AUC	AUA	AGU	AGG	AGC	AGA	AAU	AAG	AAC	AAA	ACU	ACG	ACC	ACA	UUU	UUG	UUC	UUA	UGU	UGG	UGC	UGA	UAU	UAG	UAC	UAA	UCU	UCG	UCC	UCA	GUU	GUG	GUC	GUA	GGU	GGG	GGC	GGA	GAU	GAG	GAC	GAA	GCU	GCG	GCC	GCA
829	-442	AUC	AUA	AUU	AUG	AGC	AGA	AGU	AGG	AAC	AAA	AAU	AAG	ACC	ACA	ACU	ACG	UUC	UUA	UUU	UUG	UGC	UGA	UGU	UGG	UAC	UAA	UAU	UAG	UCC	UCA	UCU	UCG	GUC	GUA	GUU	GUG	GGC	GGA	GGU	GGG	GAC	GAA	GAU	GAG	GCC	GCA	GCU	GCG
830	-490	AUC	AUA	AUG	AUU	AGC	AGA	AGG	AGU	AAC	AAA	AAG	AAU	ACC	ACA	ACG	ACU	UUC	UUA	UUG	UUU	UGC	UGA	UGG	UGU	UAC	UAA	UAG	UAU	UCC	UCA	UCG	UCU	GUC	GUA	GUG	GUU	GGC	GGA	GGG	GGU	GAC	GAA	GAG	GAU	GCC	GCA	GCG	GCU
831	-442	AUC	AUU	AUA	AUG	AGC	AGU	AGA	AGG	AAC	AAU	AAA	AAG	ACC	ACU	ACA	ACG	UUC	UUU	UUA	UUG	UGC	UGU	UGA	UGG	UAC	UAU	UAA	UAG	UCC	UCU	UCA	UCG	GUC	GUU	GUA	GUG	GGC	GGU	GGA	GGG	GAC	GAU	GAA	GAG	GCC	GCU	GCA	GCG
832	-442	AUC	AUU	AUG	AUA	AGC	AGU	AGG	AGA	AAC	AAU	AAG	AAA	ACC	ACU	ACG	ACA	UUC	UUU	UUG	UUA	UGC	UGU	UGG	UGA	UAC	UAU	UAG	UAA	UCC	UCU	UCG	UCA	GUC	GUU	GUG	GUA	GGC	GGU	GGG	GGA	GAC	GAU	GAG	GAA	GCC	GCU	GCG	GCA
833	-490	AUC	AUG	AUA	AUU	AGC	AGG	AGA	AGU	AAC	AAG	AAA	AAU	ACC	ACG	ACA	ACU	UUC	UUG	UUA	UUU	UGC	UGG	UGA	UGU	UAC	UAG	UAA	UAU	UCC	UCG	UCA	UCU	GUC	GUG	GUA	GUU	GGC	GGG	GGA	GGU	GAC	GAG	GAA	GAU	GCC	GCG	GCA	GCU
834	-442	AUC	AUG	AUU	AUA	AGC	AGG	AGU	AGA	AAC	AAG	AAU	AAA	ACC	ACG	ACU	ACA	UUC	UUG	UUU	UUA	UGC	UGG	UGU	UGA	UAC	UAG	UAU	UAA	UCC	UCG	UCU	UCA	GUC	GUG	GUU	GUA	GGC	GGG	GGU	GGA	GAC	GAG	GAU	GAA	GCC	GCG	GCU	GCA
835	-450	AUG	AUA	AUU	AUC	AGG	AGA	AGU	AGC	AAG	AAA	AAU	AAC	ACG	ACA	ACU	ACC	UUG	UUA	UUU	UUC	UGG	UGA	UGU	UGC	UAG	UAA	UAU	UAC	UCG	UCA	UCU	UCC	GUG	GUA	GUU	GUC	GGG	GGA	GGU	GGC	GAG	GAA	GAU	GAC	GCG	GCA	GCU	GCC
836	-468	AUG	AUA	AUC	AUU	AGG	AGA	AGC	AGU	AAG	AAA	AAC	AAU	ACG	ACA	ACC	ACU	UUG	UUA	UUC	UUU	UGG	UGA	UGC	UGU	UAG	UAA	UAC	UAU	UCG	UCA	UCC	UCU	GUG	GUA	GUC	GUU	GGG	GGA	GGC	GGU	GAG	GAA	GAC	GAU	GCG	GCA	GCC	GCU
837	-450	AUG	AUU	AUA	AUC	AGG	AGU	AGA	AGC	AAG	AAU	AAA	AAC	ACG	ACU	ACA	ACC	UUG	UUU	UUA	UUC	UGG	UGU	UGA	UGC	UAG	UAU	UAA	UAC	UCG	UCU	UCA	UCC	GUG	GUU	GUA	GUC	GGG	GGU	GGA	GGC	GAG	GAU	GAA	GAC	GCG	GCU	GCA	GCC
838	-420	AUG	AUU	AUC	AUA	AGG	AGU	AGC	AGA	AAG	AAU	AAC	AAA	ACG	ACU	ACC	ACA	UUG	UUU	UUC	UUA	UGG	UGU	UGC	UGA	UAG	UAU	UAC	UAA	UCG	UCU	UCC	UCA	GUG	GUU	GUC	GUA	GGG	GGU	GGC	GGA	GAG	GAU	GAC	GAA	GCG	GCU	GCC	GCA
839	-468	AUG	AUC	AUA	AUU	AGG	AGC	AGA	AGU	AAG	AAC	AAA	AAU	ACG	ACC	ACA	ACU	UUG	UUC	UUA	UUU	UGG	UGC	UGA	UGU	UAG	UAC	UAA	UAU	UCG	UCC	UCA	UCU	GUG	GUC	GUA	GUU	GGG	GGC	GGA	GGU	GAG	GAC	GAA	GAU	GCG	GCC	GCA	GCU
840	-420	AUG	AUC	AUU	AUA	AGG	AGC	AGU	AGA	AAG	AAC	AAU	AAA	ACG	ACC	ACU	ACA	UUG	UUC	UUU	UUA	UGG	UGC	UGU	UGA	UAG	UAC	UAU	UAA	UCG	UCC	UCU	UCA	GUG	GUC	GUU	GUA	GGG	GGC	GGU	GGA	GAG	GAC	GAU	GAA	GCG	GCC	GCU	GCA
841	-356	AUA	AUU	AUC	AUG	AGA	AGU	AGC	AGG	ACA	ACU	ACC	ACG	AAA	AAU	AAC	AAG	UUA	UUU	UUC	UUG	UGA	UGU	UGC	UGG	UCA	UCU	UCC	UCG	UAA	UAU	UAC	UAG	GUA	GUU	GUC	GUG	GGA	GGU	GGC	GGG	GCA	GCU	GCC	GCG	GAA	GAU	GAC	GAG
842	-362	AUA	AUU	AUG	AUC	AGA	AGU	AGG	AGC	ACA	ACU	ACG	ACC	AAA	AAU	AAG	AAC	UUA	UUU	UUG	UUC	UGA	UGU	UGG	UGC	UCA	UCU	UCG	UCC	UAA	UAU	UAG	UAC	GUA	GUU	GUG	GUC	GGA	GGU	GGG	GGC	GCA	GCU	GCG	GCC	GAA	GAU	GAG	GAC
843	-356	AUA	AUC	AUU	AUG	AGA	AGC	AGU	AGG	ACA	ACC	ACU	ACG	AAA	AAC	AAU	AAG	UUA	UUC	UUU	UUG	UGA	UGC	UGU	UGG	UCA	UCC	UCU	UCG	UAA	UAC	UAU	UAG	GUA	GUC	GUU	GUG	GGA	GGC	GGU	GGG	GCA	GCC	GCU	GCG	GAA	GAC	GAU	GAG
844	-386	AUA	AUC	AUG	AUU	AGA	AGC	AGG	AGU	ACA	ACC	ACG	ACU	AAA	AAC	AAG	AAU	UUA	UUC	UUG	UUU	UGA	UGC	UGG	UGU	UCA	UCC	UCG	UCU	UAA	UAC	UAG	UAU	GUA	GUC	GUG	GUU	GGA	GGC	GGG	GGU	GCA	GCC	GCG	GCU	GAA	GAC	GAG	GAU
845	-362	AUA	AUG	AUU	AUC	AGA	AGG	AGU	AGC	ACA	ACG	ACU	ACC	AAA	AAG	AAU	AAC	UUA	UUG	UUU	UUC	UGA	UGG	UGU	UGC	UCA	UCG	UCU	UCC	UAA	UAG	UAU	UAC	GUA	GUG	GUU	GUC	GGA	GGG	GGU	GGC	GCA	GCG	GCU	GCC	GAA	GAG	GAU	GAC
846	-386	AUA	AUG	AUC	AUU	AGA	AGG	AGC	AGU	ACA	ACG	ACC	ACU	AAA	AAG	AAC	AAU	UUA	UUG	UUC	UUU	UGA	UGG	UGC	UGU	UCA	UCG	UCC	UCU	UAA	UAG	UAC	UAU	GUA	GUG	GUC	GUU	GGA	GGG	GGC	GGU	GCA	GCG	GCC	GCU	GAA	GAG	GAC	GAU
847	-390	AUU	AUA	AUC	AUG	AGU	AGA	AGC	AGG	ACU	ACA	ACC	ACG	AAU	AAA	AAC	AAG	UUU	UUA	UUC	UUG	UGU	UGA	UGC	UGG	UCU	UCA	UCC	UCG	UAU	UAA	UAC	UAG	GUU	GUA	GUC	GUG	GGU	GGA	GGC	GGG	GCU	GCA	GCC	GCG	GAU	GAA	GAC	GAG
848	-396	AUU	AUA	AUG	AUC	AGU	AGA	AGG	AGC	ACU	ACA	ACG	ACC	AAU	AAA	AAG	AAC	UUU	UUA	UUG	UUC	UGU	UGA	UGG	UGC	UCU	UCA	UCG	UCC	UAU	UAA	UAG	UAC	GUU	GUA	GUG	GUC	GGU	GGA	GGG	GGC	GCU	GCA	GCG	GCC	GAU	GAA	GAG	GAC
849	-390	AUU	AUC	AUA	AUG	AGU	AGC	AGA	AGG	ACU	ACC	ACA	ACG	AAU	AAC	AAA	AAG	UUU	UUC	UUA	UUG	UGU	UGC	UGA	UGG	UCU	UCC	UCA	UCG	UAU	UAC	UAA	UAG	GUU	GUC	GUA	GUG	GGU	GGC	GGA	GGG	GCU	GCC	GCA	GCG	GAU	GAC	GAA	GAG
850	-346	AUU	AUC	AUG	AUA	AGU	AGC	AGG	AGA	ACU	ACC	ACG	ACA	AAU	AAC	AAG	AAA	UUU	UUC	UUG	UUA	UGU	UGC	UGG	UGA	UCU	UCC	UCG	UCA	UAU	UAC	UAG	UAA	GUU	GUC	GUG	GUA	GGU	GGC	GGG	GGA	GCU	GCC	GCG	GCA	GAU	GAC	GAG	GAA
851	-396	AUU	AUG	AUA	AUC	AGU	AGG	AGA	AGC	ACU	ACG	ACA	ACC	AAU	AAG	AAA	AAC	UUU	UUG	UUA	UUC	UGU	UGG	UGA	UGC	UCU	UCG	UCA	UCC	UAU	UAG	UAA	UAC	GUU	GUG	GUA	GUC	GGU	GGG	GGA	GGC	GCU	GCG	GCA	GCC	GAU	GAG	GAA	GAC
852	-346	AUU	AUG	AUC	AUA	AGU	AGG	AGC	AGA	ACU	ACG	ACC	ACA	AAU	AAG	AAC	AAA	UUU	UUG	UUC	UUA	UGU	UGG	UGC	UGA	UCU	UCG	UCC	UCA	UAU	UAG	UAC	UAA	GUU	GUG	GUC	GUA	GGU	GGG	GGC	GGA	GCU	GCG	GCC	GCA	GAU	GAG	GAC	GAA
853	-350	AUC	AUA	AUU	AUG	AGC	AGA	AGU	AGG	ACC	ACA	ACU	ACG	AAC	AAA	AAU	AAG	UUC	UUA	UUU	UUG	UGC	UGA	UGU	UGG	UCC	UCA	UCU	UCG	UAC	UAA	UAU	UAG	GUC	GUA	GUU	GUG	GGC	GGA	GGU	GGG	GCC	GCA	GCU	GCG	GAC	GAA	GAU	GAG
854	-380	AUC	AUA	AUG	AUU	AGC	AGA	AGG	AGU	ACC	ACA	ACG	ACU	AAC	AAA	AAG	AAU	UUC	UUA	UUG	UUU	UGC	UGA	UGG	UGU	UCC	UCA	UCG	UCU	UAC	UAA	UAG	UAU	GUC	GUA	GUG	GUU	GGC	GGA	GGG	GGU	GCC	GCA	GCG	GCU	GAC	GAA	GAG	GAU
855	-350	AUC	AUU	AUA	AUG	AGC	AGU	AGA	AGG	ACC	ACU	ACA	ACG	AAC	AAU	AAA	AAG	UUC	UUU	UUA	UUG	UGC	UGU	UGA	UGG	UCC	UCU	UCA	UCG	UAC	UAU	UAA	UAG	GUC	GUU	GUA	GUG	GGC	GGU	GGA	GGG	GCC	GCU	GCA	GCG	GAC	GAU	GAA	GAG
856	-306	AUC	AUU	AUG	AUA	AGC	AGU	AGG	AGA	ACC	ACU	ACG	ACA	AAC	AAU	AAG	AAA	UUC	UUU	UUG	UUA	UGC	UGU	UGG	UGA	UCC	UCU	UCG	UCA	UAC	UAU	UAG	UAA	GUC	GUU	GUG	GUA	GGC	GGU	GGG	GGA	GCC	GCU	GCG	GCA	GAC	GAU	GAG	GAA
857	-380	AUC	AUG	AUA	AUU	AGC	AGG	AGA	AGU	ACC	ACG	ACA	ACU	AAC	AAG	AAA	AAU	UUC	UUG	UUA	UUU	UGC	UGG	UGA	UGU	UCC	UCG	UCA	UCU	UAC	UAG	UAA	UAU	GUC	GUG	GUA	GUU	GGC	GGG	GGA	GGU	GCC	GCG	GCA	GCU	GAC	GAG	GAA	GAU
858	-306	AUC	AUG	AUU	AUA	AGC	AGG	AGU	AGA	ACC	ACG	ACU	ACA	AAC	AAG	AAU	AAA	UUC	UUG	UUU	UUA	UGC	UGG	UGU	UGA	UCC	UCG	UCU	UCA	UAC	UAG	UAU	UAA	GUC	GUG	GUU	GUA	GGC	GGG	GGU	GGA	GCC	GCG	GCU	GCA	GAC	GAG	GAU	GAA
859	-368	AUG	AUA	AUU	AUC	AGG	AGA	AGU	AGC	ACG	ACA	ACU	ACC	AAG	AAA	AAU	AAC	UUG	UUA	UUU	UUC	UGG	UGA	UGU	UGC	UCG	UCA	UCU	UCC	UAG	UAA	UAU	UAC	GUG	GUA	GUU	GUC	GGG	GGA	GGU	GGC	GCG	GCA	GCU	GCC	GAG	GAA	GAU	GAC
860	-392	AUG	AUA	AUC	AUU	AGG	AGA	AGC	AGU	ACG	ACA	ACC	ACU	AAG	AAA	AAC	AAU	UUG	UUA	UUC	UUU	UGG	UGA	UGC	UGU	UCG	UCA	UCC	UCU	UAG	UAA	UAC	UAU	GUG	GUA	GUC	GUU	GGG	GGA	GGC	GGU	GCG	GCA	GCC	GCU	GAG	GAA	GAC	GAU
861	-368	AUG	AUU	AUA	AUC	AGG	AGU	AGA	AGC	ACG	ACU	ACA	ACC	AAG	AAU	AAA	AAC	UUG	UUU	UUA	UUC	UGG	UGU	UGA	UGC	UCG	UCU	UCA	UCC	UAG	UAU	UAA	UAC	GUG	GUU	GUA	GUC	GGG	GGU	GGA	GGC	GCG	GCU	GCA	GCC	GAG	GAU	GAA	GAC
862	-318	AUG	AUU	AUC	AUA	AGG	AGU	AGC	AGA	ACG	ACU	ACC	ACA	AAG	AAU	AAC	AAA	UUG	UUU	UUC	UUA	UGG	UGU	UGC	UGA	UCG	UCU	UCC	UCA	UAG	UAU	UAC	UAA	GUG	GUU	GUC	GUA	GGG	GGU	GGC	GGA	GCG	GCU	GCC	GCA	GAG	GAU	GAC	GAA
863	-392	AUG	AUC	AUA	AUU	AGG	AGC	AGA	AGU	ACG	ACC	ACA	ACU	AAG	AAC	AAA	AAU	UUG	UUC	UUA	UUU	UGG	UGC	UGA	UGU	UCG	UCC	UCA	UCU	UAG	UAC	UAA	UAU	GUG	GUC	GUA	GUU	GGG	GGC	GGA	GGU	GCG	GCC	GCA	GCU	GAG	GAC	GAA	GAU
864	-318	AUG	AUC	AUU	AUA	AGG	AGC	AGU	AGA	ACG	ACC	ACU	ACA	AAG	AAC	AAU	AAA	UUG	UUC	UUU	UUA	UGG	UGC	UGU	UGA	UCG	UCC	UCU	UCA	UAG	UAC	UAU	UAA	GUG	GUC	GUU	GUA	GGG	GGC	GGU	GGA	GCG	GCC	GCU	GCA	GAG	GAC	GAU	GAA
865	-428	ACA	ACU	ACC	ACG	AAA	AAU	AAC	AAG	AUA	AUU	AUC	AUG	AGA	AGU	AGC	AGG	UCA	UCU	UCC	UCG	UAA	UAU	UAC	UAG	UUA	UUU	UUC	UUG	UGA	UGU	UGC	UGG	GCA	GCU	GCC	GCG	GAA	GAU	GAC	GAG	GUA	GUU	GUC	GUG	GGA	GGU	GGC	GGG
866	-488	ACA	ACU	ACG	ACC	AAA	AAU	AAG	AAC	AUA	AUU	AUG	AUC	AGA	AGU	AGG	AGC	UCA	UCU	UCG	UCC	UAA	UAU	UAG	UAC	UUA	UUU	UUG	UUC	UGA	UGU	UGG	UGC	GCA	GCU	GCG	GCC	GAA	GAU	GAG	GAC	GUA	GUU	GUG	GUC	GGA	GGU	GGG	GGC
867	-428	ACA	ACC	ACU	ACG	AAA	AAC	AAU	AAG	AUA	AUC	AUU	AUG	AGA	AGC	AGU	AGG	UCA	UCC	UCU	UCG	UAA	UAC	UAU	UAG	UUA	UUC	UUU	UUG	UGA	UGC	UGU	UGG	GCA	GCC	GCU	GCG	GAA	GAC	GAU	GAG	GUA	GUC	GUU	GUG	GGA	GGC	GGU	GGG
868	-564	ACA	ACC	ACG	ACU	AAA	AAC	AAG	AAU	AUA	AUC	AUG	AUU	AGA	AGC	AGG	AGU	UCA	UCC	UCG	UCU	UAA	UAC	UAG	UAU	UUA	UUC	UUG	UUU	UGA	UGC	UGG	UGU	GCA	GCC	GCG	GCU	GAA	GAC	GAG	GAU	GUA	GUC	GUG	GUU	GGA	GGC	GGG	GGU
869	-488	ACA	ACG	ACU	ACC	AAA	AAG	AAU	AAC	AUA	AUG	AUU	AUC	AGA	AGG	AGU	AGC	UCA	UCG	UCU	UCC	UAA	UAG	UAU	UAC	UUA	UUG	UUU	UUC	UGA	UGG	UGU	UGC	GCA	GCG	GCU	GCC	GAA	GAG	GAU	GAC	GUA	GUG	GUU	GUC	GGA	GGG	GGU	GGC
870	-564	ACA	ACG	ACC	ACU	AAA	AAG	AAC	AAU	AUA	AUG	AUC	AUU	AGA	AGG	AGC	AGU	UCA	UCG	UCC	UCU	UAA	UAG	UAC	UAU	UUA	UUG	UUC	UUU	UGA	UGG	UGC	UGU	GCA	GCG	GCC	GCU	GAA	GAG	GAC	GAU	GUA	GUG	GUC	GUU	GGA	GGG	GGC	GGU
871	-458	ACU	ACA	ACC	ACG	AAU	AAA	AAC	AAG	AUU	AUA	AUC	AUG	AGU	AGA	AGC	AGG	UCU	UCA	UCC	UCG	UAU	UAA	UAC	UAG	UUU	UUA	UUC	UUG	UGU	UGA	UGC	UGG	GCU	GCA	GCC	GCG	GAU	GAA	GAC	GAG	GUU	GUA	GUC	GUG	GGU	GGA	GGC	GGG
872	-518	ACU	ACA	ACG	ACC	AAU	AAA	AAG	AAC	AUU	AUA	AUG	AUC	AGU	AGA	AGG	AGC	UCU	UCA	UCG	UCC	UAU	UAA	UAG	UAC	UUU	UUA	UUG	UUC	UGU	UGA	UGG	UGC	GCU	GCA	GCG	GCC	GAU	GAA	GAG	GAC	GUU	GUA	GUG	GUC	GGU	GGA	GGG	GGC
873	-458	ACU	ACC	ACA	ACG	AAU	AAC	AAA	AAG	AUU	AUC	AUA	AUG	AGU	AGC	AGA	AGG	UCU	UCC	UCA	UCG	UAU	UAC	UAA	UAG	UUU	UUC	UUA	UUG	UGU	UGC	UGA	UGG	GCU	GCC	GCA	GCG	GAU	GAC	GAA	GAG	GUU	GUC	GUA	GUG	GGU	GGC	GGA	GGG
874	-534	ACU	ACC	ACG	ACA	AAU	AAC	AAG	AAA	AUU	AUC	AUG	AUA	AGU	AGC	AGG	AGA	UCU	UCC	UCG	UCA	UAU	UAC	UAG	UAA	UUU	UUC	UUG	UUA	UGU	UGC	UGG	UGA	GCU	GCC	GCG	GCA	GAU	GAC	GAG	GAA	GUU	GUC	GUG	GUA	GGU	GGC	GGG	GGA
875	-518	ACU	ACG	ACA	ACC	AAU	AAG	AAA	AAC	AUU	AUG	AUA	AUC	AGU	AGG	AGA	AGC	UCU	UCG	UCA	UCC	UAU	UAG	UAA	UAC	UUU	UUG	UUA	UUC	UGU	UGG	UGA	UGC	GCU	GCG	GCA	GCC	GAU	GAG	GAA	GAC	GUU	GUG	GUA	GUC	GGU	GGG	GGA	GGC
876	-534	ACU	ACG	ACC	ACA	AAU	AAG	AAC	AAA	AUU	AUG	AUC	AUA	AGU	AGG	AGC	AGA	UCU	UCG	UCC	UCA	UAU	UAG	UAC	UAA	UUU	UUG	UUC	UUA	UGU	UGG	UGC	UGA	GCU	GCG	GCC	GCA	GAU	GAG	GAC	GAA	GUU	GUG	GUC	GUA	GGU	GGG	GGC	GGA
877	-414	ACC	ACA	ACU	ACG	AAC	AAA	AAU	AAG	AUC	AUA	AUU	AUG	AGC	AGA	AGU	AGG	UCC	UCA	UCU	UCG	UAC	UAA	UAU	UAG	UUC	UUA	UUU	UUG	UGC	UGA	UGU	UGG	GCC	GCA	GCU	GCG	GAC	GAA	GAU	GAG	GUC	GUA	GUU	GUG	GGC	GGA	GGU	GGG
878	-550	ACC	ACA	ACG	ACU	AAC	AAA	AAG	AAU	AUC	AUA	AUG	AUU	AGC	AGA	AGG	AGU	UCC	UCA	UCG	UCU	UAC	UAA	UAG	UAU	UUC	UUA	UUG	UUU	UGC	UGA	UGG	UGU	GCC	GCA	GCG	GCU	GAC	GAA	GAG	GAU	GUC	GUA	GUG	GUU	GGC	GGA	GGG	GGU
879	-414	ACC	ACU	ACA	ACG	AAC	AAU	AAA	AAG	AUC	AUU	AUA	AUG	AGC	AGU	AGA	AGG	UCC	UCU	UCA	UCG	UAC	UAU	UAA	UAG	UUC	UUU	UUA	UUG	UGC	UGU	UGA	UGG	GCC	GCU	GCA	GCG	GAC	GAU	GAA	GAG	GUC	GUU	GUA	GUG	GGC	GGU	GGA	GGG
880	-490	ACC	ACU	ACG	ACA	AAC	AAU	AAG	AAA	AUC	AUU	AUG	AUA	AGC	AGU	AGG	AGA	UCC	UCU	UCG	UCA	UAC	UAU	UAG	UAA	UUC	UUU	UUG	UUA	UGC	UGU	UGG	UGA	GCC	GCU	GCG	GCA	GAC	GAU	GAG	GAA	GUC	GUU	GUG	GUA	GGC	GGU	GGG	GGA
881	-550	ACC	ACG	ACA	ACU	AAC	AAG	AAA	AAU	AUC	AUG	AUA	AUU	AGC	AGG	AGA	AGU	UCC	UCG	UCA	UCU	UAC	UAG	UAA	UAU	UUC	UUG	UUA	UUU	UGC	UGG	UGA	UGU	GCC	GCG	GCA	GCU	GAC	GAG	GAA	GAU	GUC	GUG	GUA	GUU	GGC	GGG	GGA	GGU
882	-490	ACC	ACG	ACU	ACA	AAC	AAG	AAU	AAA	AUC	AUG	AUU	AUA	AGC	AGG	AGU	AGA	UCC	UCG	UCU	UCA	UAC	UAG	UAU	UAA	UUC	UUG	UUU	UUA	UGC	UGG	UGU	UGA	GCC	GCG	GCU	GCA	GAC	GAG	GAU	GAA	GUC	GUG	GUU	GUA	GGC	GGG	GGU	GGA
883	-458	ACG	ACA	ACU	ACC	AAG	AAA	AAU	AAC	AUG	AUA	AUU	AUC	AGG	AGA	AGU	AGC	UCG	UCA	UCU	UCC	UAG	UAA	UAU	UAC	UUG	UUA	UUU	UUC	UGG	UGA	UGU	UGC	GCG	GCA	GCU	GCC	GAG	GAA	GAU	GAC	GUG	GUA	GUU	GUC	GGG	GGA	GGU	GGC
884	-534	ACG	ACA	ACC	ACU	AAG	AAA	AAC	AAU	AUG	AUA	AUC	AUU	AGG	AGA	AGC	AGU	UCG	UCA	UCC	UCU	UAG	UAA	UAC	UAU	UUG	UUA	UUC	UUU	UGG	UGA	UGC	UGU	GCG	GCA	GCC	GCU	GAG	GAA	GAC	GAU	GUG	GUA	GUC	GUU	GGG	GGA	GGC	GGU
885	-458	ACG	ACU	ACA	ACC	AAG	AAU	AAA	AAC	AUG	AUU	AUA	AUC	AGG	AGU	AGA	AGC	UCG	UCU	UCA	UCC	UAG	UAU	UAA	UAC	UUG	UUU	UUA	UUC	UGG	UGU	UGA	UGC	GCG	GCU	GCA	GCC	GAG	GAU	GAA	GAC	GUG	GUU	GUA	GUC	GGG	GGU	GGA	GGC
886	-474	ACG	ACU	ACC	ACA	AAG	AAU	AAC	AAA	AUG	AUU	AUC	AUA	AGG	AGU	AGC	AGA	UCG	UCU	UCC	UCA	UAG	UAU	UAC	UAA	UUG	UUU	UUC	UUA	UGG	UGU	UGC	UGA	GCG	GCU	GCC	GCA	GAG	GAU	GAC	GAA	GUG	GUU	GUC	GUA	GGG	GGU	GGC	GGA
887	-534	ACG	ACC	ACA	ACU	AAG	AAC	AAA	AAU	AUG	AUC	AUA	AUU	AGG	AGC	AGA	AGU	UCG	UCC	UCA	UCU	UAG	UAC	UAA	UAU	UUG	UUC	UUA	UUU	UGG	UGC	UGA	UGU	GCG	GCC	GCA	GCU	GAG	GAC	GAA	GAU	GUG	GUC	GUA	GUU	GGG	GGC	GGA	GGU
888	-474	ACG	ACC	ACU	ACA	AAG	AAC	AAU	AAA	AUG	AUC	AUU	AUA	AGG	AGC	AGU	AGA	UCG	UCC	UCU	UCA	UAG	UAC	UAU	UAA	UUG	UUC	UUU	UUA	UGG	UGC	UGU	UGA	GCG	GCC	GCU	GCA	GAG	GAC	GAU	GAA	GUG	GUC	GUU	GUA	GGG	GGC	GGU	GGA
889	-412	ACA	ACU	ACC	ACG	AAA	AAU	AAC	AAG	AGA	AGU	AGC	AGG	AUA	AUU	AUC	AUG	UCA	UCU	UCC	UCG	UAA	UAU	UAC	UAG	UGA	UGU	UGC	UGG	UUA	UUU	UUC	UUG	GCA	GCU	GCC	GCG	GAA	GAU	GAC	GAG	GGA	GGU	GGC	GGG	GUA	GUU	GUC	GUG
890	-360	ACA	ACU	ACG	ACC	AAA	AAU	AAG	AAC	AGA	AGU	AGG	AGC	AUA	AUU	AUG	AUC	UCA	UCU	UCG	UCC	UAA	UAU	UAG	UAC	UGA	UGU	UGG	UGC	UUA	UUU	UUG	UUC	GCA	GCU	GCG	GCC	GAA	GAU	GAG	GAC	GGA	GGU	GGG	GGC	GUA	GUU	GUG	GUC
891	-412	ACA	ACC	ACU	ACG	AAA	AAC	AAU	AAG	AGA	AGC	AGU	AGG	AUA	AUC	AUU	AUG	UCA	UCC	UCU	UCG	UAA	UAC	UAU	UAG	UGA	UGC	UGU	UGG	UUA	UUC	UUU	UUG	GCA	GCC	GCU	GCG	GAA	GAC	GAU	GAG	GGA	GGC	GGU	GGG	GUA	GUC	GUU	GUG
892	-410	ACA	ACC	ACG	ACU	AAA	AAC	AAG	AAU	AGA	AGC	AGG	AGU	AUA	AUC	AUG	AUU	UCA	UCC	UCG	UCU	UAA	UAC	UAG	UAU	UGA	UGC	UGG	UGU	UUA	UUC	UUG	UUU	GCA	GCC	GCG	GCU	GAA	GAC	GAG	GAU	GGA	GGC	GGG	GGU	GUA	GUC	GUG	GUU
893	-360	ACA	ACG	ACU	ACC	AAA	AAG	AAU	AAC	AGA	AGG	AGU	AGC	AUA	AUG	AUU	AUC	UCA	UCG	UCU	UCC	UAA	UAG	UAU	UAC	UGA	UGG	UGU	UGC	UUA	UUG	UUU	UUC	GCA	GCG	GCU	GCC	GAA	GAG	GAU	GAC	GGA	GGG	GGU	GGC	GUA	GUG	GUU	GUC
894	-410	ACA	ACG	ACC	ACU	AAA	AAG	AAC	AAU	AGA	AGG	AGC	AGU	AUA	AUG	AUC	AUU	UCA	UCG	UCC	UCU	UAA	UAG	UAC	UAU	UGA	UGG	UGC	UGU	UUA	UUG	UUC	UUU	GCA	GCG	GCC	GCU	GAA	GAG	GAC	GAU	GGA	GGG	GGC	GGU	GUA	GUG	GUC	GUU
895	-490	ACU	ACA	ACC	ACG	AAU	AAA	AAC	AAG	AGU	AGA	AGC	AGG	AUU	AUA	AUC	AUG	UCU	UCA	UCC	UCG	UAU	UAA	UAC	UAG	UGU	UGA	UGC	UGG	UUU	UUA	UUC	UUG	GCU	GCA	GCC	GCG	GAU	GAA	GAC	GAG	GGU	GGA	GGC	GGG	GUU	GUA	GUC	GUG
896	-438	ACU	ACA	ACG	ACC	AAU	AAA	AAG	AAC	AGU	AGA	AGG	AGC	AUU	AUA	AUG	AUC	UCU	UCA	UCG	UCC	UAU	UAA	UAG	UAC	UGU	UGA	UGG	UGC	UUU	UUA	UUG	UUC	GCU	GCA	GCG	GCC	GAU	GAA	GAG	GAC	GGU	GGA	GGG	GGC	GUU	GUA	GUG	GUC
897	-490	ACU	ACC	ACA	ACG	AAU	AAC	AAA	AAG	AGU	AGC	AGA	AGG	AUU	AUC	AUA	AUG	UCU	UCC	UCA	UCG	UAU	UAC	UAA	UAG	UGU	UGC	UGA	UGG	UUU	UUC	UUA	UUG	GCU	GCC	GCA	GCG	GAU	GAC	GAA	GAG	GGU	GGC	GGA	GGG	GUU	GUC	GUA	GUG
898	-434	ACU	ACC	ACG	ACA	AAU	AAC	AAG	AAA	AGU	AGC	AGG	AGA	AUU	AUC	AUG	AUA	UCU	UCC	UCG	UCA	UAU	UAC	UAG	UAA	UGU	UGC	UGG	UGA	UUU	UUC	UUG	UUA	GCU	GCC	GCG	GCA	GAU	GAC	GAG	GAA	GGU	GGC	GGG	GGA	GUU	GUC	GUG	GUA
899	-438	ACU	ACG	ACA	ACC	AAU	AAG	AAA	AAC	AGU	AGG	AGA	AGC	AUU	AUG	AUA	AUC	UCU	UCG	UCA	UCC	UAU	UAG	UAA	UAC	UGU	UGG	UGA	UGC	UUU	UUG	UUA	UUC	GCU	GCG	GCA	GCC	GAU	GAG	GAA	GAC	GGU	GGG	GGA	GGC	GUU	GUG	GUA	GUC
900	-434	ACU	ACG	ACC	ACA	AAU	AAG	AAC	AAA	AGU	AGG	AGC	AGA	AUU	AUG	AUC	AUA	UCU	UCG	UCC	UCA	UAU	UAG	UAC	UAA	UGU	UGG	UGC	UGA	UUU	UUG	UUC	UUA	GCU	GCG	GCC	GCA	GAU	GAG	GAC	GAA	GGU	GGG	GGC	GGA	GUU	GUG	GUC	GUA
901	-442	ACC	ACA	ACU	ACG	AAC	AAA	AAU	AAG	AGC	AGA	AGU	AGG	AUC	AUA	AUU	AUG	UCC	UCA	UCU	UCG	UAC	UAA	UAU	UAG	UGC	UGA	UGU	UGG	UUC	UUA	UUU	UUG	GCC	GCA	GCU	GCG	GAC	GAA	GAU	GAG	GGC	GGA	GGU	GGG	GUC	GUA	GUU	GUG
902	-440	ACC	ACA	ACG	ACU	AAC	AAA	AAG	AAU	AGC	AGA	AGG	AGU	AUC	AUA	AUG	AUU	UCC	UCA	UCG	UCU	UAC	UAA	UAG	UAU	UGC	UGA	UGG	UGU	UUC	UUA	UUG	UUU	GCC	GCA	GCG	GCU	GAC	GAA	GAG	GAU	GGC	GGA	GGG	GGU	GUC	GUA	GUG	GUU
903	-442	ACC	ACU	ACA	ACG	AAC	AAU	AAA	AAG	AGC	AGU	AGA	AGG	AUC	AUU	AUA	AUG	UCC	UCU	UCA	UCG	UAC	UAU	UAA	UAG	UGC	UGU	UGA	UGG	UUC	UUU	UUA	UUG	GCC	GCU	GCA	GCG	GAC	GAU	GAA	GAG	GGC	GGU	GGA	GGG	GUC	GUU	GUA	GUG
904	-386	ACC	ACU	ACG	ACA	AAC	AAU	AAG	AAA	AGC	AGU	AGG	AGA	AUC	AUU	AUG	AUA	UCC	UCU	UCG	UCA	UAC	UAU	UAG	UAA	UGC	UGU	UGG	UGA	UUC	UUU	UUG	UUA	GCC	GCU	GCG	GCA	GAC	GAU	GAG	GAA	GGC	GGU	GGG	GGA	GUC	GUU	GUG	GUA
905	-440	ACC	ACG	ACA	ACU	AAC	AAG	AAA	AAU	AGC	AGG	AGA	AGU	AUC	AUG	AUA	AUU	UCC	UCG	UCA	UCU	UAC	UAG	UAA	UAU	UGC	UGG	UGA	UGU	UUC	UUG	UUA	UUU	GCC	GCG	GCA	GCU	GAC	GAG	GAA	GAU	GGC	GGG	GGA	GGU	GUC	GUG	GUA	GUU
906	-386	ACC	ACG	ACU	ACA	AAC	AAG	AAU	AAA	AGC	AGG	AGU	AGA	AUC	AUG	AUU	AUA	UCC	UCG	UCU	UCA	UAC	UAG	UAU	UAA	UGC	UGG	UGU	UGA	UUC	UUG	UUU	UUA	GCC	GCG	GCU	GCA	GAC	GAG	GAU	GAA	GGC	GGG	GGU	GGA	GUC	GUG	GUU	GUA
907	-410	ACG	ACA	ACU	ACC	AAG	AAA	AAU	AAC	AGG	AGA	AGU	AGC	AUG	AUA	AUU	AUC	UCG	UCA	UCU	UCC	UAG	UAA	UAU	UAC	UGG	UGA	UGU	UGC	UUG	UUA	UUU	UUC	GCG	GCA	GCU	GCC	GAG	GAA	GAU	GAC	GGG	GGA	GGU	GGC	GUG	GUA	GUU	GUC
908	-460	ACG	ACA	ACC	ACU	AAG	AAA	AAC	AAU	AGG	AGA	AGC	AGU	AUG	AUA	AUC	AUU	UCG	UCA	UCC	UCU	UAG	UAA	UAC	UAU	UGG	UGA	UGC	UGU	UUG	UUA	UUC	UUU	GCG	GCA	GCC	GCU	GAG	GAA	GAC	GAU	GGG	GGA	GGC	GGU	GUG	GUA	GUC	GUU
909	-410	ACG	ACU	ACA	ACC	AAG	AAU	AAA	AAC	AGG	AGU	AGA	AGC	AUG	AUU	AUA	AUC	UCG	UCU	UCA	UCC	UAG	UAU	UAA	UAC	UGG	UGU	UGA	UGC	UUG	UUU	UUA	UUC	GCG	GCU	GCA	GCC	GAG	GAU	GAA	GAC	GGG	GGU	GGA	GGC	GUG	GUU	GUA	GUC
910	-406	ACG	ACU	ACC	ACA	AAG	AAU	AAC	AAA	AGG	AGU	AGC	AGA	AUG	AUU	AUC	AUA	UCG	UCU	UCC	UCA	UAG	UAU	UAC	UAA	UGG	UGU	UGC	UGA	UUG	UUU	UUC	UUA	GCG	GCU	GCC	GCA	GAG	GAU	GAC	GAA	GGG	GGU	GGC	GGA	GUG	GUU	GUC	GUA
911	-460	ACG	ACC	ACA	ACU	AAG	AAC	AAA	AAU	AGG	AGC	AGA	AGU	AUG	AUC	AUA	AUU	UCG	UCC	UCA	UCU	UAG	UAC	UAA	UAU	UGG	UGC	UGA	UGU	UUG	UUC	UUA	UUU	GCG	GCC	GCA	GCU	GAG	GAC	GAA	GAU	GGG	GGC	GGA	GGU	GUG	GUC	GUA	GUU
912	-406	ACG	ACC	ACU	ACA	AAG	AAC	AAU	AAA	AGG	AGC	AGU	AGA	AUG	AUC	AUU	AUA	UCG	UCC	UCU	UCA	UAG	UAC	UAU	UAA	UGG	UGC	UGU	UGA	UUG	UUC	UUU	UUA	GCG	GCC	GCU	GCA	GAG	GAC	GAU	GAA	GGG	GGC	GGU	GGA	GUG	GUC	GUU	GUA
913	-228	ACA	ACU	ACC	ACG	AUA	AUU	AUC	AUG	AAA	AAU	AAC	AAG	AGA	AGU	AGC	AGG	UCA	UCU	UCC	UCG	UUA	UUU	UUC	UUG	UAA	UAU	UAC	UAG	UGA	UGU	UGC	UGG	GCA	GCU	GCC	GCG	GUA	GUU	GUC	GUG	GAA	GAU	GAC	GAG	GGA	GGU	GGC	GGG
914	-314	ACA	ACU	ACG	ACC	AUA	AUU	AUG	AUC	AAA	AAU	AAG	AAC	AGA	AGU	AGG	AGC	UCA	UCU	UCG	UCC	UUA	UUU	UUG	UUC	UAA	UAU	UAG	UAC	UGA	UGU	UGG	UGC	GCA	GCU	GCG	GCC	GUA	GUU	GUG	GUC	GAA	GAU	GAG	GAC	GGA	GGU	GGG	GGC
915	-228	ACA	ACC	ACU	ACG	AUA	AUC	AUU	AUG	AAA	AAC	AAU	AAG	AGA	AGC	AGU	AGG	UCA	UCC	UCU	UCG	UUA	UUC	UUU	UUG	UAA	UAC	UAU	UAG	UGA	UGC	UGU	UGG	GCA	GCC	GCU	GCG	GUA	GUC	GUU	GUG	GAA	GAC	GAU	GAG	GGA	GGC	GGU	GGG
916	-286	ACA	ACC	ACG	ACU	AUA	AUC	AUG	AUU	AAA	AAC	AAG	AAU	AGA	AGC	AGG	AGU	UCA	UCC	UCG	UCU	UUA	UUC	UUG	UUU	UAA	UAC	UAG	UAU	UGA	UGC	UGG	UGU	GCA	GCC	GCG	GCU	GUA	GUC	GUG	GUU	GAA	GAC	GAG	GAU	GGA	GGC	GGG	GGU
917	-314	ACA	ACG	ACU	ACC	AUA	AUG	AUU	AUC	AAA	AAG	AAU	AAC	AGA	AGG	AGU	AGC	UCA	UCG	UCU	UCC	UUA	UUG	UUU	UUC	UAA	UAG	UAU	UAC	UGA	UGG	UGU	UGC	GCA	GCG	GCU	GCC	GUA	GUG	GUU	GUC	GAA	GAG	GAU	GAC	GGA	GGG	GGU	GGC
918	-286	ACA	ACG	ACC	ACU	AUA	AUG	AUC	AUU	AAA	AAG	AAC	AAU	AGA	AGG	AGC	AGU	UCA	UCG	UCC	UCU	UUA	UUG	UUC	UUU	UAA	UAG	UAC	UAU	UGA	UGG	UGC	UGU	GCA	GCG	GCC	GCU	GUA	GUG	GUC	GUU	GAA	GAG	GAC	GAU	GGA	GGG	GGC	GGU
919	-216	ACU	ACA	ACC	ACG	AUU	AUA	AUC	AUG	AAU	AAA	AAC	AAG	AGU	AGA	AGC	AGG	UCU	UCA	UCC	UCG	UUU	UUA	UUC	UUG	UAU	UAA	UAC	UAG	UGU	UGA	UGC	UGG	GCU	GCA	GCC	GCG	GUU	GUA	GUC	GUG	GAU	GAA	GAC	GAG	GGU	GGA	GGC	GGG
920	-302	ACU	ACA	ACG	ACC	AUU	AUA	AUG	AUC	AAU	AAA	AAG	AAC	AGU	AGA	AGG	AGC	UCU	UCA	UCG	UCC	UUU	UUA	UUG	UUC	UAU	UAA	UAG	UAC	UGU	UGA	UGG	UGC	GCU	GCA	GCG	GCC	GUU	GUA	GUG	GUC	GAU	GAA	GAG	GAC	GGU	GGA	GGG	GGC
921	-216	ACU	ACC	ACA	ACG	AUU	AUC	AUA	AUG	AAU	AAC	AAA	AAG	AGU	AGC	AGA	AGG	UCU	UCC	UCA	UCG	UUU	UUC	UUA	UUG	UAU	UAC	UAA	UAG	UGU	UGC	UGA	UGG	GCU	GCC	GCA	GCG	GUU	GUC	GUA	GUG	GAU	GAC	GAA	GAG	GGU	GGC	GGA	GGG
922	-330	ACU	ACC	ACG	ACA	AUU	AUC	AUG	AUA	AAU	AAC	AAG	AAA	AGU	AGC	AGG	AGA	UCU	UCC	UCG	UCA	UUU	UUC	UUG	UUA	UAU	UAC	UAG	UAA	UGU	UGC	UGG	UGA	GCU	GCC	GCG	GCA	GUU	GUC	GUG	GUA	GAU	GAC	GAG	GAA	GGU	GGC	GGG	GGA
923	-302	ACU	ACG	ACA	ACC	AUU	AUG	AUA	AUC	AAU	AAG	AAA	AAC	AGU	AGG	AGA	AGC	UCU	UCG	UCA	UCC	UUU	UUG	UUA	UUC	UAU	UAG	UAA	UAC	UGU	UGG	UGA	UGC	GCU	GCG	GCA	GCC	GUU	GUG	GUA	GUC	GAU	GAG	GAA	GAC	GGU	GGG	GGA	GGC
924	-330	ACU	ACG	ACC	ACA	AUU	AUG	AUC	AUA	AAU	AAG	AAC	AAA	AGU	AGG	AGC	AGA	UCU	UCG	UCC	UCA	UUU	UUG	UUC	UUA	UAU	UAG	UAC	UAA	UGU	UGG	UGC	UGA	GCU	GCG	GCC	GCA	GUU	GUG	GUC	GUA	GAU	GAG	GAC	GAA	GGU	GGG	GGC	GGA
925	-220	ACC	ACA	ACU	ACG	AUC	AUA	AUU	AUG	AAC	AAA	AAU	AAG	AGC	AGA	AGU	AGG	UCC	UCA	UCU	UCG	UUC	UUA	UUU	UUG	UAC	UAA	UAU	UAG	UGC	UGA	UGU	UGG	GCC	GCA	GCU	GCG	GUC	GUA	GUU	GUG	GAC	GAA	GAU	GAG	GGC	GGA	GGU	GGG
926	-278	ACC	ACA	ACG	ACU	AUC	AUA	AUG	AUU	AAC	AAA	AAG	AAU	AGC	AGA	AGG	AGU	UCC	UCA	UCG	UCU	UUC	UUA	UUG	UUU	UAC	UAA	UAG	UAU	UGC	UGA	UGG	UGU	GCC	GCA	GCG	GCU	GUC	GUA	GUG	GUU	GAC	GAA	GAG	GAU	GGC	GGA	GGG	GGU
927	-220	ACC	ACU	ACA	ACG	AUC	AUU	AUA	AUG	AAC	AAU	AAA	AAG	AGC	AGU	AGA	AGG	UCC	UCU	UCA	UCG	UUC	UUU	UUA	UUG	UAC	UAU	UAA	UAG	UGC	UGU	UGA	UGG	GCC	GCU	GCA	GCG	GUC	GUU	GUA	GUG	GAC	GAU	GAA	GAG	GGC	GGU	GGA	GGG
928	-334	ACC	ACU	ACG	ACA	AUC	AUU	AUG	AUA	AAC	AAU	AAG	AAA	AGC	AGU	AGG	AGA	UCC	UCU	UCG	UCA	UUC	UUU	UUG	UUA	UAC	UAU	UAG	UAA	UGC	UGU	UGG	UGA	GCC	GCU	GCG	GCA	GUC	GUU	GUG	GUA	GAC	GAU	GAG	GAA	GGC	GGU	GGG	GGA
929	-278	ACC	ACG	ACA	ACU	AUC	AUG	AUA	AUU	AAC	AAG	AAA	AAU	AGC	AGG	AGA	AGU	UCC	UCG	UCA	UCU	UUC	UUG	UUA	UUU	UAC	UAG	UAA	UAU	UGC	UGG	UGA	UGU	GCC	GCG	GCA	GCU	GUC	GUG	GUA	GUU	GAC	GAG	GAA	GAU	GGC	GGG	GGA	GGU
930	-334	ACC	ACG	ACU	ACA	AUC	AUG	AUU	AUA	AAC	AAG	AAU	AAA	AGC	AGG	AGU	AGA	UCC	UCG	UCU	UCA	UUC	UUG	UUU	UUA	UAC	UAG	UAU	UAA	UGC	UGG	UGU	UGA	GCC	GCG	GCU	GCA	GUC	GUG	GUU	GUA	GAC	GAG	GAU	GAA	GGC	GGG	GGU	GGA
931	-262	ACG	ACA	ACU	ACC	AUG	AUA	AUU	AUC	AAG	AAA	AAU	AAC	AGG	AGA	AGU	AGC	UCG	UCA	UCU	UCC	UUG	UUA	UUU	UUC	UAG	UAA	UAU	UAC	UGG	UGA	UGU	UGC	GCG	GCA	GCU	GCC	GUG	GUA	GUU	GUC	GAG	GAA	GAU	GAC	GGG	GGA	GGU	GGC
932	-234	ACG	ACA	ACC	ACU	AUG	AUA	AUC	AUU	AAG	AAA	AAC	AAU	AGG	AGA	AGC	AGU	UCG	UCA	UCC	UCU	UUG	UUA	UUC	UUU	UAG	UAA	UAC	UAU	UGG	UGA	UGC	UGU	GCG	GCA	GCC	GCU	GUG	GUA	GUC	GUU	GAG	GAA	GAC	GAU	GGG	GGA	GGC	GGU
933	-262	ACG	ACU	ACA	ACC	AUG	AUU	AUA	AUC	AAG	AAU	AAA	AAC	AGG	AGU	AGA	AGC	UCG	UCU	UCA	UCC	UUG	UUU	UUA	UUC	UAG	UAU	UAA	UAC	UGG	UGU	UGA	UGC	GCG	GCU	GCA	GCC	GUG	GUU	GUA	GUC	GAG	GAU	GAA	GAC	GGG	GGU	GGA	GGC
934	-290	ACG	ACU	ACC	ACA	AUG	AUU	AUC	AUA	AAG	AAU	AAC	AAA	AGG	AGU	AGC	AGA	UCG	UCU	UCC	UCA	UUG	UUU	UUC	UUA	UAG	UAU	UAC	UAA	UGG	UGU	UGC	UGA	GCG	GCU	GCC	GCA	GUG	GUU	GUC	GUA	GAG	GAU	GAC	GAA	GGG	GGU	GGC	GGA
935	-234	ACG	ACC	ACA	ACU	AUG	AUC	AUA	AUU	AAG	AAC	AAA	AAU	AGG	AGC	AGA	AGU	UCG	UCC	UCA	UCU	UUG	UUC	UUA	UUU	UAG	UAC	UAA	UAU	UGG	UGC	UGA	UGU	GCG	GCC	GCA	GCU	GUG	GUC	GUA	GUU	GAG	GAC	GAA	GAU	GGG	GGC	GGA	GGU
936	-290	ACG	ACC	ACU	ACA	AUG	AUC	AUU	AUA	AAG	AAC	AAU	AAA	AGG	AGC	AGU	AGA	UCG	UCC	UCU	UCA	UUG	UUC	UUU	UUA	UAG	UAC	UAU	UAA	UGG	UGC	UGU	UGA	GCG	GCC	GCU	GCA	GUG	GUC	GUU	GUA	GAG	GAC	GAU	GAA	GGG	GGC	GGU	GGA
937	-314	ACA	ACU	ACC	ACG	AUA	AUU	AUC	AUG	AGA	AGU	AGC	AGG	AAA	AAU	AAC	AAG	UCA	UCU	UCC	UCG	UUA	UUU	UUC	UUG	UGA	UGU	UGC	UGG	UAA	UAU	UAC	UAG	GCA	GCU	GCC	GCG	GUA	GUU	GUC	GUG	GGA	GGU	GGC	GGG	GAA	GAU	GAC	GAG
938	-282	ACA	ACU	ACG	ACC	AUA	AUU	AUG	AUC	AGA	AGU	AGG	AGC	AAA	AAU	AAG	AAC	UCA	UCU	UCG	UCC	UUA	UUU	UUG	UUC	UGA	UGU	UGG	UGC	UAA	UAU	UAG	UAC	GCA	GCU	GCG	GCC	GUA	GUU	GUG	GUC	GGA	GGU	GGG	GGC	GAA	GAU	GAG	GAC
939	-314	ACA	ACC	ACU	ACG	AUA	AUC	AUU	AUG	AGA	AGC	AGU	AGG	AAA	AAC	AAU	AAG	UCA	UCC	UCU	UCG	UUA	UUC	UUU	UUG	UGA	UGC	UGU	UGG	UAA	UAC	UAU	UAG	GCA	GCC	GCU	GCG	GUA	GUC	GUU	GUG	GGA	GGC	GGU	GGG	GAA	GAC	GAU	GAG
940	-300	ACA	ACC	ACG	ACU	AUA	AUC	AUG	AUU	AGA	AGC	AGG	AGU	AAA	AAC	AAG	AAU	UCA	UCC	UCG	UCU	UUA	UUC	UUG	UUU	UGA	UGC	UGG	UGU	UAA	UAC	UAG	UAU	GCA	GCC	GCG	GCU	GUA	GUC	GUG	GUU	GGA	GGC	GGG	GGU	GAA	GAC	GAG	GAU
941	-282	ACA	ACG	ACU	ACC	AUA	AUG	AUU	AUC	AGA	AGG	AGU	AGC	AAA	AAG	AAU	AAC	UCA	UCG	UCU	UCC	UUA	UUG	UUU	UUC	UGA	UGG	UGU	UGC	UAA	UAG	UAU	UAC	GCA	GCG	GCU	GCC	GUA	GUG	GUU	GUC	GGA	GGG	GGU	GGC	GAA	GAG	GAU	GAC
942	-300	ACA	ACG	ACC	ACU	AUA	AUG	AUC	AUU	AGA	AGG	AGC	AGU	AAA	AAG	AAC	AAU	UCA	UCG	UCC	UCU	UUA	UUG	UUC	UUU	UGA	UGG	UGC	UGU	UAA	UAG	UAC	UAU	GCA	GCG	GCC	GCU	GUA	GUG	GUC	GUU	GGA	GGG	GGC	GGU	GAA	GAG	GAC	GAU
943	-334	ACU	ACA	ACC	ACG	AUU	AUA	AUC	AUG	AGU	AGA	AGC	AGG	AAU	AAA	AAC	AAG	UCU	UCA	UCC	UCG	UUU	UUA	UUC	UUG	UGU	UGA	UGC	UGG	UAU	UAA	UAC	UAG	GCU	GCA	GCC	GCG	GUU	GUA	GUC	GUG	GGU	GGA	GGC	GGG	GAU	GAA	GAC	GAG
944	-302	ACU	ACA	ACG	ACC	AUU	AUA	AUG	AUC	AGU	AGA	AGG	AGC	AAU	AAA	AAG	AAC	UCU	UCA	UCG	UCC	UUU	UUA	UUG	UUC	UGU	UGA	UGG	UGC	UAU	UAA	UAG	UAC	GCU	GCA	GCG	GCC	GUU	GUA	GUG	GUC	GGU	GGA	GGG	GGC	GAU	GAA	GAG	GAC
945	-334	ACU	ACC	ACA	ACG	AUU	AUC	AUA	AUG	AGU	AGC	AGA	AGG	AAU	AAC	AAA	AAG	UCU	UCC	UCA	UCG	UUU	UUC	UUA	UUG	UGU	UGC	UGA	UGG	UAU	UAC	UAA	UAG	GCU	GCC	GCA	GCG	GUU	GUC	GUA	GUG	GGU	GGC	GGA	GGG	GAU	GAC	GAA	GAG
946	-276	ACU	ACC	ACG	ACA	AUU	AUC	AUG	AUA	AGU	AGC	AGG	AGA	AAU	AAC	AAG	AAA	UCU	UCC	UCG	UCA	UUU	UUC	UUG	UUA	UGU	UGC	UGG	UGA	UAU	UAC	UAG	UAA	GCU	GCC	GCG	GCA	GUU	GUC	GUG	GUA	GGU	GGC	GGG	GGA	GAU	GAC	GAG	GAA
947	-302	ACU	ACG	ACA	ACC	AUU	AUG	AUA	AUC	AGU	AGG	AGA	AGC	AAU	AAG	AAA	AAC	UCU	UCG	UCA	UCC	UUU	UUG	UUA	UUC	UGU	UGG	UGA	UGC	UAU	UAG	UAA	UAC	GCU	GCG	GCA	GCC	GUU	GUG	GUA	GUC	GGU	GGG	GGA	GGC	GAU	GAG	GAA	GAC
948	-276	ACU	ACG	ACC	ACA	AUU	AUG	AUC	AUA	AGU	AGG	AGC	AGA	AAU	AAG	AAC	AAA	UCU	UCG	UCC	UCA	UUU	UUG	UUC	UUA	UGU	UGG	UGC	UGA	UAU	UAG	UAC	UAA	GCU	GCG	GCC	GCA	GUU	GUG	GUC	GUA	GGU	GGG	GGC	GGA	GAU	GAG	GAC	GAA
949	-318	ACC	ACA	ACU	ACG	AUC	AUA	AUU	AUG	AGC	AGA	AGU	AGG	AAC	AAA	AAU	AAG	UCC	UCA	UCU	UCG	UUC	UUA	UUU	UUG	UGC	UGA	UGU	UGG	UAC	UAA	UAU	UAG	GCC	GCA	GCU	GCG	GUC	GUA	GUU	GUG	GGC	GGA	GGU	GGG	GAC	GAA	GAU	GAG
950	-304	ACC	ACA	ACG	ACU	AUC	AUA	AUG	AUU	AGC	AGA	AGG	AGU	AAC	AAA	AAG	AAU	UCC	UCA	UCG	UCU	UUC	UUA	UUG	UUU	UGC	UGA	UGG	UGU	UAC	UAA	UAG	UAU	GCC	GCA	GCG	GCU	GUC	GUA	GUG	GUU	GGC	GGA	GGG	GGU	GAC	GAA	GAG	GAU
951	-318	ACC	ACU	ACA	ACG	AUC	AUU	AUA	AUG	AGC	AGU	AGA	AGG	AAC	AAU	AAA	AAG	UCC	UCU	UCA	UCG	UUC	UUU	UUA	UUG	UGC	UGU	UGA	UGG	UAC	UAU	UAA	UAG	GCC	GCU	GCA	GCG	GUC	GUU	GUA	GUG	GGC	GGU	GGA	GGG	GAC	GAU	GAA	GAG
952	-260	ACC	ACU	ACG	ACA	AUC	AUU	AUG	AUA	AGC	AGU	AGG	AGA	AAC	AAU	AAG	AAA	UCC	UCU	UCG	UCA	UUC	UUU	UUG	UUA	UGC	UGU	UGG	UGA	UAC	UAU	UAG	UAA	GCC	GCU	GCG	GCA	GUC	GUU	GUG	GUA	GGC	GGU	GGG	GGA	GAC	GAU	GAG	GAA
953	-304	ACC	ACG	ACA	ACU	AUC	AUG	AUA	AUU	AGC	AGG	AGA	AGU	AAC	AAG	AAA	AAU	UCC	UCG	UCA	UCU	UUC	UUG	UUA	UUU	UGC	UGG	UGA	UGU	UAC	UAG	UAA	UAU	GCC	GCG	GCA	GCU	GUC	GUG	GUA	GUU	GGC	GGG	GGA	GGU	GAC	GAG	GAA	GAU
954	-260	ACC	ACG	ACU	ACA	AUC	AUG	AUU	AUA	AGC	AGG	AGU	AGA	AAC	AAG	AAU	AAA	UCC	UCG	UCU	UCA	UUC	UUG	UUU	UUA	UGC	UGG	UGU	UGA	UAC	UAG	UAU	UAA	GCC	GCG	GCU	GCA	GUC	GUG	GUU	GUA	GGC	GGG	GGU	GGA	GAC	GAG	GAU	GAA
955	-302	ACG	ACA	ACU	ACC	AUG	AUA	AUU	AUC	AGG	AGA	AGU	AGC	AAG	AAA	AAU	AAC	UCG	UCA	UCU	UCC	UUG	UUA	UUU	UUC	UGG	UGA	UGU	UGC	UAG	UAA	UAU	UAC	GCG	GCA	GCU	GCC	GUG	GUA	GUU	GUC	GGG	GGA	GGU	GGC	GAG	GAA	GAU	GAC
956	-320	ACG	ACA	ACC	ACU	AUG	AUA	AUC	AUU	AGG	AGA	AGC	AGU	AAG	AAA	AAC	AAU	UCG	UCA	UCC	UCU	UUG	UUA	UUC	UUU	UGG	UGA	UGC	UGU	UAG	UAA	UAC	UAU	GCG	GCA	GCC	GCU	GUG	GUA	GUC	GUU	GGG	GGA	GGC	GGU	GAG	GAA	GAC	GAU
957	-302	ACG	ACU	ACA	ACC	AUG	AUU	AUA	AUC	AGG	AGU	AGA	AGC	AAG	AAU	AAA	AAC	UCG	UCU	UCA	UCC	UUG	UUU	UUA	UUC	UGG	UGU	UGA	UGC	UAG	UAU	UAA	UAC	GCG	GCU	GCA	GCC	GUG	GUU	GUA	GUC	GGG	GGU	GGA	GGC	GAG	GAU	GAA	GAC
958	-276	ACG	ACU	ACC	ACA	AUG	AUU	AUC	AUA	AGG	AGU	AGC	AGA	AAG	AAU	AAC	AAA	UCG	UCU	UCC	UCA	UUG	UUU	UUC	UUA	UGG	UGU	UGC	UGA	UAG	UAU	UAC	UAA	GCG	GCU	GCC	GCA	GUG	GUU	GUC	GUA	GGG	GGU	GGC	GGA	GAG	GAU	GAC	GAA
959	-320	ACG	ACC	ACA	ACU	AUG	AUC	AUA	AUU	AGG	AGC	AGA	AGU	AAG	AAC	AAA	AAU	UCG	UCC	UCA	UCU	UUG	UUC	UUA	UUU	UGG	UGC	UGA	UGU	UAG	UAC	UAA	UAU	GCG	GCC	GCA	GCU	GUG	GUC	GUA	GUU	GGG	GGC	GGA	GGU	GAG	GAC	GAA	GAU
960	-276	ACG	ACC	ACU	ACA	AUG	AUC	AUU	AUA	AGG	AGC	AGU	AGA	AAG	AAC	AAU	AAA	UCG	UCC	UCU	UCA	UUG	UUC	UUU	UUA	UGG	UGC	UGU	UGA	UAG	UAC	UAU	UAA	GCG	GCC	GCU	GCA	GUG	GUC	GUU	GUA	GGG	GGC	GGU	GGA	GAG	GAC	GAU	GAA
961	-326	ACA	ACU	ACC	ACG	AGA	AGU	AGC	AGG	AAA	AAU	AAC	AAG	AUA	AUU	AUC	AUG	UCA	UCU	UCC	UCG	UGA	UGU	UGC	UGG	UAA	UAU	UAC	UAG	UUA	UUU	UUC	UUG	GCA	GCU	GCC	GCG	GGA	GGU	GGC	GGG	GAA	GAU	GAC	GAG	GUA	GUU	GUC	GUG
962	-378	ACA	ACU	ACG	ACC	AGA	AGU	AGG	AGC	AAA	AAU	AAG	AAC	AUA	AUU	AUG	AUC	UCA	UCU	UCG	UCC	UGA	UGU	UGG	UGC	UAA	UAU	UAG	UAC	UUA	UUU	UUG	UUC	GCA	GCU	GCG	GCC	GGA	GGU	GGG	GGC	GAA	GAU	GAG	GAC	GUA	GUU	GUG	GUC
963	-326	ACA	ACC	ACU	ACG	AGA	AGC	AGU	AGG	AAA	AAC	AAU	AAG	AUA	AUC	AUU	AUG	UCA	UCC	UCU	UCG	UGA	UGC	UGU	UGG	UAA	UAC	UAU	UAG	UUA	UUC	UUU	UUG	GCA	GCC	GCU	GCG	GGA	GGC	GGU	GGG	GAA	GAC	GAU	GAG	GUA	GUC	GUU	GUG
964	-408	ACA	ACC	ACG	ACU	AGA	AGC	AGG	AGU	AAA	AAC	AAG	AAU	AUA	AUC	AUG	AUU	UCA	UCC	UCG	UCU	UGA	UGC	UGG	UGU	UAA	UAC	UAG	UAU	UUA	UUC	UUG	UUU	GCA	GCC	GCG	GCU	GGA	GGC	GGG	GGU	GAA	GAC	GAG	GAU	GUA	GUC	GUG	GUU
965	-378	ACA	ACG	ACU	ACC	AGA	AGG	AGU	AGC	AAA	AAG	AAU	AAC	AUA	AUG	AUU	AUC	UCA	UCG	UCU	UCC	UGA	UGG	UGU	UGC	UAA	UAG	UAU	UAC	UUA	UUG	UUU	UUC	GCA	GCG	GCU	GCC	GGA	GGG	GGU	GGC	GAA	GAG	GAU	GAC	GUA	GUG	GUU	GUC
966	-408	ACA	ACG	ACC	ACU	AGA	AGG	AGC	AGU	AAA	AAG	AAC	AAU	AUA	AUG	AUC	AUU	UCA	UCG	UCC	UCU	UGA	UGG	UGC	UGU	UAA	UAG	UAC	UAU	UUA	UUG	UUC	UUU	GCA	GCG	GCC	GCU	GGA	GGG	GGC	GGU	GAA	GAG	GAC	GAU	GUA	GUG	GUC	GUU
967	-358	ACU	ACA	ACC	ACG	AGU	AGA	AGC	AGG	AAU	AAA	AAC	AAG	AUU	AUA	AUC	AUG	UCU	UCA	UCC	UCG	UGU	UGA	UGC	UGG	UAU	UAA	UAC	UAG	UUU	UUA	UUC	UUG	GCU	GCA	GCC	GCG	GGU	GGA	GGC	GGG	GAU	GAA	GAC	GAG	GUU	GUA	GUC	GUG
968	-410	ACU	ACA	ACG	ACC	AGU	AGA	AGG	AGC	AAU	AAA	AAG	AAC	AUU	AUA	AUG	AUC	UCU	UCA	UCG	UCC	UGU	UGA	UGG	UGC	UAU	UAA	UAG	UAC	UUU	UUA	UUG	UUC	GCU	GCA	GCG	GCC	GGU	GGA	GGG	GGC	GAU	GAA	GAG	GAC	GUU	GUA	GUG	GUC
969	-358	ACU	ACC	ACA	ACG	AGU	AGC	AGA	AGG	AAU	AAC	AAA	AAG	AUU	AUC	AUA	AUG	UCU	UCC	UCA	UCG	UGU	UGC	UGA	UGG	UAU	UAC	UAA	UAG	UUU	UUC	UUA	UUG	GCU	GCC	GCA	GCG	GGU	GGC	GGA	GGG	GAU	GAC	GAA	GAG	GUU	GUC	GUA	GUG
970	-442	ACU	ACC	ACG	ACA	AGU	AGC	AGG	AGA	AAU	AAC	AAG	AAA	AUU	AUC	AUG	AUA	UCU	UCC	UCG	UCA	UGU	UGC	UGG	UGA	UAU	UAC	UAG	UAA	UUU	UUC	UUG	UUA	GCU	GCC	GCG	GCA	GGU	GGC	GGG	GGA	GAU	GAC	GAG	GAA	GUU	GUC	GUG	GUA
971	-410	ACU	ACG	ACA	ACC	AGU	AGG	AGA	AGC	AAU	AAG	AAA	AAC	AUU	AUG	AUA	AUC	UCU	UCG	UCA	UCC	UGU	UGG	UGA	UGC	UAU	UAG	UAA	UAC	UUU	UUG	UUA	UUC	GCU	GCG	GCA	GCC	GGU	GGG	GGA	GGC	GAU	GAG	GAA	GAC	GUU	GUG	GUA	GUC
972	-442	ACU	ACG	ACC	ACA	AGU	AGG	AGC	AGA	AAU	AAG	AAC	AAA	AUU	AUG	AUC	AUA	UCU	UCG	UCC	UCA	UGU	UGG	UGC	UGA	UAU	UAG	UAC	UAA	UUU	UUG	UUC	UUA	GCU	GCG	GCC	GCA	GGU	GGG	GGC	GGA	GAU	GAG	GAC	GAA	GUU	GUG	GUC	GUA
973	-314	ACC	ACA	ACU	ACG	AGC	AGA	AGU	AGG	AAC	AAA	AAU	AAG	AUC	AUA	AUU	AUG	UCC	UCA	UCU	UCG	UGC	UGA	UGU	UGG	UAC	UAA	UAU	UAG	UUC	UUA	UUU	UUG	GCC	GCA	GCU	GCG	GGC	GGA	GGU	GGG	GAC	GAA	GAU	GAG	GUC	GUA	GUU	GUG
974	-396	ACC	ACA	ACG	ACU	AGC	AGA	AGG	AGU	AAC	AAA	AAG	AAU	AUC	AUA	AUG	AUU	UCC	UCA	UCG	UCU	UGC	UGA	UGG	UGU	UAC	UAA	UAG	UAU	UUC	UUA	UUG	UUU	GCC	GCA	GCG	GCU	GGC	GGA	GGG	GGU	GAC	GAA	GAG	GAU	GUC	GUA	GUG	GUU
975	-314	ACC	ACU	ACA	ACG	AGC	AGU	AGA	AGG	AAC	AAU	AAA	AAG	AUC	AUU	AUA	AUG	UCC	UCU	UCA	UCG	UGC	UGU	UGA	UGG	UAC	UAU	UAA	UAG	UUC	UUU	UUA	UUG	GCC	GCU	GCA	GCG	GGC	GGU	GGA	GGG	GAC	GAU	GAA	GAG	GUC	GUU	GUA	GUG
976	-398	ACC	ACU	ACG	ACA	AGC	AGU	AGG	AGA	AAC	AAU	AAG	AAA	AUC	AUU	AUG	AUA	UCC	UCU	UCG	UCA	UGC	UGU	UGG	UGA	UAC	UAU	UAG	UAA	UUC	UUU	UUG	UUA	GCC	GCU	GCG	GCA	GGC	GGU	GGG	GGA	GAC	GAU	GAG	GAA	GUC	GUU	GUG	GUA
977	-396	ACC	ACG	ACA	ACU	AGC	AGG	AGA	AGU	AAC	AAG	AAA	AAU	AUC	AUG	AUA	AUU	UCC	UCG	UCA	UCU	UGC	UGG	UGA	UGU	UAC	UAG	UAA	UAU	UUC	UUG	UUA	UUU	GCC	GCG	GCA	GCU	GGC	GGG	GGA	GGU	GAC	GAG	GAA	GAU	GUC	GUG	GUA	GUU
978	-398	ACC	ACG	ACU	ACA	AGC	AGG	AGU	AGA	AAC	AAG	AAU	AAA	AUC	AUG	AUU	AUA	UCC	UCG	UCU	UCA	UGC	UGG	UGU	UGA	UAC	UAG	UAU	UAA	UUC	UUG	UUU	UUA	GCC	GCG	GCU	GCA	GGC	GGG	GGU	GGA	GAC	GAG	GAU	GAA	GUC	GUG	GUU	GUA
979	-318	ACG	ACA	ACU	ACC	AGG	AGA	AGU	AGC	AAG	AAA	AAU	AAC	AUG	AUA	AUU	AUC	UCG	UCA	UCU	UCC	UGG	UGA	UGU	UGC	UAG	UAA	UAU	UAC	UUG	UUA	UUU	UUC	GCG	GCA	GCU	GCC	GGG	GGA	GGU	GGC	GAG	GAA	GAU	GAC	GUG	GUA	GUU	GUC
980	-348	ACG	ACA	ACC	ACU	AGG	AGA	AGC	AGU	AAG	AAA	AAC	AAU	AUG	AUA	AUC	AUU	UCG	UCA	UCC	UCU	UGG	UGA	UGC	UGU	UAG	UAA	UAC	UAU	UUG	UUA	UUC	UUU	GCG	GCA	GCC	GCU	GGG	GGA	GGC	GGU	GAG	GAA	GAC	GAU	GUG	GUA	GUC	GUU
981	-318	ACG	ACU	ACA	ACC	AGG	AGU	AGA	AGC	AAG	AAU	AAA	AAC	AUG	AUU	AUA	AUC	UCG	UCU	UCA	UCC	UGG	UGU	UGA	UGC	UAG	UAU	UAA	UAC	UUG	UUU	UUA	UUC	GCG	GCU	GCA	GCC	GGG	GGU	GGA	GGC	GAG	GAU	GAA	GAC	GUG	GUU	GUA	GUC
982	-350	ACG	ACU	ACC	ACA	AGG	AGU	AGC	AGA	AAG	AAU	AAC	AAA	AUG	AUU	AUC	AUA	UCG	UCU	UCC	UCA	UGG	UGU	UGC	UGA	UAG	UAU	UAC	UAA	UUG	UUU	UUC	UUA	GCG	GCU	GCC	GCA	GGG	GGU	GGC	GGA	GAG	GAU	GAC	GAA	GUG	GUU	GUC	GUA
983	-348	ACG	ACC	ACA	ACU	AGG	AGC	AGA	AGU	AAG	AAC	AAA	AAU	AUG	AUC	AUA	AUU	UCG	UCC	UCA	UCU	UGG	UGC	UGA	UGU	UAG	UAC	UAA	UAU	UUG	UUC	UUA	UUU	GCG	GCC	GCA	GCU	GGG	GGC	GGA	GGU	GAG	GAC	GAA	GAU	GUG	GUC	GUA	GUU
984	-350	ACG	ACC	ACU	ACA	AGG	AGC	AGU	AGA	AAG	AAC	AAU	AAA	AUG	AUC	AUU	AUA	UCG	UCC	UCU	UCA	UGG	UGC	UGU	UGA	UAG	UAC	UAU	UAA	UUG	UUC	UUU	UUA	GCG	GCC	GCU	GCA	GGG	GGC	GGU	GGA	GAG	GAC	GAU	GAA	GUG	GUC	GUU	GUA
985	-464	ACA	ACU	ACC	ACG	AGA	AGU	AGC	AGG	AUA	AUU	AUC	AUG	AAA	AAU	AAC	AAG	UCA	UCU	UCC	UCG	UGA	UGU	UGC	UGG	UUA	UUU	UUC	UUG	UAA	UAU	UAC	UAG	GCA	GCU	GCC	GCG	GGA	GGU	GGC	GGG	GUA	GUU	GUC	GUG	GAA	GAU	GAC	GAG
986	-450	ACA	ACU	ACG	ACC	AGA	AGU	AGG	AGC	AUA	AUU	AUG	AUC	AAA	AAU	AAG	AAC	UCA	UCU	UCG	UCC	UGA	UGU	UGG	UGC	UUA	UUU	UUG	UUC	UAA	UAU	UAG	UAC	GCA	GCU	GCG	GCC	GGA	GGU	GGG	GGC	GUA	GUU	GUG	GUC	GAA	GAU	GAG	GAC
987	-464	ACA	ACC	ACU	ACG	AGA	AGC	AGU	AGG	AUA	AUC	AUU	AUG	AAA	AAC	AAU	AAG	UCA	UCC	UCU	UCG	UGA	UGC	UGU	UGG	UUA	UUC	UUU	UUG	UAA	UAC	UAU	UAG	GCA	GCC	GCU	GCG	GGA	GGC	GGU	GGG	GUA	GUC	GUU	GUG	GAA	GAC	GAU	GAG
988	-510	ACA	ACC	ACG	ACU	AGA	AGC	AGG	AGU	AUA	AUC	AUG	AUU	AAA	AAC	AAG	AAU	UCA	UCC	UCG	UCU	UGA	UGC	UGG	UGU	UUA	UUC	UUG	UUU	UAA	UAC	UAG	UAU	GCA	GCC	GCG	GCU	GGA	GGC	GGG	GGU	GUA	GUC	GUG	GUU	GAA	GAC	GAG	GAU
989	-450	ACA	ACG	ACU	ACC	AGA	AGG	AGU	AGC	AUA	AUG	AUU	AUC	AAA	AAG	AAU	AAC	UCA	UCG	UCU	UCC	UGA	UGG	UGU	UGC	UUA	UUG	UUU	UUC	UAA	UAG	UAU	UAC	GCA	GCG	GCU	GCC	GGA	GGG	GGU	GGC	GUA	GUG	GUU	GUC	GAA	GAG	GAU	GAC
990	-510	ACA	ACG	ACC	ACU	AGA	AGG	AGC	AGU	AUA	AUG	AUC	AUU	AAA	AAG	AAC	AAU	UCA	UCG	UCC	UCU	UGA	UGG	UGC	UGU	UUA	UUG	UUC	UUU	UAA	UAG	UAC	UAU	GCA	GCG	GCC	GCU	GGA	GGG	GGC	GGU	GUA	GUG	GUC	GUU	GAA	GAG	GAC	GAU
991	-488	ACU	ACA	ACC	ACG	AGU	AGA	AGC	AGG	AUU	AUA	AUC	AUG	AAU	AAA	AAC	AAG	UCU	UCA	UCC	UCG	UGU	UGA	UGC	UGG	UUU	UUA	UUC	UUG	UAU	UAA	UAC	UAG	GCU	GCA	GCC	GCG	GGU	GGA	GGC	GGG	GUU	GUA	GUC	GUG	GAU	GAA	GAC	GAG
992	-474	ACU	ACA	ACG	ACC	AGU	AGA	AGG	AGC	AUU	AUA	AUG	AUC	AAU	AAA	AAG	AAC	UCU	UCA	UCG	UCC	UGU	UGA	UGG	UGC	UUU	UUA	UUG	UUC	UAU	UAA	UAG	UAC	GCU	GCA	GCG	GCC	GGU	GGA	GGG	GGC	GUU	GUA	GUG	GUC	GAU	GAA	GAG	GAC
993	-488	ACU	ACC	ACA	ACG	AGU	AGC	AGA	AGG	AUU	AUC	AUA	AUG	AAU	AAC	AAA	AAG	UCU	UCC	UCA	UCG	UGU	UGC	UGA	UGG	UUU	UUC	UUA	UUG	UAU	UAC	UAA	UAG	GCU	GCC	GCA	GCG	GGU	GGC	GGA	GGG	GUU	GUC	GUA	GUG	GAU	GAC	GAA	GAG
994	-454	ACU	ACC	ACG	ACA	AGU	AGC	AGG	AGA	AUU	AUC	AUG	AUA	AAU	AAC	AAG	AAA	UCU	UCC	UCG	UCA	UGU	UGC	UGG	UGA	UUU	UUC	UUG	UUA	UAU	UAC	UAG	UAA	GCU	GCC	GCG	GCA	GGU	GGC	GGG	GGA	GUU	GUC	GUG	GUA	GAU	GAC	GAG	GAA
995	-474	ACU	ACG	ACA	ACC	AGU	AGG	AGA	AGC	AUU	AUG	AUA	AUC	AAU	AAG	AAA	AAC	UCU	UCG	UCA	UCC	UGU	UGG	UGA	UGC	UUU	UUG	UUA	UUC	UAU	UAG	UAA	UAC	GCU	GCG	GCA	GCC	GGU	GGG	GGA	GGC	GUU	GUG	GUA	GUC	GAU	GAG	GAA	GAC
996	-454	ACU	ACG	ACC	ACA	AGU	AGG	AGC	AGA	AUU	AUG	AUC	AUA	AAU	AAG	AAC	AAA	UCU	UCG	UCC	UCA	UGU	UGG	UGC	UGA	UUU	UUG	UUC	UUA	UAU	UAG	UAC	UAA	GCU	GCG	GCC	GCA	GGU	GGG	GGC	GGA	GUU	GUG	GUC	GUA	GAU	GAG	GAC	GAA
997	-444	ACC	ACA	ACU	ACG	AGC	AGA	AGU	AGG	AUC	AUA	AUU	AUG	AAC	AAA	AAU	AAG	UCC	UCA	UCU	UCG	UGC	UGA	UGU	UGG	UUC	UUA	UUU	UUG	UAC	UAA	UAU	UAG	GCC	GCA	GCU	GCG	GGC	GGA	GGU	GGG	GUC	GUA	GUU	GUG	GAC	GAA	GAU	GAG
998	-490	ACC	ACA	ACG	ACU	AGC	AGA	AGG	AGU	AUC	AUA	AUG	AUU	AAC	AAA	AAG	AAU	UCC	UCA	UCG	UCU	UGC	UGA	UGG	UGU	UUC	UUA	UUG	UUU	UAC	UAA	UAG	UAU	GCC	GCA	GCG	GCU	GGC	GGA	GGG	GGU	GUC	GUA	GUG	GUU	GAC	GAA	GAG	GAU
999	-444	ACC	ACU	ACA	ACG	AGC	AGU	AGA	AGG	AUC	AUU	AUA	AUG	AAC	AAU	AAA	AAG	UCC	UCU	UCA	UCG	UGC	UGU	UGA	UGG	UUC	UUU	UUA	UUG	UAC	UAU	UAA	UAG	GCC	GCU	GCA	GCG	GGC	GGU	GGA	GGG	GUC	GUU	GUA	GUG	GAC	GAU	GAA	GAG
1000	-410	ACC	ACU	ACG	ACA	AGC	AGU	AGG	AGA	AUC	AUU	AUG	AUA	AAC	AAU	AAG	AAA	UCC	UCU	UCG	UCA	UGC	UGU	UGG	UGA	UUC	UUU	UUG	UUA	UAC	UAU	UAG	UAA	GCC	GCU	GCG	GCA	GGC	GGU	GGG	GGA	GUC	GUU	GUG	GUA	GAC	GAU	GAG	GAA
1001	-490	ACC	ACG	ACA	ACU	AGC	AGG	AGA	AGU	AUC	AUG	AUA	AUU	AAC	AAG	AAA	AAU	UCC	UCG	UCA	UCU	UGC	UGG	UGA	UGU	UUC	UUG	UUA	UUU	UAC	UAG	UAA	UAU	GCC	GCG	GCA	GCU	GGC	GGG	GGA	GGU	GUC	GUG	GUA	GUU	GAC	GAG	GAA	GAU
1002	-410	ACC	ACG	ACU	ACA	AGC	AGG	AGU	AGA	AUC	AUG	AUU	AUA	AAC	AAG	AAU	AAA	UCC	UCG	UCU	UCA	UGC	UGG	UGU	UGA	UUC	UUG	UUU	UUA	UAC	UAG	UAU	UAA	GCC	GCG	GCU	GCA	GGC	GGG	GGU	GGA	GUC	GUG	GUU	GUA	GAC	GAG	GAU	GAA
1003	-446	ACG	ACA	ACU	ACC	AGG	AGA	AGU	AGC	AUG	AUA	AUU	AUC	AAG	AAA	AAU	AAC	UCG	UCA	UCU	UCC	UGG	UGA	UGU	UGC	UUG	UUA	UUU	UUC	UAG	UAA	UAU	UAC	GCG	GCA	GCU	GCC	GGG	GGA	GGU	GGC	GUG	GUA	GUU	GUC	GAG	GAA	GAU	GAC
1004	-506	ACG	ACA	ACC	ACU	AGG	AGA	AGC	AGU	AUG	AUA	AUC	AUU	AAG	AAA	AAC	AAU	UCG	UCA	UCC	UCU	UGG	UGA	UGC	UGU	UUG	UUA	UUC	UUU	UAG	UAA	UAC	UAU	GCG	GCA	GCC	GCU	GGG	GGA	GGC	GGU	GUG	GUA	GUC	GUU	GAG	GAA	GAC	GAU
1005	-446	ACG	ACU	ACA	ACC	AGG	AGU	AGA	AGC	AUG	AUU	AUA	AUC	AAG	AAU	AAA	AAC	UCG	UCU	UCA	UCC	UGG	UGU	UGA	UGC	UUG	UUU	UUA	UUC	UAG	UAU	UAA	UAC	GCG	GCU	GCA	GCC	GGG	GGU	GGA	GGC	GUG	GUU	GUA	GUC	GAG	GAU	GAA	GAC
1006	-426	ACG	ACU	ACC	ACA	AGG	AGU	AGC	AGA	AUG	AUU	AUC	AUA	AAG	AAU	AAC	AAA	UCG	UCU	UCC	UCA	UGG	UGU	UGC	UGA	UUG	UUU	UUC	UUA	UAG	UAU	UAC	UAA	GCG	GCU	GCC	GCA	GGG	GGU	GGC	GGA	GUG	GUU	GUC	GUA	GAG	GAU	GAC	GAA
1007	-506	ACG	ACC	ACA	ACU	AGG	AGC	AGA	AGU	AUG	AUC	AUA	AUU	AAG	AAC	AAA	AAU	UCG	UCC	UCA	UCU	UGG	UGC	UGA	UGU	UUG	UUC	UUA	UUU	UAG	UAC	UAA	UAU	GCG	GCC	GCA	GCU	GGG	GGC	GGA	GGU	GUG	GUC	GUA	GUU	GAG	GAC	GAA	GAU
1008	-426	ACG	ACC	ACU	ACA	AGG	AGC	AGU	AGA	AUG	AUC	AUU	AUA	AAG	AAC	AAU	AAA	UCG	UCC	UCU	UCA	UGG	UGC	UGU	UGA	UUG	UUC	UUU	UUA	UAG	UAC	UAU	UAA	GCG	GCC	GCU	GCA	GGG	GGC	GGU	GGA	GUG	GUC	GUU	GUA	GAG	GAC	GAU	GAA
1009	-496	AGA	AGU	AGC	AGG	AAA	AAU	AAC	AAG	AUA	AUU	AUC	AUG	ACA	ACU	ACC	ACG	UGA	UGU	UGC	UGG	UAA	UAU	UAC	UAG	UUA	UUU	UUC	UUG	UCA	UCU	UCC	UCG	GGA	GGU	GGC	GGG	GAA	GAU	GAC	GAG	GUA	GUU	GUC	GUG	GCA	GCU	GCC	GCG
1010	-500	AGA	AGU	AGG	AGC	AAA	AAU	AAG	AAC	AUA	AUU	AUG	AUC	ACA	ACU	ACG	ACC	UGA	UGU	UGG	UGC	UAA	UAU	UAG	UAC	UUA	UUU	UUG	UUC	UCA	UCU	UCG	UCC	GGA	GGU	GGG	GGC	GAA	GAU	GAG	GAC	GUA	GUU	GUG	GUC	GCA	GCU	GCG	GCC
1011	-496	AGA	AGC	AGU	AGG	AAA	AAC	AAU	AAG	AUA	AUC	AUU	AUG	ACA	ACC	ACU	ACG	UGA	UGC	UGU	UGG	UAA	UAC	UAU	UAG	UUA	UUC	UUU	UUG	UCA	UCC	UCU	UCG	GGA	GGC	GGU	GGG	GAA	GAC	GAU	GAG	GUA	GUC	GUU	GUG	GCA	GCC	GCU	GCG
1012	-508	AGA	AGC	AGG	AGU	AAA	AAC	AAG	AAU	AUA	AUC	AUG	AUU	ACA	ACC	ACG	ACU	UGA	UGC	UGG	UGU	UAA	UAC	UAG	UAU	UUA	UUC	UUG	UUU	UCA	UCC	UCG	UCU	GGA	GGC	GGG	GGU	GAA	GAC	GAG	GAU	GUA	GUC	GUG	GUU	GCA	GCC	GCG	GCU
1013	-500	AGA	AGG	AGU	AGC	AAA	AAG	AAU	AAC	AUA	AUG	AUU	AUC	ACA	ACG	ACU	ACC	UGA	UGG	UGU	UGC	UAA	UAG	UAU	UAC	UUA	UUG	UUU	UUC	UCA	UCG	UCU	UCC	GGA	GGG	GGU	GGC	GAA	GAG	GAU	GAC	GUA	GUG	GUU	GUC	GCA	GCG	GCU	GCC
1014	-508	AGA	AGG	AGC	AGU	AAA	AAG	AAC	AAU	AUA	AUG	AUC	AUU	ACA	ACG	ACC	ACU	UGA	UGG	UGC	UGU	UAA	UAG	UAC	UAU	UUA	UUG	UUC	UUU	UCA	UCG	UCC	UCU	GGA	GGG	GGC	GGU	GAA	GAG	GAC	GAU	GUA	GUG	GUC	GUU	GCA	GCG	GCC	GCU
1015	-494	AGU	AGA	AGC	AGG	AAU	AAA	AAC	AAG	AUU	AUA	AUC	AUG	ACU	ACA	ACC	ACG	UGU	UGA	UGC	UGG	UAU	UAA	UAC	UAG	UUU	UUA	UUC	UUG	UCU	UCA	UCC	UCG	GGU	GGA	GGC	GGG	GAU	GAA	GAC	GAG	GUU	GUA	GUC	GUG	GCU	GCA	GCC	GCG
1016	-498	AGU	AGA	AGG	AGC	AAU	AAA	AAG	AAC	AUU	AUA	AUG	AUC	ACU	ACA	ACG	ACC	UGU	UGA	UGG	UGC	UAU	UAA	UAG	UAC	UUU	UUA	UUG	UUC	UCU	UCA	UCG	UCC	GGU	GGA	GGG	GGC	GAU	GAA	GAG	GAC	GUU	GUA	GUG	GUC	GCU	GCA	GCG	GCC
1017	-494	AGU	AGC	AGA	AGG	AAU	AAC	AAA	AAG	AUU	AUC	AUA	AUG	ACU	ACC	ACA	ACG	UGU	UGC	UGA	UGG	UAU	UAC	UAA	UAG	UUU	UUC	UUA	UUG	UCU	UCC	UCA	UCG	GGU	GGC	GGA	GGG	GAU	GAC	GAA	GAG	GUU	GUC	GUA	GUG	GCU	GCC	GCA	GCG
1018	-510	AGU	AGC	AGG	AGA	AAU	AAC	AAG	AAA	AUU	AUC	AUG	AUA	ACU	ACC	ACG	ACA	UGU	UGC	UGG	UGA	UAU	UAC	UAG	UAA	UUU	UUC	UUG	UUA	UCU	UCC	UCG	UCA	GGU	GGC	GGG	GGA	GAU	GAC	GAG	GAA	GUU	GUC	GUG	GUA	GCU	GCC	GCG	GCA
1019	-498	AGU	AGG	AGA	AGC	AAU	AAG	AAA	AAC	AUU	AUG	AUA	AUC	ACU	ACG	ACA	ACC	UGU	UGG	UGA	UGC	UAU	UAG	UAA	UAC	UUU	UUG	UUA	UUC	UCU	UCG	UCA	UCC	GGU	GGG	GGA	GGC	GAU	GAG	GAA	GAC	GUU	GUG	GUA	GUC	GCU	GCG	GCA	GCC
1020	-510	AGU	AGG	AGC	AGA	AAU	AAG	AAC	AAA	AUU	AUG	AUC	AUA	ACU	ACG	ACC	ACA	UGU	UGG	UGC	UGA	UAU	UAG	UAC	UAA	UUU	UUG	UUC	UUA	UCU	UCG	UCC	UCA	GGU	GGG	GGC	GGA	GAU	GAG	GAC	GAA	GUU	GUG	GUC	GUA	GCU	GCG	GCC	GCA
1021	-490	AGC	AGA	AGU	AGG	AAC	AAA	AAU	AAG	AUC	AUA	AUU	AUG	ACC	ACA	ACU	ACG	UGC	UGA	UGU	UGG	UAC	UAA	UAU	UAG	UUC	UUA	UUU	UUG	UCC	UCA	UCU	UCG	GGC	GGA	GGU	GGG	GAC	GAA	GAU	GAG	GUC	GUA	GUU	GUG	GCC	GCA	GCU	GCG
1022	-502	AGC	AGA	AGG	AGU	AAC	AAA	AAG	AAU	AUC	AUA	AUG	AUU	ACC	ACA	ACG	ACU	UGC	UGA	UGG	UGU	UAC	UAA	UAG	UAU	UUC	UUA	UUG	UUU	UCC	UCA	UCG	UCU	GGC	GGA	GGG	GGU	GAC	GAA	GAG	GAU	GUC	GUA	GUG	GUU	GCC	GCA	GCG	GCU
1023	-490	AGC	AGU	AGA	AGG	AAC	AAU	AAA	AAG	AUC	AUU	AUA	AUG	ACC	ACU	ACA	ACG	UGC	UGU	UGA	UGG	UAC	UAU	UAA	UAG	UUC	UUU	UUA	UUG	UCC	UCU	UCA	UCG	GGC	GGU	GGA	GGG	GAC	GAU	GAA	GAG	GUC	GUU	GUA	GUG	GCC	GCU	GCA	GCG
1024	-506	AGC	AGU	AGG	AGA	AAC	AAU	AAG	AAA	AUC	AUU	AUG	AUA	ACC	ACU	ACG	ACA	UGC	UGU	UGG	UGA	UAC	UAU	UAG	UAA	UUC	UUU	UUG	UUA	UCC	UCU	UCG	UCA	GGC	GGU	GGG	GGA	GAC	GAU	GAG	GAA	GUC	GUU	GUG	GUA	GCC	GCU	GCG	GCA
1025	-502	AGC	AGG	AGA	AGU	AAC	AAG	AAA	AAU	AUC	AUG	AUA	AUU	ACC	ACG	ACA	ACU	UGC	UGG	UGA	UGU	UAC	UAG	UAA	UAU	UUC	UUG	UUA	UUU	UCC	UCG	UCA	UCU	GGC	GGG	GGA	GGU	GAC	GAG	GAA	GAU	GUC	GUG	GUA	GUU	GCC	GCG	GCA	GCU
1026	-506	AGC	AGG	AGU	AGA	AAC	AAG	AAU	AAA	AUC	AUG	AUU	AUA	ACC	ACG	ACU	ACA	UGC	UGG	UGU	UGA	UAC	UAG	UAU	UAA	UUC	UUG	UUU	UUA	UCC	UCG	UCU	UCA	GGC	GGG	GGU	GGA	GAC	GAG	GAU	GAA	GUC	GUG	GUU	GUA	GCC	GCG	GCU	GCA
1027	-494	AGG	AGA	AGU	AGC	AAG	AAA	AAU	AAC	AUG	AUA	AUU	AUC	ACG	ACA	ACU	ACC	UGG	UGA	UGU	UGC	UAG	UAA	UAU	UAC	UUG	UUA	UUU	UUC	UCG	UCA	UCU	UCC	GGG	GGA	GGU	GGC	GAG	GAA	GAU	GAC	GUG	GUA	GUU	GUC	GCG	GCA	GCU	GCC
1028	-502	AGG	AGA	AGC	AGU	AAG	AAA	AAC	AAU	AUG	AUA	AUC	AUU	ACG	ACA	ACC	ACU	UGG	UGA	UGC	UGU	UAG	UAA	UAC	UAU	UUG	UUA	UUC	UUU	UCG	UCA	UCC	UCU	GGG	GGA	GGC	GGU	GAG	GAA	GAC	GAU	GUG	GUA	GUC	GUU	GCG	GCA	GCC	GCU
1029	-494	AGG	AGU	AGA	AGC	AAG	AAU	AAA	AAC	AUG	AUU	AUA	AUC	ACG	ACU	ACA	ACC	UGG	UGU	UGA	UGC	UAG	UAU	UAA	UAC	UUG	UUU	UUA	UUC	UCG	UCU	UCA	UCC	GGG	GGU	GGA	GGC	GAG	GAU	GAA	GAC	GUG	GUU	GUA	GUC	GCG	GCU	GCA	GCC
1030	-506	AGG	AGU	AGC	AGA	AAG	AAU	AAC	AAA	AUG	AUU	AUC	AUA	ACG	ACU	ACC	ACA	UGG	UGU	UGC	UGA	UAG	UAU	UAC	UAA	UUG	UUU	UUC	UUA	UCG	UCU	UCC	UCA	GGG	GGU	GGC	GGA	GAG	GAU	GAC	GAA	GUG	GUU	GUC	GUA	GCG	GCU	GCC	GCA
1031	-502	AGG	AGC	AGA	AGU	AAG	AAC	AAA	AAU	AUG	AUC	AUA	AUU	ACG	ACC	ACA	ACU	UGG	UGC	UGA	UGU	UAG	UAC	UAA	UAU	UUG	UUC	UUA	UUU	UCG	UCC	UCA	UCU	GGG	GGC	GGA	GGU	GAG	GAC	GAA	GAU	GUG	GUC	GUA	GUU	GCG	GCC	GCA	GCU
1032	-506	AGG	AGC	AGU	AGA	AAG	AAC	AAU	AAA	AUG	AUC	AUU	AUA	ACG	ACC	ACU	ACA	UGG	UGC	UGU	UGA	UAG	UAC	UAU	UAA	UUG	UUC	UUU	UUA	UCG	UCC	UCU	UCA	GGG	GGC	GGU	GGA	GAG	GAC	GAU	GAA	GUG	GUC	GUU	GUA	GCG	GCC	GCU	GCA
1033	-292	AGA	AGU	AGC	AGG	AAA	AAU	AAC	AAG	ACA	ACU	ACC	ACG	AUA	AUU	AUC	AUG	UGA	UGU	UGC	UGG	UAA	UAU	UAC	UAG	UCA	UCU	UCC	UCG	UUA	UUU	UUC	UUG	GGA	GGU	GGC	GGG	GAA	GAU	GAC	GAG	GCA	GCU	GCC	GCG	GUA	GUU	GUC	GUG
1034	-300	AGA	AGU	AGG	AGC	AAA	AAU	AAG	AAC	ACA	ACU	ACG	ACC	AUA	AUU	AUG	AUC	UGA	UGU	UGG	UGC	UAA	UAU	UAG	UAC	UCA	UCU	UCG	UCC	UUA	UUU	UUG	UUC	GGA	GGU	GGG	GGC	GAA	GAU	GAG	GAC	GCA	GCU	GCG	GCC	GUA	GUU	GUG	GUC
1035	-292	AGA	AGC	AGU	AGG	AAA	AAC	AAU	AAG	ACA	ACC	ACU	ACG	AUA	AUC	AUU	AUG	UGA	UGC	UGU	UGG	UAA	UAC	UAU	UAG	UCA	UCC	UCU	UCG	UUA	UUC	UUU	UUG	GGA	GGC	GGU	GGG	GAA	GAC	GAU	GAG	GCA	GCC	GCU	GCG	GUA	GUC	GUU	GUG
1036	-290	AGA	AGC	AGG	AGU	AAA	AAC	AAG	AAU	ACA	ACC	ACG	ACU	AUA	AUC	AUG	AUU	UGA	UGC	UGG	UGU	UAA	UAC	UAG	UAU	UCA	UCC	UCG	UCU	UUA	UUC	UUG	UUU	GGA	GGC	GGG	GGU	GAA	GAC	GAG	GAU	GCA	GCC	GCG	GCU	GUA	GUC	GUG	GUU
1037	-300	AGA	AGG	AGU	AGC	AAA	AAG	AAU	AAC	ACA	ACG	ACU	ACC	AUA	AUG	AUU	AUC	UGA	UGG	UGU	UGC	UAA	UAG	UAU	UAC	UCA	UCG	UCU	UCC	UUA	UUG	UUU	UUC	GGA	GGG	GGU	GGC	GAA	GAG	GAU	GAC	GCA	GCG	GCU	GCC	GUA	GUG	GUU	GUC
1038	-290	AGA	AGG	AGC	AGU	AAA	AAG	AAC	AAU	ACA	ACG	ACC	ACU	AUA	AUG	AUC	AUU	UGA	UGG	UGC	UGU	UAA	UAG	UAC	UAU	UCA	UCG	UCC	UCU	UUA	UUG	UUC	UUU	GGA	GGG	GGC	GGU	GAA	GAG	GAC	GAU	GCA	GCG	GCC	GCU	GUA	GUG	GUC	GUU
1039	-346	AGU	AGA	AGC	AGG	AAU	AAA	AAC	AAG	ACU	ACA	ACC	ACG	AUU	AUA	AUC	AUG	UGU	UGA	UGC	UGG	UAU	UAA	UAC	UAG	UCU	UCA	UCC	UCG	UUU	UUA	UUC	UUG	GGU	GGA	GGC	GGG	GAU	GAA	GAC	GAG	GCU	GCA	GCC	GCG	GUU	GUA	GUC	GUG
1040	-354	AGU	AGA	AGG	AGC	AAU	AAA	AAG	AAC	ACU	ACA	ACG	ACC	AUU	AUA	AUG	AUC	UGU	UGA	UGG	UGC	UAU	UAA	UAG	UAC	UCU	UCA	UCG	UCC	UUU	UUA	UUG	UUC	GGU	GGA	GGG	GGC	GAU	GAA	GAG	GAC	GCU	GCA	GCG	GCC	GUU	GUA	GUG	GUC
1041	-346	AGU	AGC	AGA	AGG	AAU	AAC	AAA	AAG	ACU	ACC	ACA	ACG	AUU	AUC	AUA	AUG	UGU	UGC	UGA	UGG	UAU	UAC	UAA	UAG	UCU	UCC	UCA	UCG	UUU	UUC	UUA	UUG	GGU	GGC	GGA	GGG	GAU	GAC	GAA	GAG	GCU	GCC	GCA	GCG	GUU	GUC	GUA	GUG
1042	-314	AGU	AGC	AGG	AGA	AAU	AAC	AAG	AAA	ACU	ACC	ACG	ACA	AUU	AUC	AUG	AUA	UGU	UGC	UGG	UGA	UAU	UAC	UAG	UAA	UCU	UCC	UCG	UCA	UUU	UUC	UUG	UUA	GGU	GGC	GGG	GGA	GAU	GAC	GAG	GAA	GCU	GCC	GCG	GCA	GUU	GUC	GUG	GUA
1043	-354	AGU	AGG	AGA	AGC	AAU	AAG	AAA	AAC	ACU	ACG	ACA	ACC	AUU	AUG	AUA	AUC	UGU	UGG	UGA	UGC	UAU	UAG	UAA	UAC	UCU	UCG	UCA	UCC	UUU	UUG	UUA	UUC	GGU	GGG	GGA	GGC	GAU	GAG	GAA	GAC	GCU	GCG	GCA	GCC	GUU	GUG	GUA	GUC
1044	-314	AGU	AGG	AGC	AGA	AAU	AAG	AAC	AAA	ACU	ACG	ACC	ACA	AUU	AUG	AUC	AUA	UGU	UGG	UGC	UGA	UAU	UAG	UAC	UAA	UCU	UCG	UCC	UCA	UUU	UUG	UUC	UUA	GGU	GGG	GGC	GGA	GAU	GAG	GAC	GAA	GCU	GCG	GCC	GCA	GUU	GUG	GUC	GUA
1045	-326	AGC	AGA	AGU	AGG	AAC	AAA	AAU	AAG	ACC	ACA	ACU	ACG	AUC	AUA	AUU	AUG	UGC	UGA	UGU	UGG	UAC	UAA	UAU	UAG	UCC	UCA	UCU	UCG	UUC	UUA	UUU	UUG	GGC	GGA	GGU	GGG	GAC	GAA	GAU	GAG	GCC	GCA	GCU	GCG	GUC	GUA	GUU	GUG
1046	-324	AGC	AGA	AGG	AGU	AAC	AAA	AAG	AAU	ACC	ACA	ACG	ACU	AUC	AUA	AUG	AUU	UGC	UGA	UGG	UGU	UAC	UAA	UAG	UAU	UCC	UCA	UCG	UCU	UUC	UUA	UUG	UUU	GGC	GGA	GGG	GGU	GAC	GAA	GAG	GAU	GCC	GCA	GCG	GCU	GUC	GUA	GUG	GUU
1047	-326	AGC	AGU	AGA	AGG	AAC	AAU	AAA	AAG	ACC	ACU	ACA	ACG	AUC	AUU	AUA	AUG	UGC	UGU	UGA	UGG	UAC	UAU	UAA	UAG	UCC	UCU	UCA	UCG	UUC	UUU	UUA	UUG	GGC	GGU	GGA	GGG	GAC	GAU	GAA	GAG	GCC	GCU	GCA	GCG	GUC	GUU	GUA	GUG
1048	-294	AGC	AGU	AGG	AGA	AAC	AAU	AAG	AAA	ACC	ACU	ACG	ACA	AUC	AUU	AUG	AUA	UGC	UGU	UGG	UGA	UAC	UAU	UAG	UAA	UCC	UCU	UCG	UCA	UUC	UUU	UUG	UUA	GGC	GGU	GGG	GGA	GAC	GAU	GAG	GAA	GCC	GCU	GCG	GCA	GUC	GUU	GUG	GUA
1049	-324	AGC	AGG	AGA	AGU	AAC	AAG	AAA	AAU	ACC	ACG	ACA	ACU	AUC	AUG	AUA	AUU	UGC	UGG	UGA	UGU	UAC	UAG	UAA	UAU	UCC	UCG	UCA	UCU	UUC	UUG	UUA	UUU	GGC	GGG	GGA	GGU	GAC	GAG	GAA	GAU	GCC	GCG	GCA	GCU	GUC	GUG	GUA	GUU
1050	-294	AGC	AGG	AGU	AGA	AAC	AAG	AAU	AAA	ACC	ACG	ACU	ACA	AUC	AUG	AUU	AUA	UGC	UGG	UGU	UGA	UAC	UAG	UAU	UAA	UCC	UCG	UCU	UCA	UUC	UUG	UUU	UUA	GGC	GGG	GGU	GGA	GAC	GAG	GAU	GAA	GCC	GCG	GCU	GCA	GUC	GUG	GUU	GUA
1051	-358	AGG	AGA	AGU	AGC	AAG	AAA	AAU	AAC	ACG	ACA	ACU	ACC	AUG	AUA	AUU	AUC	UGG	UGA	UGU	UGC	UAG	UAA	UAU	UAC	UCG	UCA	UCU	UCC	UUG	UUA	UUU	UUC	GGG	GGA	GGU	GGC	GAG	GAA	GAU	GAC	GCG	GCA	GCU	GCC	GUG	GUA	GUU	GUC
1052	-348	AGG	AGA	AGC	AGU	AAG	AAA	AAC	AAU	ACG	ACA	ACC	ACU	AUG	AUA	AUC	AUU	UGG	UGA	UGC	UGU	UAG	UAA	UAC	UAU	UCG	UCA	UCC	UCU	UUG	UUA	UUC	UUU	GGG	GGA	GGC	GGU	GAG	GAA	GAC	GAU	GCG	GCA	GCC	GCU	GUG	GUA	GUC	GUU
1053	-358	AGG	AGU	AGA	AGC	AAG	AAU	AAA	AAC	ACG	ACU	ACA	ACC	AUG	AUU	AUA	AUC	UGG	UGU	UGA	UGC	UAG	UAU	UAA	UAC	UCG	UCU	UCA	UCC	UUG	UUU	UUA	UUC	GGG	GGU	GGA	GGC	GAG	GAU	GAA	GAC	GCG	GCU	GCA	GCC	GUG	GUU	GUA	GUC
1054	-318	AGG	AGU	AGC	AGA	AAG	AAU	AAC	AAA	ACG	ACU	ACC	ACA	AUG	AUU	AUC	AUA	UGG	UGU	UGC	UGA	UAG	UAU	UAC	UAA	UCG	UCU	UCC	UCA	UUG	UUU	UUC	UUA	GGG	GGU	GGC	GGA	GAG	GAU	GAC	GAA	GCG	GCU	GCC	GCA	GUG	GUU	GUC	GUA
1055	-348	AGG	AGC	AGA	AGU	AAG	AAC	AAA	AAU	ACG	ACC	ACA	ACU	AUG	AUC	AUA	AUU	UGG	UGC	UGA	UGU	UAG	UAC	UAA	UAU	UCG	UCC	UCA	UCU	UUG	UUC	UUA	UUU	GGG	GGC	GGA	GGU	GAG	GAC	GAA	GAU	GCG	GCC	GCA	GCU	GUG	GUC	GUA	GUU
1056	-318	AGG	AGC	AGU	AGA	AAG	AAC	AAU	AAA	ACG	ACC	ACU	ACA	AUG	AUC	AUU	AUA	UGG	UGC	UGU	UGA	UAG	UAC	UAU	UAA	UCG	UCC	UCU	UCA	UUG	UUC	UUU	UUA	GGG	GGC	GGU	GGA	GAG	GAC	GAU	GAA	GCG	GCC	GCU	GCA	GUG	GUC	GUU	GUA
1057	-290	AGA	AGU	AGC	AGG	AUA	AUU	AUC	AUG	AAA	AAU	AAC	AAG	ACA	ACU	ACC	ACG	UGA	UGU	UGC	UGG	UUA	UUU	UUC	UUG	UAA	UAU	UAC	UAG	UCA	UCU	UCC	UCG	GGA	GGU	GGC	GGG	GUA	GUU	GUC	GUG	GAA	GAU	GAC	GAG	GCA	GCU	GCC	GCG
1058	-268	AGA	AGU	AGG	AGC	AUA	AUU	AUG	AUC	AAA	AAU	AAG	AAC	ACA	ACU	ACG	ACC	UGA	UGU	UGG	UGC	UUA	UUU	UUG	UUC	UAA	UAU	UAG	UAC	UCA	UCU	UCG	UCC	GGA	GGU	GGG	GGC	GUA	GUU	GUG	GUC	GAA	GAU	GAG	GAC	GCA	GCU	GCG	GCC
1059	-290	AGA	AGC	AGU	AGG	AUA	AUC	AUU	AUG	AAA	AAC	AAU	AAG	ACA	ACC	ACU	ACG	UGA	UGC	UGU	UGG	UUA	UUC	UUU	UUG	UAA	UAC	UAU	UAG	UCA	UCC	UCU	UCG	GGA	GGC	GGU	GGG	GUA	GUC	GUU	GUG	GAA	GAC	GAU	GAG	GCA	GCC	GCU	GCG
1060	-262	AGA	AGC	AGG	AGU	AUA	AUC	AUG	AUU	AAA	AAC	AAG	AAU	ACA	ACC	ACG	ACU	UGA	UGC	UGG	UGU	UUA	UUC	UUG	UUU	UAA	UAC	UAG	UAU	UCA	UCC	UCG	UCU	GGA	GGC	GGG	GGU	GUA	GUC	GUG	GUU	GAA	GAC	GAG	GAU	GCA	GCC	GCG	GCU
1061	-268	AGA	AGG	AGU	AGC	AUA	AUG	AUU	AUC	AAA	AAG	AAU	AAC	ACA	ACG	ACU	ACC	UGA	UGG	UGU	UGC	UUA	UUG	UUU	UUC	UAA	UAG	UAU	UAC	UCA	UCG	UCU	UCC	GGA	GGG	GGU	GGC	GUA	GUG	GUU	GUC	GAA	GAG	GAU	GAC	GCA	GCG	GCU	GCC
1062	-262	AGA	AGG	AGC	AGU	AUA	AUG	AUC	AUU	AAA	AAG	AAC	AAU	ACA	ACG	ACC	ACU	UGA	UGG	UGC	UGU	UUA	UUG	UUC	UUU	UAA	UAG	UAC	UAU	UCA	UCG	UCC	UCU	GGA	GGG	GGC	GGU	GUA	GUG	GUC	GUU	GAA	GAG	GAC	GAU	GCA	GCG	GCC	GCU
1063	-310	AGU	AGA	AGC	AGG	AUU	AUA	AUC	AUG	AAU	AAA	AAC	AAG	ACU	ACA	ACC	ACG	UGU	UGA	UGC	UGG	UUU	UUA	UUC	UUG	UAU	UAA	UAC	UAG	UCU	UCA	UCC	UCG	GGU	GGA	GGC	GGG	GUU	GUA	GUC	GUG	GAU	GAA	GAC	GAG	GCU	GCA	GCC	GCG
1064	-288	AGU	AGA	AGG	AGC	AUU	AUA	AUG	AUC	AAU	AAA	AAG	AAC	ACU	ACA	ACG	ACC	UGU	UGA	UGG	UGC	UUU	UUA	UUG	UUC	UAU	UAA	UAG	UAC	UCU	UCA	UCG	UCC	GGU	GGA	GGG	GGC	GUU	GUA	GUG	GUC	GAU	GAA	GAG	GAC	GCU	GCA	GCG	GCC
1065	-310	AGU	AGC	AGA	AGG	AUU	AUC	AUA	AUG	AAU	AAC	AAA	AAG	ACU	ACC	ACA	ACG	UGU	UGC	UGA	UGG	UUU	UUC	UUA	UUG	UAU	UAC	UAA	UAG	UCU	UCC	UCA	UCG	GGU	GGC	GGA	GGG	GUU	GUC	GUA	GUG	GAU	GAC	GAA	GAG	GCU	GCC	GCA	GCG
1066	-274	AGU	AGC	AGG	AGA	AUU	AUC	AUG	AUA	AAU	AAC	AAG	AAA	ACU	ACC	ACG	ACA	UGU	UGC	UGG	UGA	UUU	UUC	UUG	UUA	UAU	UAC	UAG	UAA	UCU	UCC	UCG	UCA	GGU	GGC	GGG	GGA	GUU	GUC	GUG	GUA	GAU	GAC	GAG	GAA	GCU	GCC	GCG	GCA
1067	-288	AGU	AGG	AGA	AGC	AUU	AUG	AUA	AUC	AAU	AAG	AAA	AAC	ACU	ACG	ACA	ACC	UGU	UGG	UGA	UGC	UUU	UUG	UUA	UUC	UAU	UAG	UAA	UAC	UCU	UCG	UCA	UCC	GGU	GGG	GGA	GGC	GUU	GUG	GUA	GUC	GAU	GAG	GAA	GAC	GCU	GCG	GCA	GCC
1068	-274	AGU	AGG	AGC	AGA	AUU	AUG	AUC	AUA	AAU	AAG	AAC	AAA	ACU	ACG	ACC	ACA	UGU	UGG	UGC	UGA	UUU	UUG	UUC	UUA	UAU	UAG	UAC	UAA	UCU	UCG	UCC	UCA	GGU	GGG	GGC	GGA	GUU	GUG	GUC	GUA	GAU	GAG	GAC	GAA	GCU	GCG	GCC	GCA
1069	-294	AGC	AGA	AGU	AGG	AUC	AUA	AUU	AUG	AAC	AAA	AAU	AAG	ACC	ACA	ACU	ACG	UGC	UGA	UGU	UGG	UUC	UUA	UUU	UUG	UAC	UAA	UAU	UAG	UCC	UCA	UCU	UCG	GGC	GGA	GGU	GGG	GUC	GUA	GUU	GUG	GAC	GAA	GAU	GAG	GCC	GCA	GCU	GCG
1070	-266	AGC	AGA	AGG	AGU	AUC	AUA	AUG	AUU	AAC	AAA	AAG	AAU	ACC	ACA	ACG	ACU	UGC	UGA	UGG	UGU	UUC	UUA	UUG	UUU	UAC	UAA	UAG	UAU	UCC	UCA	UCG	UCU	GGC	GGA	GGG	GGU	GUC	GUA	GUG	GUU	GAC	GAA	GAG	GAU	GCC	GCA	GCG	GCU
1071	-294	AGC	AGU	AGA	AGG	AUC	AUU	AUA	AUG	AAC	AAU	AAA	AAG	ACC	ACU	ACA	ACG	UGC	UGU	UGA	UGG	UUC	UUU	UUA	UUG	UAC	UAU	UAA	UAG	UCC	UCU	UCA	UCG	GGC	GGU	GGA	GGG	GUC	GUU	GUA	GUG	GAC	GAU	GAA	GAG	GCC	GCU	GCA	GCG
1072	-258	AGC	AGU	AGG	AGA	AUC	AUU	AUG	AUA	AAC	AAU	AAG	AAA	ACC	ACU	ACG	ACA	UGC	UGU	UGG	UGA	UUC	UUU	UUG	UUA	UAC	UAU	UAG	UAA	UCC	UCU	UCG	UCA	GGC	GGU	GGG	GGA	GUC	GUU	GUG	GUA	GAC	GAU	GAG	GAA	GCC	GCU	GCG	GCA
1073	-266	AGC	AGG	AGA	AGU	AUC	AUG	AUA	AUU	AAC	AAG	AAA	AAU	ACC	ACG	ACA	ACU	UGC	UGG	UGA	UGU	UUC	UUG	UUA	UUU	UAC	UAG	UAA	UAU	UCC	UCG	UCA	UCU	GGC	GGG	GGA	GGU	GUC	GUG	GUA	GUU	GAC	GAG	GAA	GAU	GCC	GCG	GCA	GCU
1074	-258	AGC	AGG	AGU	AGA	AUC	AUG	AUU	AUA	AAC	AAG	AAU	AAA	ACC	ACG	ACU	ACA	UGC	UGG	UGU	UGA	UUC	UUG	UUU	UUA	UAC	UAG	UAU	UAA	UCC	UCG	UCU	UCA	GGC	GGG	GGU	GGA	GUC	GUG	GUU	GUA	GAC	GAG	GAU	GAA	GCC	GCG	GCU	GCA
1075	-300	AGG	AGA	AGU	AGC	AUG	AUA	AUU	AUC	AAG	AAA	AAU	AAC	ACG	ACA	ACU	ACC	UGG	UGA	UGU	UGC	UUG	UUA	UUU	UUC	UAG	UAA	UAU	UAC	UCG	UCA	UCU	UCC	GGG	GGA	GGU	GGC	GUG	GUA	GUU	GUC	GAG	GAA	GAU	GAC	GCG	GCA	GCU	GCC
1076	-294	AGG	AGA	AGC	AGU	AUG	AUA	AUC	AUU	AAG	AAA	AAC	AAU	ACG	ACA	ACC	ACU	UGG	UGA	UGC	UGU	UUG	UUA	UUC	UUU	UAG	UAA	UAC	UAU	UCG	UCA	UCC	UCU	GGG	GGA	GGC	GGU	GUG	GUA	GUC	GUU	GAG	GAA	GAC	GAU	GCG	GCA	GCC	GCU
1077	-300	AGG	AGU	AGA	AGC	AUG	AUU	AUA	AUC	AAG	AAU	AAA	AAC	ACG	ACU	ACA	ACC	UGG	UGU	UGA	UGC	UUG	UUU	UUA	UUC	UAG	UAU	UAA	UAC	UCG	UCU	UCA	UCC	GGG	GGU	GGA	GGC	GUG	GUU	GUA	GUC	GAG	GAU	GAA	GAC	GCG	GCU	GCA	GCC
1078	-286	AGG	AGU	AGC	AGA	AUG	AUU	AUC	AUA	AAG	AAU	AAC	AAA	ACG	ACU	ACC	ACA	UGG	UGU	UGC	UGA	UUG	UUU	UUC	UUA	UAG	UAU	UAC	UAA	UCG	UCU	UCC	UCA	GGG	GGU	GGC	GGA	GUG	GUU	GUC	GUA	GAG	GAU	GAC	GAA	GCG	GCU	GCC	GCA
1079	-294	AGG	AGC	AGA	AGU	AUG	AUC	AUA	AUU	AAG	AAC	AAA	AAU	ACG	ACC	ACA	ACU	UGG	UGC	UGA	UGU	UUG	UUC	UUA	UUU	UAG	UAC	UAA	UAU	UCG	UCC	UCA	UCU	GGG	GGC	GGA	GGU	GUG	GUC	GUA	GUU	GAG	GAC	GAA	GAU	GCG	GCC	GCA	GCU
1080	-286	AGG	AGC	AGU	AGA	AUG	AUC	AUU	AUA	AAG	AAC	AAU	AAA	ACG	ACC	ACU	ACA	UGG	UGC	UGU	UGA	UUG	UUC	UUU	UUA	UAG	UAC	UAU	UAA	UCG	UCC	UCU	UCA	GGG	GGC	GGU	GGA	GUG	GUC	GUU	GUA	GAG	GAC	GAU	GAA	GCG	GCC	GCU	GCA
1081	-190	AGA	AGU	AGC	AGG	AUA	AUU	AUC	AUG	ACA	ACU	ACC	ACG	AAA	AAU	AAC	AAG	UGA	UGU	UGC	UGG	UUA	UUU	UUC	UUG	UCA	UCU	UCC	UCG	UAA	UAU	UAC	UAG	GGA	GGU	GGC	GGG	GUA	GUU	GUC	GUG	GCA	GCU	GCC	GCG	GAA	GAU	GAC	GAG
1082	-178	AGA	AGU	AGG	AGC	AUA	AUU	AUG	AUC	ACA	ACU	ACG	ACC	AAA	AAU	AAG	AAC	UGA	UGU	UGG	UGC	UUA	UUU	UUG	UUC	UCA	UCU	UCG	UCC	UAA	UAU	UAG	UAC	GGA	GGU	GGG	GGC	GUA	GUU	GUG	GUC	GCA	GCU	GCG	GCC	GAA	GAU	GAG	GAC
1083	-190	AGA	AGC	AGU	AGG	AUA	AUC	AUU	AUG	ACA	ACC	ACU	ACG	AAA	AAC	AAU	AAG	UGA	UGC	UGU	UGG	UUA	UUC	UUU	UUG	UCA	UCC	UCU	UCG	UAA	UAC	UAU	UAG	GGA	GGC	GGU	GGG	GUA	GUC	GUU	GUG	GCA	GCC	GCU	GCG	GAA	GAC	GAU	GAG
1084	-180	AGA	AGC	AGG	AGU	AUA	AUC	AUG	AUU	ACA	ACC	ACG	ACU	AAA	AAC	AAG	AAU	UGA	UGC	UGG	UGU	UUA	UUC	UUG	UUU	UCA	UCC	UCG	UCU	UAA	UAC	UAG	UAU	GGA	GGC	GGG	GGU	GUA	GUC	GUG	GUU	GCA	GCC	GCG	GCU	GAA	GAC	GAG	GAU
1085	-178	AGA	AGG	AGU	AGC	AUA	AUG	AUU	AUC	ACA	ACG	ACU	ACC	AAA	AAG	AAU	AAC	UGA	UGG	UGU	UGC	UUA	UUG	UUU	UUC	UCA	UCG	UCU	UCC	UAA	UAG	UAU	UAC	GGA	GGG	GGU	GGC	GUA	GUG	GUU	GUC	GCA	GCG	GCU	GCC	GAA	GAG	GAU	GAC
1086	-180	AGA	AGG	AGC	AGU	AUA	AUG	AUC	AUU	ACA	ACG	ACC	ACU	AAA	AAG	AAC	AAU	UGA	UGG	UGC	UGU	UUA	UUG	UUC	UUU	UCA	UCG	UCC	UCU	UAA	UAG	UAC	UAU	GGA	GGG	GGC	GGU	GUA	GUG	GUC	GUU	GCA	GCG	GCC	GCU	GAA	GAG	GAC	GAU
1087	-234	AGU	AGA	AGC	AGG	AUU	AUA	AUC	AUG	ACU	ACA	ACC	ACG	AAU	AAA	AAC	AAG	UGU	UGA	UGC	UGG	UUU	UUA	UUC	UUG	UCU	UCA	UCC	UCG	UAU	UAA	UAC	UAG	GGU	GGA	GGC	GGG	GUU	GUA	GUC	GUG	GCU	GCA	GCC	GCG	GAU	GAA	GAC	GAG
1088	-222	AGU	AGA	AGG	AGC	AUU	AUA	AUG	AUC	ACU	ACA	ACG	ACC	AAU	AAA	AAG	AAC	UGU	UGA	UGG	UGC	UUU	UUA	UUG	UUC	UCU	UCA	UCG	UCC	UAU	UAA	UAG	UAC	GGU	GGA	GGG	GGC	GUU	GUA	GUG	GUC	GCU	GCA	GCG	GCC	GAU	GAA	GAG	GAC
1089	-234	AGU	AGC	AGA	AGG	AUU	AUC	AUA	AUG	ACU	ACC	ACA	ACG	AAU	AAC	AAA	AAG	UGU	UGC	UGA	UGG	UUU	UUC	UUA	UUG	UCU	UCC	UCA	UCG	UAU	UAC	UAA	UAG	GGU	GGC	GGA	GGG	GUU	GUC	GUA	GUG	GCU	GCC	GCA	GCG	GAU	GAC	GAA	GAG
1090	-156	AGU	AGC	AGG	AGA	AUU	AUC	AUG	AUA	ACU	ACC	ACG	ACA	AAU	AAC	AAG	AAA	UGU	UGC	UGG	UGA	UUU	UUC	UUG	UUA	UCU	UCC	UCG	UCA	UAU	UAC	UAG	UAA	GGU	GGC	GGG	GGA	GUU	GUC	GUG	GUA	GCU	GCC	GCG	GCA	GAU	GAC	GAG	GAA
1091	-222	AGU	AGG	AGA	AGC	AUU	AUG	AUA	AUC	ACU	ACG	ACA	ACC	AAU	AAG	AAA	AAC	UGU	UGG	UGA	UGC	UUU	UUG	UUA	UUC	UCU	UCG	UCA	UCC	UAU	UAG	UAA	UAC	GGU	GGG	GGA	GGC	GUU	GUG	GUA	GUC	GCU	GCG	GCA	GCC	GAU	GAG	GAA	GAC
1092	-156	AGU	AGG	AGC	AGA	AUU	AUG	AUC	AUA	ACU	ACG	ACC	ACA	AAU	AAG	AAC	AAA	UGU	UGG	UGC	UGA	UUU	UUG	UUC	UUA	UCU	UCG	UCC	UCA	UAU	UAG	UAC	UAA	GGU	GGG	GGC	GGA	GUU	GUG	GUC	GUA	GCU	GCG	GCC	GCA	GAU	GAG	GAC	GAA
1093	-218	AGC	AGA	AGU	AGG	AUC	AUA	AUU	AUG	ACC	ACA	ACU	ACG	AAC	AAA	AAU	AAG	UGC	UGA	UGU	UGG	UUC	UUA	UUU	UUG	UCC	UCA	UCU	UCG	UAC	UAA	UAU	UAG	GGC	GGA	GGU	GGG	GUC	GUA	GUU	GUG	GCC	GCA	GCU	GCG	GAC	GAA	GAU	GAG
1094	-208	AGC	AGA	AGG	AGU	AUC	AUA	AUG	AUU	ACC	ACA	ACG	ACU	AAC	AAA	AAG	AAU	UGC	UGA	UGG	UGU	UUC	UUA	UUG	UUU	UCC	UCA	UCG	UCU	UAC	UAA	UAG	UAU	GGC	GGA	GGG	GGU	GUC	GUA	GUG	GUU	GCC	GCA	GCG	GCU	GAC	GAA	GAG	GAU
1095	-218	AGC	AGU	AGA	AGG	AUC	AUU	AUA	AUG	ACC	ACU	ACA	ACG	AAC	AAU	AAA	AAG	UGC	UGU	UGA	UGG	UUC	UUU	UUA	UUG	UCC	UCU	UCA	UCG	UAC	UAU	UAA	UAG	GGC	GGU	GGA	GGG	GUC	GUU	GUA	GUG	GCC	GCU	GCA	GCG	GAC	GAU	GAA	GAG
1096	-140	AGC	AGU	AGG	AGA	AUC	AUU	AUG	AUA	ACC	ACU	ACG	ACA	AAC	AAU	AAG	AAA	UGC	UGU	UGG	UGA	UUC	UUU	UUG	UUA	UCC	UCU	UCG	UCA	UAC	UAU	UAG	UAA	GGC	GGU	GGG	GGA	GUC	GUU	GUG	GUA	GCC	GCU	GCG	GCA	GAC	GAU	GAG	GAA
1097	-208	AGC	AGG	AGA	AGU	AUC	AUG	AUA	AUU	ACC	ACG	ACA	ACU	AAC	AAG	AAA	AAU	UGC	UGG	UGA	UGU	UUC	UUG	UUA	UUU	UCC	UCG	UCA	UCU	UAC	UAG	UAA	UAU	GGC	GGG	GGA	GGU	GUC	GUG	GUA	GUU	GCC	GCG	GCA	GCU	GAC	GAG	GAA	GAU
1098	-140	AGC	AGG	AGU	AGA	AUC	AUG	AUU	AUA	ACC	ACG	ACU	ACA	AAC	AAG	AAU	AAA	UGC	UGG	UGU	UGA	UUC	UUG	UUU	UUA	UCC	UCG	UCU	UCA	UAC	UAG	UAU	UAA	GGC	GGG	GGU	GGA	GUC	GUG	GUU	GUA	GCC	GCG	GCU	GCA	GAC	GAG	GAU	GAA
1099	-234	AGG	AGA	AGU	AGC	AUG	AUA	AUU	AUC	ACG	ACA	ACU	ACC	AAG	AAA	AAU	AAC	UGG	UGA	UGU	UGC	UUG	UUA	UUU	UUC	UCG	UCA	UCU	UCC	UAG	UAA	UAU	UAC	GGG	GGA	GGU	GGC	GUG	GUA	GUU	GUC	GCG	GCA	GCU	GCC	GAG	GAA	GAU	GAC
1100	-236	AGG	AGA	AGC	AGU	AUG	AUA	AUC	AUU	ACG	ACA	ACC	ACU	AAG	AAA	AAC	AAU	UGG	UGA	UGC	UGU	UUG	UUA	UUC	UUU	UCG	UCA	UCC	UCU	UAG	UAA	UAC	UAU	GGG	GGA	GGC	GGU	GUG	GUA	GUC	GUU	GCG	GCA	GCC	GCU	GAG	GAA	GAC	GAU
1101	-234	AGG	AGU	AGA	AGC	AUG	AUU	AUA	AUC	ACG	ACU	ACA	ACC	AAG	AAU	AAA	AAC	UGG	UGU	UGA	UGC	UUG	UUU	UUA	UUC	UCG	UCU	UCA	UCC	UAG	UAU	UAA	UAC	GGG	GGU	GGA	GGC	GUG	GUU	GUA	GUC	GCG	GCU	GCA	GCC	GAG	GAU	GAA	GAC
1102	-168	AGG	AGU	AGC	AGA	AUG	AUU	AUC	AUA	ACG	ACU	ACC	ACA	AAG	AAU	AAC	AAA	UGG	UGU	UGC	UGA	UUG	UUU	UUC	UUA	UCG	UCU	UCC	UCA	UAG	UAU	UAC	UAA	GGG	GGU	GGC	GGA	GUG	GUU	GUC	GUA	GCG	GCU	GCC	GCA	GAG	GAU	GAC	GAA
1103	-236	AGG	AGC	AGA	AGU	AUG	AUC	AUA	AUU	ACG	ACC	ACA	ACU	AAG	AAC	AAA	AAU	UGG	UGC	UGA	UGU	UUG	UUC	UUA	UUU	UCG	UCC	UCA	UCU	UAG	UAC	UAA	UAU	GGG	GGC	GGA	GGU	GUG	GUC	GUA	GUU	GCG	GCC	GCA	GCU	GAG	GAC	GAA	GAU
1104	-168	AGG	AGC	AGU	AGA	AUG	AUC	AUU	AUA	ACG	ACC	ACU	ACA	AAG	AAC	AAU	AAA	UGG	UGC	UGU	UGA	UUG	UUC	UUU	UUA	UCG	UCC	UCU	UCA	UAG	UAC	UAU	UAA	GGG	GGC	GGU	GGA	GUG	GUC	GUU	GUA	GCG	GCC	GCU	GCA	GAG	GAC	GAU	GAA
1105	-418	AGA	AGU	AGC	AGG	ACA	ACU	ACC	ACG	AAA	AAU	AAC	AAG	AUA	AUU	AUC	AUG	UGA	UGU	UGC	UGG	UCA	UCU	UCC	UCG	UAA	UAU	UAC	UAG	UUA	UUU	UUC	UUG	GGA	GGU	GGC	GGG	GCA	GCU	GCC	GCG	GAA	GAU	GAC	GAG	GUA	GUU	GUC	GUG
1106	-374	AGA	AGU	AGG	AGC	ACA	ACU	ACG	ACC	AAA	AAU	AAG	AAC	AUA	AUU	AUG	AUC	UGA	UGU	UGG	UGC	UCA	UCU	UCG	UCC	UAA	UAU	UAG	UAC	UUA	UUU	UUG	UUC	GGA	GGU	GGG	GGC	GCA	GCU	GCG	GCC	GAA	GAU	GAG	GAC	GUA	GUU	GUG	GUC
1107	-418	AGA	AGC	AGU	AGG	ACA	ACC	ACU	ACG	AAA	AAC	AAU	AAG	AUA	AUC	AUU	AUG	UGA	UGC	UGU	UGG	UCA	UCC	UCU	UCG	UAA	UAC	UAU	UAG	UUA	UUC	UUU	UUG	GGA	GGC	GGU	GGG	GCA	GCC	GCU	GCG	GAA	GAC	GAU	GAG	GUA	GUC	GUU	GUG
1108	-408	AGA	AGC	AGG	AGU	ACA	ACC	ACG	ACU	AAA	AAC	AAG	AAU	AUA	AUC	AUG	AUU	UGA	UGC	UGG	UGU	UCA	UCC	UCG	UCU	UAA	UAC	UAG	UAU	UUA	UUC	UUG	UUU	GGA	GGC	GGG	GGU	GCA	GCC	GCG	GCU	GAA	GAC	GAG	GAU	GUA	GUC	GUG	GUU
1109	-374	AGA	AGG	AGU	AGC	ACA	ACG	ACU	ACC	AAA	AAG	AAU	AAC	AUA	AUG	AUU	AUC	UGA	UGG	UGU	UGC	UCA	UCG	UCU	UCC	UAA	UAG	UAU	UAC	UUA	UUG	UUU	UUC	GGA	GGG	GGU	GGC	GCA	GCG	GCU	GCC	GAA	GAG	GAU	GAC	GUA	GUG	GUU	GUC
1110	-408	AGA	AGG	AGC	AGU	ACA	ACG	ACC	ACU	AAA	AAG	AAC	AAU	AUA	AUG	AUC	AUU	UGA	UGG	UGC	UGU	UCA	UCG	UCC	UCU	UAA	UAG	UAC	UAU	UUA	UUG	UUC	UUU	GGA	GGG	GGC	GGU	GCA	GCG	GCC	GCU	GAA	GAG	GAC	GAU	GUA	GUG	GUC	GUU
1111	-450	AGU	AGA	AGC	AGG	ACU	ACA	ACC	ACG	AAU	AAA	AAC	AAG	AUU	AUA	AUC	AUG	UGU	UGA	UGC	UGG	UCU	UCA	UCC	UCG	UAU	UAA	UAC	UAG	UUU	UUA	UUC	UUG	GGU	GGA	GGC	GGG	GCU	GCA	GCC	GCG	GAU	GAA	GAC	GAG	GUU	GUA	GUC	GUG
1112	-406	AGU	AGA	AGG	AGC	ACU	ACA	ACG	ACC	AAU	AAA	AAG	AAC	AUU	AUA	AUG	AUC	UGU	UGA	UGG	UGC	UCU	UCA	UCG	UCC	UAU	UAA	UAG	UAC	UUU	UUA	UUG	UUC	GGU	GGA	GGG	GGC	GCU	GCA	GCG	GCC	GAU	GAA	GAG	GAC	GUU	GUA	GUG	GUC
1113	-450	AGU	AGC	AGA	AGG	ACU	ACC	ACA	ACG	AAU	AAC	AAA	AAG	AUU	AUC	AUA	AUG	UGU	UGC	UGA	UGG	UCU	UCC	UCA	UCG	UAU	UAC	UAA	UAG	UUU	UUC	UUA	UUG	GGU	GGC	GGA	GGG	GCU	GCC	GCA	GCG	GAU	GAC	GAA	GAG	GUU	GUC	GUA	GUG
1114	-426	AGU	AGC	AGG	AGA	ACU	ACC	ACG	ACA	AAU	AAC	AAG	AAA	AUU	AUC	AUG	AUA	UGU	UGC	UGG	UGA	UCU	UCC	UCG	UCA	UAU	UAC	UAG	UAA	UUU	UUC	UUG	UUA	GGU	GGC	GGG	GGA	GCU	GCC	GCG	GCA	GAU	GAC	GAG	GAA	GUU	GUC	GUG	GUA
1115	-406	AGU	AGG	AGA	AGC	ACU	ACG	ACA	ACC	AAU	AAG	AAA	AAC	AUU	AUG	AUA	AUC	UGU	UGG	UGA	UGC	UCU	UCG	UCA	UCC	UAU	UAG	UAA	UAC	UUU	UUG	UUA	UUC	GGU	GGG	GGA	GGC	GCU	GCG	GCA	GCC	GAU	GAG	GAA	GAC	GUU	GUG	GUA	GUC
1116	-426	AGU	AGG	AGC	AGA	ACU	ACG	ACC	ACA	AAU	AAG	AAC	AAA	AUU	AUG	AUC	AUA	UGU	UGG	UGC	UGA	UCU	UCG	UCC	UCA	UAU	UAG	UAC	UAA	UUU	UUG	UUC	UUA	GGU	GGG	GGC	GGA	GCU	GCG	GCC	GCA	GAU	GAG	GAC	GAA	GUU	GUG	GUC	GUA
1117	-390	AGC	AGA	AGU	AGG	ACC	ACA	ACU	ACG	AAC	AAA	AAU	AAG	AUC	AUA	AUU	AUG	UGC	UGA	UGU	UGG	UCC	UCA	UCU	UCG	UAC	UAA	UAU	UAG	UUC	UUA	UUU	UUG	GGC	GGA	GGU	GGG	GCC	GCA	GCU	GCG	GAC	GAA	GAU	GAG	GUC	GUA	GUU	GUG
1118	-380	AGC	AGA	AGG	AGU	ACC	ACA	ACG	ACU	AAC	AAA	AAG	AAU	AUC	AUA	AUG	AUU	UGC	UGA	UGG	UGU	UCC	UCA	UCG	UCU	UAC	UAA	UAG	UAU	UUC	UUA	UUG	UUU	GGC	GGA	GGG	GGU	GCC	GCA	GCG	GCU	GAC	GAA	GAG	GAU	GUC	GUA	GUG	GUU
1119	-390	AGC	AGU	AGA	AGG	ACC	ACU	ACA	ACG	AAC	AAU	AAA	AAG	AUC	AUU	AUA	AUG	UGC	UGU	UGA	UGG	UCC	UCU	UCA	UCG	UAC	UAU	UAA	UAG	UUC	UUU	UUA	UUG	GGC	GGU	GGA	GGG	GCC	GCU	GCA	GCG	GAC	GAU	GAA	GAG	GUC	GUU	GUA	GUG
1120	-366	AGC	AGU	AGG	AGA	ACC	ACU	ACG	ACA	AAC	AAU	AAG	AAA	AUC	AUU	AUG	AUA	UGC	UGU	UGG	UGA	UCC	UCU	UCG	UCA	UAC	UAU	UAG	UAA	UUC	UUU	UUG	UUA	GGC	GGU	GGG	GGA	GCC	GCU	GCG	GCA	GAC	GAU	GAG	GAA	GUC	GUU	GUG	GUA
1121	-380	AGC	AGG	AGA	AGU	ACC	ACG	ACA	ACU	AAC	AAG	AAA	AAU	AUC	AUG	AUA	AUU	UGC	UGG	UGA	UGU	UCC	UCG	UCA	UCU	UAC	UAG	UAA	UAU	UUC	UUG	UUA	UUU	GGC	GGG	GGA	GGU	GCC	GCG	GCA	GCU	GAC	GAG	GAA	GAU	GUC	GUG	GUA	GUU
1122	-366	AGC	AGG	AGU	AGA	ACC	ACG	ACU	ACA	AAC	AAG	AAU	AAA	AUC	AUG	AUU	AUA	UGC	UGG	UGU	UGA	UCC	UCG	UCU	UCA	UAC	UAG	UAU	UAA	UUC	UUG	UUU	UUA	GGC	GGG	GGU	GGA	GCC	GCG	GCU	GCA	GAC	GAG	GAU	GAA	GUC	GUG	GUU	GUA
1123	-410	AGG	AGA	AGU	AGC	ACG	ACA	ACU	ACC	AAG	AAA	AAU	AAC	AUG	AUA	AUU	AUC	UGG	UGA	UGU	UGC	UCG	UCA	UCU	UCC	UAG	UAA	UAU	UAC	UUG	UUA	UUU	UUC	GGG	GGA	GGU	GGC	GCG	GCA	GCU	GCC	GAG	GAA	GAU	GAC	GUG	GUA	GUU	GUC
1124	-444	AGG	AGA	AGC	AGU	ACG	ACA	ACC	ACU	AAG	AAA	AAC	AAU	AUG	AUA	AUC	AUU	UGG	UGA	UGC	UGU	UCG	UCA	UCC	UCU	UAG	UAA	UAC	UAU	UUG	UUA	UUC	UUU	GGG	GGA	GGC	GGU	GCG	GCA	GCC	GCU	GAG	GAA	GAC	GAU	GUG	GUA	GUC	GUU
1125	-410	AGG	AGU	AGA	AGC	ACG	ACU	ACA	ACC	AAG	AAU	AAA	AAC	AUG	AUU	AUA	AUC	UGG	UGU	UGA	UGC	UCG	UCU	UCA	UCC	UAG	UAU	UAA	UAC	UUG	UUU	UUA	UUC	GGG	GGU	GGA	GGC	GCG	GCU	GCA	GCC	GAG	GAU	GAA	GAC	GUG	GUU	GUA	GUC
1126	-430	AGG	AGU	AGC	AGA	ACG	ACU	ACC	ACA	AAG	AAU	AAC	AAA	AUG	AUU	AUC	AUA	UGG	UGU	UGC	UGA	UCG	UCU	UCC	UCA	UAG	UAU	UAC	UAA	UUG	UUU	UUC	UUA	GGG	GGU	GGC	GGA	GCG	GCU	GCC	GCA	GAG	GAU	GAC	GAA	GUG	GUU	GUC	GUA
1127	-444	AGG	AGC	AGA	AGU	ACG	ACC	ACA	ACU	AAG	AAC	AAA	AAU	AUG	AUC	AUA	AUU	UGG	UGC	UGA	UGU	UCG	UCC	UCA	UCU	UAG	UAC	UAA	UAU	UUG	UUC	UUA	UUU	GGG	GGC	GGA	GGU	GCG	GCC	GCA	GCU	GAG	GAC	GAA	GAU	GUG	GUC	GUA	GUU
1128	-430	AGG	AGC	AGU	AGA	ACG	ACC	ACU	ACA	AAG	AAC	AAU	AAA	AUG	AUC	AUU	AUA	UGG	UGC	UGU	UGA	UCG	UCC	UCU	UCA	UAG	UAC	UAU	UAA	UUG	UUC	UUU	UUA	GGG	GGC	GGU	GGA	GCG	GCC	GCU	GCA	GAG	GAC	GAU	GAA	GUG	GUC	GUU	GUA
1129	-490	AGA	AGU	AGC	AGG	ACA	ACU	ACC	ACG	AUA	AUU	AUC	AUG	AAA	AAU	AAC	AAG	UGA	UGU	UGC	UGG	UCA	UCU	UCC	UCG	UUA	UUU	UUC	UUG	UAA	UAU	UAC	UAG	GGA	GGU	GGC	GGG	GCA	GCU	GCC	GCG	GUA	GUU	GUC	GUG	GAA	GAU	GAC	GAG
1130	-512	AGA	AGU	AGG	AGC	ACA	ACU	ACG	ACC	AUA	AUU	AUG	AUC	AAA	AAU	AAG	AAC	UGA	UGU	UGG	UGC	UCA	UCU	UCG	UCC	UUA	UUU	UUG	UUC	UAA	UAU	UAG	UAC	GGA	GGU	GGG	GGC	GCA	GCU	GCG	GCC	GUA	GUU	GUG	GUC	GAA	GAU	GAG	GAC
1131	-490	AGA	AGC	AGU	AGG	ACA	ACC	ACU	ACG	AUA	AUC	AUU	AUG	AAA	AAC	AAU	AAG	UGA	UGC	UGU	UGG	UCA	UCC	UCU	UCG	UUA	UUC	UUU	UUG	UAA	UAC	UAU	UAG	GGA	GGC	GGU	GGG	GCA	GCC	GCU	GCG	GUA	GUC	GUU	GUG	GAA	GAC	GAU	GAG
1132	-494	AGA	AGC	AGG	AGU	ACA	ACC	ACG	ACU	AUA	AUC	AUG	AUU	AAA	AAC	AAG	AAU	UGA	UGC	UGG	UGU	UCA	UCC	UCG	UCU	UUA	UUC	UUG	UUU	UAA	UAC	UAG	UAU	GGA	GGC	GGG	GGU	GCA	GCC	GCG	GCU	GUA	GUC	GUG	GUU	GAA	GAC	GAG	GAU
1133	-512	AGA	AGG	AGU	AGC	ACA	ACG	ACU	ACC	AUA	AUG	AUU	AUC	AAA	AAG	AAU	AAC	UGA	UGG	UGU	UGC	UCA	UCG	UCU	UCC	UUA	UUG	UUU	UUC	UAA	UAG	UAU	UAC	GGA	GGG	GGU	GGC	GCA	GCG	GCU	GCC	GUA	GUG	GUU	GUC	GAA	GAG	GAU	GAC
1134	-494	AGA	AGG	AGC	AGU	ACA	ACG	ACC	ACU	AUA	AUG	AUC	AUU	AAA	AAG	AAC	AAU	UGA	UGG	UGC	UGU	UCA	UCG	UCC	UCU	UUA	UUG	UUC	UUU	UAA	UAG	UAC	UAU	GGA	GGG	GGC	GGU	GCA	GCG	GCC	GCU	GUA	GUG	GUC	GUU	GAA	GAG	GAC	GAU
1135	-514	AGU	AGA	AGC	AGG	ACU	ACA	ACC	ACG	AUU	AUA	AUC	AUG	AAU	AAA	AAC	AAG	UGU	UGA	UGC	UGG	UCU	UCA	UCC	UCG	UUU	UUA	UUC	UUG	UAU	UAA	UAC	UAG	GGU	GGA	GGC	GGG	GCU	GCA	GCC	GCG	GUU	GUA	GUC	GUG	GAU	GAA	GAC	GAG
1136	-536	AGU	AGA	AGG	AGC	ACU	ACA	ACG	ACC	AUU	AUA	AUG	AUC	AAU	AAA	AAG	AAC	UGU	UGA	UGG	UGC	UCU	UCA	UCG	UCC	UUU	UUA	UUG	UUC	UAU	UAA	UAG	UAC	GGU	GGA	GGG	GGC	GCU	GCA	GCG	GCC	GUU	GUA	GUG	GUC	GAU	GAA	GAG	GAC
1137	-514	AGU	AGC	AGA	AGG	ACU	ACC	ACA	ACG	AUU	AUC	AUA	AUG	AAU	AAC	AAA	AAG	UGU	UGC	UGA	UGG	UCU	UCC	UCA	UCG	UUU	UUC	UUA	UUG	UAU	UAC	UAA	UAG	GGU	GGC	GGA	GGG	GCU	GCC	GCA	GCG	GUU	GUC	GUA	GUG	GAU	GAC	GAA	GAG
1138	-454	AGU	AGC	AGG	AGA	ACU	ACC	ACG	ACA	AUU	AUC	AUG	AUA	AAU	AAC	AAG	AAA	UGU	UGC	UGG	UGA	UCU	UCC	UCG	UCA	UUU	UUC	UUG	UUA	UAU	UAC	UAG	UAA	GGU	GGC	GGG	GGA	GCU	GCC	GCG	GCA	GUU	GUC	GUG	GUA	GAU	GAC	GAG	GAA
1139	-536	AGU	AGG	AGA	AGC	ACU	ACG	ACA	ACC	AUU	AUG	AUA	AUC	AAU	AAG	AAA	AAC	UGU	UGG	UGA	UGC	UCU	UCG	UCA	UCC	UUU	UUG	UUA	UUC	UAU	UAG	UAA	UAC	GGU	GGG	GGA	GGC	GCU	GCG	GCA	GCC	GUU	GUG	GUA	GUC	GAU	GAG	GAA	GAC
1140	-454	AGU	AGG	AGC	AGA	ACU	ACG	ACC	ACA	AUU	AUG	AUC	AUA	AAU	AAG	AAC	AAA	UGU	UGG	UGC	UGA	UCU	UCG	UCC	UCA	UUU	UUG	UUC	UUA	UAU	UAG	UAC	UAA	GGU	GGG	GGC	GGA	GCU	GCG	GCC	GCA	GUU	GUG	GUC	GUA	GAU	GAG	GAC	GAA
1141	-518	AGC	AGA	AGU	AGG	ACC	ACA	ACU	ACG	AUC	AUA	AUU	AUG	AAC	AAA	AAU	AAG	UGC	UGA	UGU	UGG	UCC	UCA	UCU	UCG	UUC	UUA	UUU	UUG	UAC	UAA	UAU	UAG	GGC	GGA	GGU	GGG	GCC	GCA	GCU	GCG	GUC	GUA	GUU	GUG	GAC	GAA	GAU	GAG
1142	-522	AGC	AGA	AGG	AGU	ACC	ACA	ACG	ACU	AUC	AUA	AUG	AUU	AAC	AAA	AAG	AAU	UGC	UGA	UGG	UGU	UCC	UCA	UCG	UCU	UUC	UUA	UUG	UUU	UAC	UAA	UAG	UAU	GGC	GGA	GGG	GGU	GCC	GCA	GCG	GCU	GUC	GUA	GUG	GUU	GAC	GAA	GAG	GAU
1143	-518	AGC	AGU	AGA	AGG	ACC	ACU	ACA	ACG	AUC	AUU	AUA	AUG	AAC	AAU	AAA	AAG	UGC	UGU	UGA	UGG	UCC	UCU	UCA	UCG	UUC	UUU	UUA	UUG	UAC	UAU	UAA	UAG	GGC	GGU	GGA	GGG	GCC	GCU	GCA	GCG	GUC	GUU	GUA	GUG	GAC	GAU	GAA	GAG
1144	-458	AGC	AGU	AGG	AGA	ACC	ACU	ACG	ACA	AUC	AUU	AUG	AUA	AAC	AAU	AAG	AAA	UGC	UGU	UGG	UGA	UCC	UCU	UCG	UCA	UUC	UUU	UUG	UUA	UAC	UAU	UAG	UAA	GGC	GGU	GGG	GGA	GCC	GCU	GCG	GCA	GUC	GUU	GUG	GUA	GAC	GAU	GAG	GAA
1145	-522	AGC	AGG	AGA	AGU	ACC	ACG	ACA	ACU	AUC	AUG	AUA	AUU	AAC	AAG	AAA	AAU	UGC	UGG	UGA	UGU	UCC	UCG	UCA	UCU	UUC	UUG	UUA	UUU	UAC	UAG	UAA	UAU	GGC	GGG	GGA	GGU	GCC	GCG	GCA	GCU	GUC	GUG	GUA	GUU	GAC	GAG	GAA	GAU
1146	-458	AGC	AGG	AGU	AGA	ACC	ACG	ACU	ACA	AUC	AUG	AUU	AUA	AAC	AAG	AAU	AAA	UGC	UGG	UGU	UGA	UCC	UCG	UCU	UCA	UUC	UUG	UUU	UUA	UAC	UAG	UAU	UAA	GGC	GGG	GGU	GGA	GCC	GCG	GCU	GCA	GUC	GUG	GUU	GUA	GAC	GAG	GAU	GAA
1147	-540	AGG	AGA	AGU	AGC	ACG	ACA	ACU	ACC	AUG	AUA	AUU	AUC	AAG	AAA	AAU	AAC	UGG	UGA	UGU	UGC	UCG	UCA	UCU	UCC	UUG	UUA	UUU	UUC	UAG	UAA	UAU	UAC	GGG	GGA	GGU	GGC	GCG	GCA	GCU	GCC	GUG	GUA	GUU	GUC	GAG	GAA	GAU	GAC
1148	-522	AGG	AGA	AGC	AGU	ACG	ACA	ACC	ACU	AUG	AUA	AUC	AUU	AAG	AAA	AAC	AAU	UGG	UGA	UGC	UGU	UCG	UCA	UCC	UCU	UUG	UUA	UUC	UUU	UAG	UAA	UAC	UAU	GGG	GGA	GGC	GGU	GCG	GCA	GCC	GCU	GUG	GUA	GUC	GUU	GAG	GAA	GAC	GAU
1149	-540	AGG	AGU	AGA	AGC	ACG	ACU	ACA	ACC	AUG	AUU	AUA	AUC	AAG	AAU	AAA	AAC	UGG	UGU	UGA	UGC	UCG	UCU	UCA	UCC	UUG	UUU	UUA	UUC	UAG	UAU	UAA	UAC	GGG	GGU	GGA	GGC	GCG	GCU	GCA	GCC	GUG	GUU	GUA	GUC	GAG	GAU	GAA	GAC
1150	-458	AGG	AGU	AGC	AGA	ACG	ACU	ACC	ACA	AUG	AUU	AUC	AUA	AAG	AAU	AAC	AAA	UGG	UGU	UGC	UGA	UCG	UCU	UCC	UCA	UUG	UUU	UUC	UUA	UAG	UAU	UAC	UAA	GGG	GGU	GGC	GGA	GCG	GCU	GCC	GCA	GUG	GUU	GUC	GUA	GAG	GAU	GAC	GAA
1151	-522	AGG	AGC	AGA	AGU	ACG	ACC	ACA	ACU	AUG	AUC	AUA	AUU	AAG	AAC	AAA	AAU	UGG	UGC	UGA	UGU	UCG	UCC	UCA	UCU	UUG	UUC	UUA	UUU	UAG	UAC	UAA	UAU	GGG	GGC	GGA	GGU	GCG	GCC	GCA	GCU	GUG	GUC	GUA	GUU	GAG	GAC	GAA	GAU
1152	-458	AGG	AGC	AGU	AGA	ACG	ACC	ACU	ACA	AUG	AUC	AUU	AUA	AAG	AAC	AAU	AAA	UGG	UGC	UGU	UGA	UCG	UCC	UCU	UCA	UUG	UUC	UUU	UUA	UAG	UAC	UAU	UAA	GGG	GGC	GGU	GGA	GCG	GCC	GCU	GCA	GUG	GUC	GUU	GUA	GAG	GAC	GAU	GAA
1153	-494	AAA	AAU	AAC	AAG	AUA	AUU	AUC	AUG	ACA	ACU	ACC	ACG	AGA	AGU	AGC	AGG	CAA	CAU	CAC	CAG	CUA	CUU	CUC	CUG	CCA	CCU	CCC	CCG	CGA	CGU	CGC	CGG	UAA	UAU	UAC	UAG	UUA	UUU	UUC	UUG	UCA	UCU	UCC	UCG	UGA	UGU	UGC	UGG
1154	-502	AAA	AAU	AAG	AAC	AUA	AUU	AUG	AUC	ACA	ACU	ACG	ACC	AGA	AGU	AGG	AGC	CAA	CAU	CAG	CAC	CUA	CUU	CUG	CUC	CCA	CCU	CCG	CCC	CGA	CGU	CGG	CGC	UAA	UAU	UAG	UAC	UUA	UUU	UUG	UUC	UCA	UCU	UCG	UCC	UGA	UGU	UGG	UGC
1155	-494	AAA	AAC	AAU	AAG	AUA	AUC	AUU	AUG	ACA	ACC	ACU	ACG	AGA	AGC	AGU	AGG	CAA	CAC	CAU	CAG	CUA	CUC	CUU	CUG	CCA	CCC	CCU	CCG	CGA	CGC	CGU	CGG	UAA	UAC	UAU	UAG	UUA	UUC	UUU	UUG	UCA	UCC	UCU	UCG	UGA	UGC	UGU	UGG
1156	-460	AAA	AAC	AAG	AAU	AUA	AUC	AUG	AUU	ACA	ACC	ACG	ACU	AGA	AGC	AGG	AGU	CAA	CAC	CAG	CAU	CUA	CUC	CUG	CUU	CCA	CCC	CCG	CCU	CGA	CGC	CGG	CGU	UAA	UAC	UAG	UAU	UUA	UUC	UUG	UUU	UCA	UCC	UCG	UCU	UGA	UGC	UGG	UGU
1157	-502	AAA	AAG	AAU	AAC	AUA	AUG	AUU	AUC	ACA	ACG	ACU	ACC	AGA	AGG	AGU	AGC	CAA	CAG	CAU	CAC	CUA	CUG	CUU	CUC	CCA	CCG	CCU	CCC	CGA	CGG	CGU	CGC	UAA	UAG	UAU	UAC	UUA	UUG	UUU	UUC	UCA	UCG	UCU	UCC	UGA	UGG	UGU	UGC
1158	-460	AAA	AAG	AAC	AAU	AUA	AUG	AUC	AUU	ACA	ACG	ACC	ACU	AGA	AGG	AGC	AGU	CAA	CAG	CAC	CAU	CUA	CUG	CUC	CUU	CCA	CCG	CCC	CCU	CGA	CGG	CGC	CGU	UAA	UAG	UAC	UAU	UUA	UUG	UUC	UUU	UCA	UCG	UCC	UCU	UGA	UGG	UGC	UGU
1159	-512	AAU	AAA	AAC	AAG	AUU	AUA	AUC	AUG	ACU	ACA	ACC	ACG	AGU	AGA	AGC	AGG	CAU	CAA	CAC	CAG	CUU	CUA	CUC	CUG	CCU	CCA	CCC	CCG	CGU	CGA	CGC	CGG	UAU	UAA	UAC	UAG	UUU	UUA	UUC	UUG	UCU	UCA	UCC	UCG	UGU	UGA	UGC	UGG
1160	-520	AAU	AAA	AAG	AAC	AUU	AUA	AUG	AUC	ACU	ACA	ACG	ACC	AGU	AGA	AGG	AGC	CAU	CAA	CAG	CAC	CUU	CUA	CUG	CUC	CCU	CCA	CCG	CCC	CGU	CGA	CGG	CGC	UAU	UAA	UAG	UAC	UUU	UUA	UUG	UUC	UCU	UCA	UCG	UCC	UGU	UGA	UGG	UGC
1161	-512	AAU	AAC	AAA	AAG	AUU	AUC	AUA	AUG	ACU	ACC	ACA	ACG	AGU	AGC	AGA	AGG	CAU	CAC	CAA	CAG	CUU	CUC	CUA	CUG	CCU	CCC	CCA	CCG	CGU	CGC	CGA	CGG	UAU	UAC	UAA	UAG	UUU	UUC	UUA	UUG	UCU	UCC	UCA	UCG	UGU	UGC	UGA	UGG
1162	-480	AAU	AAC	AAG	AAA	AUU	AUC	AUG	AUA	ACU	ACC	ACG	ACA	AGU	AGC	AGG	AGA	CAU	CAC	CAG	CAA	CUU	CUC	CUG	CUA	CCU	CCC	CCG	CCA	CGU	CGC	CGG	CGA	UAU	UAC	UAG	UAA	UUU	UUC	UUG	UUA	UCU	UCC	UCG	UCA	UGU	UGC	UGG	UGA
1163	-520	AAU	AAG	AAA	AAC	AUU	AUG	AUA	AUC	ACU	ACG	ACA	ACC	AGU	AGG	AGA	AGC	CAU	CAG	CAA	CAC	CUU	CUG	CUA	CUC	CCU	CCG	CCA	CCC	CGU	CGG	CGA	CGC	UAU	UAG	UAA	UAC	UUU	UUG	UUA	UUC	UCU	UCG	UCA	UCC	UGU	UGG	UGA	UGC
1164	-480	AAU	AAG	AAC	AAA	AUU	AUG	AUC	AUA	ACU	ACG	ACC	ACA	AGU	AGG	AGC	AGA	CAU	CAG	CAC	CAA	CUU	CUG	CUC	CUA	CCU	CCG	CCC	CCA	CGU	CGG	CGC	CGA	UAU	UAG	UAC	UAA	UUU	UUG	UUC	UUA	UCU	UCG	UCC	UCA	UGU	UGG	UGC	UGA
1165	-538	AAC	AAA	AAU	AAG	AUC	AUA	AUU	AUG	ACC	ACA	ACU	ACG	AGC	AGA	AGU	AGG	CAC	CAA	CAU	CAG	CUC	CUA	CUU	CUG	CCC	CCA	CCU	CCG	CGC	CGA	CGU	CGG	UAC	UAA	UAU	UAG	UUC	UUA	UUU	UUG	UCC	UCA	UCU	UCG	UGC	UGA	UGU	UGG
1166	-504	AAC	AAA	AAG	AAU	AUC	AUA	AUG	AUU	ACC	ACA	ACG	ACU	AGC	AGA	AGG	AGU	CAC	CAA	CAG	CAU	CUC	CUA	CUG	CUU	CCC	CCA	CCG	CCU	CGC	CGA	CGG	CGU	UAC	UAA	UAG	UAU	UUC	UUA	UUG	UUU	UCC	UCA	UCG	UCU	UGC	UGA	UGG	UGU
1167	-538	AAC	AAU	AAA	AAG	AUC	AUU	AUA	AUG	ACC	ACU	ACA	ACG	AGC	AGU	AGA	AGG	CAC	CAU	CAA	CAG	CUC	CUU	CUA	CUG	CCC	CCU	CCA	CCG	CGC	CGU	CGA	CGG	UAC	UAU	UAA	UAG	UUC	UUU	UUA	UUG	UCC	UCU	UCA	UCG	UGC	UGU	UGA	UGG
1168	-506	AAC	AAU	AAG	AAA	AUC	AUU	AUG	AUA	ACC	ACU	ACG	ACA	AGC	AGU	AGG	AGA	CAC	CAU	CAG	CAA	CUC	CUU	CUG	CUA	CCC	CCU	CCG	CCA	CGC	CGU	CGG	CGA	UAC	UAU	UAG	UAA	UUC	UUU	UUG	UUA	UCC	UCU	UCG	UCA	UGC	UGU	UGG	UGA
1169	-504	AAC	AAG	AAA	AAU	AUC	AUG	AUA	AUU	ACC	ACG	ACA	ACU	AGC	AGG	AGA	AGU	CAC	CAG	CAA	CAU	CUC	CUG	CUA	CUU	CCC	CCG	CCA	CCU	CGC	CGG	CGA	CGU	UAC	UAG	UAA	UAU	UUC	UUG	UUA	UUU	UCC	UCG	UCA	UCU	UGC	UGG	UGA	UGU
1170	-506	AAC	AAG	AAU	AAA	AUC	AUG	AUU	AUA	ACC	ACG	ACU	ACA	AGC	AGG	AGU	AGA	CAC	CAG	CAU	CAA	CUC	CUG	CUU	CUA	CCC	CCG	CCU	CCA	CGC	CGG	CGU	CGA	UAC	UAG	UAU	UAA	UUC	UUG	UUU	UUA	UCC	UCG	UCU	UCA	UGC	UGG	UGU	UGA
1171	-546	AAG	AAA	AAU	AAC	AUG	AUA	AUU	AUC	ACG	ACA	ACU	ACC	AGG	AGA	AGU	AGC	CAG	CAA	CAU	CAC	CUG	CUA	CUU	CUC	CCG	CCA	CCU	CCC	CGG	CGA	CGU	CGC	UAG	UAA	UAU	UAC	UUG	UUA	UUU	UUC	UCG	UCA	UCU	UCC	UGG	UGA	UGU	UGC
1172	-504	AAG	AAA	AAC	AAU	AUG	AUA	AUC	AUU	ACG	ACA	ACC	ACU	AGG	AGA	AGC	AGU	CAG	CAA	CAC	CAU	CUG	CUA	CUC	CUU	CCG	CCA	CCC	CCU	CGG	CGA	CGC	CGU	UAG	UAA	UAC	UAU	UUG	UUA	UUC	UUU	UCG	UCA	UCC	UCU	UGG	UGA	UGC	UGU
1173	-546	AAG	AAU	AAA	AAC	AUG	AUU	AUA	AUC	ACG	ACU	ACA	ACC	AGG	AGU	AGA	AGC	CAG	CAU	CAA	CAC	CUG	CUU	CUA	CUC	CCG	CCU	CCA	CCC	CGG	CGU	CGA	CGC	UAG	UAU	UAA	UAC	UUG	UUU	UUA	UUC	UCG	UCU	UCA	UCC	UGG	UGU	UGA	UGC
1174	-506	AAG	AAU	AAC	AAA	AUG	AUU	AUC	AUA	ACG	ACU	ACC	ACA	AGG	AGU	AGC	AGA	CAG	CAU	CAC	CAA	CUG	CUU	CUC	CUA	CCG	CCU	CCC	CCA	CGG	CGU	CGC	CGA	UAG	UAU	UAC	UAA	UUG	UUU	UUC	UUA	UCG	UCU	UCC	UCA	UGG	UGU	UGC	UGA
1175	-504	AAG	AAC	AAA	AAU	AUG	AUC	AUA	AUU	ACG	ACC	ACA	ACU	AGG	AGC	AGA	AGU	CAG	CAC	CAA	CAU	CUG	CUC	CUA	CUU	CCG	CCC	CCA	CCU	CGG	CGC	CGA	CGU	UAG	UAC	UAA	UAU	UUG	UUC	UUA	UUU	UCG	UCC	UCA	UCU	UGG	UGC	UGA	UGU
1176	-506	AAG	AAC	AAU	AAA	AUG	AUC	AUU	AUA	ACG	ACC	ACU	ACA	AGG	AGC	AGU	AGA	CAG	CAC	CAU	CAA	CUG	CUC	CUU	CUA	CCG	CCC	CCU	CCA	CGG	CGC	CGU	CGA	UAG	UAC	UAU	UAA	UUG	UUC	UUU	UUA	UCG	UCC	UCU	UCA	UGG	UGC	UGU	UGA
1177	-358	AAA	AAU	AAC	AAG	AUA	AUU	AUC	AUG	AGA	AGU	AGC	AGG	ACA	ACU	ACC	ACG	CAA	CAU	CAC	CAG	CUA	CUU	CUC	CUG	CGA	CGU	CGC	CGG	CCA	CCU	CCC	CCG	UAA	UAU	UAC	UAG	UUA	UUU	UUC	UUG	UGA	UGU	UGC	UGG	UCA	UCU	UCC	UCG
1178	-348	AAA	AAU	AAG	AAC	AUA	AUU	AUG	AUC	AGA	AGU	AGG	AGC	ACA	ACU	ACG	ACC	CAA	CAU	CAG	CAC	CUA	CUU	CUG	CUC	CGA	CGU	CGG	CGC	CCA	CCU	CCG	CCC	UAA	UAU	UAG	UAC	UUA	UUU	UUG	UUC	UGA	UGU	UGG	UGC	UCA	UCU	UCG	UCC
1179	-358	AAA	AAC	AAU	AAG	AUA	AUC	AUU	AUG	AGA	AGC	AGU	AGG	ACA	ACC	ACU	ACG	CAA	CAC	CAU	CAG	CUA	CUC	CUU	CUG	CGA	CGC	CGU	CGG	CCA	CCC	CCU	CCG	UAA	UAC	UAU	UAG	UUA	UUC	UUU	UUG	UGA	UGC	UGU	UGG	UCA	UCC	UCU	UCG
1180	-272	AAA	AAC	AAG	AAU	AUA	AUC	AUG	AUU	AGA	AGC	AGG	AGU	ACA	ACC	ACG	ACU	CAA	CAC	CAG	CAU	CUA	CUC	CUG	CUU	CGA	CGC	CGG	CGU	CCA	CCC	CCG	CCU	UAA	UAC	UAG	UAU	UUA	UUC	UUG	UUU	UGA	UGC	UGG	UGU	UCA	UCC	UCG	UCU
1181	-348	AAA	AAG	AAU	AAC	AUA	AUG	AUU	AUC	AGA	AGG	AGU	AGC	ACA	ACG	ACU	ACC	CAA	CAG	CAU	CAC	CUA	CUG	CUU	CUC	CGA	CGG	CGU	CGC	CCA	CCG	CCU	CCC	UAA	UAG	UAU	UAC	UUA	UUG	UUU	UUC	UGA	UGG	UGU	UGC	UCA	UCG	UCU	UCC
1182	-272	AAA	AAG	AAC	AAU	AUA	AUG	AUC	AUU	AGA	AGG	AGC	AGU	ACA	ACG	ACC	ACU	CAA	CAG	CAC	CAU	CUA	CUG	CUC	CUU	CGA	CGG	CGC	CGU	CCA	CCG	CCC	CCU	UAA	UAG	UAC	UAU	UUA	UUG	UUC	UUU	UGA	UGG	UGC	UGU	UCA	UCG	UCC	UCU
1183	-312	AAU	AAA	AAC	AAG	AUU	AUA	AUC	AUG	AGU	AGA	AGC	AGG	ACU	ACA	ACC	ACG	CAU	CAA	CAC	CAG	CUU	CUA	CUC	CUG	CGU	CGA	CGC	CGG	CCU	CCA	CCC	CCG	UAU	UAA	UAC	UAG	UUU	UUA	UUC	UUG	UGU	UGA	UGC	UGG	UCU	UCA	UCC	UCG
1184	-302	AAU	AAA	AAG	AAC	AUU	AUA	AUG	AUC	AGU	AGA	AGG	AGC	ACU	ACA	ACG	ACC	CAU	CAA	CAG	CAC	CUU	CUA	CUG	CUC	CGU	CGA	CGG	CGC	CCU	CCA	CCG	CCC	UAU	UAA	UAG	UAC	UUU	UUA	UUG	UUC	UGU	UGA	UGG	UGC	UCU	UCA	UCG	UCC
1185	-312	AAU	AAC	AAA	AAG	AUU	AUC	AUA	AUG	AGU	AGC	AGA	AGG	ACU	ACC	ACA	ACG	CAU	CAC	CAA	CAG	CUU	CUC	CUA	CUG	CGU	CGC	CGA	CGG	CCU	CCC	CCA	CCG	UAU	UAC	UAA	UAG	UUU	UUC	UUA	UUG	UGU	UGC	UGA	UGG	UCU	UCC	UCA	UCG
1186	-276	AAU	AAC	AAG	AAA	AUU	AUC	AUG	AUA	AGU	AGC	AGG	AGA	ACU	ACC	ACG	ACA	CAU	CAC	CAG	CAA	CUU	CUC	CUG	CUA	CGU	CGC	CGG	CGA	CCU	CCC	CCG	CCA	UAU	UAC	UAG	UAA	UUU	UUC	UUG	UUA	UGU	UGC	UGG	UGA	UCU	UCC	UCG	UCA
1187	-302	AAU	AAG	AAA	AAC	AUU	AUG	AUA	AUC	AGU	AGG	AGA	AGC	ACU	ACG	ACA	ACC	CAU	CAG	CAA	CAC	CUU	CUG	CUA	CUC	CGU	CGG	CGA	CGC	CCU	CCG	CCA	CCC	UAU	UAG	UAA	UAC	UUU	UUG	UUA	UUC	UGU	UGG	UGA	UGC	UCU	UCG	UCA	UCC
1188	-276	AAU	AAG	AAC	AAA	AUU	AUG	AUC	AUA	AGU	AGG	AGC	AGA	ACU	ACG	ACC	ACA	CAU	CAG	CAC	CAA	CUU	CUG	CUC	CUA	CGU	CGG	CGC	CGA	CCU	CCG	CCC	CCA	UAU	UAG	UAC	UAA	UUU	UUG	UUC	UUA	UGU	UGG	UGC	UGA	UCU	UCG	UCC	UCA
1189	-398	AAC	AAA	AAU	AAG	AUC	AUA	AUU	AUG	AGC	AGA	AGU	AGG	ACC	ACA	ACU	ACG	CAC	CAA	CAU	CAG	CUC	CUA	CUU	CUG	CGC	CGA	CGU	CGG	CCC	CCA	CCU	CCG	UAC	UAA	UAU	UAG	UUC	UUA	UUU	UUG	UGC	UGA	UGU	UGG	UCC	UCA	UCU	UCG
1190	-312	AAC	AAA	AAG	AAU	AUC	AUA	AUG	AUU	AGC	AGA	AGG	AGU	ACC	ACA	ACG	ACU	CAC	CAA	CAG	CAU	CUC	CUA	CUG	CUU	CGC	CGA	CGG	CGU	CCC	CCA	CCG	CCU	UAC	UAA	UAG	UAU	UUC	UUA	UUG	UUU	UGC	UGA	UGG	UGU	UCC	UCA	UCG	UCU
1191	-398	AAC	AAU	AAA	AAG	AUC	AUU	AUA	AUG	AGC	AGU	AGA	AGG	ACC	ACU	ACA	ACG	CAC	CAU	CAA	CAG	CUC	CUU	CUA	CUG	CGC	CGU	CGA	CGG	CCC	CCU	CCA	CCG	UAC	UAU	UAA	UAG	UUC	UUU	UUA	UUG	UGC	UGU	UGA	UGG	UCC	UCU	UCA	UCG
1192	-362	AAC	AAU	AAG	AAA	AUC	AUU	AUG	AUA	AGC	AGU	AGG	AGA	ACC	ACU	ACG	ACA	CAC	CAU	CAG	CAA	CUC	CUU	CUG	CUA	CGC	CGU	CGG	CGA	CCC	CCU	CCG	CCA	UAC	UAU	UAG	UAA	UUC	UUU	UUG	UUA	UGC	UGU	UGG	UGA	UCC	UCU	UCG	UCA
1193	-312	AAC	AAG	AAA	AAU	AUC	AUG	AUA	AUU	AGC	AGG	AGA	AGU	ACC	ACG	ACA	ACU	CAC	CAG	CAA	CAU	CUC	CUG	CUA	CUU	CGC	CGG	CGA	CGU	CCC	CCG	CCA	CCU	UAC	UAG	UAA	UAU	UUC	UUG	UUA	UUU	UGC	UGG	UGA	UGU	UCC	UCG	UCA	UCU
1194	-362	AAC	AAG	AAU	AAA	AUC	AUG	AUU	AUA	AGC	AGG	AGU	AGA	ACC	ACG	ACU	ACA	CAC	CAG	CAU	CAA	CUC	CUG	CUU	CUA	CGC	CGG	CGU	CGA	CCC	CCG	CCU	CCA	UAC	UAG	UAU	UAA	UUC	UUG	UUU	UUA	UGC	UGG	UGU	UGA	UCC	UCG	UCU	UCA
1195	-364	AAG	AAA	AAU	AAC	AUG	AUA	AUU	AUC	AGG	AGA	AGU	AGC	ACG	ACA	ACU	ACC	CAG	CAA	CAU	CAC	CUG	CUA	CUU	CUC	CGG	CGA	CGU	CGC	CCG	CCA	CCU	CCC	UAG	UAA	UAU	UAC	UUG	UUA	UUU	UUC	UGG	UGA	UGU	UGC	UCG	UCA	UCU	UCC
1196	-288	AAG	AAA	AAC	AAU	AUG	AUA	AUC	AUU	AGG	AGA	AGC	AGU	ACG	ACA	ACC	ACU	CAG	CAA	CAC	CAU	CUG	CUA	CUC	CUU	CGG	CGA	CGC	CGU	CCG	CCA	CCC	CCU	UAG	UAA	UAC	UAU	UUG	UUA	UUC	UUU	UGG	UGA	UGC	UGU	UCG	UCA	UCC	UCU
1197	-364	AAG	AAU	AAA	AAC	AUG	AUU	AUA	AUC	AGG	AGU	AGA	AGC	ACG	ACU	ACA	ACC	CAG	CAU	CAA	CAC	CUG	CUU	CUA	CUC	CGG	CGU	CGA	CGC	CCG	CCU	CCA	CCC	UAG	UAU	UAA	UAC	UUG	UUU	UUA	UUC	UGG	UGU	UGA	UGC	UCG	UCU	UCA	UCC
1198	-338	AAG	AAU	AAC	AAA	AUG	AUU	AUC	AUA	AGG	AGU	AGC	AGA	ACG	ACU	ACC	ACA	CAG	CAU	CAC	CAA	CUG	CUU	CUC	CUA	CGG	CGU	CGC	CGA	CCG	CCU	CCC	CCA	UAG	UAU	UAC	UAA	UUG	UUU	UUC	UUA	UGG	UGU	UGC	UGA	UCG	UCU	UCC	UCA
1199	-288	AAG	AAC	AAA	AAU	AUG	AUC	AUA	AUU	AGG	AGC	AGA	AGU	ACG	ACC	ACA	ACU	CAG	CAC	CAA	CAU	CUG	CUC	CUA	CUU	CGG	CGC	CGA	CGU	CCG	CCC	CCA	CCU	UAG	UAC	UAA	UAU	UUG	UUC	UUA	UUU	UGG	UGC	UGA	UGU	UCG	UCC	UCA	UCU
1200	-338	AAG	AAC	AAU	AAA	AUG	AUC	AUU	AUA	AGG	AGC	AGU	AGA	ACG	ACC	ACU	ACA	CAG	CAC	CAU	CAA	CUG	CUC	CUU	CUA	CGG	CGC	CGU	CGA	CCG	CCC	CCU	CCA	UAG	UAC	UAU	UAA	UUG	UUC	UUU	UUA	UGG	UGC	UGU	UGA	UCG	UCC	UCU	UCA
1201	-344	AAA	AAU	AAC	AAG	ACA	ACU	ACC	ACG	AUA	AUU	AUC	AUG	AGA	AGU	AGC	AGG	CAA	CAU	CAC	CAG	CCA	CCU	CCC	CCG	CUA	CUU	CUC	CUG	CGA	CGU	CGC	CGG	UAA	UAU	UAC	UAG	UCA	UCU	UCC	UCG	UUA	UUU	UUC	UUG	UGA	UGU	UGC	UGG
1202	-320	AAA	AAU	AAG	AAC	ACA	ACU	ACG	ACC	AUA	AUU	AUG	AUC	AGA	AGU	AGG	AGC	CAA	CAU	CAG	CAC	CCA	CCU	CCG	CCC	CUA	CUU	CUG	CUC	CGA	CGU	CGG	CGC	UAA	UAU	UAG	UAC	UCA	UCU	UCG	UCC	UUA	UUU	UUG	UUC	UGA	UGU	UGG	UGC
1203	-344	AAA	AAC	AAU	AAG	ACA	ACC	ACU	ACG	AUA	AUC	AUU	AUG	AGA	AGC	AGU	AGG	CAA	CAC	CAU	CAG	CCA	CCC	CCU	CCG	CUA	CUC	CUU	CUG	CGA	CGC	CGU	CGG	UAA	UAC	UAU	UAG	UCA	UCC	UCU	UCG	UUA	UUC	UUU	UUG	UGA	UGC	UGU	UGG
1204	-330	AAA	AAC	AAG	AAU	ACA	ACC	ACG	ACU	AUA	AUC	AUG	AUU	AGA	AGC	AGG	AGU	CAA	CAC	CAG	CAU	CCA	CCC	CCG	CCU	CUA	CUC	CUG	CUU	CGA	CGC	CGG	CGU	UAA	UAC	UAG	UAU	UCA	UCC	UCG	UCU	UUA	UUC	UUG	UUU	UGA	UGC	UGG	UGU
1205	-320	AAA	AAG	AAU	AAC	ACA	ACG	ACU	ACC	AUA	AUG	AUU	AUC	AGA	AGG	AGU	AGC	CAA	CAG	CAU	CAC	CCA	CCG	CCU	CCC	CUA	CUG	CUU	CUC	CGA	CGG	CGU	CGC	UAA	UAG	UAU	UAC	UCA	UCG	UCU	UCC	UUA	UUG	UUU	UUC	UGA	UGG	UGU	UGC
1206	-330	AAA	AAG	AAC	AAU	ACA	ACG	ACC	ACU	AUA	AUG	AUC	AUU	AGA	AGG	AGC	AGU	CAA	CAG	CAC	CAU	CCA	CCG	CCC	CCU	CUA	CUG	CUC	CUU	CGA	CGG	CGC	CGU	UAA	UAG	UAC	UAU	UCA	UCG	UCC	UCU	UUA	UUG	UUC	UUU	UGA	UGG	UGC	UGU
1207	-360	AAU	AAA	AAC	AAG	ACU	ACA	ACC	ACG	AUU	AUA	AUC	AUG	AGU	AGA	AGC	AGG	CAU	CAA	CAC	CAG	CCU	CCA	CCC	CCG	CUU	CUA	CUC	CUG	CGU	CGA	CGC	CGG	UAU	UAA	UAC	UAG	UCU	UCA	UCC	UCG	UUU	UUA	UUC	UUG	UGU	UGA	UGC	UGG
1208	-336	AAU	AAA	AAG	AAC	ACU	ACA	ACG	ACC	AUU	AUA	AUG	AUC	AGU	AGA	AGG	AGC	CAU	CAA	CAG	CAC	CCU	CCA	CCG	CCC	CUU	CUA	CUG	CUC	CGU	CGA	CGG	CGC	UAU	UAA	UAG	UAC	UCU	UCA	UCG	UCC	UUU	UUA	UUG	UUC	UGU	UGA	UGG	UGC
1209	-360	AAU	AAC	AAA	AAG	ACU	ACC	ACA	ACG	AUU	AUC	AUA	AUG	AGU	AGC	AGA	AGG	CAU	CAC	CAA	CAG	CCU	CCC	CCA	CCG	CUU	CUC	CUA	CUG	CGU	CGC	CGA	CGG	UAU	UAC	UAA	UAG	UCU	UCC	UCA	UCG	UUU	UUC	UUA	UUG	UGU	UGC	UGA	UGG
1210	-334	AAU	AAC	AAG	AAA	ACU	ACC	ACG	ACA	AUU	AUC	AUG	AUA	AGU	AGC	AGG	AGA	CAU	CAC	CAG	CAA	CCU	CCC	CCG	CCA	CUU	CUC	CUG	CUA	CGU	CGC	CGG	CGA	UAU	UAC	UAG	UAA	UCU	UCC	UCG	UCA	UUU	UUC	UUG	UUA	UGU	UGC	UGG	UGA
1211	-336	AAU	AAG	AAA	AAC	ACU	ACG	ACA	ACC	AUU	AUG	AUA	AUC	AGU	AGG	AGA	AGC	CAU	CAG	CAA	CAC	CCU	CCG	CCA	CCC	CUU	CUG	CUA	CUC	CGU	CGG	CGA	CGC	UAU	UAG	UAA	UAC	UCU	UCG	UCA	UCC	UUU	UUG	UUA	UUC	UGU	UGG	UGA	UGC
1212	-334	AAU	AAG	AAC	AAA	ACU	ACG	ACC	ACA	AUU	AUG	AUC	AUA	AGU	AGG	AGC	AGA	CAU	CAG	CAC	CAA	CCU	CCG	CCC	CCA	CUU	CUG	CUC	CUA	CGU	CGG	CGC	CGA	UAU	UAG	UAC	UAA	UCU	UCG	UCC	UCA	UUU	UUG	UUC	UUA	UGU	UGG	UGC	UGA
1213	-362	AAC	AAA	AAU	AAG	ACC	ACA	ACU	ACG	AUC	AUA	AUU	AUG	AGC	AGA	AGU	AGG	CAC	CAA	CAU	CAG	CCC	CCA	CCU	CCG	CUC	CUA	CUU	CUG	CGC	CGA	CGU	CGG	UAC	UAA	UAU	UAG	UCC	UCA	UCU	UCG	UUC	UUA	UUU	UUG	UGC	UGA	UGU	UGG
1214	-348	AAC	AAA	AAG	AAU	ACC	ACA	ACG	ACU	AUC	AUA	AUG	AUU	AGC	AGA	AGG	AGU	CAC	CAA	CAG	CAU	CCC	CCA	CCG	CCU	CUC	CUA	CUG	CUU	CGC	CGA	CGG	CGU	UAC	UAA	UAG	UAU	UCC	UCA	UCG	UCU	UUC	UUA	UUG	UUU	UGC	UGA	UGG	UGU
1215	-362	AAC	AAU	AAA	AAG	ACC	ACU	ACA	ACG	AUC	AUU	AUA	AUG	AGC	AGU	AGA	AGG	CAC	CAU	CAA	CAG	CCC	CCU	CCA	CCG	CUC	CUU	CUA	CUG	CGC	CGU	CGA	CGG	UAC	UAU	UAA	UAG	UCC	UCU	UCA	UCG	UUC	UUU	UUA	UUG	UGC	UGU	UGA	UGG
1216	-336	AAC	AAU	AAG	AAA	ACC	ACU	ACG	ACA	AUC	AUU	AUG	AUA	AGC	AGU	AGG	AGA	CAC	CAU	CAG	CAA	CCC	CCU	CCG	CCA	CUC	CUU	CUG	CUA	CGC	CGU	CGG	CGA	UAC	UAU	UAG	UAA	UCC	UCU	UCG	UCA	UUC	UUU	UUG	UUA	UGC	UGU	UGG	UGA
1217	-348	AAC	AAG	AAA	AAU	ACC	ACG	ACA	ACU	AUC	AUG	AUA	AUU	AGC	AGG	AGA	AGU	CAC	CAG	CAA	CAU	CCC	CCG	CCA	CCU	CUC	CUG	CUA	CUU	CGC	CGG	CGA	CGU	UAC	UAG	UAA	UAU	UCC	UCG	UCA	UCU	UUC	UUG	UUA	UUU	UGC	UGG	UGA	UGU
1218	-336	AAC	AAG	AAU	AAA	ACC	ACG	ACU	ACA	AUC	AUG	AUU	AUA	AGC	AGG	AGU	AGA	CAC	CAG	CAU	CAA	CCC	CCG	CCU	CCA	CUC	CUG	CUU	CUA	CGC	CGG	CGU	CGA	UAC	UAG	UAU	UAA	UCC	UCG	UCU	UCA	UUC	UUG	UUU	UUA	UGC	UGG	UGU	UGA
1219	-340	AAG	AAA	AAU	AAC	ACG	ACA	ACU	ACC	AUG	AUA	AUU	AUC	AGG	AGA	AGU	AGC	CAG	CAA	CAU	CAC	CCG	CCA	CCU	CCC	CUG	CUA	CUU	CUC	CGG	CGA	CGU	CGC	UAG	UAA	UAU	UAC	UCG	UCA	UCU	UCC	UUG	UUA	UUU	UUC	UGG	UGA	UGU	UGC
1220	-350	AAG	AAA	AAC	AAU	ACG	ACA	ACC	ACU	AUG	AUA	AUC	AUU	AGG	AGA	AGC	AGU	CAG	CAA	CAC	CAU	CCG	CCA	CCC	CCU	CUG	CUA	CUC	CUU	CGG	CGA	CGC	CGU	UAG	UAA	UAC	UAU	UCG	UCA	UCC	UCU	UUG	UUA	UUC	UUU	UGG	UGA	UGC	UGU
1221	-340	AAG	AAU	AAA	AAC	ACG	ACU	ACA	ACC	AUG	AUU	AUA	AUC	AGG	AGU	AGA	AGC	CAG	CAU	CAA	CAC	CCG	CCU	CCA	CCC	CUG	CUU	CUA	CUC	CGG	CGU	CGA	CGC	UAG	UAU	UAA	UAC	UCG	UCU	UCA	UCC	UUG	UUU	UUA	UUC	UGG	UGU	UGA	UGC
1222	-338	AAG	AAU	AAC	AAA	ACG	ACU	ACC	ACA	AUG	AUU	AUC	AUA	AGG	AGU	AGC	AGA	CAG	CAU	CAC	CAA	CCG	CCU	CCC	CCA	CUG	CUU	CUC	CUA	CGG	CGU	CGC	CGA	UAG	UAU	UAC	UAA	UCG	UCU	UCC	UCA	UUG	UUU	UUC	UUA	UGG	UGU	UGC	UGA
1223	-350	AAG	AAC	AAA	AAU	ACG	ACC	ACA	ACU	AUG	AUC	AUA	AUU	AGG	AGC	AGA	AGU	CAG	CAC	CAA	CAU	CCG	CCC	CCA	CCU	CUG	CUC	CUA	CUU	CGG	CGC	CGA	CGU	UAG	UAC	UAA	UAU	UCG	UCC	UCA	UCU	UUG	UUC	UUA	UUU	UGG	UGC	UGA	UGU
1224	-338	AAG	AAC	AAU	AAA	ACG	ACC	ACU	ACA	AUG	AUC	AUU	AUA	AGG	AGC	AGU	AGA	CAG	CAC	CAU	CAA	CCG	CCC	CCU	CCA	CUG	CUC	CUU	CUA	CGG	CGC	CGU	CGA	UAG	UAC	UAU	UAA	UCG	UCC	UCU	UCA	UUG	UUC	UUU	UUA	UGG	UGC	UGU	UGA
1225	-294	AAA	AAU	AAC	AAG	ACA	ACU	ACC	ACG	AGA	AGU	AGC	AGG	AUA	AUU	AUC	AUG	CAA	CAU	CAC	CAG	CCA	CCU	CCC	CCG	CGA	CGU	CGC	CGG	CUA	CUU	CUC	CUG	UAA	UAU	UAC	UAG	UCA	UCU	UCC	UCG	UGA	UGU	UGC	UGG	UUA	UUU	UUC	UUG
1226	-236	AAA	AAU	AAG	AAC	ACA	ACU	ACG	ACC	AGA	AGU	AGG	AGC	AUA	AUU	AUG	AUC	CAA	CAU	CAG	CAC	CCA	CCU	CCG	CCC	CGA	CGU	CGG	CGC	CUA	CUU	CUG	CUC	UAA	UAU	UAG	UAC	UCA	UCU	UCG	UCC	UGA	UGU	UGG	UGC	UUA	UUU	UUG	UUC
1227	-294	AAA	AAC	AAU	AAG	ACA	ACC	ACU	ACG	AGA	AGC	AGU	AGG	AUA	AUC	AUU	AUG	CAA	CAC	CAU	CAG	CCA	CCC	CCU	CCG	CGA	CGC	CGU	CGG	CUA	CUC	CUU	CUG	UAA	UAC	UAU	UAG	UCA	UCC	UCU	UCG	UGA	UGC	UGU	UGG	UUA	UUC	UUU	UUG
1228	-172	AAA	AAC	AAG	AAU	ACA	ACC	ACG	ACU	AGA	AGC	AGG	AGU	AUA	AUC	AUG	AUU	CAA	CAC	CAG	CAU	CCA	CCC	CCG	CCU	CGA	CGC	CGG	CGU	CUA	CUC	CUG	CUU	UAA	UAC	UAG	UAU	UCA	UCC	UCG	UCU	UGA	UGC	UGG	UGU	UUA	UUC	UUG	UUU
1229	-236	AAA	AAG	AAU	AAC	ACA	ACG	ACU	ACC	AGA	AGG	AGU	AGC	AUA	AUG	AUU	AUC	CAA	CAG	CAU	CAC	CCA	CCG	CCU	CCC	CGA	CGG	CGU	CGC	CUA	CUG	CUU	CUC	UAA	UAG	UAU	UAC	UCA	UCG	UCU	UCC	UGA	UGG	UGU	UGC	UUA	UUG	UUU	UUC
1230	-172	AAA	AAG	AAC	AAU	ACA	ACG	ACC	ACU	AGA	AGG	AGC	AGU	AUA	AUG	AUC	AUU	CAA	CAG	CAC	CAU	CCA	CCG	CCC	CCU	CGA	CGG	CGC	CGU	CUA	CUG	CUC	CUU	UAA	UAG	UAC	UAU	UCA	UCG	UCC	UCU	UGA	UGG	UGC	UGU	UUA	UUG	UUC	UUU
1231	-246	AAU	AAA	AAC	AAG	ACU	ACA	ACC	ACG	AGU	AGA	AGC	AGG	AUU	AUA	AUC	AUG	CAU	CAA	CAC	CAG	CCU	CCA	CCC	CCG	CGU	CGA	CGC	CGG	CUU	CUA	CUC	CUG	UAU	UAA	UAC	UAG	UCU	UCA	UCC	UCG	UGU	UGA	UGC	UGG	UUU	UUA	UUC	UUG
1232	-188	AAU	AAA	AAG	AAC	ACU	ACA	ACG	ACC	AGU	AGA	AGG	AGC	AUU	AUA	AUG	AUC	CAU	CAA	CAG	CAC	CCU	CCA	CCG	CCC	CGU	CGA	CGG	CGC	CUU	CUA	CUG	CUC	UAU	UAA	UAG	UAC	UCU	UCA	UCG	UCC	UGU	UGA	UGG	UGC	UUU	UUA	UUG	UUC
1233	-246	AAU	AAC	AAA	AAG	ACU	ACC	ACA	ACG	AGU	AGC	AGA	AGG	AUU	AUC	AUA	AUG	CAU	CAC	CAA	CAG	CCU	CCC	CCA	CCG	CGU	CGC	CGA	CGG	CUU	CUC	CUA	CUG	UAU	UAC	UAA	UAG	UCU	UCC	UCA	UCG	UGU	UGC	UGA	UGG	UUU	UUC	UUA	UUG
1234	-214	AAU	AAC	AAG	AAA	ACU	ACC	ACG	ACA	AGU	AGC	AGG	AGA	AUU	AUC	AUG	AUA	CAU	CAC	CAG	CAA	CCU	CCC	CCG	CCA	CGU	CGC	CGG	CGA	CUU	CUC	CUG	CUA	UAU	UAC	UAG	UAA	UCU	UCC	UCG	UCA	UGU	UGC	UGG	UGA	UUU	UUC	UUG	UUA
1235	-188	AAU	AAG	AAA	AAC	ACU	ACG	ACA	ACC	AGU	AGG	AGA	AGC	AUU	AUG	AUA	AUC	CAU	CAG	CAA	CAC	CCU	CCG	CCA	CCC	CGU	CGG	CGA	CGC	CUU	CUG	CUA	CUC	UAU	UAG	UAA	UAC	UCU	UCG	UCA	UCC	UGU	UGG	UGA	UGC	UUU	UUG	UUA	UUC
1236	-214	AAU	AAG	AAC	AAA	ACU	ACG	ACC	ACA	AGU	AGG	AGC	AGA	AUU	AUG	AUC	AUA	CAU	CAG	CAC	CAA	CCU	CCG	CCC	CCA	CGU	CGG	CGC	CGA	CUU	CUG	CUC	CUA	UAU	UAG	UAC	UAA	UCU	UCG	UCC	UCA	UGU	UGG	UGC	UGA	UUU	UUG	UUC	UUA
1237	-292	AAC	AAA	AAU	AAG	ACC	ACA	ACU	ACG	AGC	AGA	AGU	AGG	AUC	AUA	AUU	AUG	CAC	CAA	CAU	CAG	CCC	CCA	CCU	CCG	CGC	CGA	CGU	CGG	CUC	CUA	CUU	CUG	UAC	UAA	UAU	UAG	UCC	UCA	UCU	UCG	UGC	UGA	UGU	UGG	UUC	UUA	UUU	UUG
1238	-170	AAC	AAA	AAG	AAU	ACC	ACA	ACG	ACU	AGC	AGA	AGG	AGU	AUC	AUA	AUG	AUU	CAC	CAA	CAG	CAU	CCC	CCA	CCG	CCU	CGC	CGA	CGG	CGU	CUC	CUA	CUG	CUU	UAC	UAA	UAG	UAU	UCC	UCA	UCG	UCU	UGC	UGA	UGG	UGU	UUC	UUA	UUG	UUU
1239	-292	AAC	AAU	AAA	AAG	ACC	ACU	ACA	ACG	AGC	AGU	AGA	AGG	AUC	AUU	AUA	AUG	CAC	CAU	CAA	CAG	CCC	CCU	CCA	CCG	CGC	CGU	CGA	CGG	CUC	CUU	CUA	CUG	UAC	UAU	UAA	UAG	UCC	UCU	UCA	UCG	UGC	UGU	UGA	UGG	UUC	UUU	UUA	UUG
1240	-260	AAC	AAU	AAG	AAA	ACC	ACU	ACG	ACA	AGC	AGU	AGG	AGA	AUC	AUU	AUG	AUA	CAC	CAU	CAG	CAA	CCC	CCU	CCG	CCA	CGC	CGU	CGG	CGA	CUC	CUU	CUG	CUA	UAC	UAU	UAG	UAA	UCC	UCU	UCG	UCA	UGC	UGU	UGG	UGA	UUC	UUU	UUG	UUA
1241	-170	AAC	AAG	AAA	AAU	ACC	ACG	ACA	ACU	AGC	AGG	AGA	AGU	AUC	AUG	AUA	AUU	CAC	CAG	CAA	CAU	CCC	CCG	CCA	CCU	CGC	CGG	CGA	CGU	CUC	CUG	CUA	CUU	UAC	UAG	UAA	UAU	UCC	UCG	UCA	UCU	UGC	UGG	UGA	UGU	UUC	UUG	UUA	UUU
1242	-260	AAC	AAG	AAU	AAA	ACC	ACG	ACU	ACA	AGC	AGG	AGU	AGA	AUC	AUG	AUU	AUA	CAC	CAG	CAU	CAA	CCC	CCG	CCU	CCA	CGC	CGG	CGU	CGA	CUC	CUG	CUU	CUA	UAC	UAG	UAU	UAA	UCC	UCG	UCU	UCA	UGC	UGG	UGU	UGA	UUC	UUG	UUU	UUA
1243	-248	AAG	AAA	AAU	AAC	ACG	ACA	ACU	ACC	AGG	AGA	AGU	AGC	AUG	AUA	AUU	AUC	CAG	CAA	CAU	CAC	CCG	CCA	CCU	CCC	CGG	CGA	CGU	CGC	CUG	CUA	CUU	CUC	UAG	UAA	UAU	UAC	UCG	UCA	UCU	UCC	UGG	UGA	UGU	UGC	UUG	UUA	UUU	UUC
1244	-184	AAG	AAA	AAC	AAU	ACG	ACA	ACC	ACU	AGG	AGA	AGC	AGU	AUG	AUA	AUC	AUU	CAG	CAA	CAC	CAU	CCG	CCA	CCC	CCU	CGG	CGA	CGC	CGU	CUG	CUA	CUC	CUU	UAG	UAA	UAC	UAU	UCG	UCA	UCC	UCU	UGG	UGA	UGC	UGU	UUG	UUA	UUC	UUU
1245	-248	AAG	AAU	AAA	AAC	ACG	ACU	ACA	ACC	AGG	AGU	AGA	AGC	AUG	AUU	AUA	AUC	CAG	CAU	CAA	CAC	CCG	CCU	CCA	CCC	CGG	CGU	CGA	CGC	CUG	CUU	CUA	CUC	UAG	UAU	UAA	UAC	UCG	UCU	UCA	UCC	UGG	UGU	UGA	UGC	UUG	UUU	UUA	UUC
1246	-274	AAG	AAU	AAC	AAA	ACG	ACU	ACC	ACA	AGG	AGU	AGC	AGA	AUG	AUU	AUC	AUA	CAG	CAU	CAC	CAA	CCG	CCU	CCC	CCA	CGG	CGU	CGC	CGA	CUG	CUU	CUC	CUA	UAG	UAU	UAC	UAA	UCG	UCU	UCC	UCA	UGG	UGU	UGC	UGA	UUG	UUU	UUC	UUA
1247	-184	AAG	AAC	AAA	AAU	ACG	ACC	ACA	ACU	AGG	AGC	AGA	AGU	AUG	AUC	AUA	AUU	CAG	CAC	CAA	CAU	CCG	CCC	CCA	CCU	CGG	CGC	CGA	CGU	CUG	CUC	CUA	CUU	UAG	UAC	UAA	UAU	UCG	UCC	UCA	UCU	UGG	UGC	UGA	UGU	UUG	UUC	UUA	UUU
1248	-274	AAG	AAC	AAU	AAA	ACG	ACC	ACU	ACA	AGG	AGC	AGU	AGA	AUG	AUC	AUU	AUA	CAG	CAC	CAU	CAA	CCG	CCC	CCU	CCA	CGG	CGC	CGU	CGA	CUG	CUC	CUU	CUA	UAG	UAC	UAU	UAA	UCG	UCC	UCU	UCA	UGG	UGC	UGU	UGA	UUG	UUC	UUU	UUA
1249	-436	AAA	AAU	AAC	AAG	AGA	AGU	AGC	AGG	AUA	AUU	AUC	AUG	ACA	ACU	ACC	ACG	CAA	CAU	CAC	CAG	CGA	CGU	CGC	CGG	CUA	CUU	CUC	CUG	CCA	CCU	CCC	CCG	UAA	UAU	UAC	UAG	UGA	UGU	UGC	UGG	UUA	UUU	UUC	UUG	UCA	UCU	UCC	UCG
1250	-488	AAA	AAU	AAG	AAC	AGA	AGU	AGG	AGC	AUA	AUU	AUG	AUC	ACA	ACU	ACG	ACC	CAA	CAU	CAG	CAC	CGA	CGU	CGG	CGC	CUA	CUU	CUG	CUC	CCA	CCU	CCG	CCC	UAA	UAU	UAG	UAC	UGA	UGU	UGG	UGC	UUA	UUU	UUG	UUC	UCA	UCU	UCG	UCC
1251	-436	AAA	AAC	AAU	AAG	AGA	AGC	AGU	AGG	AUA	AUC	AUU	AUG	ACA	ACC	ACU	ACG	CAA	CAC	CAU	CAG	CGA	CGC	CGU	CGG	CUA	CUC	CUU	CUG	CCA	CCC	CCU	CCG	UAA	UAC	UAU	UAG	UGA	UGC	UGU	UGG	UUA	UUC	UUU	UUG	UCA	UCC	UCU	UCG
1252	-474	AAA	AAC	AAG	AAU	AGA	AGC	AGG	AGU	AUA	AUC	AUG	AUU	ACA	ACC	ACG	ACU	CAA	CAC	CAG	CAU	CGA	CGC	CGG	CGU	CUA	CUC	CUG	CUU	CCA	CCC	CCG	CCU	UAA	UAC	UAG	UAU	UGA	UGC	UGG	UGU	UUA	UUC	UUG	UUU	UCA	UCC	UCG	UCU
1253	-488	AAA	AAG	AAU	AAC	AGA	AGG	AGU	AGC	AUA	AUG	AUU	AUC	ACA	ACG	ACU	ACC	CAA	CAG	CAU	CAC	CGA	CGG	CGU	CGC	CUA	CUG	CUU	CUC	CCA	CCG	CCU	CCC	UAA	UAG	UAU	UAC	UGA	UGG	UGU	UGC	UUA	UUG	UUU	UUC	UCA	UCG	UCU	UCC
1254	-474	AAA	AAG	AAC	AAU	AGA	AGG	AGC	AGU	AUA	AUG	AUC	AUU	ACA	ACG	ACC	ACU	CAA	CAG	CAC	CAU	CGA	CGG	CGC	CGU	CUA	CUG	CUC	CUU	CCA	CCG	CCC	CCU	UAA	UAG	UAC	UAU	UGA	UGG	UGC	UGU	UUA	UUG	UUC	UUU	UCA	UCG	UCC	UCU
1255	-448	AAU	AAA	AAC	AAG	AGU	AGA	AGC	AGG	AUU	AUA	AUC	AUG	ACU	ACA	ACC	ACG	CAU	CAA	CAC	CAG	CGU	CGA	CGC	CGG	CUU	CUA	CUC	CUG	CCU	CCA	CCC	CCG	UAU	UAA	UAC	UAG	UGU	UGA	UGC	UGG	UUU	UUA	UUC	UUG	UCU	UCA	UCC	UCG
1256	-500	AAU	AAA	AAG	AAC	AGU	AGA	AGG	AGC	AUU	AUA	AUG	AUC	ACU	ACA	ACG	ACC	CAU	CAA	CAG	CAC	CGU	CGA	CGG	CGC	CUU	CUA	CUG	CUC	CCU	CCA	CCG	CCC	UAU	UAA	UAG	UAC	UGU	UGA	UGG	UGC	UUU	UUA	UUG	UUC	UCU	UCA	UCG	UCC
1257	-448	AAU	AAC	AAA	AAG	AGU	AGC	AGA	AGG	AUU	AUC	AUA	AUG	ACU	ACC	ACA	ACG	CAU	CAC	CAA	CAG	CGU	CGC	CGA	CGG	CUU	CUC	CUA	CUG	CCU	CCC	CCA	CCG	UAU	UAC	UAA	UAG	UGU	UGC	UGA	UGG	UUU	UUC	UUA	UUG	UCU	UCC	UCA	UCG
1258	-462	AAU	AAC	AAG	AAA	AGU	AGC	AGG	AGA	AUU	AUC	AUG	AUA	ACU	ACC	ACG	ACA	CAU	CAC	CAG	CAA	CGU	CGC	CGG	CGA	CUU	CUC	CUG	CUA	CCU	CCC	CCG	CCA	UAU	UAC	UAG	UAA	UGU	UGC	UGG	UGA	UUU	UUC	UUG	UUA	UCU	UCC	UCG	UCA
1259	-500	AAU	AAG	AAA	AAC	AGU	AGG	AGA	AGC	AUU	AUG	AUA	AUC	ACU	ACG	ACA	ACC	CAU	CAG	CAA	CAC	CGU	CGG	CGA	CGC	CUU	CUG	CUA	CUC	CCU	CCG	CCA	CCC	UAU	UAG	UAA	UAC	UGU	UGG	UGA	UGC	UUU	UUG	UUA	UUC	UCU	UCG	UCA	UCC
1260	-462	AAU	AAG	AAC	AAA	AGU	AGG	AGC	AGA	AUU	AUG	AUC	AUA	ACU	ACG	ACC	ACA	CAU	CAG	CAC	CAA	CGU	CGG	CGC	CGA	CUU	CUG	CUC	CUA	CCU	CCG	CCC	CCA	UAU	UAG	UAC	UAA	UGU	UGG	UGC	UGA	UUU	UUG	UUC	UUA	UCU	UCG	UCC	UCA
[truncated: 12,564 more rows]
[truncated: 16 more columns]

## Sheet: (5)Compatible-Blossum62
	Table S3. The FSSs of the alternative genetic codes
	(5) The FSSs of the compatible genetic codes (Blossum62)
	Using scoring Matrix: Blossum62
	Total Number of Code: 13824
[truncated: 13,828 more rows]
[truncated: 16 more columns]

## Sheet: (6)Compatible-PAM250
	Table S3. The FSSs of the alternative genetic codes
[truncated: 13,831 more rows]
[truncated: 16 more columns]
