# Supplementary material for: Frameshift and wild-type proteins are often highly similar because the genetic code and genomes were optimized for frameshift tolerance
Source: BMC Genomics. 2022 Jun 2;23:416. doi: 10.1186/s12864-022-08435-6 (PMC9164415; doi:10.1186/s12864-022-08435-6)
Supplement: Supplementary file 4 — Additional file 4: Table S4. FSSs of different codon usages. (1) The summary of codon usages and their weighted mean FSSs (Table 6). (2) The codon usages and their weighted mean FSSs of humans. (3) The codon usages and their weighted mean FSSs of mouse. (4) The codon usages and their weighted mean FSSs of xenopus. (5) The codon usages and their weighted mean FSSs of zebrafish. (6) The codon usages and their weighted mean FSSs of fruit fly. (7) The codon usages and their weighted mean FSSs of nematode. (8) The codon usages and their weighted mean FSSs of Arabidopsis. (9) The codon usages and their weighted mean FSSs of yeast. (10) The codon usages and their weighted mean FSSs of E. coli. (11) The 64 triplet codons and their FSSs. [file 12864_2022_8435_MOESM4_ESM.xlsx]

## Sheet: (1)Summary
	Table S4. The FSSs of different codon usages
	(1) The summary of codon usages and their weighted mean FSSs (Table 5)
	NO	Species (Codon Usage)	Average FSSs
	1	H. sapiens	-9.82
	2	M. musculus	-13.47
	3	X. tropicalis	-12.75
	4	D. rerio	-20.58
	5	D. melanogaster	-19.43
	6	C. elegans	-23.38
	7	A. thaliana	-22.52
	8	S. cerevisiae	-14.08
	9	E.coli	-28.59
	10	Equal usage	-22.27

## Sheet: (2)human
	Table S4. The FSSs of different codon usages
	(2) The codon usages and their weighted mean FSSs of humans
Codon	usage	Freq%
AAA	1278709	2.73591
AAG	1514856	3.24117				Codons					Usage				FSS				Weighted Average				Equal Usage
AAC	853096	1.82527			U	UUU	UCU	UAU	UGU	U	1.68154	1.64306	1.19747	1.0324	281	-161	-41	-39	472.513	-264.533	-49.0963	-40.2635	439.062	-251.562	-64.0625	-60.9375
AAU	841943	1.80141			U	UUC	UCC	UAC	UGC	C	1.76414	1.7327	1.37732	1.10022	-11	-61	-94	-19	-19.4056	-105.695	-129.468	-20.9041	-17.1875	-95.3125	-146.875	-29.6875
AGA	606821	1.29835			U	UUA	UCA	UAA	UGA	A	0.839042	1.38787	0.0433673	0.0775301	106	-77	0	0	88.9384	-106.866	0	0	165.625	-120.312	0	0
AGG	564566	1.20794			U	UUG	UCG	UAG	UGG	G	1.32092	0.422237	0.0344517	1.15715	69	-85	0	-210	91.1435	-35.8902	0	-243.002	107.812	-132.812	0	-328.125
AGC	925046	1.97922			C	CUU	CCU	CAU	CGU	U	1.37672	1.88824	1.15962	0.455619	51	-8	-103	-99	70.2129	-15.1059	-119.441	-45.1063	79.6875	-12.5	-160.938	-154.688
AGU	642614	1.37493			C	CUC	CCC	CAC	CGC	C	1.78437	1.92622	1.46328	0.925806	-153	388	-36	-43	-273.008	747.372	-52.678	-39.8097	-239.062	606.25	-56.25	-67.1875
ACA	758699	1.6233			C	CUA	CCA	CAA	CGA	A	0.736357	1.852	1.37794	0.637553	-69	58	42	-17	-50.8086	107.416	57.8737	-10.8384	-107.812	90.625	65.625	-26.5625
ACG	268386	0.574236			C	CUG	CCG	CAG	CGG	G	3.67663	0.643139	3.56674	1.10512	-106	48	32	-59	-389.723	30.8707	114.136	-65.2023	-165.625	75	50	-92.1875
ACC	830011	1.77588			A	AUU	ACU	AAU	AGU	U	1.6222	1.41027	1.80141	1.37493	-19	-69	-82	-35	-30.8219	-97.3087	-147.716	-48.1225	-29.6875	-107.812	-128.125	-54.6875
ACU	659132	1.41027			A	AUC	ACC	AAC	AGC	C	1.89131	1.77588	1.82527	1.97922	-167	-13	44	49	-315.849	-23.0865	80.3121	96.9817	-260.938	-20.3125	68.75	76.5625
AUA	364577	0.780045			A	AUA	ACA	AAA	AGA	A	0.780045	1.6233	2.73591	1.29835	-109	-23	139	48	-85.0249	-37.336	380.292	62.3207	-170.312	-35.9375	217.188	75
AUG	992637	2.12383			A	AUG	ACG	AAG	AGG	G	2.12383	0.574236	3.24117	1.20794	-95	-25	115	6	-201.764	-14.3559	372.734	7.24763	-148.438	-39.0625	179.688	9.375
AUC	883961	1.89131			G	GUU	GCU	GAU	GGU	U	1.1572	1.878	2.38418	1.07521	-25	-33	-149	-126	-28.93	-61.974	-355.243	-135.477	-39.0625	-51.5625	-232.812	-196.875
AUU	758185	1.6222			G	GUC	GCC	GAC	GGC	C	1.35568	2.64275	2.47987	2.03679	-103	27	-5	26	-139.635	71.3543	-12.3993	52.9565	-160.938	42.1875	-7.8125	40.625
GAA	1562110	3.34227			G	GUA	GCA	GAA	GGA	A	0.754855	1.68673	3.34227	1.67481	-85	-5	42	-8	-64.1627	-8.43365	140.375	-13.3985	-132.812	-7.8125	65.625	-12.5
GAG	1898858	4.06278			G	GUG	GCG	GAG	GGG	G	2.63815	0.636725	4.06278	1.54192	-89	-9	12	270	-234.795	-5.73052	48.7533	416.318	-139.062	-14.0625	18.75	421.875
GAC	1159040	2.47987				U	C	A	G					1.5625				-14.25	Sum	-628.29	Avr	-9.81703	Sum	-1425	Avr	-22.2656
GAU	1114318	2.38418																								0.105604
GGA	782773	1.67481
GGG	720661	1.54192
GGC	951953	2.03679
GGU	502532	1.07521
GCA	788343	1.68673
GCG	297592	0.636725
GCC	1235168	2.64275
GCU	877739	1.878
GUA	352804	0.754855
GUG	1233018	2.63815
GUC	633619	1.35568
GUU	540851	1.1572
CAA	644023	1.37794
CAG	1667022	3.56674
CAC	683906	1.46328
CAU	541983	1.15962
CGA	297979	0.637553
CGG	516512	1.10512
CGC	432703	0.925806
CGU	212947	0.455619
CCA	865585	1.852
CCG	300590	0.643139
CCC	900274	1.92622
CCU	882524	1.88824
CUA	344158	0.736357
CUG	1718383	3.67663
CUC	833977	1.78437
CUU	643452	1.37672
UAA	20269	0.0433673
UAG	16102	0.0344517
UAC	643732	1.37732
UAU	559673	1.19747
UGA	36236	0.0775301
UGG	540830	1.15715
UGC	514219	1.10022
UGU	482521	1.0324
UCA	648662	1.38787
UCG	197345	0.422237
UCC	809830	1.7327
UCU	767934	1.64306
UUA	392151	0.839042
UUG	617371	1.32092
UUC	824524	1.76414
UUU	785918	1.68154
	46737953	100

## Sheet: (3)mouse
	Table S4. The FSSs of different codon usages
	(3) The codon usages and their weighted mean FSSs of mouse
Codon	usage	Freq%
AAA	344865	2.28637
AAG	510287	3.38308				Codons					Usage				FSS				Weighted Average				Equal Usage
AAC	303089	2.00941			U	UUU	UCU	UAU	UGU	U	1.68198	1.65376	1.17652	1.10513	281	-161	-41	-39	472.636	-266.256	-48.2375	-43.1	439.062	-251.562	-64.0625	-60.9375
AAU	240147	1.59212			U	UUC	UCC	UAC	UGC	C	2.0572	1.78779	1.53797	1.16564	-11	-61	-94	-19	-22.6292	-109.055	-144.569	-22.1471	-17.1875	-95.3125	-146.875	-29.6875
AGA	186507	1.2365			U	UUA	UCA	UAA	UGA	A	0.700753	1.23456	0.0491928	0.0904764	106	-77	0	0	74.2798	-95.0612	0	0	165.625	-120.312	0	0
AGG	185091	1.22711			U	UUG	UCG	UAG	UGG	G	1.34002	0.431737	0.041562	1.18067	69	-85	0	-210	92.4614	-36.6976	0	-247.94	107.812	-132.812	0	-328.125
AGC	303279	2.01067			C	CUU	CCU	CAU	CGU	U	1.33995	1.89068	1.09144	0.466245	51	-8	-103	-99	68.3377	-15.1254	-112.418	-46.1582	79.6875	-12.5	-160.938	-154.688
AGU	198785	1.3179			C	CUC	CCC	CAC	CGC	C	1.94288	1.81531	1.5182	0.92395	-153	388	-36	-43	-297.26	704.342	-54.655	-39.7299	-239.062	606.25	-56.25	-67.1875
ACA	243675	1.61551			C	CUA	CCA	CAA	CGA	A	0.801598	1.79676	1.23522	0.674399	-69	58	42	-17	-55.3103	104.212	51.8794	-11.4648	-107.812	90.625	65.625	-26.5625
ACG	85640	0.567773			C	CUG	CCG	CAG	CGG	G	3.88127	0.6276	3.52655	1.04994	-106	48	32	-59	-411.415	30.1248	112.85	-61.9466	-165.625	75	50	-92.1875
ACC	277022	1.83659			A	AUU	ACU	AAU	AGU	U	1.52797	1.37076	1.59212	1.3179	-19	-69	-82	-35	-29.0315	-94.5826	-130.554	-46.1264	-29.6875	-107.812	-128.125	-54.6875
ACU	206759	1.37076			A	AUC	ACC	AAC	AGC	C	2.1508	1.83659	2.00941	2.01067	-167	-13	44	49	-359.184	-23.8757	88.4139	98.5227	-260.938	-20.3125	68.75	76.5625
AUA	110939	0.735499			A	AUA	ACA	AAA	AGA	A	0.735499	1.61551	2.28637	1.2365	-109	-23	139	48	-80.1694	-37.1567	317.806	59.3519	-170.312	-35.9375	217.188	75
AUG	334245	2.21596			A	AUG	ACG	AAG	AGG	G	2.21596	0.567773	3.38308	1.22711	-95	-25	115	6	-210.517	-14.1943	389.054	7.36266	-148.438	-39.0625	179.688	9.375
AUC	324416	2.1508			G	GUU	GCU	GAU	GGU	U	1.08065	2.00733	2.17853	1.12108	-25	-33	-149	-126	-27.0163	-66.242	-324.6	-141.256	-39.0625	-51.5625	-232.812	-196.875
AUU	230472	1.52797			G	GUC	GCC	GAC	GGC	C	1.50008	2.58148	2.6318	2.07384	-103	27	-5	26	-154.509	69.6999	-13.159	53.9199	-160.938	42.1875	-7.8125	40.625
GAA	434511	2.8807			G	GUA	GCA	GAA	GGA	A	0.746478	1.62472	2.8807	1.67134	-85	-5	42	-8	-63.4506	-8.12358	120.99	-13.3707	-132.812	-7.8125	65.625	-12.5
GAG	615757	4.08232			G	GUG	GCG	GAG	GGG	G	2.77522	0.646793	4.08232	1.49666	-89	-9	12	270	-246.994	-5.82114	48.9879	404.097	-139.062	-14.0625	18.75	421.875
GAC	396968	2.6318				U	C	A	G					1.5625				-14.25	Sum	-861.781	Avr	-13.4653	Sum	-1425	Avr	-22.2656
GAU	328598	2.17853																								0.250474
GGA	252097	1.67134
GGG	225748	1.49666
GGC	312808	2.07384
GGU	169098	1.12108
GCA	245064	1.62472
GCG	97559	0.646793
GCC	389377	2.58148
GCU	302776	2.00733
GUA	112595	0.746478
GUG	418600	2.77522
GUC	226265	1.50008
GUU	163000	1.08065
CAA	186315	1.23522
CAG	531927	3.52655
CAC	228997	1.5182
CAU	164627	1.09144
CGA	101723	0.674399
CGG	158368	1.04994
CGC	139364	0.92395
CGU	70326	0.466245
CCA	271014	1.79676
CCG	94664	0.6276
CCC	273813	1.81531
CCU	285180	1.89068
CUA	120909	0.801598
CUG	585432	3.88127
CUC	293054	1.94288
CUU	202112	1.33995
UAA	7420	0.0491928
UAG	6269	0.041562
UAC	231979	1.53797
UAU	177461	1.17652
UGA	13647	0.0904764
UGG	178086	1.18067
UGC	175819	1.16564
UGU	166692	1.10513
UCA	186215	1.23456
UCG	65121	0.431737
UCC	269661	1.78779
UCU	249445	1.65376
UUA	105698	0.700753
UUG	202122	1.34002
UUC	310298	2.0572
UUU	253701	1.68198
	15083498	100

## Sheet: (4)Xenopus
	Table S4. The FSSs of different codon usages
	(4) The codon usages and their weighted mean FSSs of xenopus
Codon	usage	Freq%
AAA	107983	3.26444
AAG	103503	3.129				Codons					Usage				FSS				Weighted Average				Equal Usage
AAC	66082	1.99773			U	UUU	UCU	UAU	UGU	U	2.21249	1.84911	1.56778	1.0748	281	-161	-41	-39	621.709	-297.707	-64.279	-41.9173	439.062	-251.562	-64.0625	-60.9375
AAU	73948	2.23552			U	UUC	UCC	UAC	UGC	C	1.65989	1.47966	1.47089	1.09134	-11	-61	-94	-19	-18.2588	-90.2591	-138.264	-20.7355	-17.1875	-95.3125	-146.875	-29.6875
AGA	48827	1.47609			U	UUA	UCA	UAA	UGA	A	1.09327	1.3759	0.0903605	0.0891211	106	-77	0	0	115.887	-105.945	0	0	165.625	-120.312	0	0
AGG	39550	1.19564			U	UUG	UCG	UAG	UGG	G	1.51125	0.382483	0.0422932	1.15455	69	-85	0	-210	104.276	-32.511	0	-242.456	107.812	-132.812	0	-328.125
AGC	54536	1.64868			C	CUU	CCU	CAU	CGU	U	1.80014	1.70482	1.30649	0.595491	51	-8	-103	-99	91.807	-13.6385	-134.569	-58.9536	79.6875	-12.5	-160.938	-154.688
AGU	47403	1.43304			C	CUC	CCC	CAC	CGC	C	1.28742	1.18339	1.24467	0.695767	-153	388	-36	-43	-196.975	459.157	-44.8082	-29.918	-239.062	606.25	-56.25	-67.1875
ACA	63481	1.9191			C	CUA	CCA	CAA	CGA	A	1.00065	1.95026	1.64263	0.606495	-69	58	42	-17	-69.0446	113.115	68.9906	-10.3104	-107.812	90.625	65.625	-26.5625
ACG	15115	0.456942			C	CUG	CCG	CAG	CGG	G	2.85272	0.473962	2.97579	0.67657	-106	48	32	-59	-302.388	22.7502	95.2253	-39.9177	-165.625	75	50	-92.1875
ACC	46380	1.40211			A	AUU	ACU	AAU	AGU	U	2.13138	1.54955	2.23552	1.43304	-19	-69	-82	-35	-40.4962	-106.919	-183.313	-50.1564	-29.6875	-107.812	-128.125	-54.6875
ACU	51257	1.54955			A	AUC	ACC	AAC	AGC	C	1.6904	1.40211	1.99773	1.64868	-167	-13	44	49	-282.296	-18.2275	87.9	80.7853	-260.938	-20.3125	68.75	76.5625
AUA	41293	1.24833			A	AUA	ACA	AAA	AGA	A	1.24833	1.9191	3.26444	1.47609	-109	-23	139	48	-136.068	-44.1392	453.757	70.8523	-170.312	-35.9375	217.188	75
AUG	80136	2.42259			A	AUG	ACG	AAG	AGG	G	2.42259	0.456942	3.129	1.19564	-95	-25	115	6	-230.146	-11.4235	359.835	7.17382	-148.438	-39.0625	179.688	9.375
AUC	55916	1.6904			G	GUU	GCU	GAU	GGU	U	1.64421	2.06112	2.97011	1.19041	-25	-33	-149	-126	-41.1051	-68.017	-442.546	-149.991	-39.0625	-51.5625	-232.812	-196.875
AUU	70503	2.13138			G	GUC	GCC	GAC	GGC	C	1.17964	1.74799	2.19015	1.42189	-103	27	-5	26	-121.503	47.1957	-10.9507	36.969	-160.938	42.1875	-7.8125	40.625
GAA	119572	3.61478			G	GUA	GCA	GAA	GGA	A	1.11834	2.07645	3.61478	2.0535	-85	-5	42	-8	-95.0586	-10.3822	151.821	-16.428	-132.812	-7.8125	65.625	-12.5
GAG	111681	3.37623			G	GUG	GCG	GAG	GGG	G	2.18873	0.469851	3.37623	1.35359	-89	-9	12	270	-194.797	-4.22866	40.5148	365.47	-139.062	-14.0625	18.75	421.875
GAC	72447	2.19015				U	C	A	G					1.5625				-14.25	Sum	-815.857	Avr	-12.7478	Sum	-1425	Avr	-22.2656
GAU	98247	2.97011																								0.256628
GGA	67927	2.0535
GGG	44775	1.35359
GGC	47034	1.42189
GGU	39377	1.19041
GCA	68686	2.07645
GCG	15542	0.469851
GCC	57821	1.74799
GCU	68179	2.06112
GUA	36993	1.11834
GUG	72400	2.18873
GUC	39021	1.17964
GUU	54388	1.64421
CAA	54336	1.64263
CAG	98435	2.97579
CAC	41172	1.24467
CAU	43217	1.30649
CGA	20062	0.606495
CGG	22380	0.67657
CGC	23015	0.695767
CGU	19698	0.595491
CCA	64512	1.95026
CCG	15678	0.473962
CCC	39145	1.18339
CCU	56393	1.70482
CUA	33100	1.00065
CUG	94364	2.85272
CUC	42586	1.28742
CUU	59546	1.80014
UAA	2989	0.0903605
UAG	1399	0.0422932
UAC	48655	1.47089
UAU	51860	1.56778
UGA	2948	0.0891211
UGG	38191	1.15455
UGC	36100	1.09134
UGU	35553	1.0748
UCA	45513	1.3759
UCG	12652	0.382483
UCC	48945	1.47966
UCU	61166	1.84911
UUA	36164	1.09327
UUG	49990	1.51125
UUC	54907	1.65989
UUU	73186	2.21249
	3307860	100

## Sheet: (5)zebrafish
	Table S4. The FSSs of different codon usages
	(5) The codon usages and their weighted mean FSSs of zebrafish
Codon	usage	Freq%
GAG	285704	4.3601				Codons					Usage				FSS				Weighted Average				Equal Usage
CUG	250204	3.81834			U	UUU	UCU	UAU	UGU	U	1.80276	1.71206	1.23496	1.13735	281	-161	-41	-39	506.575	-275.642	-50.6333	-44.3567	439.062	-251.562	-64.0625	-60.9375
CAG	221887	3.3862			U	UUC	UCC	UAC	UGC	C	2.05899	1.51431	1.6755	1.10443	-11	-61	-94	-19	-22.6489	-92.3729	-157.497	-20.9842	-17.1875	-95.3125	-146.875	-29.6875
AAG	199314	3.04171			U	UUA	UCA	UAA	UGA	A	0.685062	1.35644	0.0724893	0.102614	106	-77	0	0	72.6166	-104.446	0	0	165.625	-120.312	0	0
AAA	192428	2.93663			U	UUG	UCG	UAG	UGG	G	1.24669	0.542922	0.0375724	1.15249	69	-85	0	-210	86.0219	-46.1484	0	-242.023	107.812	-132.812	0	-328.125
GUG	186088	2.83987			C	CUU	CCU	CAU	CGU	U	1.28999	1.68487	1.10133	0.684666	51	-8	-103	-99	65.7895	-13.4789	-113.437	-67.7819	79.6875	-12.5	-160.938	-154.688
GAC	182217	2.7808			C	CUC	CCC	CAC	CGC	C	1.72457	1.24341	1.4829	0.953029	-153	388	-36	-43	-263.86	482.444	-53.3845	-40.9802	-239.062	606.25	-56.25	-67.1875
AUG	166326	2.53829			C	CUA	CCA	CAA	CGA	A	0.643187	1.60111	1.2036	0.684177	-69	58	42	-17	-44.3799	92.8646	50.5511	-11.631	-107.812	90.625	65.625	-26.5625
GAU	163486	2.49495			C	CUG	CCG	CAG	CGG	G	3.81834	0.793079	3.3862	0.662659	-106	48	32	-59	-404.744	38.0678	108.358	-39.0969	-165.625	75	50	-92.1875
GAA	162622	2.48176			A	AUU	ACU	AAU	AGU	U	1.62781	1.44648	1.6309	1.35149	-19	-69	-82	-35	-30.9283	-99.8068	-133.734	-47.3022	-29.6875	-107.812	-128.125	-54.6875
AAC	156841	2.39354			A	AUC	ACC	AAC	AGC	C	2.3648	1.60514	2.39354	1.85245	-167	-13	44	49	-394.922	-20.8669	105.316	90.7699	-260.938	-20.3125	68.75	76.5625
AUC	154958	2.3648			A	AUA	ACA	AAA	AGA	A	0.759704	1.70265	2.93663	1.44742	-109	-23	139	48	-82.8077	-39.1608	408.191	69.4762	-170.312	-35.9375	217.188	75
GGA	140269	2.14063			A	AUG	ACG	AAG	AGG	G	2.53829	0.727274	3.04171	1.02765	-95	-25	115	6	-241.137	-18.1819	349.797	6.16593	-148.438	-39.0625	179.688	9.375
GCU	136001	2.0755			G	GUU	GCU	GAU	GGU	U	1.39473	2.0755	2.49495	1.3541	-25	-33	-149	-126	-34.8681	-68.4915	-371.747	-170.617	-39.0625	-51.5625	-232.812	-196.875
UUC	134919	2.05899			G	GUC	GCC	GAC	GGC	C	1.48164	1.91605	2.7808	1.70316	-103	27	-5	26	-152.609	51.7334	-13.904	44.2823	-160.938	42.1875	-7.8125	40.625
GCC	125553	1.91605			G	GUA	GCA	GAA	GGA	A	0.659348	1.65399	2.48176	2.14063	-85	-5	42	-8	-56.0446	-8.26997	104.234	-17.1251	-132.812	-7.8125	65.625	-12.5
AGC	121385	1.85245			G	GUG	GCG	GAG	GGG	G	2.83987	0.818473	4.3601	0.997194	-89	-9	12	270	-252.749	-7.36626	52.3213	269.242	-139.062	-14.0625	18.75	421.875
UUU	118129	1.80276				U	C	A	G					1.5625				-14.25	Sum	-1317.35	Avr	-20.5835	Sum	-1425	Avr	-22.2656
CUC	113006	1.72457																								0.844192
UCU	112186	1.71206
GGC	111603	1.70316
ACA	111569	1.70265
CCU	110404	1.68487
UAC	109790	1.6755
GCA	108381	1.65399
AAU	106868	1.6309
AUU	106665	1.62781
ACC	105180	1.60514
CCA	104916	1.60111
UCC	99228	1.51431
CAC	97170	1.4829
GUC	97087	1.48164
AGA	94845	1.44742
ACU	94783	1.44648
GUU	91392	1.39473
UCA	88883	1.35644
GGU	88730	1.3541
AGU	88559	1.35149
CUU	84529	1.28999
UUG	81692	1.24669
CCC	81477	1.24341
UAU	80923	1.23496
CAA	78868	1.2036
UGG	75519	1.15249
UGU	74527	1.13735
UGC	72370	1.10443
CAU	72167	1.10133
AGG	67339	1.02765
GGG	65343	0.997194
CGC	62449	0.953029
GCG	53632	0.818473
CCG	51968	0.793079
AUA	49781	0.759704
ACG	47656	0.727274
UUA	44890	0.685062
CGU	44864	0.684666
CGA	44832	0.684177
CGG	43422	0.662659
GUA	43205	0.659348
CUA	42146	0.643187
UCG	35576	0.542922
UGA	6724	0.102614
UAA	4750	0.0724893
UAG	2462	0.0375724
	6552687	100

## Sheet: (6)fruitfly
	Table S4. The FSSs of different codon usages
	(6) The codon usages and their weighted mean FSSs of fruit fly
Codon	usage	Freq%
AAA	258653	1.68667
AAG	594253	3.87511				Codons					Usage				FSS				Weighted Average				Equal Usage
AAC	396363	2.58467			U	UUU	UCU	UAU	UGU	U	1.28009	0.739218	1.08128	0.58126	281	-161	-41	-39	359.706	-119.014	-44.3323	-22.6692	439.062	-251.562	-64.0625	-60.9375
AAU	330955	2.15815			U	UUC	UCC	UAC	UGC	C	2.06643	1.94745	1.75609	1.30982	-11	-61	-94	-19	-22.7307	-118.795	-165.073	-24.8866	-17.1875	-95.3125	-146.875	-29.6875
AGA	79177	0.516312			U	UUA	UCA	UAA	UGA	A	0.468435	0.845432	0.0635665	0.039778	106	-77	0	0	49.6541	-65.0983	0	0	165.625	-120.312	0	0
AGG	93408	0.609112			U	UUG	UCG	UAG	UGG	G	1.58467	1.70754	0.0531981	0.932956	69	-85	0	-210	109.342	-145.141	0	-195.921	107.812	-132.812	0	-328.125
AGC	317264	2.06887			C	CUU	CCU	CAU	CGU	U	0.878735	0.745452	1.06757	0.897	51	-8	-103	-99	44.8155	-5.96362	-109.96	-88.803	79.6875	-12.5	-160.938	-154.688
AGU	183785	1.19846			C	CUC	CCC	CAC	CGC	C	1.3266	1.83155	1.56142	1.77841	-153	388	-36	-43	-202.97	710.64	-56.2112	-76.4718	-239.062	606.25	-56.25	-67.1875
ACA	181561	1.18396			C	CUA	CCA	CAA	CGA	A	0.810173	1.46761	1.66784	0.855474	-69	58	42	-17	-55.9019	85.1215	70.0492	-14.5431	-107.812	90.625	65.625	-26.5625
ACG	225688	1.47171			C	CUG	CCG	CAG	CGG	G	3.6627	1.62755	3.67336	0.794718	-106	48	32	-59	-388.247	78.1225	117.547	-46.8884	-165.625	75	50	-92.1875
ACC	329388	2.14793			A	AUU	ACU	AAU	AGU	U	1.66689	1.01494	2.15815	1.19846	-19	-69	-82	-35	-31.671	-70.0307	-176.968	-41.946	-29.6875	-107.812	-128.125	-54.6875
ACU	155642	1.01494			A	AUC	ACC	AAC	AGC	C	2.21366	2.14793	2.58467	2.06887	-167	-13	44	49	-369.681	-27.9231	113.726	101.375	-260.938	-20.3125	68.75	76.5625
AUA	146776	0.957123			A	AUA	ACA	AAA	AGA	A	0.957123	1.18396	1.68667	0.516312	-109	-23	139	48	-104.326	-27.231	234.447	24.783	-170.312	-35.9375	217.188	75
AUG	346340	2.25848			A	AUG	ACG	AAG	AGG	G	2.25848	1.47171	3.87511	0.609112	-95	-25	115	6	-214.555	-36.7927	445.638	3.65467	-148.438	-39.0625	179.688	9.375
AUC	339467	2.21366			G	GUU	GCU	GAU	GGU	U	1.15412	1.45094	2.80081	1.35366	-25	-33	-149	-126	-28.853	-47.8811	-417.321	-170.562	-39.0625	-51.5625	-232.812	-196.875
AUU	255620	1.66689			G	GUC	GCC	GAC	GGC	C	1.36155	3.2921	2.40277	2.62617	-103	27	-5	26	-140.239	88.8868	-12.0138	68.2804	-160.938	42.1875	-7.8125	40.625
GAA	346788	2.2614			G	GUA	GCA	GAA	GGA	A	0.660856	1.30717	2.2614	1.79798	-85	-5	42	-8	-56.1727	-6.53585	94.9787	-14.3838	-132.812	-7.8125	65.625	-12.5
GAG	654476	4.26782			G	GUG	GCG	GAG	GGG	G	2.7066	1.38705	4.26782	0.453567	-89	-9	12	270	-240.887	-12.4835	51.2139	122.463	-139.062	-14.0625	18.75	421.875
GAC	368467	2.40277				U	C	A	G					1.5625				-14.25	Sum	-1243.63	Avr	-19.4318	Sum	-1425	Avr	-22.2656
GAU	429508	2.80081																								0.773272
GGA	275722	1.79798
GGG	69555	0.453567
GGC	402726	2.62617
GGU	207586	1.35366
GCA	200456	1.30717
GCG	212706	1.38705
GCC	504848	3.2921
GCU	222504	1.45094
GUA	101343	0.660856
GUG	415060	2.7066
GUC	208795	1.36155
GUU	176986	1.15412
CAA	255765	1.66784
CAG	563314	3.67336
CAC	239446	1.56142
CAU	163713	1.06757
CGA	131188	0.855474
CGG	121871	0.794718
CGC	272722	1.77841
CGU	137556	0.897
CCA	225060	1.46761
CCG	249587	1.62755
CCC	280870	1.83155
CCU	114316	0.745452
CUA	124241	0.810173
CUG	561680	3.6627
CUC	203436	1.3266
CUU	134755	0.878735
UAA	9748	0.0635665
UAG	8158	0.0531981
UAC	269299	1.75609
UAU	165815	1.08128
UGA	6100	0.039778
UGG	143070	0.932956
UGC	200863	1.30982
UGU	89137	0.58126
UCA	129648	0.845432
UCG	261854	1.70754
UCC	298644	1.94745
UCU	113360	0.739218
UUA	71835	0.468435
UUG	243011	1.58467
UUC	316889	2.06643
UUU	196304	1.28009
	15335121	100

## Sheet: (7)nematode
	Table S4. The FSSs of different codon usages
	(7) The codon usages and their weighted mean FSSs of nematode
Codon	usage	Freq%
AAA	479738	3.63185
AAG	349905	2.64895				Codons					Usage				FSS				Weighted Average				Equal Usage
AAC	241212	1.82609			U	UUU	UCU	UAU	UGU	U	2.11336	1.69712	1.70035	1.08539	281	-161	-41	-39	593.855	-273.236	-69.7143	-42.3302	439.062	-251.562	-64.0625	-60.9375
AAU	393157	2.97639			U	UUC	UCC	UAC	UGC	C	2.3475	1.06409	1.36856	0.882364	-11	-61	-94	-19	-25.8225	-64.9097	-128.645	-16.7649	-17.1875	-95.3125	-146.875	-29.6875
AGA	200906	1.52096			U	UUA	UCA	UAA	UGA	A	0.911783	2.07648	0.111279	0.0711172	106	-77	0	0	96.649	-159.889	0	0	165.625	-120.312	0	0
AGG	47835	0.362135			U	UUG	UCG	UAG	UGG	G	1.95814	1.24463	0.0392455	1.07796	69	-85	0	-210	135.112	-105.793	0	-226.372	107.812	-132.812	0	-328.125
AGC	108634	0.822413			C	CUU	CCU	CAU	CGU	U	2.11578	0.889783	1.41789	1.16303	51	-8	-103	-99	107.905	-7.11826	-146.043	-115.139	79.6875	-12.5	-160.938	-154.688
AGU	158715	1.20155			C	CUC	CCC	CAC	CGC	C	1.48398	0.427794	0.910526	0.512931	-153	388	-36	-43	-227.05	165.984	-32.7789	-22.056	-239.062	606.25	-56.25	-67.1875
ACA	267349	2.02396			C	CUA	CCA	CAA	CGA	A	0.744778	2.74409	2.78226	1.21181	-69	58	42	-17	-51.3897	159.157	116.855	-20.6008	-107.812	90.625	65.625	-26.5625
ACG	117389	0.888693			C	CUG	CCG	CAG	CGG	G	1.17531	0.975776	1.46066	0.455335	-106	48	32	-59	-124.583	46.8373	46.7411	-26.8648	-165.625	75	50	-92.1875
ACC	139053	1.0527			A	AUU	ACU	AAU	AGU	U	3.14378	1.94053	2.97639	1.20155	-19	-69	-82	-35	-59.7318	-133.897	-244.064	-42.0543	-29.6875	-107.812	-128.125	-54.6875
ACU	256328	1.94053			A	AUC	ACC	AAC	AGC	C	1.88372	1.0527	1.82609	0.822413	-167	-13	44	49	-314.581	-13.6851	80.3482	40.2983	-260.938	-20.3125	68.75	76.5625
AUA	115154	0.871773			A	AUA	ACA	AAA	AGA	A	0.871773	2.02396	3.63185	1.52096	-109	-23	139	48	-95.0232	-46.5512	504.828	73.006	-170.312	-35.9375	217.188	75
AUG	343683	2.60185			A	AUG	ACG	AAG	AGG	G	2.60185	0.888693	2.64895	0.362135	-95	-25	115	6	-247.176	-22.2173	304.63	2.17281	-148.438	-39.0625	179.688	9.375
AUC	248824	1.88372			G	GUU	GCU	GAU	GGU	U	2.4484	2.35351	3.6852	1.11616	-25	-33	-149	-126	-61.2099	-77.6658	-549.094	-140.637	-39.0625	-51.5625	-232.812	-196.875
AUU	415267	3.14378			G	GUC	GCC	GAC	GGC	C	1.39935	1.31617	1.74774	0.663827	-103	27	-5	26	-144.133	35.5366	-8.7387	17.2595	-160.938	42.1875	-7.8125	40.625
GAA	548814	4.15479			G	GUA	GCA	GAA	GGA	A	0.967222	2.02605	4.15479	3.31124	-85	-5	42	-8	-82.2138	-10.1303	174.501	-26.4899	-132.812	-7.8125	65.625	-12.5
GAG	332635	2.51821			G	GUG	GCG	GAG	GGG	G	1.42909	0.825873	2.51821	0.418694	-89	-9	12	270	-127.189	-7.43286	30.2185	113.047	-139.062	-14.0625	18.75	421.875
GAC	230862	1.74774				U	C	A	G					1.5625				-14.25	Sum	-1496.07	Avr	-23.3762	Sum	-1425	Avr	-22.2656
GAU	486784	3.6852																								0.928356
GGA	437387	3.31124
GGG	55306	0.418694
GGC	87686	0.663827
GGU	147436	1.11616
GCA	267625	2.02605
GCG	109091	0.825873
GCC	173855	1.31617
GCU	310879	2.35351
GUA	127762	0.967222
GUG	188771	1.42909
GUC	184842	1.39935
GUU	323413	2.4484
CAA	367514	2.78226
CAG	192941	1.46066
CAC	120273	0.910526
CAU	187292	1.41789
CGA	160070	1.21181
CGG	60146	0.455335
CGC	67754	0.512931
CGU	153626	1.16303
CCA	362472	2.74409
CCG	128892	0.975776
CCC	56508	0.427794
CCU	117533	0.889783
CUA	98379	0.744778
CUG	155249	1.17531
CUC	196022	1.48398
CUU	279477	2.11578
UAA	14699	0.111279
UAG	5184	0.0392455
UAC	180776	1.36856
UAU	224602	1.70035
UGA	9394	0.0711172
UGG	142390	1.07796
UGC	116553	0.882364
UGU	143371	1.08539
UCA	274286	2.07648
UCG	164405	1.24463
UCC	140558	1.06409
UCU	224175	1.69712
UUA	120439	0.911783
UUG	258654	1.95814
UUC	310085	2.3475
UUU	279158	2.11336
	13209174	100

## Sheet: (8)Arabidopsis
	Table S4. The FSSs of different codon usages
	(8) The codon usages and their weighted mean FSSs of Arabidopsis
Codon	usage	Freq%
AAA	454688	3.13239
AAG	467899	3.2234				Codons					Usage				FSS				Weighted Average				Equal Usage
AAC	296131	2.04008			U	UUU	UCU	UAU	UGU	U	2.23368	2.56152	1.50071	1.09019	281	-161	-41	-39	627.664	-412.404	-61.529	-42.5175	439.062	-251.562	-64.0625	-60.9375
AAU	337854	2.32751			U	UUC	UCC	UAC	UGC	C	1.99043	1.09996	1.3102	0.734199	-11	-61	-94	-19	-21.8948	-67.0977	-123.159	-13.9498	-17.1875	-95.3125	-146.875	-29.6875
AGA	280549	1.93273			U	UUA	UCA	UAA	UGA	A	1.32134	1.90574	0.0890967	0.109268	106	-77	0	0	140.062	-146.742	0	0	165.625	-120.312	0	0
AGG	159707	1.10024			U	UUG	UCG	UAG	UGG	G	2.13548	0.909884	0.0510551	1.23617	69	-85	0	-210	147.348	-77.3402	0	-259.596	107.812	-132.812	0	-328.125
AGC	166875	1.14962			C	CUU	CCU	CAU	CGU	U	2.4441	1.86784	1.42164	0.870713	51	-8	-103	-99	124.649	-14.9427	-146.429	-86.2006	79.6875	-12.5	-160.938	-154.688
AGU	213147	1.46839			C	CUC	CCC	CAC	CGC	C	1.53714	0.518577	0.845279	0.373479	-153	388	-36	-43	-235.182	201.208	-30.43	-16.0596	-239.062	606.25	-56.25	-67.1875
ACA	233378	1.60776			C	CUA	CCA	CAA	CGA	A	1.01912	1.62716	1.99269	0.63793	-69	58	42	-17	-70.3196	94.3755	83.6931	-10.8448	-107.812	90.625	65.625	-26.5625
ACG	106799	0.735749			C	CUG	CCG	CAG	CGG	G	1.01994	0.803041	1.5404	0.486171	-106	48	32	-59	-108.114	38.546	49.2929	-28.6841	-165.625	75	50	-92.1875
ACC	142620	0.982523			A	AUU	ACU	AAU	AGU	U	2.17587	1.74239	2.32751	1.46839	-19	-69	-82	-35	-41.3416	-120.225	-190.856	-51.3937	-29.6875	-107.812	-128.125	-54.6875
ACU	252920	1.74239			A	AUC	ACC	AAC	AGC	C	1.76975	0.982523	2.04008	1.14962	-167	-13	44	49	-295.548	-12.7728	89.7633	56.3313	-260.938	-20.3125	68.75	76.5625
AUA	192597	1.32682			A	AUA	ACA	AAA	AGA	A	1.32682	1.60776	3.13239	1.93273	-109	-23	139	48	-144.623	-36.9786	435.402	92.771	-170.312	-35.9375	217.188	75
AUG	355902	2.45184			A	AUG	ACG	AAG	AGG	G	2.45184	0.735749	3.2234	1.10024	-95	-25	115	6	-232.925	-18.3937	370.691	6.60142	-148.438	-39.0625	179.688	9.375
AUC	256891	1.76975			G	GUU	GCU	GAU	GGU	U	2.69971	2.7592	3.72631	2.14354	-25	-33	-149	-126	-67.4927	-91.0536	-555.221	-270.086	-39.0625	-51.5625	-232.812	-196.875
AUU	315843	2.17587			G	GUC	GCC	GAC	GGC	C	1.22055	0.966823	1.67639	0.887722	-103	27	-5	26	-125.716	26.1042	-8.38193	23.0808	-160.938	42.1875	-7.8125	40.625
GAA	514134	3.54192			G	GUA	GCA	GAA	GGA	A	1.03188	1.78316	3.54192	2.35512	-85	-5	42	-8	-87.7095	-8.9158	148.761	-18.841	-132.812	-7.8125	65.625	-12.5
GAG	465247	3.20513			G	GUG	GCG	GAG	GGG	G	1.69575	0.839161	3.20513	1.01641	-89	-9	12	270	-150.922	-7.55245	38.4616	274.431	-139.062	-14.0625	18.75	421.875
GAC	243339	1.67639				U	C	A	G					1.5625				-14.25	Sum	-1441.15	Avr	-22.518	Sum	-1425	Avr	-22.2656
GAU	540900	3.72631																								0.982044
GGA	341862	2.35512
GGG	147539	1.01641
GGC	128859	0.887722
GGU	311149	2.14354
GCA	258838	1.78316
GCG	121810	0.839161
GCC	140341	0.966823
GCU	400517	2.7592
GUA	149784	1.03188
GUG	246150	1.69575
GUC	177171	1.22055
GUU	391881	2.69971
CAA	289253	1.99269
CAG	223600	1.5404
CAC	122698	0.845279
CAU	206361	1.42164
CGA	92600	0.63793
CGG	70571	0.486171
CGC	54213	0.373479
CGU	126390	0.870713
CCA	236194	1.62716
CCG	116567	0.803041
CCC	75275	0.518577
CCU	271130	1.86784
CUA	147933	1.01912
CUG	148052	1.01994
CUC	223126	1.53714
CUU	354778	2.4441
UAA	12933	0.0890967
UAG	7411	0.0510551
UAC	190185	1.3102
UAU	217838	1.50071
UGA	15861	0.109268
UGG	179439	1.23617
UGC	106574	0.734199
UGU	158249	1.09019
UCA	276632	1.90574
UCG	132076	0.909884
UCC	159667	1.09996
UCU	371822	2.56152
UUA	191802	1.32134
UUG	309979	2.13548
UUC	288925	1.99043
UUU	324234	2.23368
	14515689	100

## Sheet: (9)Yeast
	Table S4. The FSSs of different codon usages
	(9) The codon usages and their weighted mean FSSs of yeast
Codon	usage	Freq%
AAA	125250	4.28693
AAG	88961	3.04487				Codons					Usage				FSS				Weighted Average				Equal Usage
AAC	72290	2.47427			U	UUU	UCU	UAU	UGU	U	2.62138	2.33521	1.91401	0.782943	281	-161	-41	-39	736.607	-375.968	-78.4743	-30.5348	439.062	-251.562	-64.0625	-60.9375
AAU	107400	3.67598			U	UUC	UCC	UAC	UGC	C	1.78768	1.40355	1.45646	0.472846	-11	-61	-94	-19	-19.6644	-85.6163	-136.907	-8.98407	-17.1875	-95.3125	-146.875	-29.6875
AGA	61520	2.10565			U	UUA	UCA	UAA	UGA	A	2.65506	1.90631	0.0956302	0.0638676	106	-77	0	0	281.436	-146.786	0	0	165.625	-120.312	0	0
AGG	27540	0.942612			U	UUG	UCG	UAG	UGG	G	2.64445	0.868715	0.0463776	1.0327	69	-85	0	-210	182.467	-73.8408	0	-216.866	107.812	-132.812	0	-328.125
AGC	29025	0.993439			C	CUU	CCU	CAU	CGU	U	1.22409	1.3583	1.38893	0.625053	51	-8	-103	-99	62.4288	-10.8664	-143.06	-61.8803	79.6875	-12.5	-160.938	-154.688
AGU	42652	1.45985			C	CUC	CCC	CAC	CGC	C	0.551808	0.689606	0.77223	0.261631	-153	388	-36	-43	-84.4266	267.567	-27.8003	-11.2501	-239.062	606.25	-56.25	-67.1875
ACA	53095	1.81728			C	CUA	CCA	CAA	CGA	A	1.34909	1.77953	2.70869	0.309481	-69	58	42	-17	-93.0873	103.213	113.765	-5.26117	-107.812	90.625	65.625	-26.5625
ACG	23773	0.813678			C	CUG	CCG	CAG	CGG	G	1.06374	0.540342	1.24001	0.181403	-106	48	32	-59	-112.757	25.9364	39.6803	-10.7028	-165.625	75	50	-92.1875
ACC	36383	1.24528			A	AUU	ACU	AAU	AGU	U	3.02324	2.02237	3.67598	1.45985	-19	-69	-82	-35	-57.4415	-139.544	-301.43	-51.0948	-29.6875	-107.812	-128.125	-54.6875
ACU	59087	2.02237			A	AUC	ACC	AAC	AGC	C	1.69533	1.24528	2.47427	0.993439	-167	-13	44	49	-283.12	-16.1887	108.868	48.6785	-260.938	-20.3125	68.75	76.5625
AUA	53493	1.8309			A	AUA	ACA	AAA	AGA	A	1.8309	1.81728	4.28693	2.10565	-109	-23	139	48	-199.569	-41.7975	595.884	101.071	-170.312	-35.9375	217.188	75
AUG	60412	2.06772			A	AUG	ACG	AAG	AGG	G	2.06772	0.813678	3.04487	0.942612	-95	-25	115	6	-196.434	-20.342	350.16	5.65567	-148.438	-39.0625	179.688	9.375
AUC	49532	1.69533			G	GUU	GCU	GAU	GGU	U	2.14692	2.03017	3.80792	2.26535	-25	-33	-149	-126	-53.6731	-66.9958	-567.381	-285.434	-39.0625	-51.5625	-232.812	-196.875
AUU	88329	3.02324			G	GUC	GCC	GAC	GGC	C	1.12083	1.21194	2.03349	0.976599	-103	27	-5	26	-115.446	32.7225	-10.1675	25.3916	-160.938	42.1875	-7.8125	40.625
GAA	133699	4.57612			G	GUA	GCA	GAA	GGA	A	1.21194	1.62674	4.57612	1.11902	-85	-5	42	-8	-103.015	-8.1337	192.197	-8.95214	-132.812	-7.8125	65.625	-12.5
GAG	57020	1.95162			G	GUG	GCG	GAG	GGG	G	1.07	0.615607	1.95162	0.605202	-89	-9	12	270	-95.2304	-5.54046	23.4195	163.404	-139.062	-14.0625	18.75	421.875
GAC	59412	2.03349				U	C	A	G					1.5625				-14.25	Sum	-901.112	Avr	-14.0799	Sum	-1425	Avr	-22.2656
GAU	111255	3.80792																								0.543402
GGA	32694	1.11902
GGG	17682	0.605202
GGC	28533	0.976599
GGU	66186	2.26535
GCA	47528	1.62674
GCG	17986	0.615607
GCC	35409	1.21194
GCU	59315	2.03017
GUA	35409	1.21194
GUG	31262	1.07
GUC	32747	1.12083
GUU	62726	2.14692
CAA	79139	2.70869
CAG	36229	1.24001
CAC	22562	0.77223
CAU	40580	1.38893
CGA	9042	0.309481
CGG	5300	0.181403
CGC	7644	0.261631
CGU	18262	0.625053
CCA	51992	1.77953
CCG	15787	0.540342
CCC	20148	0.689606
CCU	39685	1.3583
CUA	39416	1.34909
CUG	31079	1.06374
CUC	16122	0.551808
CUU	35764	1.22409
UAA	2794	0.0956302
UAG	1355	0.0463776
UAC	42553	1.45646
UAU	55921	1.91401
UGA	1866	0.0638676
UGG	30172	1.0327
UGC	13815	0.472846
UGU	22875	0.782943
UCA	55696	1.90631
UCG	25381	0.868715
UCC	41007	1.40355
UCU	68227	2.33521
UUA	77572	2.65506
UUG	77262	2.64445
UUC	52230	1.78768
UUU	76588	2.62138
	2921670	100

## Sheet: (10)Ecoli
	Table S4. The FSSs of different codon usages
	(10) The codon usages and their weighted mean FSSs of E. coli
Codon	usage	Freq%
AAA	44236	3.36102
AAG	13384	1.01691				Codons					Usage				FSS				Weighted Average				Equal Usage
AAC	28319	2.15165			U	UUU	UCU	UAU	UGU	U	2.22649	0.834707	1.59974	0.509516	281	-161	-41	-39	625.645	-134.388	-65.5894	-19.8711	439.062	-251.562	-64.0625	-60.9375
AAU	22756	1.72898			U	UUC	UCC	UAC	UGC	C	1.6584	0.86016	1.22167	0.644455	-11	-61	-94	-19	-18.2424	-52.4698	-114.837	-12.2447	-17.1875	-95.3125	-146.875	-29.6875
AGA	2489	0.189112			U	UUA	UCA	UAA	UGA	A	1.37408	0.695513	0.203472	0.0895035	106	-77	0	0	145.653	-53.5545	0	0	165.625	-120.312	0	0
AGG	1363	0.10356			U	UUG	UCG	UAG	UGG	G	1.36702	0.892527	0.021806	1.52414	69	-85	0	-210	94.3242	-75.8648	0	-320.07	107.812	-132.812	0	-328.125
AGC	21131	1.60552			C	CUU	CCU	CAU	CGU	U	1.09433	0.693538	1.28686	2.11549	51	-8	-103	-99	55.8107	-5.5483	-132.547	-209.433	79.6875	-12.5	-160.938	-154.688
AGU	11322	0.860236			C	CUC	CCC	CAC	CGC	C	1.11705	0.542339	0.973597	2.22627	-153	388	-36	-43	-170.908	210.428	-35.0495	-95.7294	-239.062	606.25	-56.25	-67.1875
ACA	8975	0.681913			C	CUA	CCA	CAA	CGA	A	0.385366	0.840178	1.53539	0.343654	-69	58	42	-17	-26.5903	48.7303	64.4863	-5.84212	-107.812	90.625	65.625	-26.5625
ACG	18970	1.44133			C	CUG	CCG	CAG	CGG	G	5.34817	2.353	2.89876	0.530563	-106	48	32	-59	-566.907	112.944	92.7602	-31.3032	-165.625	75	50	-92.1875
ACC	30972	2.35323			A	AUU	ACU	AAU	AGU	U	3.05216	0.879611	1.72898	0.860236	-19	-69	-82	-35	-57.991	-60.6932	-141.777	-30.1083	-29.6875	-107.812	-128.125	-54.6875
ACU	11577	0.879611			A	AUC	ACC	AAC	AGC	C	2.53246	2.35323	2.15165	1.60552	-167	-13	44	49	-422.921	-30.592	94.6728	78.6703	-260.938	-20.3125	68.75	76.5625
AUA	5345	0.406109			A	AUA	ACA	AAA	AGA	A	0.406109	0.681913	3.36102	0.189112	-109	-23	139	48	-44.2659	-15.684	467.181	9.07738	-170.312	-35.9375	217.188	75
AUG	36700	2.78844			A	AUG	ACG	AAG	AGG	G	2.78844	1.44133	1.01691	0.10356	-95	-25	115	6	-264.901	-36.0331	116.944	0.621358	-148.438	-39.0625	179.688	9.375
AUC	33331	2.53246			G	GUU	GCU	GAU	GGU	U	1.82586	1.51951	3.20138	2.4811	-25	-33	-149	-126	-45.6464	-50.1438	-477.006	-312.619	-39.0625	-51.5625	-232.812	-196.875
AUU	40171	3.05216			G	GUC	GCC	GAC	GGC	C	1.53683	2.57554	1.91574	2.991	-103	27	-5	26	-158.294	69.5396	-9.5787	77.7659	-160.938	42.1875	-7.8125	40.625
GAA	52330	3.97599			G	GUA	GCA	GAA	GGA	A	1.0884	2.01611	3.97599	0.776203	-85	-5	42	-8	-92.5142	-10.0805	166.992	-6.20963	-132.812	-7.8125	65.625	-12.5
GAG	23456	1.78217			G	GUG	GCG	GAG	GGG	G	2.64377	3.41147	1.78217	1.09896	-89	-9	12	270	-235.296	-30.7032	21.386	296.72	-139.062	-14.0625	18.75	421.875
GAC	25214	1.91574				U	C	A	G					1.5625				-14.25	Sum	-1829.69	Avr	-28.589	Sum	-1425	Avr	-22.2656
GAU	42135	3.20138																								0.619365
GGA	10216	0.776203
GGG	14464	1.09896
GGC	39366	2.991
GGU	32655	2.4811
GCA	26535	2.01611
GCG	44900	3.41147
GCC	33898	2.57554
GCU	19999	1.51951
GUA	14325	1.0884
GUG	34796	2.64377
GUC	20227	1.53683
GUU	24031	1.82586
CAA	20208	1.53539
CAG	38152	2.89876
CAC	12814	0.973597
CAU	16937	1.28686
CGA	4523	0.343654
CGG	6983	0.530563
CGC	29301	2.22627
CGU	27843	2.11549
CCA	11058	0.840178
CCG	30969	2.353
CCC	7138	0.542339
CCU	9128	0.693538
CUA	5072	0.385366
CUG	70390	5.34817
CUC	14702	1.11705
CUU	14403	1.09433
UAA	2678	0.203472
UAG	287	0.021806
UAC	16079	1.22167
UAU	21055	1.59974
UGA	1178	0.0895035
UGG	20060	1.52414
UGC	8482	0.644455
UGU	6706	0.509516
UCA	9154	0.695513
UCG	11747	0.892527
UCC	11321	0.86016
UCU	10986	0.834707
UUA	18085	1.37408
UUG	17992	1.36702
UUC	21827	1.6584
UUU	29304	2.22649
	1316150	100

[truncated: 1 more sheets: (11)FSS]
