# Supplementary material for: Frameshift and wild-type proteins are often highly similar because the genetic code and genomes were optimized for frameshift tolerance
Source: BMC Genomics. 2022 Jun 2;23:416. doi: 10.1186/s12864-022-08435-6 (PMC9164415; doi:10.1186/s12864-022-08435-6)
Supplement: Supplementary file 5 — Additional file 5: Table S5. FSSs of different usages of codon pairs. (1) The summary of codon pair usages and their weighted mean FSSs (Table 7). (2) The codon pair usages and their weighted mean FSSs of humans. (3) The codon pair usages and their weighted mean FSSs of mouse. (4) The codon pair usages and their weighted mean FSSs of xenopus. (5) The codon pair usages and their weighted mean FSSs of zebrafish. (6) The codon pair usages and their weighted mean FSSs of fruit fly. (7) The codon pair usages and their weighted mean FSSs of nematode. (8) The codon pair usages and their weighted mean FSSs of Arabidopsis. (9) The codon pair usages and their weighted mean FSSs of yeast. (10) The codon pair usages and their weighted mean FSSs of E. coli. (11) The equal codon pair usages and their weighted mean FSSs. [file 12864_2022_8435_MOESM5_ESM.xlsx]

## Sheet: (1)Summary
	Table S5. The FSSs of different codon pair usages
	(1) The summary of codon pair usages and their weighted mean FSSs (Table 6)
NO	species	Number of codon pairs				Weighted Average FSS
		Over-represented	Under-represented	Absent		Over-represented	Under-represented	All
1	H. sapiens	1573	2523	50		-1.52052	-7.80199	-3.05526
2	M. musculus	1505	2591	190		-2.82649	-7.13188	-3.80904
3	X. tropicalis	1660	2436	148		-3.12455	-6.97894	-3.79995
4	D. rerio	1493	2603	148		-4.86609	-6.08533	-5.18276
5	D. melanogaster	1418	2678	140		-5.32581	-5.85512	-5.01917
6	C. elegans	1469	2627	164		-6.46724	-5.26376	-6.11345
7	A. thaliana	1566	2530	15		-6.30454	-5.34725	-6.37086
8	S. cerevisiae	1493	2603	159		-4.86135	-6.13677	-4.26575
9	E.coli	1389	2707	197		-6.7617	-5.11267	-6.81613
10	Equal Usage	0	0	0		N/A	N/A	-5.67188

## Sheet: (2)Human
	Table S5. The FSSs of different codon pair usages
	(2) The codon pair usages and their weighted mean FSSs of humans
	Number of codon pairs:					46667472							Codon Usage
	Codon-pair	Observed (O)	AA-pair	AA-Frameshift	FSS1	FSS2	FSS=FSS1+FSS2			O-E	Weighted Average W=FSS*O/T		Codon	usage	Freq%		Number of over-represented Codon pairs	Number of under-represented Codon pairs	Number of Codon pairs never used	Average FSS of over-represented Codon pairs	Average FSS of under-represented Codon pairs	Average FSS of All Codon pairs	Weigted Average FSS of All Codon pairs
	GAG-GAG	135404	E-E	R-G	4	-8	-4			124011	-0.0116059		AAA	44236	0.0336102		1573	2523	50	-1.79593	-8.08839	-5.67188	-3.05526
	CUG-GAG	108800	L-E	W-G	-7	-8	-15			97406.6	-0.0349708		AAG	13384	0.0101691
	GAA-GAA	104768	E-E	K-R	12	4	16			93374.6	0.0359198		AAC	28319	0.0215165
	GAG-AAG	97379	E-K	R-E	4	12	16			85985.6	0.0333865		AAU	22756	0.0172898
	CUG-CUG	95269	L-L	C-A	-15	-12	-27			83875.6	-0.055119		AGA	2489	0.00189112
	GAG-CUG	93609	E-L	S-A	2	-12	-10			82215.6	-0.0200587		AGG	1363	0.0010356
	CUG-CAG	89484	L-Q	C-A	-15	-2	-17			78090.6	-0.0325972		AGC	21131	0.0160552
	CAG-CAG	89113	Q-Q	S-A	2	-2	0			77719.6	0		AGU	11322	0.00860236
	AAG-AAG	83995	K-K	R-E	27	12	39			72601.6	0.0701946		ACA	8975	0.00681913
	GAA-GAG	80897	E-E	K-R	12	4	16			69503.6	0.0277356		ACG	18970	0.0144133
	CAG-GAG	79767	Q-E	R-G	15	-8	7			68373.6	0.0119648		ACC	30972	0.0235323
	AAG-GAG	76553	K-E	R-G	27	-8	19			65159.6	0.0311675		ACU	11577	0.00879611
	CAG-CUG	76107	Q-L	S-A	2	-12	-10			64713.6	-0.0163084		AUA	5345	0.00406109
	AAA-GAA	73214	K-E	K-R	32	4	36			61820.6	0.0564784		AUG	36700	0.0278844
	GAG-CAG	71931	E-Q	S-A	2	-2	0			60537.6	0		AUC	33331	0.0253246
	GAG-GAA	71913	E-E	R-G	4	-8	-4			60519.6	-0.00616387		AUU	40171	0.0305216
	AAG-AAA	68541	K-K	R-E	27	12	39			57147.6	0.0572797		GAA	52330	0.0397599
	GUG-GAG	68454	V-E	W-G	-26	-8	-34			57060.6	-0.0498728		GAG	23456	0.0178217
	CUG-GCC	67871	L-A	W-G	-7	5	-2			56477.6	-0.00290871		GAC	25214	0.0191574
	GAU-GAA	67562	D-E	M-W	-30	-43	-73			56168.6	-0.105684		GAU	42135	0.0320138
	GAA-GAU	66723	E-D	K-R	12	-3	9			55329.6	0.0128678		GGA	10216	0.00776203
	GAG-AAA	66508	E-K	R-E	4	12	16			55114.6	0.0228023		GGG	14464	0.0109896
	GCC-CUG	63810	A-L	P-P	3	-23	-20			52416.6	-0.0273467		GGC	39366	0.02991
	CUG-AAG	61961	L-K	W-E	-7	12	5			50567.6	0.00663856		GGU	32655	0.024811
	CUG-GUG	61530	L-V	W-G	-7	-33	-40			50136.6	-0.0527391		GCA	26535	0.0201611
	CAG-AAG	61098	Q-K	R-E	15	12	27			49704.6	0.0353489		GCG	44900	0.0341147
	GAU-GAG	60914	D-E	M-W	-30	-43	-73			49520.6	-0.0952853		GCC	33898	0.0257554
	GAG-GCC	59611	E-A	R-G	4	5	9			48217.6	0.0114962		GCU	19999	0.0151951
	GAG-GAC	59556	E-D	R-G	4	1	5			48162.6	0.00638089		GUA	14325	0.010884
	GCC-AAG	59479	A-K	P-Q	3	15	18			48085.6	0.0229415		GUG	34796	0.0264377
	GCC-CAG	59270	A-Q	P-P	3	-2	1			47876.6	0.00127005		GUC	20227	0.0153683
	CUG-GAC	58204	L-D	W-G	-7	1	-6			46810.6	-0.00748324		GUU	24031	0.0182586
	GAC-CUG	57530	D-L	T-P	0	-23	-23			46136.6	-0.0283536		CAA	20208	0.0153539
	AAG-GAA	57008	K-E	R-G	27	-8	19			45614.6	0.02321		CAG	38152	0.0289876
	GAA-AAA	56788	E-K	K-K	12	32	44			45394.6	0.053542		CAC	12814	0.00973597
	AAG-CUG	56377	K-L	S-A	1	-12	-11			44983.6	-0.0132886		CAU	16937	0.0128686
	GAA-AAG	55187	E-K	K-K	12	32	44			43793.6	0.0520326		CGA	4523	0.00343654
	GAG-GUG	55058	E-V	R-G	4	-33	-29			43664.6	-0.034214		CGG	6983	0.00530563
	GUG-CUG	53472	V-L	C-A	0	-12	-12			42078.6	-0.0137497		CGC	29301	0.0222627
	GAU-GAU	52124	D-D	M-W	-30	-52	-82			40730.6	-0.0915877		CGU	27843	0.0211549
	AAG-CAG	51515	K-Q	S-A	1	-2	-1			40121.6	-0.00110387		CCA	11058	0.00840178
	GUG-GCC	50969	V-A	W-G	-26	5	-21			39575.6	-0.0229357		CCG	30969	0.02353
	CUG-GGC	50607	L-G	W-G	-7	66	59			39213.6	0.0639806		CCC	7138	0.00542339
	AUG-GAG	50303	M-E	W-G	-10	-8	-18			38909.6	-0.0194023		CCU	9128	0.00693538
	GUG-GUG	50299	V-V	W-G	-26	-33	-59			38905.6	-0.0635912		CUA	5072	0.00385366
	AAU-GAA	50115	N-E	M-W	-22	-43	-65			38721.6	-0.0698018		CUG	70390	0.0534817
	CUG-GAA	49880	L-E	W-G	-7	-8	-15			38486.6	-0.0160326		CUC	14702	0.0111705
	GAA-AAU	48297	E-N	K-K	12	8	20			36903.6	0.0206984		CUU	14403	0.0109433
	AAA-GAG	48067	K-E	K-R	32	4	36			36673.6	0.0370796		UAA	2678	0.00203472
	CAG-GCC	47753	Q-A	R-G	15	5	20			36359.6	0.0204652		UAG	287	0.00021806
	GCU-GAG	47519	A-E	L-W	-12	-43	-55			36125.6	-0.0560036		UAC	16079	0.0122167
	CAG-GAA	46997	Q-E	R-G	15	-8	7			35603.6	0.00704943		UAU	21055	0.0159974
	GAU-GAC	46474	D-D	M-W	-30	-52	-82			35080.6	-0.08166		UGA	1178	0.000895035
	GCA-GAG	46357	A-E	Q-R	-2	4	2			34963.6	0.00198669		UGG	20060	0.0152414
	UUC-CUG	46124	F-L	S-P	-28	-23	-51			34730.6	-0.0504061		UGC	8482	0.00644455
	AGC-AGC	45993	S-S	A-Q	11	2	13			34599.6	0.0128121		UGU	6706	0.00509516
	GAA-GAC	45524	E-D	K-R	12	-3	9			34130.6	0.00877948		UCA	9154	0.00695513
	GUG-GAC	45512	V-D	W-G	-26	1	-25			34118.6	-0.024381		UCG	11747	0.00892527
	CCU-GAG	44911	P-E	L-W	-23	-43	-66			33517.6	-0.0635159		UCC	11321	0.0086016
	GUG-AAG	44773	V-K	W-E	-26	12	-14			33379.6	-0.0134317		UCU	10986	0.00834707
	CAG-AAA	44769	Q-K	R-E	15	12	27			33375.6	0.0259016		UUA	18085	0.0137408
	GAC-AAG	43855	D-K	T-Q	0	15	15			32461.6	0.014096		UUG	17992	0.0136702
	CUG-GAU	43831	L-D	W-G	-7	1	-6			32437.6	-0.00563532		UUC	21827	0.016584
	CUG-CCC	43817	L-P	C-A	-15	3	-12			32423.6	-0.011267		UUU	29304	0.0222649
	AAA-GAU	43470	K-D	K-R	32	-3	29			32076.6	0.027013		Total	1316150	1
	CCA-GAG	43377	P-E	Q-R	-2	4	2			31983.6	0.00185898
	GCU-GUG	43266	A-V	L-C	-12	0	-12			31872.6	-0.0111254
	GAG-GAU	43264	E-D	R-G	4	1	5			31870.6	0.00463535
	GCC-AUC	42867	A-I	P-H	3	-22	-19			31473.6	-0.0174527
	GAU-GUG	42704	D-V	M-C	-30	0	-30			31310.6	-0.0274521
	CAG-GUG	42461	Q-V	R-G	15	-33	-18			31067.6	-0.0163775
	AAG-GAC	42326	K-D	R-G	27	1	28			30932.6	0.0253952
	GCU-GCC	42326	A-A	L-C	-12	5	-7			30932.6	-0.00634879
	CUC-CUG	42282	L-L	S-P	-21	-23	-44			30888.6	-0.0398652
	GGC-CUG	42210	G-L	A-P	5	-23	-18			30816.6	-0.0162807
	AUC-CUG	41898	I-L	S-P	-18	-23	-41			30504.6	-0.0368098
	CAG-GAC	41627	Q-D	R-G	15	1	16			30233.6	0.0142719
	GAG-AUG	41528	E-M	R-D	4	-30	-26			30134.6	-0.0231366
	AGC-CUG	41501	S-L	A-P	11	-23	-12			30107.6	-0.0106715
	AAA-AAG	41177	K-K	K-K	32	32	64			29783.6	0.0564703
	GUG-GAA	41026	V-E	W-G	-26	-8	-34			29632.6	-0.0298899
	GUG-CAG	40854	V-Q	C-A	0	-2	-2			29460.6	-0.00175086
	AUC-CAG	40740	I-Q	S-P	-18	-2	-20			29346.6	-0.0174597
	UUC-CAG	40204	F-Q	S-P	-28	-2	-30			28810.6	-0.025845
	CCA-GAA	40111	P-E	Q-R	-2	4	2			28717.6	0.00171901
	GAG-AAC	40092	E-N	R-E	4	9	13			28698.6	0.0111683
	GCA-GAA	40007	A-E	Q-R	-2	4	2			28613.6	0.00171456
	GGA-GAG	39921	G-E	E-R	-8	4	-4			28527.6	-0.00342174
	UUU-GAA	39893	F-E	L-W	20	-43	-23			28499.6	-0.0196612
	CAA-GAA	39839	Q-E	K-R	15	4	19			28445.6	0.0162199
	CCC-AAG	39805	P-K	P-Q	76	15	91			28411.6	0.0776184
	AAG-GCC	39777	K-A	R-G	27	5	32			28383.6	0.0272752
	AGC-CAG	39622	S-Q	A-P	11	-2	9			28228.6	0.00764125
	GGA-GAA	39610	G-E	E-R	-8	4	-4			28216.6	-0.00339508
	CAG-CCC	39264	Q-P	S-A	2	3	5			27870.6	0.00420678
	CCC-CAG	39214	P-Q	P-P	76	-2	74			27820.6	0.0621811
	GCC-AGC	39200	A-S	P-Q	3	2	5			27806.6	0.00419993
	AAC-CUG	39197	N-L	T-P	5	-23	-18			27803.6	-0.0151186
	GGG-GAG	39196	G-E	G-G	66	-8	58			27802.6	0.0487142
	CCC-AGC	39169	P-S	P-Q	76	2	78			27775.6	0.0654671
	GAC-CAG	38979	D-Q	T-P	0	-2	-2			27585.6	-0.0016705
	AUG-GAA	38959	M-E	W-G	-10	-8	-18			27565.6	-0.0150268
	GAC-AGC	38851	D-S	T-Q	0	2	2			27457.6	0.00166501
	AUG-AAG	38786	M-K	W-E	-10	12	2			27392.6	0.00166223
	ACA-GAA	38713	T-E	Q-R	0	4	4			27319.6	0.0033182
	ACC-AAG	38700	T-K	P-Q	1	15	16			27306.6	0.0132683
	CUG-CUC	38616	L-L	C-A	-15	-12	-27			27222.6	-0.0223417
	GCC-UUC	38592	A-F	P-L	3	20	23			27198.6	0.01902
	AAU-GAG	38437	N-E	M-W	-22	-43	-65			27043.6	-0.0535363
	GCC-AUG	38329	A-M	P-H	3	-13	-10			26935.6	-0.00821322
	GAU-GCC	38283	D-A	M-C	-30	5	-25			26889.6	-0.0205084
	GCC-ACC	38268	A-T	P-H	3	-3	0			26874.6	0
	GGC-AGC	37997	G-S	A-Q	5	2	7			26603.6	0.00569945
	GAC-AUC	37892	D-I	T-H	0	-22	-22			26498.6	-0.0178631
	AUG-CUG	37826	M-L	C-A	-9	-12	-21			26432.6	-0.0170214
	AAG-GUG	37643	K-V	R-G	27	-33	-6			26249.6	-0.00483973
	GAG-GGC	37443	E-G	R-G	4	66	70			26049.6	0.0561635
	AUU-GAA	37439	I-E	L-W	28	-43	-15			26045.6	-0.0120338
	GAG-CCC	37178	E-P	S-A	2	3	5			25784.6	0.00398329
	CAG-CUC	37036	Q-L	S-A	2	-12	-10			25642.6	-0.00793615
	UUU-GAG	36902	F-E	L-W	20	-43	-23			25508.6	-0.0181871
	CUG-GCU	36735	L-A	W-G	-7	5	-2			25341.6	-0.00157433
	ACA-GAG	36608	T-E	Q-R	0	4	4			25214.6	0.00313777
	AAG-GAU	36515	K-D	R-G	27	1	28			25121.6	0.0219086
	GGC-CAG	36435	G-Q	A-P	5	-2	3			25041.6	0.00234221
	GCA-GCC	36347	A-A	Q-S	-2	11	9			24953.6	0.00700966
	CCU-GAA	36336	P-E	L-W	-23	-43	-66			24942.6	-0.0513886
	GUG-GAU	36243	V-D	W-G	-26	1	-25			24849.6	-0.0194156
	AAG-AUG	36122	K-M	R-D	27	-30	-3			24728.6	-0.00232209
	UCC-CUG	36113	S-L	P-P	4	-23	-19			24719.6	-0.0147029
	GAA-CAG	35925	E-Q	N-T	9	0	9			24531.6	0.00692827
	UAU-GAA	35863	Y-E	M-W	-2	-43	-45			24469.6	-0.0345816
	GAA-AUG	35705	E-M	K-N	12	-22	-10			24311.6	-0.00765094
	ACC-CUG	35569	T-L	P-P	1	-23	-22			24175.6	-0.016768
	CAC-CUG	35558	H-L	T-P	-3	-23	-26			24164.6	-0.0198105
	GAG-CUC	35537	E-L	S-A	2	-12	-10			24143.6	-0.00761494
	CAG-AUG	35482	Q-M	R-D	15	-30	-15			24088.6	-0.0114047
	GAG-AUC	35337	E-I	R-D	4	-38	-34			23943.6	-0.0257451
	UCC-CAG	35307	S-Q	P-P	4	-2	2			23913.6	0.00151313
	AAC-AAG	35300	N-K	T-Q	5	15	20			23906.6	0.0151283
	GAA-GCU	35182	E-A	K-S	12	11	23			23788.6	0.0173394
	GAA-GCC	35178	E-A	K-S	12	11	23			23784.6	0.0173374
	GCU-GCU	35145	A-A	L-C	-12	5	-7			23751.6	-0.00527166
	GAG-AGC	35086	E-S	R-E	4	2	6			23692.6	0.00451098
	GGG-AAG	35079	G-K	G-E	66	12	78			23685.6	0.058631
	UCA-GAA	35047	S-E	Q-R	2	4	6			23653.6	0.00450597
	CUC-CAG	34956	L-Q	S-P	-21	-2	-23			23562.6	-0.017228
	GAG-GCU	34903	E-A	R-G	4	5	9			23509.6	0.00673118
	CUC-AUC	34892	L-I	S-H	-21	-22	-43			23498.6	-0.0321499
	GAC-AUG	34824	D-M	T-H	0	-13	-13			23430.6	-0.0097008
	CUC-AAG	34779	L-K	S-Q	-21	15	-6			23385.6	-0.00447151
	CUC-UUC	34774	L-F	S-L	-21	20	-1			23380.6	-0.000745144
	AUC-AAG	34697	I-K	S-Q	-18	15	-3			23303.6	-0.00223048
	CCU-GUG	34587	P-V	L-C	-23	0	-23			23193.6	-0.0170462
	GCU-GAA	34543	A-E	L-W	-12	-43	-55			23149.6	-0.0407107
	GAA-GUG	34377	E-V	K-S	12	-10	2			22983.6	0.00147327
	ACC-AUC	34261	T-I	P-H	1	-22	-21			22867.6	-0.0154172
	CUG-AAA	34194	L-K	W-E	-7	12	5			22800.6	0.00366358
	GAU-GCU	34166	D-A	M-C	-30	5	-25			22772.6	-0.0183029
	AUC-AUC	34046	I-I	S-H	-18	-22	-40			22652.6	-0.0291818
	CAG-AGC	34035	Q-S	R-E	15	2	17			22641.6	0.0123983
	GAA-GGA	33934	E-G	K-R	12	-10	2			22540.6	0.00145429
	AGU-GAA	33757	S-E	V-W	-10	-43	-53			22363.6	-0.0383376
	CCC-CUG	33688	P-L	P-P	76	-23	53			22294.6	0.0382593
	UCU-GAA	33667	S-E	L-W	-21	-43	-64			22273.6	-0.0461711
	UAC-CUG	33459	Y-L	T-P	-19	-23	-42			22065.6	-0.0301126
	CUG-AGC	33376	L-S	W-E	-7	2	-5			21982.6	-0.00357594
	AAC-CAG	33226	N-Q	T-P	5	-2	3			21832.6	0.00213592
	AAA-AAA	33150	K-K	K-K	32	32	64			21756.6	0.0454621
	GAU-GGA	33074	D-G	M-W	-30	-40	-70			21680.6	-0.0496101
	UCU-GAG	32989	S-E	L-W	-21	-43	-64			21595.6	-0.0452413
	GAA-CUG	32965	E-L	N-T	9	-13	-4			21571.6	-0.00282552
	AAG-AAC	32950	K-N	R-E	27	9	36			21556.6	0.0254181
	UUU-GAU	32919	F-D	L-W	20	-52	-32			21525.6	-0.0225726
	GAA-AUU	32893	E-I	K-N	12	-28	-16			21499.6	-0.0112774
	GAG-ACC	32868	E-T	R-D	4	0	4			21474.6	0.00281721
	GAA-GCA	32781	E-A	K-S	12	11	23			21387.6	0.0161561
	CCA-GCC	32771	P-A	Q-S	-2	11	9			21377.6	0.00632001
	UUG-GAA	32761	L-E	W-G	-7	-8	-15			21367.6	-0.0105301
	CAG-GGC	32722	Q-G	R-G	15	66	81			21328.6	0.0567951
	GAC-UUC	32650	D-F	T-L	0	20	20			21256.6	0.0139926
	GGC-AAG	32515	G-K	A-Q	5	15	20			21121.6	0.0139348
	AGC-AAG	32455	S-K	A-Q	11	15	26			21061.6	0.0180818
	GAU-GGC	32358	D-G	M-W	-30	-40	-70			20964.6	-0.0485362
	UUG-GAG	32342	L-E	W-G	-7	-8	-15			20948.6	-0.0103955
	AUG-CAG	32324	M-Q	C-A	-9	-2	-11			20930.6	-0.0076191
	GAA-AAC	32088	E-N	K-K	12	8	20			20694.6	0.0137518
	AGU-GAG	31996	S-E	V-W	-10	-43	-53			20602.6	-0.0363377
	CUG-CAC	31908	L-H	C-A	-15	-8	-23			20514.6	-0.0157258
	ACC-CAG	31862	T-Q	P-P	1	-2	-1			20468.6	-0.000682745
	CGG-GAG	31851	R-E	G-G	-10	-8	-18			20457.6	-0.0122852
	CUC-AGC	31809	L-S	S-Q	-21	2	-19			20415.6	-0.0129506
	GUG-GGC	31767	V-G	W-G	-26	66	40			20373.6	0.0272284
	CCU-GCC	31642	P-A	L-C	-23	5	-18			20248.6	-0.0122046
	GCC-UCC	31638	A-S	P-L	3	-21	-18			20244.6	-0.012203
	UCA-GAG	31632	S-E	Q-R	2	4	6			20238.6	0.0040669
	GCC-AAC	31525	A-N	P-Q	3	7	10			20131.6	0.00675524
	AAA-GCC	31364	K-A	K-S	32	11	43			19970.6	0.0288992
	GAC-AAA	31260	D-K	T-Q	0	15	15			19866.6	0.0100477
	GAG-AAU	31221	E-N	R-E	4	9	13			19827.6	0.00869713
	CAG-AAC	31170	Q-N	R-E	15	9	24			19776.6	0.01603
	CAG-GAU	31160	Q-D	R-G	15	1	16			19766.6	0.0106832
	GGC-UCC	31089	G-S	A-L	5	-21	-16			19695.6	-0.0106589
	GGC-UUC	31083	G-F	A-L	5	20	25			19689.6	0.0166513
	CAG-CCU	30984	Q-P	S-A	2	3	5			19590.6	0.00331966
	GUC-CUG	30972	V-L	S-P	-10	-23	-33			19578.6	-0.0219013
	GAC-CUC	30964	D-L	T-P	0	-23	-23			19570.6	-0.0152606
	GGG-CUG	30957	G-L	G-A	66	-12	54			19563.6	0.0358211
	CUG-CGG	30949	L-R	C-A	-15	-6	-21			19555.6	-0.0139268
	CCU-CCA	30912	P-P	L-S	-23	4	-19			19518.6	-0.0125854
	AAA-GAC	30870	K-D	K-R	32	-3	29			19476.6	0.0191832
	GCC-AAA	30703	A-K	P-Q	3	15	18			19309.6	0.0118424
	AAC-AUC	30624	N-I	T-H	5	-22	-17			19230.6	-0.0111557
	GUG-GCU	30609	V-A	W-G	-26	5	-21			19215.6	-0.0137738
	AAA-CAG	30594	K-Q	N-T	8	0	8			19200.6	0.0052446
	CCU-CCU	30569	P-P	L-S	-23	4	-19			19175.6	-0.0124457
	CUG-GGG	30533	L-G	W-G	-7	66	59			19139.6	0.0386018
	UCC-AAG	30483	S-K	P-Q	4	15	19			19089.6	0.0124107
	CAG-AUC	30477	Q-I	R-D	15	-38	-23			19083.6	-0.0150205
	CUU-CAG	30360	L-Q	F-S	20	2	22			18966.6	0.0143123
	AAG-AUC	30298	K-I	R-D	27	-38	-11			18904.6	-0.00714155
	UCC-AGC	30219	S-S	P-Q	4	2	6			18825.6	0.00388523
	CUG-ACC	30114	L-T	W-D	-7	0	-7			18720.6	-0.00451702
	GUC-AUC	30075	V-I	S-H	-10	-22	-32			18681.6	-0.0206225
	AAG-AAU	30009	K-N	R-E	27	9	36			18615.6	0.0231494
	GCA-GCU	29957	A-A	Q-S	-2	11	9			18563.6	0.00577732
	GGA-AAA	29942	G-K	E-K	-8	32	24			18548.6	0.0153985
	GAC-CCC	29901	D-P	T-P	0	76	76			18507.6	0.0486951
	AAA-GGA	29887	K-G	K-R	32	-10	22			18493.6	0.0140893
	AAA-CUG	29849	K-L	N-T	8	-13	-5			18455.6	-0.00319805
	AAA-GUG	29775	K-V	K-S	32	-10	22			18381.6	0.0140365
	AAU-GGA	29728	N-G	M-W	-22	-40	-62			18334.6	-0.0394951
	AAA-GCA	29693	K-A	K-S	32	11	43			18299.6	0.0273595
	CUG-GCA	29596	L-A	W-G	-7	5	-2			18202.6	-0.00126838
	AAU-GAU	29592	N-D	M-W	-22	-52	-74			18198.6	-0.0469236
	AUG-GAU	29552	M-D	W-G	-10	1	-9			18158.6	-0.00569922
	AUG-GCC	29551	M-A	W-G	-10	5	-5			18157.6	-0.00316612
	CAG-GCU	29487	Q-A	R-G	15	5	20			18093.6	0.0126371
	AUG-GUG	29486	M-V	W-G	-10	-33	-43			18092.6	-0.0271688
	CAG-CCA	29479	Q-P	S-A	2	3	5			18085.6	0.00315841
	AGG-AAG	29450	R-K	G-E	-10	12	2			18056.6	0.00126212
	GAG-GCA	29450	E-A	R-G	4	5	9			18056.6	0.00567954
	AGA-GAA	29439	R-E	E-R	4	4	8			18045.6	0.0050466
	ACC-ACC	29354	T-T	P-H	1	-3	-2			17960.6	-0.00125801
	CAC-CAG	29336	H-Q	T-P	-3	-2	-5			17942.6	-0.00314309
	CAG-AAU	29335	Q-N	R-E	15	9	24			17941.6	0.0150863
	CAA-GAG	29303	Q-E	K-R	15	4	19			17909.6	0.0119303
	CAG-CAA	29262	Q-Q	S-A	2	-2	0			17868.6	0
	AAA-AAU	29250	K-N	K-K	32	8	40			17856.6	0.025071
	UCU-GUG	29207	S-V	L-C	-21	0	-21			17813.6	-0.0131429
	ACC-AGC	29121	T-S	P-Q	1	2	3			17727.6	0.00187203
	ACU-GAA	29073	T-E	L-W	-13	-43	-56			17679.6	-0.034887
	GAA-ACA	29064	E-T	K-N	12	5	17			17670.6	0.0105874
	UUU-GUG	28903	F-V	L-C	20	0	20			17509.6	0.0123868
	AAA-GCU	28834	K-A	K-S	32	11	43			17440.6	0.026568
	AUU-GAG	28809	I-E	L-W	28	-43	-15			17415.6	-0.00925988
	CCA-CCA	28787	P-P	H-T	-11	1	-10			17393.6	-0.00616854
	GGC-AUC	28729	G-I	A-H	5	-22	-17			17335.6	-0.0104654
	GUG-AAA	28681	V-K	W-E	-26	12	-14			17287.6	-0.00860415
	AGC-CCC	28659	S-P	A-P	11	76	87			17265.6	0.0534276
	AUG-AAA	28622	M-K	W-E	-10	12	2			17228.6	0.00122664
	GAG-CCU	28583	E-P	S-A	2	3	5			17189.6	0.00306241
	GAG-AGG	28523	E-R	R-E	4	4	8			17129.6	0.00488957
	AUG-GAC	28467	M-D	W-G	-10	1	-9			17073.6	-0.00548997
	CGG-CUG	28434	R-L	G-A	-10	-12	-22			17040.6	-0.0134044
	AAG-CCC	28362	K-P	S-A	1	3	4			16968.6	0.00243099
	CCA-GAU	28306	P-D	Q-R	-2	-3	-5			16912.6	-0.00303273
	UCC-UCC	28270	S-S	P-L	4	-21	-17			16876.6	-0.0102982
	AGU-GAC	28228	S-D	V-W	-10	-52	-62			16834.6	-0.0375023
	CAG-CAC	28224	Q-H	S-A	2	-8	-6			16830.6	-0.00362874
	GAA-AGA	28163	E-R	K-K	12	27	39			16769.6	0.0235358
	UUC-AAG	28116	F-K	S-Q	-28	15	-13			16722.6	-0.00783218
	AAC-AGC	28104	N-S	T-Q	5	2	7			16710.6	0.00421553
	CCC-ACC	28101	P-T	P-H	76	-3	73			16707.6	0.0439572
	CCU-CAG	28096	P-Q	L-S	-23	2	-21			16702.6	-0.012643
	GAC-ACC	28051	D-T	T-H	0	-3	-3			16657.6	-0.00180325
	CUG-CCU	28038	L-P	C-A	-15	3	-12			16644.6	-0.00720965
	UAU-GAG	28017	Y-E	M-W	-2	-43	-45			16623.6	-0.0270159
	GCU-GCA	27992	A-A	L-C	-12	5	-7			16598.6	-0.00419873
	ACA-GAU	27985	T-D	Q-R	0	-3	-3			16591.6	-0.001799
	UUC-AUC	27939	F-I	S-H	-28	-22	-50			16545.6	-0.0299341
	CUC-ACC	27879	L-T	S-H	-21	-3	-24			16485.6	-0.0143375
	CAG-AGG	27852	Q-R	R-E	15	4	19			16458.6	0.0113395
	AGU-GAU	27809	S-D	V-W	-10	-52	-62			16415.6	-0.0369456
	GUG-CCC	27753	V-P	C-A	0	3	3			16359.6	0.00178409
	GGG-CAG	27728	G-Q	G-A	66	-2	64			16334.6	0.0380263
	AAC-AAA	27727	N-K	T-Q	5	15	20			16333.6	0.0118828
	ACU-GUG	27689	T-V	L-C	-13	0	-13			16295.6	-0.00771323
	UUU-GAC	27660	F-D	L-W	20	-52	-32			16266.6	-0.0189665
	UAC-CAG	27627	Y-Q	T-P	-19	-2	-21			16233.6	-0.0124319
	AAU-GAC	27621	N-D	M-W	-22	-52	-74			16227.6	-0.0437983
	GAC-AAC	27618	D-N	T-Q	0	7	7			16224.6	0.00414263
	GGG-GCC	27614	G-A	G-G	66	5	71			16220.6	0.042012
	GCC-GAG	27566	A-E	P-R	3	4	7			16172.6	0.00413483
	GAA-UGU	27546	E-C	N-M	9	-9	0			16152.6	0
	AAA-AUG	27526	K-M	K-N	32	-22	10			16132.6	0.00589833
	GAU-GGG	27507	D-G	M-W	-30	-40	-70			16113.6	-0.0412598
	GCA-GCA	27492	A-A	Q-S	-2	11	9			16098.6	0.00530194
	CCC-AUC	27456	P-I	P-H	76	-22	54			16062.6	0.03177
	GGC-ACC	27409	G-T	A-H	5	-3	2			16015.6	0.00117465
	GCU-CAG	27376	A-Q	L-S	-12	2	-10			15982.6	-0.00586618
	GCA-GAU	27373	A-D	Q-R	-2	-3	-5			15979.6	-0.00293277
	AUC-ACC	27319	I-T	S-H	-18	-3	-21			15925.6	-0.0122933
	CUG-UCC	27261	L-S	C-V	-15	-10	-25			15867.6	-0.0146039
	AAG-CCA	27175	K-P	S-A	1	3	4			15781.6	0.00232925
	GGG-GAC	27059	G-D	G-G	66	1	67			15665.6	0.0388483
	GGG-AAA	27047	G-K	G-E	66	12	78			15653.6	0.0452063
	CCA-CCU	27036	P-P	H-T	-11	1	-10			15642.6	-0.00579333
	GCU-CUG	27033	A-L	L-S	-12	-21	-33			15639.6	-0.0191159
	GAU-AAA	27018	D-K	I-K	-38	32	-6			15624.6	-0.00347368
	GAG-CCA	26998	E-P	S-A	2	3	5			15604.6	0.00289259
	CCU-GGC	26990	P-G	L-W	-23	-40	-63			15596.6	-0.0364359
	AAU-GUG	26912	N-V	M-C	-22	0	-22			15518.6	-0.0126869
	ACU-GAG	26891	T-E	L-W	-13	-43	-56			15497.6	-0.0322686
	UUC-UUC	26839	F-F	S-L	-28	20	-8			15445.6	-0.00460089
	UAC-AAG	26818	Y-K	T-Q	-19	15	-4			15424.6	-0.00229865
	UUC-AGC	26788	F-S	S-Q	-28	2	-26			15394.6	-0.0149245
	GAA-GGC	26786	E-G	K-R	12	-10	2			15392.6	0.00114795
	CCU-GGA	26764	P-G	L-W	-23	-40	-63			15370.6	-0.0361308
	AUU-GAU	26741	I-D	L-W	28	-52	-24			15347.6	-0.0137523
	CCC-AAA	26643	P-K	P-Q	76	15	91			15249.6	0.051953
	ACC-UUC	26533	T-F	P-L	1	20	21			15139.6	0.0119396
	CAG-AGA	26527	Q-R	R-E	15	4	19			15133.6	0.0108001
	CUG-AUG	26516	L-M	W-D	-7	-30	-37			15122.6	-0.021023
	AAU-GCC	26511	N-A	M-C	-22	5	-17			15117.6	-0.00965741
	AUU-CAG	26510	I-Q	F-S	10	2	12			15116.6	0.00681674
	CAG-GCA	26502	Q-A	R-G	15	5	20			15108.6	0.0113578
	GCU-GAC	26493	A-D	L-W	-12	-52	-64			15099.6	-0.0363326
	GAA-UUU	26464	E-F	N-I	9	10	19			15070.6	0.0107744
	GAU-GCA	26411	D-A	M-C	-30	5	-25			15017.6	-0.0141485
	AGC-AUC	26351	S-I	A-H	11	-22	-11			14957.6	-0.0062112
	CCU-GGG	26334	P-G	L-W	-23	-40	-63			14940.6	-0.0355503
	GAG-CGG	26307	E-R	S-A	2	-6	-4			14913.6	-0.00225485
	GAG-UUC	26230	E-F	S-V	2	1	3			14836.6	0.00168619
	AAA-ACA	26211	K-T	K-N	32	5	37			14817.6	0.0207812
	CAG-ACC	26200	Q-T	R-D	15	0	15			14806.6	0.00842128
	GCA-GUG	26191	A-V	Q-S	-2	-10	-12			14797.6	-0.00673471
	AUC-AAC	26140	I-N	S-Q	-18	7	-11			14746.6	-0.00616147
	CCC-CCA	26126	P-P	P-P	76	76	152			14732.6	0.0850946
	AAG-GCU	26097	K-A	R-G	27	5	32			14703.6	0.0178948
	UCC-AUC	26063	S-I	P-H	4	-22	-18			14669.6	-0.0100527
	AAG-ACC	25979	K-T	R-D	27	0	27			14585.6	0.0150304
	GCC-CUC	25956	A-L	P-P	3	-23	-20			14562.6	-0.0111238
	GAU-GUU	25922	D-V	M-C	-30	0	-30			14528.6	-0.0166639
	GCC-ACA	25914	A-T	P-H	3	-3	0			14520.6	0
	GAG-CAC	25875	E-H	S-A	2	-8	-6			14481.6	-0.00332673
	GAC-AUU	25859	D-I	T-H	0	-22	-22			14465.6	-0.0121905
	ACC-AUG	25815	T-M	P-H	1	-13	-12			14421.6	-0.00663803
	CUC-AAC	25811	L-N	S-Q	-21	7	-14			14417.6	-0.00774317
	AUC-UUC	25810	I-F	S-L	-18	20	2			14416.6	0.00110612
	CCU-GCU	25806	P-A	L-C	-23	5	-18			14412.6	-0.00995357
	UCA-GAU	25804	S-D	Q-R	2	-3	-1			14410.6	-0.000552933
	AGC-ACC	25773	S-T	A-H	11	-3	8			14379.6	0.00441815
	CGC-CUG	25733	R-L	A-P	-6	-23	-29			14339.6	-0.0159909
	ACA-GCC	25681	T-A	Q-S	0	11	11			14287.6	0.00605327
	GUC-ACC	25619	V-T	S-H	-10	-3	-13			14225.6	-0.0071366
	GCC-GCC	25588	A-A	P-R	3	-6	-3			14194.6	-0.00164491
	ACA-GUG	25577	T-V	Q-S	0	-10	-10			14183.6	-0.00548069
	AGC-UCC	25543	S-S	A-L	11	-21	-10			14149.6	-0.00547341
	CAG-UUU	25527	Q-F	S-V	2	1	3			14133.6	0.00164099
	GAA-GUU	25523	E-V	K-S	12	-10	2			14129.6	0.00109382
	GGC-CCC	25480	G-P	A-P	5	76	81			14086.6	0.0442252
	UGC-CAG	25476	C-Q	A-P	5	-2	3			14082.6	0.00163771
	ACC-AAA	25394	T-K	P-Q	1	15	16			14000.6	0.00870636
	AAA-AUU	25354	K-I	K-N	32	-28	4			13960.6	0.00217316
	ACU-GGA	25336	T-G	L-W	-13	-40	-53			13942.6	-0.028774
	GAG-AGA	25329	E-R	R-E	4	4	8			13935.6	0.00434204
	AGC-AAA	25315	S-K	A-Q	11	15	26			13921.6	0.0141038
	AAC-AUG	25274	N-M	T-H	5	-13	-8			13880.6	-0.00433261
	AAG-GGC	25273	K-G	R-G	27	66	93			13879.6	0.0503646
	GAA-CAA	25265	E-Q	N-T	9	0	9			13871.6	0.00487245
	GAC-UUU	25262	D-F	T-L	0	20	20			13868.6	0.0108264
	AAU-AAA	25193	N-K	I-K	-28	32	4			13799.6	0.00215936
	UUU-GCC	25182	F-A	L-C	20	5	25			13788.6	0.0134901
	GGA-GAU	25175	G-D	E-R	-8	-3	-11			13781.6	-0.005934
	CUG-AAC	25170	L-N	W-E	-7	9	2			13776.6	0.0010787
	UGU-GAG	25168	C-E	V-W	0	-43	-43			13774.6	-0.0231901
	AAG-AGC	25097	K-S	R-E	27	2	29			13703.6	0.0155957
	CCA-GGA	25065	P-G	Q-R	-2	-10	-12			13671.6	-0.00644517
	GGA-GAC	25040	G-D	E-R	-8	-3	-11			13646.6	-0.00590218
	GGC-CUC	25036	G-L	A-P	5	-23	-18			13642.6	-0.00965658
	GUG-GUC	25036	V-V	W-G	-26	-33	-59			13642.6	-0.0316521
	AAC-AAC	24983	N-N	T-Q	5	7	12			13589.6	0.00642409
	GAU-GUC	24943	D-V	M-C	-30	0	-30			13549.6	-0.0160345
	CCA-CCC	24907	P-P	H-T	-11	1	-10			13513.6	-0.00533712
	CCA-GGC	24902	P-G	Q-R	-2	-10	-12			13508.6	-0.00640326
	CCA-CAG	24888	P-Q	H-T	-11	0	-11			13494.6	-0.00586636
	CCU-GAU	24856	P-D	L-W	-23	-52	-75			13462.6	-0.0399465
	GAG-AUU	24853	E-I	R-D	4	-38	-34			13459.6	-0.0181069
	AGG-AAA	24794	R-K	G-E	-10	12	2			13400.6	0.00106258
	CUU-GAA	24790	L-E	L-W	40	-43	-3			13396.6	-0.00159362
	AGA-AAA	24764	R-K	E-K	4	32	36			13370.6	0.0191033
	UGU-GAA	24734	C-E	V-W	0	-43	-43			13340.6	-0.0227902
	AGC-AGU	24723	S-S	A-Q	11	2	13			13329.6	0.006887
	CAG-UUC	24692	Q-F	S-V	2	1	3			13298.6	0.00158732
	AAG-AGG	24688	K-R	R-E	27	4	31			13294.6	0.0163996
	AAG-CUC	24671	K-L	S-A	1	-12	-11			13277.6	-0.00581521
	GCU-GAU	24629	A-D	L-W	-12	-52	-64			13235.6	-0.0337763
	CAU-GAA	24597	H-E	M-W	-13	-43	-56			13203.6	-0.0295159
	UGC-CUG	24597	C-L	A-P	5	-23	-18			13203.6	-0.00948725
	CAG-CUU	24586	Q-L	S-A	2	-12	-10			13192.6	-0.00526834
	AAA-CCA	24559	K-P	N-T	8	1	9			13165.6	0.0047363
	GAA-GGG	24551	E-G	K-R	12	-10	2			13157.6	0.00105217
	AUC-AUG	24535	I-M	S-H	-18	-13	-31			13141.6	-0.016298
	AUG-AUG	24494	M-M	W-D	-10	-30	-40			13100.6	-0.0209945
	UCU-CAG	24472	S-Q	L-S	-21	2	-19			13078.6	-0.00996343
	GAC-AGU	24454	D-S	T-Q	0	2	2			13060.6	0.00104801
	GCC-CCC	24327	A-P	P-P	3	76	79			12933.6	0.0411814
	CCA-GCU	24318	P-A	Q-S	-2	11	9			12924.6	0.00468982
	GAC-UCC	24297	D-S	T-L	0	-21	-21			12903.6	-0.0109335
	AAG-GCA	24292	K-A	R-G	27	5	32			12898.6	0.0166571
	AUC-AGC	24261	I-S	S-Q	-18	2	-16			12867.6	-0.00831791
	CGG-CAG	24243	R-Q	G-A	-10	-2	-12			12849.6	-0.00623381
	CAC-AAG	24235	H-K	T-Q	-3	15	12			12841.6	0.00623175
	CUG-GUC	24222	L-V	W-G	-7	-33	-40			12828.6	-0.0207614
	UCU-GAU	24220	S-D	L-W	-21	-52	-73			12826.6	-0.0378863
	ACC-AAC	24218	T-N	P-Q	1	7	8			12824.6	0.00415159
	UUC-ACC	24194	F-T	S-H	-28	-3	-31			12800.6	-0.0160715
	GAC-GAG	24114	D-E	T-R	0	4	4			12720.6	0.00206688
	GCA-CAG	24107	A-Q	H-T	-8	0	-8			12713.6	-0.00413256
	AAG-ACA	24066	K-T	R-D	27	0	27			12672.6	0.0139237
	UCC-UUC	24062	S-F	P-L	4	20	24			12668.6	0.0123745
	GUC-CAG	24026	V-Q	S-P	-10	-2	-12			12632.6	-0.00617801
	GAA-AUC	24009	E-I	K-N	12	-28	-16			12615.6	-0.00823152
	CCA-GAC	24006	P-D	Q-R	-2	-3	-5			12612.6	-0.00257203
	AGG-GAG	23983	R-E	G-G	-10	-8	-18			12589.6	-0.00925043
	CCU-GAC	23958	P-D	L-W	-23	-52	-75			12564.6	-0.0385033
	GGG-GGC	23955	G-G	G-G	66	66	132			12561.6	0.0677573
	UCC-AAA	23941	S-K	P-Q	4	15	19			12547.6	0.00974724
	GCC-UUU	23938	A-F	P-L	3	20	23			12544.6	0.0117978
	UCC-AUG	23932	S-M	P-H	4	-13	-9			12538.6	-0.00461538
	GUC-AAG	23896	V-K	S-Q	-10	15	5			12502.6	0.00256024
	AUC-AAA	23882	I-K	S-Q	-18	15	-3			12488.6	-0.00153524
	GUG-ACC	23870	V-T	W-D	-26	0	-26			12476.6	-0.0132988
	CCA-GUG	23851	P-V	Q-S	-2	-10	-12			12457.6	-0.00613301
	UUC-UCC	23844	F-S	S-L	-28	-21	-49			12450.6	-0.0250358
	GAG-ACA	23837	E-T	R-D	4	0	4			12443.6	0.00204314
	UUG-GAU	23808	L-D	W-G	-7	1	-6			12414.6	-0.00306098
	ACA-GAC	23751	T-D	Q-R	0	-3	-3			12357.6	-0.00152682
	CAA-GAU	23709	Q-D	K-R	15	-3	12			12315.6	0.00609649
	CCC-AUG	23706	P-M	P-H	76	-13	63			12312.6	0.0320025
	GGC-UAC	23653	G-Y	A-L	5	0	5			12259.6	0.00253421
	GAG-UUU	23648	E-F	S-V	2	1	3			12254.6	0.0015202
	UUU-GGA	23632	F-G	L-W	20	-40	-20			12238.6	-0.0101278
	CUC-UCC	23602	L-S	S-L	-21	-21	-42			12208.6	-0.0212414
	AGC-CUC	23598	S-L	A-P	11	-23	-12			12204.6	-0.00606795
	AGA-GAG	23595	R-E	E-R	4	4	8			12201.6	0.00404479
	AAG-CCU	23578	K-P	S-A	1	3	4			12184.6	0.00202094
	AUG-GCU	23540	M-A	W-G	-10	5	-5			12146.6	-0.0025221
	AAA-CCU	23491	K-P	N-T	8	1	9			12097.6	0.00453033
	CCC-AAC	23481	P-N	P-Q	76	7	83			12087.6	0.0417619
	CAC-AGC	23480	H-S	T-Q	-3	2	-1			12086.6	-0.000503134
	CCA-GCA	23430	P-A	Q-S	-2	11	9			12036.6	0.00451856
	CAA-CAG	23391	Q-Q	N-T	7	0	7			11997.6	0.00350859
	AAG-AUU	23367	K-I	R-D	27	-38	-11			11973.6	-0.00550784
	GAC-UAC	23334	D-Y	T-L	0	0	0			11940.6	0
	GAA-CUU	23330	E-L	N-T	9	-13	-4			11936.6	-0.00199968
	CCU-CUG	23303	P-L	L-S	-23	-21	-44			11909.6	-0.021971
	GAC-ACA	23280	D-T	T-H	0	-3	-3			11886.6	-0.00149655
	CUG-GGA	23264	L-G	W-G	-7	66	59			11870.6	0.0294118
	CAG-AUU	23215	Q-I	R-D	15	-38	-23			11821.6	-0.0114415
	UUA-GAA	23196	L-E	S-R	-21	4	-17			11802.6	-0.00844983
	UUC-CUC	23129	F-L	S-P	-28	-23	-51			11735.6	-0.0252763
	GGC-AAA	23090	G-K	A-Q	5	15	20			11696.6	0.00989554
	GUG-AUG	23078	V-M	W-D	-26	-30	-56			11684.6	-0.0276931
	CAG-ACA	23057	Q-T	R-D	15	0	15			11663.6	0.00741105
	CUG-AGG	23054	L-R	W-E	-7	4	-3			11660.6	-0.00148202
	AAG-UUC	23035	K-F	S-V	1	1	2			11641.6	0.000987197
	AAC-UUC	23018	N-F	T-L	5	20	25			11624.6	0.0123309
	UCU-GCC	22997	S-A	L-C	-21	5	-16			11603.6	-0.00788455
	UCU-CCA	22991	S-P	L-S	-21	4	-17			11597.6	-0.00837515
	AAU-GGC	22971	N-G	M-W	-22	-40	-62			11577.6	-0.0305181
	AAG-CAA	22953	K-Q	S-A	1	-2	-1			11559.6	-0.000491842
	GCU-GGC	22935	A-G	L-W	-12	-40	-52			11541.6	-0.0255557
	GCC-AUU	22926	A-I	P-H	3	-22	-19			11532.6	-0.009334
	UGG-CUG	22893	W-L	G-A	-40	-12	-52			11499.6	-0.0255089
	GCU-GGA	22886	A-G	L-W	-12	-40	-52			11492.6	-0.0255011
	GUG-GCA	22868	V-A	W-G	-26	5	-21			11474.6	-0.0102904
	CCC-UUC	22847	P-F	P-L	76	20	96			11453.6	0.0469987
	GGA-AAG	22845	G-K	E-K	-8	32	24			11451.6	0.0117487
	AUU-GAC	22826	I-D	L-W	28	-52	-24			11432.6	-0.0117389
	AAU-GCU	22760	N-A	M-C	-22	5	-17			11366.6	-0.008291
	CUU-CUG	22748	L-L	F-S	20	-21	-1			11354.6	-0.000487449
	AAC-CUC	22720	N-L	T-P	5	-23	-18			11326.6	-0.00876328
	GAG-CAA	22717	E-Q	S-A	2	-2	0			11323.6	0
	AGU-GCC	22714	S-A	V-C	-10	5	-5			11320.6	-0.0024336
	CCC-GAG	22698	P-E	P-R	76	4	80			11304.6	0.0389102
	AGC-AAC	22691	S-N	A-Q	11	7	18			11297.6	0.00875209
	CUC-UAC	22685	L-Y	S-L	-21	0	-21			11291.6	-0.0102081
	AAA-CAA	22664	K-Q	N-T	8	0	8			11270.6	0.00388519
	CUG-CGC	22662	L-R	C-A	-15	-6	-21			11268.6	-0.0101977
	AAG-AGA	22661	K-R	R-E	27	4	31			11267.6	0.0150531
	GAC-CCU	22642	D-P	T-P	0	76	76			11248.6	0.0368735
	GCU-GGG	22632	A-G	L-W	-12	-40	-52			11238.6	-0.0252181
	GGC-AUG	22629	G-M	A-H	5	-13	-8			11235.6	-0.00387919
	GAU-GGU	22622	D-G	M-W	-30	-40	-70			11228.6	-0.0339324
	UUG-AAA	22617	L-K	W-E	-7	12	5			11223.6	0.00242321
	GCC-CGG	22592	A-R	P-P	3	-9	-6			11198.6	-0.00290464
	GAG-GUC	22511	E-V	R-G	4	-33	-29			11117.6	-0.0139887
	UAU-GAU	22507	Y-D	M-W	-2	-52	-54			11113.6	-0.0260434
	GUC-UUC	22493	V-F	S-L	-10	20	10			11099.6	0.00481985
	GAA-AGU	22461	E-S	K-K	12	1	13			11067.6	0.00625688
	GAA-ACU	22451	E-T	K-N	12	5	17			11057.6	0.00817844
	AUU-GUG	22389	I-V	L-C	28	0	28			10995.6	0.0134332
	CAG-UAC	22389	Q-Y	S-V	2	-11	-9			10995.6	-0.0043178
	GGA-GGA	22355	G-G	E-R	-8	-10	-18			10961.6	-0.00862249
	GAG-GGG	22352	E-G	R-G	4	66	70			10958.6	0.0335274
	GCC-UUG	22348	A-L	P-L	3	40	43			10954.6	0.0205917
	GCC-GUG	22341	A-V	P-R	3	-20	-17			10947.6	-0.00813837
	AUG-GCA	22287	M-A	W-G	-10	5	-5			10893.6	-0.00238785
	AGC-UUC	22262	S-F	A-L	11	20	31			10868.6	0.0147881
	AAG-UUU	22245	K-F	S-V	1	1	2			10851.6	0.000953341
	AGG-CUG	22234	R-L	G-A	-10	-12	-22			10840.6	-0.0104816
	UUU-GCU	22225	F-A	L-C	20	5	25			10831.6	0.011906
	UCU-CUG	22205	S-L	L-S	-21	-21	-42			10811.6	-0.0199842
	CCU-CCC	22131	P-P	L-S	-23	4	-19			10737.6	-0.00901032
	CUC-AUG	22113	L-M	S-H	-21	-13	-34			10719.6	-0.0161106
	GAA-UAU	22096	E-Y	N-I	9	-7	2			10702.6	0.000946955
	AAA-AGA	22088	K-R	K-K	32	27	59			10694.6	0.0279251
	UAC-AUC	22068	Y-I	T-H	-19	-22	-41			10674.6	-0.019388
	UUG-CAG	22058	L-Q	C-A	-15	-2	-17			10664.6	-0.00803528
	UUG-CUG	22050	L-L	C-A	-15	-12	-27			10656.6	-0.0127573
	UCA-GCC	22033	S-A	Q-S	2	11	13			10639.6	0.00613766
	GGG-CCC	22016	G-P	G-A	66	3	69			10622.6	0.0325517
	CCU-GCA	21975	P-A	L-C	-23	5	-18			10581.6	-0.00847593
	AUC-CUC	21928	I-L	S-P	-18	-23	-41			10534.6	-0.019265
	GCC-UAC	21879	A-Y	P-L	3	0	3			10485.6	0.00140648
	GGC-GGC	21857	G-G	A-R	5	-10	-5			10463.6	-0.00234178
	GAU-AUU	21774	D-I	I-Y	-38	-7	-45			10380.6	-0.020996
	GGA-AAU	21760	G-N	E-K	-8	8	0			10366.6	0
	UCU-GCU	21759	S-A	L-C	-21	5	-16			10365.6	-0.0074601
	GAG-UAC	21743	E-Y	S-V	2	-11	-9			10349.6	-0.00419322
	GAA-AUA	21737	E-I	K-N	12	-28	-16			10343.6	-0.00745256
	GCC-CCA	21736	A-P	P-P	3	76	79			10342.6	0.0367953
	UUG-AAG	21700	L-K	W-E	-7	12	5			10306.6	0.00232496
	GCA-GAC	21696	A-D	Q-R	-2	-3	-5			10302.6	-0.00232453
	UAC-AAA	21695	Y-K	T-Q	-19	15	-4			10301.6	-0.00185954
	AUU-GCU	21675	I-A	L-C	28	5	33			10281.6	0.0153271
	GCG-CUG	21670	A-L	R-A	-6	-12	-18			10276.6	-0.00835828
	GAG-UCC	21662	E-S	S-V	2	-10	-8			10268.6	-0.00371342
	CAU-CAG	21644	H-Q	I-S	-22	2	-20			10250.6	-0.00927584
	AAU-GCA	21631	N-A	M-C	-22	5	-17			10237.6	-0.00787973
	GAC-UGG	21623	D-W	T-L	0	-7	-7			10229.6	-0.00324339
	ACA-GCA	21619	T-A	Q-S	0	11	11			10225.6	0.00509582
	UCU-CCU	21618	S-P	L-S	-21	4	-17			10224.6	-0.00787499
	UCC-ACC	21614	S-T	P-H	4	-3	1			10220.6	0.000463149
	GGA-GCC	21596	G-A	E-S	-8	11	3			10202.6	0.00138829
	GAU-UCU	21571	D-S	I-F	-38	-28	-66			10177.6	-0.030507
	CAG-AGU	21549	Q-S	R-E	15	2	17			10155.6	0.00784986
	UUC-AAC	21530	F-N	S-Q	-28	7	-21			10136.6	-0.00968833
	CAU-GAG	21527	H-E	M-W	-13	-43	-56			10133.6	-0.025832
	UAU-GAC	21502	Y-D	M-W	-2	-52	-54			10108.6	-0.0248805
	GAU-UUU	21489	D-F	I-F	-38	70	32			10095.6	0.0147351
	UGG-GAG	21485	W-E	G-G	-40	-8	-48			10091.6	-0.0220985
	CCC-UCC	21469	P-S	P-L	76	-21	55			10075.6	0.0253023
	AGC-AUG	21455	S-M	A-H	11	-13	-2			10061.6	-0.000919484
	CCA-AAG	21443	P-K	Q-K	-2	32	30			10049.6	0.0137845
	AUU-AAA	21432	I-K	L-K	28	32	60			10038.6	0.027555
	CAG-CGG	21412	Q-R	S-A	2	-6	-4			10018.6	-0.00183528
	UAC-AGC	21405	Y-S	T-Q	-19	2	-17			10011.6	-0.0077974
	GAC-GUG	21387	D-V	T-R	0	-20	-20			9993.57	-0.0091657
	GUG-UCC	21382	V-S	C-V	0	-10	-10			9988.57	-0.00458178
	GCA-AAA	21372	A-K	Q-K	-2	32	30			9978.57	0.0137389
	UCU-UCU	21362	S-S	L-F	-21	-28	-49			9968.57	-0.0224297
	GCC-UGC	21343	A-C	P-L	3	-15	-12			9949.57	-0.00548811
	UGG-AAG	21309	W-K	G-E	-40	12	-28			9915.57	-0.0127852
	CAG-UGG	21281	Q-W	S-V	2	-26	-24			9887.57	-0.0109443
	GAG-AGU	21278	E-S	R-E	4	2	6			9884.57	0.0027357
	AAG-UAC	21243	K-Y	S-V	1	-11	-10			9849.57	-0.00455199
	ACA-GCU	21221	T-A	Q-S	0	11	11			9827.57	0.00500201
	CUC-CUC	21217	L-L	S-P	-21	-23	-44			9823.57	-0.0200043
	AUG-AAU	21207	M-N	W-E	-10	9	-1			9813.57	-0.000454428
	AUC-UCC	21197	I-S	S-L	-18	-21	-39			9803.57	-0.0177143
	CCA-GGG	21161	P-G	Q-R	-2	-10	-12			9767.57	-0.00544131
	UCU-GGA	21139	S-G	L-W	-21	-40	-61			9745.57	-0.0276312
	GCC-UGG	21104	A-W	P-L	3	-7	-4			9710.57	-0.00180888
	CAC-AUC	21102	H-I	T-H	-3	-22	-25			9708.57	-0.0113044
	AAA-GGC	21088	K-G	K-R	32	-10	22			9694.57	0.00994131
	AAG-CAC	21077	K-H	S-A	1	-8	-7			9683.57	-0.0031615
	AUG-AAC	21006	M-N	W-E	-10	9	-1			9612.57	-0.000450121
	GCC-CCU	21005	A-P	P-P	3	76	79			9611.57	0.0355579
	GGC-UGC	20967	G-C	A-L	5	-15	-10			9573.57	-0.00449285
	AUU-GCC	20931	I-A	L-C	28	5	33			9537.57	0.014801
	AGG-CAG	20901	R-Q	G-A	-10	-2	-12			9507.57	-0.00537445
	CUG-AAU	20876	L-N	W-E	-7	9	2			9482.57	0.00089467
	GAC-UUG	20860	D-L	T-L	0	40	40			9466.57	0.0178797
	AAA-ACU	20858	K-T	K-N	32	5	37			9464.57	0.0165371
	GGC-UGG	20853	G-W	A-L	5	-7	-2			9459.57	-0.000893685
	CUG-CCA	20832	L-P	C-A	-15	3	-12			9438.57	-0.00535671
	UCU-GCA	20792	S-A	L-C	-21	5	-16			9398.57	-0.00712856
	GGU-GGC	20760	G-G	V-W	-33	-40	-73			9366.57	-0.032474
	AAA-AUC	20743	K-I	K-N	32	-28	4			9349.57	0.00177794
	GGC-CAC	20720	G-H	A-P	5	-11	-6			9326.57	-0.00266395
	GCC-UCU	20684	A-S	P-L	3	-21	-18			9290.57	-0.00797798
	UCC-CCA	20664	S-P	P-P	4	76	80			9270.57	0.0354234
	CCA-CUG	20626	P-L	H-T	-11	-13	-24			9232.57	-0.0106075
	UGU-GGG	20614	C-G	V-W	0	-40	-40			9220.57	-0.0176688
	AGA-GAU	20585	R-D	E-R	4	-3	1			9191.57	0.0004411
	GCA-AAG	20570	A-K	Q-K	-2	32	30			9176.57	0.0132233
	GUG-AAC	20565	V-N	W-E	-26	9	-17			9171.57	-0.00749141
	UUC-AUG	20559	F-M	S-H	-28	-13	-41			9165.57	-0.0180622
	GCA-CUG	20551	A-L	H-T	-8	-13	-21			9157.57	-0.00924779
	AAA-CUU	20529	K-L	N-T	8	-13	-5			9135.57	-0.0021995
	GAU-CUG	20529	D-L	I-S	-38	-21	-59			9135.57	-0.0259541
	GGA-GGC	20479	G-G	E-R	-8	-10	-18			9085.57	-0.00789891
	GAA-GGU	20407	E-G	K-R	12	-10	2			9013.57	0.000874571
	GUA-GAA	20399	V-E	S-R	-10	4	-6			9005.57	-0.00262268
	GUC-AGC	20391	V-S	S-Q	-10	2	-8			8997.57	-0.00349554
	CCC-UAC	20391	P-Y	P-L	76	0	76			8997.57	0.0332076
	GGU-GAA	20377	G-E	V-W	-33	-43	-76			8983.57	-0.0331848
	AUA-GAA	20373	I-E	S-R	-18	4	-14			8979.57	-0.00611179
	AAA-GUU	20366	K-V	K-S	32	-10	22			8972.57	0.00960095
	AAA-AAC	20312	K-N	K-K	32	8	40			8918.57	0.01741
	AAA-UUU	20306	K-F	N-I	8	10	18			8912.57	0.00783218
	GCU-GUU	20295	A-V	L-C	-12	0	-12			8901.57	-0.00521862
	CAG-GUC	20289	Q-V	R-G	15	-33	-18			8895.57	-0.00782562
	GAA-UCU	20281	E-S	N-I	9	-18	-9			8887.57	-0.00391127
	GCC-AGG	20269	A-R	P-Q	3	15	18			8875.57	0.00781791
	GAC-CCA	20252	D-P	T-P	0	76	76			8858.57	0.0329813
	AAA-ACC	20229	K-T	K-N	32	5	37			8835.57	0.0160384
	CAG-UCC	20227	Q-S	S-V	2	-10	-8			8833.57	-0.00346743
	AAA-UCU	20183	K-S	N-I	8	-18	-10			8789.57	-0.00432485
	GUG-CUC	20171	V-L	C-A	0	-12	-12			8777.57	-0.00518674
	GUU-GAA	20155	V-E	L-W	18	-43	-25			8761.57	-0.0107971
	GGA-CAG	20131	G-Q	D-T	1	0	1			8737.57	0.000431371
	GAC-AAU	20105	D-N	T-Q	0	7	7			8711.57	0.0030157
	GAA-GUC	20098	E-V	K-S	12	-10	2			8704.57	0.000861328
	GCC-CAC	20087	A-H	P-P	3	-11	-8			8693.57	-0.00344343
	GCC-AGU	20071	A-S	P-Q	3	2	5			8677.57	0.00215043
	AGU-GGC	20057	S-G	V-W	-10	-40	-50			8663.57	-0.0214893
	GAC-CAC	20022	D-H	T-P	0	-11	-11			8628.57	-0.00471939
	ACC-ACA	20004	T-T	P-H	1	-3	-2			8610.57	-0.000857299
	GAG-ACU	20004	E-T	R-D	4	0	4			8610.57	0.0017146
	ACU-CAG	19982	T-Q	L-S	-13	2	-11			8588.57	-0.00470996
	GAC-AGA	19979	D-R	T-Q	0	15	15			8585.57	0.00642171
	GAG-CGC	19961	E-R	S-A	2	-6	-4			8567.57	-0.00171091
	UUU-CAG	19953	F-Q	F-S	70	2	72			8559.57	0.0307841
	UGU-GAC	19946	C-D	V-W	0	-52	-52			8552.57	-0.0222252
	GAG-CUU	19942	E-L	S-A	2	-12	-10			8548.57	-0.00427321
	AGC-CCU	19901	S-P	A-P	11	76	87			8507.57	0.0371005
	GCU-GUC	19901	A-V	L-C	-12	0	-12			8507.57	-0.00511731
	GAA-AGC	19871	E-S	K-K	12	1	13			8477.57	0.0055354
	CGG-AAG	19847	R-K	G-E	-10	12	2			8453.57	0.000850571
	GCG-GCC	19843	A-A	R-G	-6	5	-1			8449.57	-0.0004252
	ACA-CUG	19837	T-L	H-T	-3	-13	-16			8443.57	-0.00680114
	GUG-AAU	19817	V-N	W-E	-26	9	-17			8423.57	-0.00721893
	GAU-CAG	19816	D-Q	I-S	-38	2	-36			8422.57	-0.0152864
	UUC-AAA	19805	F-K	S-Q	-28	15	-13			8411.57	-0.00551701
	ACA-GGA	19804	T-G	Q-R	0	-10	-10			8410.57	-0.00424364
	GGC-AAC	19727	G-N	A-Q	5	7	12			8333.57	0.00507257
	CCC-CCU	19724	P-P	P-P	76	76	152			8330.57	0.0642428
	GGG-GAA	19720	G-E	G-G	66	-8	58			8326.57	0.0245087
	UCU-GAC	19719	S-D	L-W	-21	-52	-73			8325.57	-0.0308456
	AAA-CCC	19710	K-P	N-T	8	1	9			8316.57	0.00380115
	UCA-GAC	19710	S-D	Q-R	2	-3	-1			8316.57	-0.00042235
	UCU-UCA	19669	S-S	L-F	-21	-28	-49			8275.57	-0.0206521
	GUG-CCU	19646	V-P	C-A	0	3	3			8252.57	0.00126294
	GCC-ACU	19631	A-T	P-H	3	-3	0			8237.57	0
	CCU-UCU	19630	P-S	L-F	-23	-28	-51			8236.57	-0.0214524
	UGU-GGC	19623	C-G	V-W	0	-40	-40			8229.57	-0.0168194
	CGG-GCC	19613	R-A	G-G	-10	5	-5			8219.57	-0.00210136
	UCC-AGU	19609	S-S	P-Q	4	2	6			8215.57	0.00252111
	AUC-AUU	19574	I-I	S-H	-18	-22	-40			8180.57	-0.0167774
	CAG-CAU	19573	Q-H	S-A	2	-8	-6			8179.57	-0.00251649
	CUU-CCU	19553	L-P	F-S	20	4	24			8159.57	0.0100557
	CCC-AGG	19536	P-R	P-Q	76	15	91			8142.57	0.0380945
	GAU-CCU	19535	D-P	I-S	-38	4	-34			8141.57	-0.0142324
	AGU-GGA	19515	S-G	V-W	-10	-40	-50			8121.57	-0.0209086
	UCC-UCU	19490	S-S	P-L	4	-21	-17			8096.57	-0.00709981
	AAG-UCC	19473	K-S	S-V	1	-10	-9			8079.57	-0.00375544
	ACU-GAU	19466	T-D	L-W	-13	-52	-65			8072.57	-0.0271129
	CAA-AAG	19457	Q-K	K-K	15	32	47			8063.57	0.0195956
	CAG-UCU	19432	Q-S	S-V	2	-10	-8			8038.57	-0.00333114
	GCA-GGA	19416	A-G	Q-R	-2	-10	-12			8022.57	-0.0049926
	AAC-ACC	19376	N-T	T-H	5	-3	2			7982.57	0.000830386
	AAC-AUU	19354	N-I	T-H	5	-22	-17			7960.57	-0.00705026
	UCA-GUG	19347	S-V	Q-S	2	-10	-8			7953.57	-0.00331657
	AAA-UGU	19339	K-C	N-M	8	-9	-1			7945.57	-0.0004144
	AAG-ACU	19329	K-T	R-D	27	0	27			7935.57	0.011183
	CAA-AAA	19309	Q-K	K-K	15	32	47			7915.57	0.0194466
	UUU-GGC	19307	F-G	L-W	20	-40	-20			7913.57	-0.00827429
	AAA-UAU	19294	K-Y	N-I	8	-7	1			7900.57	0.000413436
	ACC-UAC	19283	T-Y	P-L	1	0	1			7889.57	0.0004132
	CUA-GAA	19276	L-E	S-R	-21	4	-17			7882.57	-0.00702185
	AGU-GUG	19255	S-V	V-C	-10	0	-10			7861.57	-0.004126
	UCA-GGA	19245	S-G	Q-R	2	-10	-8			7851.57	-0.00329909
	AGC-ACA	19230	S-T	A-H	11	-3	8			7836.57	0.00329651
	AUC-CAC	19227	I-H	S-P	-18	-11	-29			7833.57	-0.011948
	UUU-GCA	19199	F-A	L-C	20	5	25			7805.57	0.010285
	GAA-ACC	19170	E-T	K-N	12	5	17			7776.57	0.00698324
	AAC-CCC	19142	N-P	T-P	5	76	81			7748.57	0.0332245
	GGU-GAG	19131	G-E	V-W	-33	-43	-76			7737.57	-0.0311557
	CUC-UGC	19127	L-C	S-L	-21	-15	-36			7733.57	-0.0147549
	AAU-GGG	19107	N-G	M-W	-22	-40	-62			7713.57	-0.0253846
	AGC-CAC	19103	S-H	A-P	11	-11	0			7709.57	0
	GGC-GAG	19061	G-E	A-R	5	4	9			7667.57	0.00367599
	AAU-CAG	19044	N-Q	I-S	-28	2	-26			7650.57	-0.01061
	ACU-GCC	19010	T-A	L-C	-13	5	-8			7616.57	-0.0032588
	ACC-CCA	19004	T-P	P-P	1	76	77			7610.57	0.0313561
	CAC-AUG	19001	H-M	T-H	-3	-13	-16			7607.57	-0.00651452
	CUA-CAG	18993	L-Q	Y-T	0	0	0			7599.57	0
	GUG-UUU	18987	V-F	C-V	0	1	1			7593.57	0.000406857
	GUG-ACA	18968	V-T	W-D	-26	0	-26			7574.57	-0.0105677
	UUC-UAC	18968	F-Y	S-L	-28	0	-28			7574.57	-0.0113806
	AUG-GGC	18960	M-G	W-G	-10	66	56			7566.57	0.0227516
	GGU-GUG	18928	G-V	V-C	-33	0	-33			7534.57	-0.0133846
	CUG-ACA	18928	L-T	W-D	-7	0	-7			7534.57	-0.00283915
	GAC-UCU	18915	D-S	T-L	0	-21	-21			7521.57	-0.0085116
	AUU-CCU	18898	I-P	F-S	10	4	14			7504.57	0.0056693
	CUG-UAC	18889	L-Y	C-V	-15	-11	-26			7495.57	-0.0105237
	AGA-AAG	18858	R-K	E-K	4	32	36			7464.57	0.0145473
	UUU-GGG	18857	F-G	L-W	20	-40	-20			7463.57	-0.00808143
	UGU-GUG	18838	C-V	V-C	0	0	0			7444.57	0
	UCU-UCC	18833	S-S	L-F	-21	-28	-49			7439.57	-0.0197743
	AUC-ACA	18823	I-T	S-H	-18	-3	-21			7429.57	-0.0084702
	CAG-GGA	18818	Q-G	R-G	15	66	81			7424.57	0.0326621
	CUG-CUU	18803	L-L	C-A	-15	-12	-27			7409.57	-0.0108787
	ACA-AAA	18773	T-K	Q-K	0	32	32			7379.57	0.0128727
	GAA-GUA	18773	E-V	K-S	12	-10	2			7379.57	0.000804543
	AGC-CCA	18772	S-P	A-P	11	76	87			7378.57	0.0349958
	GAG-UGG	18768	E-W	S-V	2	-26	-24			7374.57	-0.00965195
	GGC-UCU	18765	G-S	A-L	5	-21	-16			7371.57	-0.0064336
	GCA-GGC	18759	A-G	Q-R	-2	-10	-12			7365.57	-0.00482366
	GAA-AGG	18740	E-R	K-K	12	27	39			7346.57	0.015661
	GCC-AAU	18727	A-N	P-Q	3	7	10			7333.57	0.00401286
	GUC-AAC	18720	V-N	S-Q	-10	7	-3			7326.57	-0.00120341
	ACC-UCC	18704	T-S	P-L	1	-21	-20			7310.57	-0.00801586
	CCC-AGU	18695	P-S	P-Q	76	2	78			7301.57	0.0312468
	GGC-AGU	18685	G-S	A-Q	5	2	7			7291.57	0.0028027
	UCA-GCU	18663	S-A	Q-S	2	11	13			7269.57	0.00519889
	GAG-UCU	18662	E-S	S-V	2	-10	-8			7268.57	-0.00319914
	CUC-UUU	18660	L-F	S-L	-21	20	-1			7266.57	-0.00039985
	CUG-AUC	18653	L-I	W-D	-7	-38	-45			7259.57	-0.0179865
	GAC-UGC	18641	D-C	T-L	0	-15	-15			7247.57	-0.00599165
	GAC-ACU	18622	D-T	T-H	0	-3	-3			7228.57	-0.00119711
	AUC-UAC	18592	I-Y	S-L	-18	0	-18			7198.57	-0.00717108
	GAA-CCA	18588	E-P	N-T	9	1	10			7194.57	0.00398307
	GAA-CCU	18578	E-P	N-T	9	1	10			7184.57	0.00398093
	GUG-GGG	18527	V-G	W-G	-26	66	40			7133.57	0.01588
	UAU-GUG	18523	Y-V	M-C	-2	0	-2			7129.57	-0.000793829
	GGC-CCU	18522	G-P	A-P	5	76	81			7128.57	0.0321483
	GCG-GAG	18519	A-E	R-G	-6	-8	-14			7125.57	-0.0055556
	UCC-AAC	18486	S-N	P-Q	4	7	11			7092.57	0.00435734
	CUG-UGC	18465	L-C	C-V	-15	0	-15			7071.57	-0.00593508
	ACA-CAG	18462	T-Q	H-T	-3	0	-3			7068.57	-0.00118682
	GUC-AUG	18456	V-M	S-H	-10	-13	-23			7062.57	-0.00909601
	UAC-AAC	18445	Y-N	T-Q	-19	7	-12			7051.57	-0.00474292
	UGC-AAG	18404	C-K	A-Q	5	15	20			7010.57	0.00788729
	CCC-ACA	18398	P-T	P-H	76	-3	73			7004.57	0.0287792
	AAG-GUC	18395	K-V	R-G	27	-33	-6			7001.57	-0.00236503
	AUC-CCC	18388	I-P	S-P	-18	76	58			6994.57	0.0228533
	AAA-UCA	18356	K-S	N-I	8	-18	-10			6962.57	-0.00393336
	AUU-GGA	18346	I-G	L-W	28	-40	-12			6952.57	-0.00471746
	AAC-ACA	18303	N-T	T-H	5	-3	2			6909.57	0.000784401
	GGC-UUU	18292	G-F	A-L	5	20	25			6898.57	0.00979912
	AAC-UAC	18268	N-Y	T-L	5	0	5			6874.57	0.00195725
	GUG-UCU	18262	V-S	C-V	0	-10	-10			6868.57	-0.00391322
	UCU-GGG	18254	S-G	L-W	-21	-40	-61			6860.57	-0.0238602
	CUC-AUU	18245	L-I	S-H	-21	-22	-43			6851.57	-0.0168112
	CAG-UAU	18215	Q-Y	S-V	2	-11	-9			6821.57	-0.00351283
	UCA-GCA	18208	S-A	Q-S	2	11	13			6814.57	0.00507214
	GGU-GAC	18191	G-D	V-W	-33	-52	-85			6797.57	-0.033133
	AAG-UCA	18172	K-S	S-V	1	-10	-9			6778.57	-0.00350454
	ACU-CUG	18168	T-L	L-S	-13	-21	-34			6774.57	-0.0132365
	CUG-UGG	18154	L-W	C-V	-15	-26	-41			6760.57	-0.0159493
	CUG-ACU	18147	L-T	W-D	-7	0	-7			6753.57	-0.002722
	CAG-ACU	18132	Q-T	R-D	15	0	15			6738.57	0.00582804
	GAG-UGU	18120	E-C	S-V	2	0	2			6726.57	0.000776558
	ACA-CCA	18111	T-P	H-T	-3	1	-2			6717.57	-0.000776172
	AGA-AAU	18091	R-N	E-K	4	8	12			6697.57	0.00465189
	CAG-UGC	18090	Q-C	S-V	2	0	2			6696.57	0.000775272
	CUC-AAA	18063	L-K	S-Q	-21	15	-6			6669.57	-0.00232235
	AAA-GUC	18023	K-V	K-S	32	-10	22			6629.57	0.00849641
	ACU-GCU	18021	T-A	L-C	-13	5	-8			6627.57	-0.00308926
	CGG-GAC	18021	R-D	G-G	-10	1	-9			6627.57	-0.00347542
	AUC-AAU	18004	I-N	S-Q	-18	7	-11			6610.57	-0.00424373
	AAG-UCU	17987	K-S	S-V	1	-10	-9			6593.57	-0.00346886
	ACC-CUC	17986	T-L	P-P	1	-23	-22			6592.57	-0.00847897
	CUG-UCU	17980	L-S	C-V	-15	-10	-25			6586.57	-0.00963198
	CGC-CAG	17966	R-Q	A-P	-6	-2	-8			6572.57	-0.00307983
	UUU-CUG	17962	F-L	F-S	70	-21	49			6568.57	0.0188598
	GGC-CGC	17961	G-R	A-P	5	-9	-4			6567.57	-0.00153949
	UGC-AGC	17950	C-S	A-Q	5	2	7			6556.57	0.00269245
	ACG-CUG	17936	T-L	R-A	-2	-12	-14			6542.57	-0.00538071
	AGU-GCU	17929	S-A	V-C	-10	5	-5			6535.57	-0.00192093
	UAC-UUC	17925	Y-F	T-L	-19	20	1			6531.57	0.000384101
	GUU-CAG	17907	V-Q	F-S	1	2	3			6513.57	0.00115114
	UUA-AAA	17894	L-K	K-K	-21	32	11			6500.57	0.0042178
	UUC-CAC	17886	F-H	S-P	-28	-11	-39			6492.57	-0.0149473
	GGA-GCU	17860	G-A	E-S	-8	11	3			6466.57	0.00114812
	CAA-GGA	17855	Q-G	K-R	15	-10	5			6461.57	0.001913
	CCU-UCC	17828	P-S	L-F	-23	-28	-51			6434.57	-0.0194831
	CAG-UCA	17815	Q-S	S-V	2	-10	-8			6421.57	-0.00305395
	ACC-AUU	17795	T-I	P-H	1	-22	-21			6401.57	-0.00800761
	GUG-AUC	17784	V-I	W-D	-26	-38	-64			6390.57	-0.0243891
	UCC-CUC	17775	S-L	P-P	4	-23	-19			6381.57	-0.00723684
	CUG-AGU	17763	L-S	W-E	-7	2	-5			6369.57	-0.00190315
	AAA-UAC	17753	K-Y	N-I	8	-7	1			6359.57	0.000380415
	AAG-CUU	17739	K-L	S-A	1	-12	-11			6345.57	-0.00418126
	AAA-AUA	17733	K-I	K-N	32	-28	4			6339.57	0.00151995
	CAA-GAC	17733	Q-D	K-R	15	-3	12			6339.57	0.00455984
	GAC-AGG	17730	D-R	T-Q	0	15	15			6336.57	0.00569883
	UUU-AAA	17730	F-K	L-K	20	32	52			6336.57	0.0197559
	GGU-GCC	17715	G-A	V-C	-33	5	-28			6321.57	-0.0106288
	AUU-GCA	17693	I-A	L-C	28	5	33			6299.57	0.0125113
	GAA-CAU	17692	E-H	N-T	9	-3	6			6298.57	0.00227465
	ACC-UGC	17686	T-C	P-L	1	-15	-14			6292.57	-0.00530571
	GAU-UUG	17684	D-L	I-F	-38	20	-18			6290.57	-0.00682085
	UCC-UCA	17676	S-S	P-L	4	-21	-17			6282.57	-0.006439
	GAG-GGA	17673	E-G	R-G	4	66	70			6279.57	0.026509
	GAC-CUU	17639	D-L	T-P	0	-23	-23			6245.57	-0.00869336
	UUG-GCU	17637	L-A	W-G	-7	5	-2			6243.57	-0.000755858
	UGU-GAU	17624	C-D	V-W	0	-52	-52			6230.57	-0.0196378
	AGC-UGC	17610	S-C	A-L	11	-15	-4			6216.57	-0.0015094
	AGC-UCU	17606	S-S	A-L	11	-21	-10			6212.57	-0.00377265
	CUG-CAA	17576	L-Q	C-A	-15	-2	-17			6182.57	-0.00640258
	UUC-AGU	17569	F-S	S-Q	-28	2	-26			6175.57	-0.00978827
	AUG-UUU	17566	M-F	C-V	-9	1	-8			6172.57	-0.00301126
	GCU-CCU	17553	A-P	L-S	-12	4	-8			6159.57	-0.00300903
	GAG-GCG	17541	E-A	R-G	4	5	9			6147.57	0.00338285
	AUU-CUG	17519	I-L	F-S	10	-21	-11			6125.57	-0.00412941
	UGG-CAG	17513	W-Q	G-A	-40	-2	-42			6119.57	-0.0157614
	AAC-AAU	17509	N-N	T-Q	5	7	12			6115.57	0.00450224
	UAU-GGA	17498	Y-G	M-W	-2	-40	-42			6104.57	-0.0157479
	GUG-ACU	17459	V-T	W-D	-26	0	-26			6065.57	-0.00972699
	CCU-GUU	17422	P-V	L-C	-23	0	-23			6028.57	-0.00858641
	CCU-UCA	17418	P-S	L-F	-23	-28	-51			6024.57	-0.0190351
	ACU-GAC	17412	T-D	L-W	-13	-52	-65			6018.57	-0.024252
	CUG-GCG	17395	L-A	W-G	-7	5	-2			6001.57	-0.000745487
	AGC-GAG	17389	S-E	A-R	11	4	15			5995.57	0.00558922
	ACU-CCA	17387	T-P	L-S	-13	4	-9			5993.57	-0.00335315
	GAG-UUG	17386	E-L	S-V	2	18	20			5992.57	0.00745101
	GUG-AGC	17382	V-S	W-E	-26	2	-24			5988.57	-0.00893916
	CAG-UGU	17380	Q-C	S-V	2	0	2			5986.57	0.000744844
	GCU-UCU	17375	A-S	L-F	-12	-28	-40			5981.57	-0.0148926
	AGU-GGG	17358	S-G	V-W	-10	-40	-50			5964.57	-0.0185975
	AAU-AUU	17357	N-I	I-Y	-28	-7	-35			5963.57	-0.0130175
	ACU-CCU	17342	T-P	L-S	-13	4	-9			5948.57	-0.00334447
	CAG-CGC	17336	Q-R	S-A	2	-6	-4			5942.57	-0.00148592
	CCU-GUC	17333	P-V	L-C	-23	0	-23			5939.57	-0.00854255
	GAC-UCA	17326	D-S	T-L	0	-21	-21			5932.57	-0.00779657
	AUU-UCU	17296	I-S	F-F	10	-28	-18			5902.57	-0.0066712
	CAA-GUG	17278	Q-V	K-S	15	-10	5			5884.57	0.00185118
	UGU-GGA	17278	C-G	V-W	0	-40	-40			5884.57	-0.0148095
	ACU-GCA	17243	T-A	L-C	-13	5	-8			5849.57	-0.00295589
	GAC-UAU	17195	D-Y	T-L	0	0	0			5801.57	0
	GCC-UCA	17195	A-S	P-L	3	-21	-18			5801.57	-0.00663224
	GCA-GGG	17192	A-G	Q-R	-2	-10	-12			5798.57	-0.00442072
	GAU-AAG	17186	D-K	I-K	-38	32	-6			5792.57	-0.00220959
	UCC-UAC	17181	S-Y	P-L	4	0	4			5787.57	0.00147263
	AUC-GAG	17178	I-E	S-R	-18	4	-14			5784.57	-0.00515331
	UAC-AUG	17177	Y-M	T-H	-19	-13	-32			5783.57	-0.0117783
	CAC-UUC	17160	H-F	T-L	-3	20	17			5766.57	0.00625103
	GUC-UCC	17139	V-S	S-L	-10	-21	-31			5745.57	-0.011385
	AUG-ACC	17128	M-T	W-D	-10	0	-10			5734.57	-0.00367022
	GUG-UUC	17124	V-F	C-V	0	1	1			5730.57	0.000366937
	AAU-GUU	17120	N-V	M-C	-22	0	-22			5726.57	-0.00807072
	AUC-UGC	17092	I-C	S-L	-18	-15	-33			5698.57	-0.0120863
	CUU-UCU	17086	L-S	F-F	20	-28	-8			5692.57	-0.00292898
	AAA-CAU	17078	K-H	N-T	8	-3	5			5684.57	0.00182975
	CGC-UUC	17066	R-F	A-L	-6	20	14			5672.57	0.00511971
	GGU-GAU	17058	G-D	V-W	-33	-52	-85			5664.57	-0.0310694
	AAA-CUC	17050	K-L	N-T	8	-13	-5			5656.57	-0.00182675
	CAG-UUG	17042	Q-L	S-V	2	18	20			5648.57	0.00730359
	CCA-AAA	17042	P-K	Q-K	-2	32	30			5648.57	0.0109554
	AAC-AGU	17041	N-S	T-Q	5	2	7			5647.57	0.00255611
	CAU-GUG	17040	H-V	M-C	-13	0	-13			5646.57	-0.00474678
	CUU-GAU	17038	L-D	L-W	40	-52	-12			5644.57	-0.00438112
	UUC-UUU	17033	F-F	S-L	-28	20	-8			5639.57	-0.00291989
	UUG-GUG	16998	L-V	W-G	-7	-33	-40			5604.57	-0.0145695
	AAU-GUC	16991	N-V	M-C	-22	0	-22			5597.57	-0.0080099
	AGA-AGA	16991	R-R	E-K	4	27	31			5597.57	0.0112867
	AUC-ACU	16985	I-T	S-H	-18	-3	-21			5591.57	-0.00764312
	GGA-GCA	16974	G-A	E-S	-8	11	3			5580.57	0.00109117
	GUC-AUU	16960	V-I	S-H	-10	-22	-32			5566.57	-0.0116295
	CAA-AAU	16956	Q-N	K-K	15	8	23			5562.57	0.00835674
	CUA-GAG	16956	L-E	S-R	-21	4	-17			5562.57	-0.00617672
	CAA-GCC	16947	Q-A	K-S	15	11	26			5553.57	0.00944174
	CUU-GAG	16943	L-E	L-W	40	-43	-3			5549.57	-0.00108917
	GCU-UUG	16919	A-L	L-F	-12	20	8			5525.57	0.00290035
	AAC-UUU	16912	N-F	T-L	5	20	25			5518.57	0.00905984
	CUG-GGU	16906	L-G	W-G	-7	66	59			5512.57	0.0213736
	AAG-GGG	16890	K-G	R-G	27	66	93			5496.57	0.0336588
	CGG-CCC	16887	R-P	G-A	-10	3	-7			5493.57	-0.00253301
	GAG-UGC	16870	E-C	S-V	2	0	2			5476.57	0.000722988
	GUC-CUC	16867	V-L	S-P	-10	-23	-33			5473.57	-0.0119272
	CAA-GCA	16863	Q-A	K-S	15	11	26			5469.57	0.00939494
	GAU-CUU	16862	D-L	I-S	-38	-21	-59			5468.57	-0.021318
	AUU-CAU	16852	I-H	F-S	10	-2	8			5458.57	0.00288886
	AAG-AGU	16814	K-S	R-E	27	2	29			5420.57	0.0104485
	GGU-GGA	16813	G-G	V-W	-33	-40	-73			5419.57	-0.0262999
	AAA-AGU	16791	K-S	K-K	32	1	33			5397.57	0.0118734
	GAA-CUC	16790	E-L	N-T	9	-13	-4			5396.57	-0.00143912
	CUG-UUC	16777	L-F	C-V	-15	1	-14			5383.57	-0.00503301
	GAU-AAU	16770	D-N	I-K	-38	8	-30			5376.57	-0.0107805
	CCG-CUG	16740	P-L	R-A	-9	-12	-21			5346.57	-0.00753287
	AGG-GAA	16733	R-E	G-G	-10	-8	-18			5339.57	-0.00645405
	GUG-CAC	16720	V-H	C-A	0	-8	-8			5326.57	-0.00286624
	GGA-AAC	16717	G-N	E-K	-8	8	0			5323.57	0
	AAA-GGG	16716	K-G	K-R	32	-10	22			5322.57	0.00788026
	AGC-AAU	16711	S-N	A-Q	11	7	18			5317.57	0.00644556
	UUC-AUU	16659	F-I	S-H	-28	-22	-50			5265.57	-0.0178486
	GAA-UUG	16658	E-L	N-I	9	28	37			5264.57	0.0132072
	AAU-AAG	16648	N-K	I-K	-28	32	4			5254.57	0.00142695
	CUG-UUU	16637	L-F	C-V	-15	1	-14			5243.57	-0.00499101
	CUC-AGU	16621	L-S	S-Q	-21	2	-19			5227.57	-0.006767
	AAG-CGG	16614	K-R	S-A	1	-6	-5			5220.57	-0.00178004
	UUC-CCC	16605	F-P	S-P	-28	76	48			5211.57	0.0170791
	UUG-GCC	16581	L-A	W-G	-7	5	-2			5187.57	-0.000710602
	UUG-GAC	16579	L-D	W-G	-7	1	-6			5185.57	-0.00213155
	CAC-CAC	16549	H-H	T-P	-3	-11	-14			5155.57	-0.00496461
	CAG-GGG	16539	Q-G	R-G	15	66	81			5145.57	0.0287065
	GGG-GAU	16514	G-D	G-G	66	1	67			5120.57	0.023709
	GGG-GCU	16506	G-A	G-G	66	5	71			5112.57	0.0251123
	GCC-CGC	16498	A-R	P-P	3	-9	-6			5104.57	-0.00212113
	UCA-AAA	16480	S-K	Q-K	2	32	34			5086.57	0.0120066
	GCU-CCA	16479	A-P	L-S	-12	4	-8			5085.57	-0.00282492
	GAU-UAU	16472	D-Y	I-L	-38	0	-38			5078.57	-0.0134127
	GGC-CCA	16468	G-P	A-P	5	76	81			5074.57	0.0285832
	ACA-AAG	16459	T-K	Q-K	0	32	32			5065.57	0.011286
	UGG-GAA	16438	W-E	G-G	-40	-8	-48			5044.57	-0.0169074
	UCC-ACA	16400	S-T	P-H	4	-3	1			5006.57	0.000351423
	AAC-CAC	16399	N-H	T-P	5	-11	-6			5005.57	-0.00210841
	GUG-AUU	16391	V-I	W-D	-26	-38	-64			4997.57	-0.0224787
	UCA-CAG	16377	S-Q	H-T	-2	0	-2			4983.57	-0.000701859
	UGU-GCC	16362	C-A	V-C	0	5	5			4968.57	0.00175304
	CUC-UCU	16339	L-S	S-L	-21	-21	-42			4945.57	-0.0147048
	GAU-UUC	16330	D-F	I-F	-38	70	32			4936.57	0.0111975
	UCC-UGG	16330	S-W	P-L	4	-7	-3			4936.57	-0.00104977
	UUC-UCU	16320	F-S	S-L	-28	-21	-49			4926.57	-0.0171357
	GAC-UGU	16316	D-C	T-L	0	-15	-15			4922.57	-0.00524434
	GUU-GAU	16309	V-D	L-W	18	-52	-34			4915.57	-0.0118821
	AAC-UCC	16307	N-S	T-L	5	-21	-16			4913.57	-0.00559087
	CGC-AAG	16297	R-K	A-Q	-6	15	9			4903.57	0.00314294
	GAC-CAA	16292	D-Q	T-P	0	-2	-2			4898.57	-0.000698217
	AAC-CCA	16258	N-P	T-P	5	76	81			4864.57	0.0282188
	UCU-GGC	16252	S-G	L-W	-21	-40	-61			4858.57	-0.0212433
	CAC-AAA	16249	H-K	T-Q	-3	15	12			4855.57	0.00417824
	GAC-GAC	16244	D-D	T-R	0	-3	-3			4850.57	-0.00104424
	UCA-CUG	16221	S-L	H-T	-2	-13	-15			4827.57	-0.0052138
	CAC-CUC	16214	H-L	T-P	-3	-23	-26			4820.57	-0.00903336
	CUU-CCA	16198	L-P	F-S	20	4	24			4804.57	0.00833026
	CGC-AGC	16189	R-S	A-Q	-6	2	-4			4795.57	-0.0013876
	CUU-GGA	16184	L-G	L-W	40	-40	0			4790.57	0
	UUU-UCU	16178	F-S	F-F	70	-28	42			4784.57	0.0145599
	CCG-GAG	16177	P-E	R-G	-9	-8	-17			4783.57	-0.00589295
	GAA-UCA	16163	E-S	N-I	9	-18	-9			4769.57	-0.0031171
	UUU-AAG	16160	F-K	L-K	20	32	52			4766.57	0.0180065
	AUU-CCA	16122	I-P	F-S	10	4	14			4728.57	0.00483652
	GAG-UAU	16106	E-Y	S-V	2	-11	-9			4712.57	-0.0031061
	AAU-AAU	16105	N-N	I-K	-28	8	-20			4711.57	-0.00690202
	AAA-AGC	16101	K-S	K-K	32	1	33			4707.57	0.0113855
	GUG-GUU	16101	V-V	W-G	-26	-33	-59			4707.57	-0.0203559
	AUG-CCU	16097	M-P	C-A	-9	3	-6			4703.57	-0.00206958
	CCU-GGU	16093	P-G	L-W	-23	-40	-63			4699.57	-0.0217252
	GCU-UUU	16087	A-F	L-F	-12	70	58			4693.57	0.0199935
	AUC-UUU	16078	I-F	S-L	-18	20	2			4684.57	0.000689045
	GUC-AAA	16065	V-K	S-Q	-10	15	5			4671.57	0.00172122
	AAG-GGA	16034	K-G	R-G	27	66	93			4640.57	0.0319529
	GAA-UUA	16006	E-L	N-I	9	28	37			4612.57	0.0126903
	GGG-GUG	16006	G-V	G-G	66	-33	33			4612.57	0.0113183
	UUC-UGC	16000	F-C	S-L	-28	-15	-43			4606.57	-0.0147426
	GAG-CAU	15998	E-H	S-A	2	-8	-6			4604.57	-0.00205685
	ACA-GGC	15997	T-G	Q-R	0	-10	-10			4603.57	-0.00342787
	AUG-CCC	15997	M-P	C-A	-9	3	-6			4603.57	-0.00205672
	CCA-UCU	15984	P-S	H-I	-11	-18	-29			4590.57	-0.00993274
	GGC-CGG	15971	G-R	A-P	5	-9	-4			4577.57	-0.00136892
	AUA-AAA	15951	I-K	K-K	-21	32	11			4557.57	0.00375981
	GGA-AGA	15944	G-R	E-K	-8	27	19			4550.57	0.00649137
	AGA-GAC	15943	R-D	E-R	4	-3	1			4549.57	0.00034163
	UUU-GUU	15851	F-V	L-C	20	0	20			4457.57	0.00679317
	UCA-UCU	15846	S-S	H-I	-2	-18	-20			4452.57	-0.00679103
	UGG-AAA	15842	W-K	G-E	-40	12	-28			4448.57	-0.00950504
	AAU-CUG	15835	N-L	I-S	-28	-21	-49			4441.57	-0.0166265
	ACC-CCU	15828	T-P	P-P	1	76	77			4434.57	0.0261157
	AAA-GGU	15826	K-G	K-R	32	-10	22			4432.57	0.0074607
	GGA-UUU	15823	G-F	D-I	1	10	11			4429.57	0.00372964
	UCC-UGC	15823	S-C	P-L	4	-15	-11			4429.57	-0.00372964
	AGC-AGG	15816	S-R	A-Q	11	15	26			4422.57	0.00881162
	AGG-GAC	15815	R-D	G-G	-10	1	-9			4421.57	-0.00304998
	GCU-UCC	15803	A-S	L-F	-12	-28	-40			4409.57	-0.0135452
	CGG-GGC	15780	R-G	G-G	-10	66	56			4386.57	0.0189357
	UCC-UUU	15770	S-F	P-L	4	20	24			4376.57	0.00811015
	AAU-GGU	15764	N-G	M-W	-22	-40	-62			4370.57	-0.0209432
	GAG-GGU	15757	E-G	R-G	4	66	70			4363.57	0.0236351
	AAG-CAU	15746	K-H	S-A	1	-8	-7			4352.57	-0.00236186
	AGU-CAG	15730	S-Q	V-S	-10	2	-8			4336.57	-0.00269652
	GGA-AUG	15730	G-M	E-N	-8	-22	-30			4336.57	-0.010112
	CUG-AGA	15730	L-R	W-E	-7	4	-3			4336.57	-0.0010112
	ACA-CCU	15729	T-P	H-T	-3	1	-2			4335.57	-0.000674088
	CAA-GCU	15722	Q-A	K-S	15	11	26			4328.57	0.00875925
	UAU-AAA	15719	Y-K	I-K	-7	32	25			4325.57	0.00842075
	AAG-UGG	15705	K-W	S-V	1	-26	-25			4311.57	-0.00841325
	GGC-AUU	15698	G-I	A-H	5	-22	-17			4304.57	-0.00571846
	AGC-AUU	15692	S-I	A-H	11	-22	-11			4298.57	-0.00369876
	GAG-UCA	15686	E-S	S-V	2	-10	-8			4292.57	-0.00268898
	GUC-ACU	15668	V-T	S-H	-10	-3	-13			4274.57	-0.00436458
	GUU-CCU	15662	V-P	F-S	1	4	5			4268.57	0.00167804
	GCU-GGU	15642	A-G	L-W	-12	-40	-52			4248.57	-0.0174294
	GUG-GGA	15642	V-G	W-G	-26	66	40			4248.57	0.0134072
	GGG-AGC	15639	G-S	G-E	66	2	68			4245.57	0.0227879
	AGC-UAC	15628	S-Y	A-L	11	0	11			4234.57	0.00368368
	CUC-AAU	15617	L-N	S-Q	-21	7	-14			4223.57	-0.00468502
	UGG-GAC	15615	W-D	G-G	-40	1	-39			4221.57	-0.0130495
	GGG-AAC	15599	G-N	G-E	66	9	75			4205.57	0.0250694
	AGA-AUU	15596	R-I	E-N	4	-28	-24			4202.57	-0.00802066
	GUG-CCA	15594	V-P	C-A	0	3	3			4200.57	0.00100245
	GGG-CCU	15591	G-P	G-A	66	3	69			4197.57	0.023052
	GGU-GCU	15577	G-A	V-C	-33	5	-28			4183.57	-0.00934604
	AAA-AGG	15574	K-R	K-K	32	27	59			4180.57	0.0196896
	CUC-ACU	15570	L-T	S-H	-21	-3	-24			4176.57	-0.00800729
	AAA-UCC	15560	K-S	N-I	8	-18	-10			4166.57	-0.00333423
	UCC-CCU	15540	S-P	P-P	4	76	80			4146.57	0.0266395
	UCC-UUG	15525	S-L	P-L	4	40	44			4131.57	0.0146376
	GAU-CCA	15514	D-P	I-S	-38	4	-34			4120.57	-0.0113029
	CCA-AAU	15512	P-N	Q-K	-2	8	6			4118.57	0.00199437
	AUG-GGA	15508	M-G	W-G	-10	66	56			4114.57	0.0186093
	CAC-ACC	15498	H-T	T-H	-3	-3	-6			4104.57	-0.00199257
	CAC-AAC	15492	H-N	T-Q	-3	7	4			4098.57	0.00132786
	GGG-ACC	15483	G-T	G-D	66	0	66			4089.57	0.021897
	GAG-GUU	15466	E-V	R-G	4	-33	-29			4072.57	-0.00961085
	CGC-AUC	15458	R-I	A-H	-6	-22	-28			4064.57	-0.00927464
	AUC-CCA	15454	I-P	S-P	-18	76	58			4060.57	0.0192068
	GAA-UUC	15438	E-F	N-I	9	10	19			4044.57	0.00628536
	CCC-CAC	15430	P-H	P-P	76	-11	65			4036.57	0.0214914
	ACC-ACU	15426	T-T	P-H	1	-3	-2			4032.57	-0.000661103
	CAC-ACA	15425	H-T	T-H	-3	-3	-6			4031.57	-0.00198318
	AAC-CCU	15418	N-P	T-P	5	76	81			4024.57	0.0267608
	AAU-UCU	15417	N-S	I-F	-28	-28	-56			4023.57	-0.0185001
	CCC-CGG	15401	P-R	P-P	76	-9	67			4007.57	0.0221111
	AUG-AGC	15368	M-S	W-E	-10	2	-8			3974.57	-0.00263447
	CCC-UGC	15353	P-C	P-L	76	-15	61			3959.57	0.0200682
	ACC-AGU	15352	T-S	P-Q	1	2	3			3958.57	0.000986897
	GGC-ACA	15336	G-T	A-H	5	-3	2			3942.57	0.000657246
	ACU-GGC	15332	T-G	L-W	-13	-40	-53			3938.57	-0.0174125
	GAC-GGC	15328	D-G	T-R	0	-10	-10			3934.57	-0.00328451
	AUG-UCU	15324	M-S	C-V	-9	-10	-19			3930.57	-0.00623895
	UAC-ACC	15313	Y-T	T-H	-19	-3	-22			3919.57	-0.00721886
	CGA-GAG	15304	R-E	E-R	4	4	8			3910.57	0.0026235
	AUG-CCA	15294	M-P	C-A	-9	3	-6			3900.57	-0.00196634
	GGA-GUG	15292	G-V	E-S	-8	-10	-18			3898.57	-0.00589824
	UUU-GUC	15284	F-V	L-C	20	0	20			3890.57	0.00655017
	AUC-GUG	15275	I-V	S-R	-18	-20	-38			3881.57	-0.012438
	UUU-CCU	15267	F-P	F-S	70	4	74			3873.57	0.0242087
	AUU-GGC	15262	I-G	L-W	28	-40	-12			3868.57	-0.00392445
	UAU-GCC	15242	Y-A	M-C	-2	5	3			3848.57	0.000979826
	AAC-GUG	15234	N-V	T-R	5	-20	-15			3840.57	-0.00489656
	CAU-GAU	15218	H-D	M-W	-13	-52	-65			3824.57	-0.0211961
	AUG-ACA	15213	M-T	W-D	-10	0	-10			3819.57	-0.00325987
	AAC-UUG	15212	N-L	T-L	5	40	45			3818.57	0.0146685
	AUG-AUC	15201	M-I	W-D	-10	-38	-48			3807.57	-0.015635
	AGC-ACU	15199	S-T	A-H	11	-3	8			3805.57	0.0026055
	AAU-CCA	15197	N-P	I-S	-28	4	-24			3803.57	-0.00781547
	GAU-UCA	15191	D-S	I-F	-38	-28	-66			3797.57	-0.021484
	ACC-AAU	15183	T-N	P-Q	1	7	8			3789.57	0.00260276
	GAU-AUG	15168	D-M	I-Y	-38	-2	-40			3774.57	-0.0130009
	AAC-AGA	15162	N-R	T-Q	5	15	20			3768.57	0.00649789
	ACC-GUG	15140	T-V	P-R	1	-20	-19			3746.57	-0.00616404
	GAU-GUA	15139	D-V	M-C	-30	0	-30			3745.57	-0.00973205
	CCC-CUC	15139	P-L	P-P	76	-23	53			3745.57	0.0171933
	ACU-UCU	15130	T-S	L-F	-13	-28	-41			3736.57	-0.0132926
	AAG-GUU	15125	K-V	R-G	27	-33	-6			3731.57	-0.00194461
	UUU-GGU	15111	F-G	L-W	20	-40	-20			3717.57	-0.00647603
	CUG-AUU	15093	L-I	W-D	-7	-38	-45			3699.57	-0.0145537
	CCC-ACU	15066	P-T	P-H	76	-3	73			3672.57	0.0235671
	UCA-CCA	15066	S-P	H-T	-2	1	-1			3672.57	-0.000322837
	CUG-GUU	15062	L-V	W-G	-7	-33	-40			3668.57	-0.0129101
	AAA-GUA	15054	K-V	K-S	32	-10	22			3660.57	0.00709676
	AAC-UGG	15044	N-W	T-L	5	-7	-2			3650.57	-0.000644732
	ACA-GGG	15029	T-G	Q-R	0	-10	-10			3635.57	-0.00322044
	UUC-ACA	15026	F-T	S-H	-28	-3	-31			3632.57	-0.00998138
	UCU-CCC	15018	S-P	L-S	-21	4	-17			3624.57	-0.00547075
	CUU-GUG	15009	L-V	L-C	40	0	40			3615.57	0.0128646
	CCC-GUG	15001	P-V	P-R	76	-20	56			3607.57	0.0180009
	ACC-CCC	14989	T-P	P-P	1	76	77			3595.57	0.0247314
	CAC-CCC	14983	H-P	T-P	-3	76	73			3589.57	0.0234373
	GCA-AAU	14980	A-N	Q-K	-2	8	6			3586.57	0.00192597
	GAC-GCC	14977	D-A	T-R	0	-6	-6			3583.57	-0.00192558
	AGU-AAA	14970	S-K	V-K	-10	32	22			3576.57	0.00705716
	GAU-UCC	14952	D-S	I-F	-38	-28	-66			3558.57	-0.021146
	UCU-GUC	14949	S-V	L-C	-21	0	-21			3555.57	-0.00672693
	AUU-GUU	14947	I-V	L-C	28	0	28			3553.57	0.00896805
	AGA-GGA	14944	R-G	E-R	4	-10	-6			3550.57	-0.00192134
	GUU-UCU	14934	V-S	F-F	1	-28	-27			3540.57	-0.00864024
	AAC-UGC	14924	N-C	T-L	5	-15	-10			3530.57	-0.00319794
	UUG-GCA	14910	L-A	W-G	-7	5	-2			3516.57	-0.000638989
	GCC-GGC	14909	A-G	P-R	3	-10	-7			3515.57	-0.00223631
	CAG-GUU	14906	Q-V	R-G	15	-33	-18			3512.57	-0.00574936
	UUC-UGG	14898	F-W	S-L	-28	-7	-35			3504.57	-0.0111733
	GCU-CCC	14887	A-P	L-S	-12	4	-8			3493.57	-0.00255201
	CUC-ACA	14875	L-T	S-H	-21	-3	-24			3481.57	-0.00764987
	AGC-CGC	14873	S-R	A-P	11	-9	2			3479.57	0.000637403
	UAU-GGC	14871	Y-G	M-W	-2	-40	-42			3477.57	-0.0133837
	ACU-GUC	14855	T-V	L-C	-13	0	-13			3461.57	-0.00413811
	UCA-AAG	14841	S-K	Q-K	2	32	34			3447.57	0.0108125
	CUU-GCU	14829	L-A	L-C	40	5	45			3435.57	0.0142991
	AUC-AGU	14821	I-S	S-Q	-18	2	-16			3427.57	-0.0050814
	ACG-GAG	14812	T-E	R-G	-2	-8	-10			3418.57	-0.00317395
	GUC-AAU	14807	V-N	S-Q	-10	7	-3			3413.57	-0.000951862
	CUC-UGG	14800	L-W	S-L	-21	-7	-28			3406.57	-0.00887985
	GGU-GGG	14778	G-G	V-W	-33	-40	-73			3384.57	-0.0231166
	GGC-GCC	14777	G-A	A-R	5	-6	-1			3383.57	-0.000316645
	CAU-GCC	14776	H-A	M-C	-13	5	-8			3382.57	-0.00253298
	CUU-CAA	14770	L-Q	F-S	20	2	22			3376.57	0.00696288
	UCU-GUU	14762	S-V	L-C	-21	0	-21			3368.57	-0.00664279
	AUU-UUG	14761	I-L	F-F	10	20	30			3367.57	0.00948905
	AUG-UUC	14753	M-F	C-V	-9	1	-8			3359.57	-0.00252904
	AAG-UUG	14752	K-L	S-V	1	18	19			3358.57	0.00600607
	AAU-CCU	14751	N-P	I-S	-28	4	-24			3357.57	-0.0075861
	AAG-UAU	14746	K-Y	S-V	1	-11	-10			3352.57	-0.0031598
	CCA-GGU	14736	P-G	Q-R	-2	-10	-12			3342.57	-0.00378919
	GGA-GGU	14721	G-G	E-R	-8	-10	-18			3327.57	-0.005678
	CCG-CCC	14713	P-P	R-A	-9	3	-6			3319.57	-0.00189164
	GGA-AUU	14711	G-I	E-N	-8	-28	-36			3317.57	-0.0113483
	AUG-AUU	14703	M-I	W-D	-10	-38	-48			3309.57	-0.0151228
	GAC-CGG	14702	D-R	T-P	0	-9	-9			3308.57	-0.00283534
	UUC-ACU	14701	F-T	S-H	-28	-3	-31			3307.57	-0.0097655
	UGC-AUC	14695	C-I	A-H	5	-22	-17			3301.57	-0.00535309
	GCA-UUU	14688	A-F	H-I	-8	10	2			3294.57	0.000629475
	CUG-UUG	14662	L-L	C-V	-15	18	3			3268.57	0.000942541
	ACC-UUU	14657	T-F	P-L	1	20	21			3263.57	0.00659554
	CUG-CAU	14635	L-H	C-A	-15	-8	-23			3241.57	-0.00721284
	CAC-UGC	14626	H-C	T-L	-3	-15	-18			3232.57	-0.00564136
	AGC-UGG	14622	S-W	A-L	11	-7	4			3228.57	0.00125329
	GUC-ACA	14616	V-T	S-H	-10	-3	-13			3222.57	-0.00407153
	CAC-GUG	14611	H-V	T-R	-3	-20	-23			3217.57	-0.00720101
	UUA-CAG	14595	L-Q	Y-T	0	0	0			3201.57	0
	AAA-UUG	14592	K-L	N-I	8	28	36			3198.57	0.0112565
	GCC-ACG	14561	A-T	P-H	3	-3	0			3167.57	0
	AUU-AAG	14546	I-K	L-K	28	32	60			3152.57	0.0187017
	UGC-AAA	14545	C-K	A-Q	5	15	20			3151.57	0.00623346
	UCC-AGG	14530	S-R	P-Q	4	15	19			3136.57	0.00591568
	GGA-ACA	14529	G-T	E-N	-8	5	-3			3135.57	-0.000933991
	GUU-CUG	14515	V-L	F-S	1	-21	-20			3121.57	-0.00622061
	AUC-CCU	14503	I-P	S-P	-18	76	58			3109.57	0.0180248
	GGA-AGU	14502	G-S	E-K	-8	1	-7			3108.57	-0.00217526
	UGC-UUC	14494	C-F	A-L	5	20	25			3100.57	0.00776451
	GCC-AGA	14489	A-R	P-Q	3	15	18			3095.57	0.00558852
	ACA-UCU	14477	T-S	H-I	-3	-18	-21			3083.57	-0.00651454
	AAU-UUU	14476	N-F	I-F	-28	70	42			3082.57	0.0130282
	AGC-UCA	14465	S-S	A-L	11	-21	-10			3071.57	-0.00309959
	GCA-UCU	14463	A-S	H-I	-8	-18	-26			3069.57	-0.00805782
	GCC-CUU	14462	A-L	P-P	3	-23	-20			3068.57	-0.00619789
	CCC-UGG	14447	P-W	P-L	76	-7	69			3053.57	0.0213606
	UAC-UAC	14436	Y-Y	T-L	-19	0	-19			3042.57	-0.00587741
	CCC-UCU	14426	P-S	P-L	76	-21	55			3032.57	0.0170018
	UAU-CAG	14425	Y-Q	I-S	-7	2	-5			3031.57	-0.00154551
	CUG-UCA	14421	L-S	C-V	-15	-10	-25			3027.57	-0.0077254
	GCC-GAC	14415	A-D	P-R	3	-3	0			3021.57	0
	ACA-AAU	14393	T-N	Q-K	0	8	8			2999.57	0.00246733
	ACA-UUU	14386	T-F	H-I	-3	10	7			2992.57	0.00215786
	UCC-AUU	14342	S-I	P-H	4	-22	-18			2948.57	-0.00553182
	AAA-CAC	14330	K-H	N-T	8	-3	5			2936.57	0.00153533
	AUU-CUU	14316	I-L	F-S	10	-21	-11			2922.57	-0.00337443
	UUA-AAG	14309	L-K	K-K	-21	32	11			2915.57	0.00337278
	CCA-UCC	14301	P-S	H-I	-11	-18	-29			2907.57	-0.0088869
	GCC-UGU	14284	A-C	P-L	3	-15	-12			2890.57	-0.00367297
	CCA-GUU	14282	P-V	Q-S	-2	-10	-12			2888.57	-0.00367245
	GUU-GCU	14281	V-A	L-C	18	5	23			2887.57	0.00703837
	CCC-CCC	14280	P-P	P-P	76	76	152			2886.57	0.0465112
	AAU-UCA	14279	N-S	I-F	-28	-28	-56			2885.57	-0.0171345
	CAA-CAA	14277	Q-Q	N-T	7	0	7			2883.57	0.00214151
	GUG-UGC	14274	V-C	C-V	0	0	0			2880.57	0
	UAU-GCA	14274	Y-A	M-C	-2	5	3			2880.57	0.000917598
	AUG-ACU	14246	M-T	W-D	-10	0	-10			2852.57	-0.00305266
	CAA-CUG	14246	Q-L	N-T	7	-13	-6			2852.57	-0.0018316
	CAA-GGC	14242	Q-G	K-R	15	-10	5			2848.57	0.0015259
	CAU-GGA	14234	H-G	M-W	-13	-40	-53			2840.57	-0.0161655
	AGU-GCA	14201	S-A	V-C	-10	5	-5			2807.57	-0.00152151
	ACU-GGG	14194	T-G	L-W	-13	-40	-53			2800.57	-0.0161201
	UAC-CUC	14191	Y-L	T-P	-19	-23	-42			2797.57	-0.0127717
	GUU-GGA	14183	V-G	L-W	18	-40	-22			2789.57	-0.00668616
	UGC-CCC	14183	C-P	A-P	5	76	81			2789.57	0.0246172
	CCG-GCC	14173	P-A	R-G	-9	5	-4			2779.57	-0.00121481
	ACC-UCA	14149	T-S	P-L	1	-21	-20			2755.57	-0.00606375
	CCU-AAA	14143	P-K	L-K	-23	32	9			2749.57	0.00272753
	ACA-ACA	14139	T-T	Q-N	0	5	5			2745.57	0.00151487
	GUU-GUG	14138	V-V	L-C	18	0	18			2744.57	0.00545313
	ACU-GUU	14137	T-V	L-C	-13	0	-13			2743.57	-0.0039381
	GUG-CGG	14124	V-R	C-A	0	-6	-6			2730.57	-0.00181591
	GGC-GUG	14104	G-V	A-R	5	-20	-15			2710.57	-0.00453335
	UUU-AAU	14103	F-N	L-K	20	8	28			2709.57	0.00846165
	GGC-UAU	14096	G-Y	A-L	5	0	5			2702.57	0.00151026
	UCC-CAC	14095	S-H	P-P	4	-11	-7			2701.57	-0.00211421
	CCA-UCA	14084	P-S	H-I	-11	-18	-29			2690.57	-0.00875205
	UUC-CCU	14079	F-P	S-P	-28	76	48			2685.57	0.014481
	AGA-CAG	14076	R-Q	D-T	-3	0	-3			2682.57	-0.00090487
	CAU-GAC	14073	H-D	M-W	-13	-52	-65			2679.57	-0.0196013
	GGA-AGC	14064	G-S	E-K	-8	1	-7			2670.57	-0.00210956
	GCC-UAU	14064	A-Y	P-L	3	0	3			2670.57	0.000904099
	CUC-CCC	14049	L-P	S-P	-21	76	55			2655.57	0.0165575
	AAA-UUA	14039	K-L	N-I	8	28	36			2645.57	0.0108299
	CCC-GCC	14033	P-A	P-R	76	-6	70			2639.57	0.0210491
	GAU-CCC	14031	D-P	I-S	-38	4	-34			2637.57	-0.0102224
	ACC-CAC	14028	T-H	P-P	1	-11	-10			2634.57	-0.00300595
	GUG-UAC	14016	V-Y	C-V	0	-11	-11			2622.57	-0.00330371
	CCC-CCG	14007	P-P	P-P	76	76	152			2613.57	0.045622
	UCA-GGG	14002	S-G	Q-R	2	-10	-8			2608.57	-0.0024003
	CGC-UGC	14000	R-C	A-L	-6	-15	-21			2606.57	-0.00629989
	GGC-UCA	13995	G-S	A-L	5	-21	-16			2601.57	-0.0047982
	CAG-GGU	13993	Q-G	R-G	15	66	81			2599.57	0.0242874
	AAG-UGC	13990	K-C	S-V	1	0	1			2596.57	0.000299781
	AGC-UUU	13948	S-F	A-L	11	20	31			2554.57	0.0092653
	UUC-CCA	13941	F-P	S-P	-28	76	48			2547.57	0.0143391
	AAG-UGU	13935	K-C	S-V	1	0	1			2541.57	0.000298602
	CAU-GGC	13910	H-G	M-W	-13	-40	-53			2516.57	-0.0157975
	GAA-UAC	13903	E-Y	N-I	9	-7	2			2509.57	0.000595833
	AUC-CGC	13892	I-R	S-P	-18	-9	-27			2498.57	-0.00803738
	AGU-CCU	13889	S-P	V-S	-10	4	-6			2495.57	-0.0017857
	AGU-UCU	13886	S-S	V-F	-10	-28	-38			2492.57	-0.011307
	UUA-GAG	13886	L-E	S-R	-21	4	-17			2492.57	-0.00505838
	AUU-GUC	13877	I-V	L-C	28	0	28			2483.57	0.00832606
	UUC-AAU	13866	F-N	S-Q	-28	7	-21			2472.57	-0.00623959
	UUU-CCA	13844	F-P	F-S	70	4	74			2450.57	0.0219522
	GGA-GGG	13834	G-G	E-R	-8	-10	-18			2440.57	-0.00533588
	CGG-GAA	13818	R-E	G-G	-10	-8	-18			2424.57	-0.00532971
	ACC-UGG	13817	T-W	P-L	1	-7	-6			2423.57	-0.00177644
	GGA-CUG	13817	G-L	D-T	1	-13	-12			2423.57	-0.00355288
	UGG-GCC	13815	W-A	G-G	-40	5	-35			2421.57	-0.0103611
	UGC-UCC	13803	C-S	A-L	5	-21	-16			2409.57	-0.00473238
	UCU-UUG	13801	S-L	L-F	-21	20	-1			2407.57	-0.000295731
	ACC-UCU	13799	T-S	P-L	1	-21	-20			2405.57	-0.00591376
	GAU-AUC	13796	D-I	I-Y	-38	-7	-45			2402.57	-0.0133031
	UUC-CGG	13775	F-R	S-P	-28	-9	-37			2381.57	-0.0109214
	CCC-UCA	13772	P-S	P-L	76	-21	55			2378.57	0.016231
	AUC-UCU	13769	I-S	S-L	-18	-21	-39			2375.57	-0.0115068
	UCA-GGC	13764	S-G	Q-R	2	-10	-8			2370.57	-0.0023595
	GAA-UCC	13740	E-S	N-I	9	-18	-9			2346.57	-0.00264981
	AUG-UCC	13727	M-S	C-V	-9	-10	-19			2333.57	-0.00558875
	AUG-GGG	13721	M-G	W-G	-10	66	56			2327.57	0.0164649
	AGC-CGG	13718	S-R	A-P	11	-9	2			2324.57	0.000587904
	UUG-AAU	13715	L-N	W-E	-7	9	2			2321.57	0.000587776
	GAG-CUA	13710	E-L	S-A	2	-12	-10			2316.57	-0.00293781
	CUG-UGU	13710	L-C	C-V	-15	0	-15			2316.57	-0.00440671
	CUC-UAU	13704	L-Y	S-L	-21	0	-21			2310.57	-0.00616669
	CCA-ACA	13696	P-T	Q-N	-2	5	3			2302.57	0.000880442
	CAC-UAC	13694	H-Y	T-L	-3	0	-3			2300.57	-0.000880313
	GAU-CUC	13690	D-L	I-S	-38	-21	-59			2296.57	-0.0173078
	AAA-UUC	13667	K-F	N-I	8	10	18			2273.57	0.00527147
	AAC-ACU	13664	N-T	T-H	5	-3	2			2270.57	0.00058559
	GCU-UCA	13655	A-S	L-F	-12	-28	-40			2261.57	-0.0117041
	UGG-GAU	13652	W-D	G-G	-40	1	-39			2258.57	-0.011409
	GCU-UUC	13644	A-F	L-F	-12	70	58			2250.57	0.0169573
	UCU-AAA	13620	S-K	L-K	-21	32	11			2226.57	0.00321037
	CUC-CCA	13618	L-P	S-P	-21	76	55			2224.57	0.0160495
	AAC-GAG	13616	N-E	T-R	5	4	9			2222.57	0.0026259
	CUU-CUU	13614	L-L	F-S	20	-21	-1			2220.57	-0.000291724
	UCA-UCA	13614	S-S	H-I	-2	-18	-20			2220.57	-0.00583447
	CAA-AGA	13610	Q-R	K-K	15	27	42			2216.57	0.0122488
	AAC-CUU	13609	N-L	T-P	5	-23	-18			2215.57	-0.0052491
	CCC-AAU	13609	P-N	P-Q	76	7	83			2215.57	0.0242042
	GAC-CGC	13608	D-R	T-P	0	-9	-9			2214.57	-0.00262435
	CAU-CUG	13598	H-L	I-S	-22	-21	-43			2204.57	-0.0125294
	GGU-GGU	13595	G-G	V-W	-33	-40	-73			2201.57	-0.0212661
	AAC-CAA	13590	N-Q	T-P	5	-2	3			2196.57	0.000873628
	AGC-CUU	13585	S-L	A-P	11	-23	-12			2191.57	-0.00349323
	AAG-CGC	13571	K-R	S-A	1	-6	-5			2177.57	-0.00145401
	GCA-CCU	13570	A-P	H-T	-8	1	-7			2176.57	-0.00203546
	CAG-GCG	13568	Q-A	R-G	15	5	20			2174.57	0.00581476
	UCC-CCC	13565	S-P	P-P	4	76	80			2171.57	0.0232539
	GGC-ACU	13552	G-T	A-H	5	-3	2			2158.57	0.00058079
	UUU-AUU	13552	F-I	L-Y	20	-7	13			2158.57	0.00377513
	ACC-UUG	13545	T-L	P-L	1	40	41			2151.57	0.0119
	CAC-ACU	13542	H-T	T-H	-3	-3	-6			2148.57	-0.00174108
	GUA-GAG	13539	V-E	S-R	-10	4	-6			2145.57	-0.0017407
	UGG-GUG	13534	W-V	G-G	-40	-33	-73			2140.57	-0.0211707
	GUA-AAA	13533	V-K	K-K	-17	32	15			2139.57	0.00434982
	CUA-AAG	13522	L-K	K-K	-21	32	11			2128.57	0.00318727
	GUC-CCC	13519	V-P	S-P	-10	76	66			2125.57	0.0191194
	CCU-UUG	13518	P-L	L-F	-23	20	-3			2124.57	-0.000868999
	AGG-AAC	13516	R-N	G-E	-10	9	-1			2122.57	-0.000289624
	AUC-GCC	13496	I-A	S-R	-18	-6	-24			2102.57	-0.00694068
	AUG-AGA	13495	M-R	W-E	-10	4	-6			2101.57	-0.00173504
	CUU-CAU	13488	L-H	F-S	20	-2	18			2094.57	0.00520242
	UUA-GAU	13478	L-D	S-R	-21	-3	-24			2084.57	-0.00693142
	GCU-AAA	13474	A-K	L-K	-12	32	20			2080.57	0.00577447
	AGA-GCC	13467	R-A	E-S	4	11	15			2073.57	0.0043286
	ACA-GUU	13466	T-V	Q-S	0	-10	-10			2072.57	-0.00288552
	GGG-CUC	13464	G-L	G-A	66	-12	54			2070.57	0.0155795
	CUU-CUC	13464	L-L	F-S	20	-21	-1			2070.57	-0.000288509
	UGC-CUC	13463	C-L	A-P	5	-23	-18			2069.57	-0.00519278
	CUC-CAC	13462	L-H	S-P	-21	-11	-32			2068.57	-0.00923093
	ACC-GAG	13455	T-E	P-R	1	4	5			2061.57	0.00144158
	GUG-UGG	13439	V-W	C-V	0	-26	-26			2045.57	-0.00748731
	ACG-GUG	13435	T-V	R-G	-2	-33	-35			2041.57	-0.0100761
	CAC-AGU	13435	H-S	T-Q	-3	2	-1			2041.57	-0.000287888
	GAU-CAA	13434	D-Q	I-S	-38	2	-36			2040.57	-0.0103632
	GGG-AUG	13434	G-M	G-D	66	-30	36			2040.57	0.0103632
	AAU-CUU	13432	N-L	I-S	-28	-21	-49			2038.57	-0.0141034
	CAA-AUG	13429	Q-M	K-N	15	-22	-7			2035.57	-0.00201432
	CCA-UUU	13414	P-F	H-I	-11	10	-1			2020.57	-0.000287438
	UAU-GCU	13406	Y-A	M-C	-2	5	3			2012.57	0.000861799
	AUU-CAA	13401	I-Q	F-S	10	2	12			2007.57	0.00344591
	AUG-UAC	13382	M-Y	C-V	-9	-11	-20			1988.57	-0.00573504
	CCC-AUU	13375	P-I	P-H	76	-22	54			1981.57	0.0154765
	GGC-UGU	13349	G-C	A-L	5	-15	-10			1955.57	-0.00286045
	GCA-GUU	13347	A-V	Q-S	-2	-10	-12			1953.57	-0.00343203
	UUU-CUU	13347	F-L	F-S	70	-21	49			1953.57	0.0140141
	CAG-CUA	13342	Q-L	S-A	2	-12	-10			1948.57	-0.00285895
	AUG-CUC	13327	M-L	C-A	-9	-12	-21			1933.57	-0.00599705
	GAA-UGG	13325	E-W	N-M	9	-10	-1			1931.57	-0.000285531
	CAU-GCU	13310	H-A	M-C	-13	5	-8			1916.57	-0.00228167
	GGC-UUG	13303	G-L	A-L	5	40	45			1909.57	0.0128277
	CUC-AGG	13303	L-R	S-Q	-21	15	-6			1909.57	-0.00171036
	GUC-UAC	13286	V-Y	S-L	-10	0	-10			1892.57	-0.00284695
	AAU-CAA	13283	N-Q	I-S	-28	2	-26			1889.57	-0.0074004
	CAC-AGG	13278	H-R	T-Q	-3	15	12			1884.57	0.00341428
	UUC-CGC	13277	F-R	S-P	-28	-9	-37			1883.57	-0.0105266
	CCC-UUG	13274	P-L	P-L	76	40	116			1880.57	0.0329948
	AUA-AAG	13273	I-K	K-K	-21	32	11			1879.57	0.00312858
	GAA-CAC	13267	E-H	N-T	9	-3	6			1873.57	0.00170573
	UAC-CAC	13263	Y-H	T-P	-19	-11	-30			1869.57	-0.00852607
	CAC-GAG	13248	H-E	T-R	-3	4	1			1854.57	0.000283881
	UGG-AUG	13248	W-M	G-D	-40	-30	-70			1854.57	-0.0198717
	CUC-CCU	13241	L-P	S-P	-21	76	55			1847.57	0.0156052
	UAC-AUU	13235	Y-I	T-H	-19	-22	-41			1841.57	-0.0116277
	UUA-AAU	13230	L-N	K-K	-21	8	-13			1836.57	-0.00368544
	GUU-CCA	13229	V-P	F-S	1	4	5			1835.57	0.00141737
	CUC-CGG	13229	L-R	S-P	-21	-9	-30			1835.57	-0.00850421
	AGC-GCC	13217	S-A	A-R	11	-6	5			1823.57	0.00141608
	UCC-AGA	13217	S-R	P-Q	4	15	19			1823.57	0.00538111
	ACA-CCC	13208	T-P	H-T	-3	1	-2			1814.57	-0.000566047
	CGG-CGG	13207	R-R	G-A	-10	-6	-16			1813.57	-0.00452804
	AUC-CGG	13205	I-R	S-P	-18	-9	-27			1811.57	-0.0076399
	AUU-AUU	13201	I-I	L-Y	28	-7	21			1807.57	0.00594035
	CCC-UUU	13196	P-F	P-L	76	20	96			1802.57	0.0271456
	GUG-CGC	13195	V-R	C-A	0	-6	-6			1801.57	-0.00169647
	CUC-UCA	13150	L-S	S-L	-21	-21	-42			1756.57	-0.0118348
	UCA-AAU	13148	S-N	Q-K	2	8	10			1754.57	0.00281738
	UCA-CCU	13139	S-P	H-T	-2	1	-1			1745.57	-0.000281545
	GUA-GAU	13135	V-D	S-R	-10	-3	-13			1741.57	-0.00365897
	CUU-AAA	13129	L-K	L-K	40	32	72			1735.57	0.0202558
	AAC-UAU	13125	N-Y	T-L	5	0	5			1731.57	0.00140623
	ACC-AGG	13125	T-R	P-Q	1	15	16			1731.57	0.00449992
	AGC-AGA	13120	S-R	A-Q	11	15	26			1726.57	0.00730959
	CCU-CUU	13106	P-L	L-S	-23	-21	-44			1712.57	-0.0123569
	ACA-UCA	13101	T-S	H-I	-3	-18	-21			1707.57	-0.00589535
	AGU-GGU	13091	S-G	V-W	-10	-40	-50			1697.57	-0.0140258
	AGA-GCA	13073	R-A	E-S	4	11	15			1679.57	0.00420196
	GCU-CUU	13067	A-L	L-S	-12	-21	-33			1673.57	-0.00924008
	AUC-UUG	13058	I-L	S-L	-18	40	22			1664.57	0.00615581
	AUU-UUU	13053	I-F	F-F	10	70	80			1659.57	0.0223762
	CCC-UAU	13050	P-Y	P-L	76	0	76			1656.57	0.0212525
	ACU-UCA	13016	T-S	L-F	-13	-28	-41			1622.57	-0.0114353
	CGC-CUC	13006	R-L	A-P	-6	-23	-29			1612.57	-0.00808216
	GGG-GCA	13004	G-A	G-G	66	5	71			1610.57	0.0197843
	GAG-CCG	12983	E-P	S-A	2	3	5			1589.57	0.00139101
	AAC-UCU	12982	N-S	T-L	5	-21	-16			1588.57	-0.00445089
	AUU-UCA	12980	I-S	F-F	10	-28	-18			1586.57	-0.00500649
	CGG-GUG	12939	R-V	G-G	-10	-33	-43			1545.57	-0.0119222
	GAA-CUA	12934	E-L	N-T	9	-13	-4			1540.57	-0.00110861
	AGG-GCC	12921	R-A	G-G	-10	5	-5			1527.57	-0.00138437
	UGC-UGC	12897	C-C	A-L	5	-15	-10			1503.57	-0.0027636
	UAC-UGC	12894	Y-C	T-L	-19	-15	-34			1500.57	-0.00939404
	GGG-CCA	12880	G-P	G-A	66	3	69			1486.57	0.0190437
	UCC-ACU	12874	S-T	P-H	4	-3	1			1480.57	0.000275867
	CCC-GGC	12873	P-G	P-R	76	-10	66			1479.57	0.0182058
	CUU-GCC	12870	L-A	L-C	40	5	45			1476.57	0.0124101
	CGG-CUC	12866	R-L	G-A	-10	-12	-22			1472.57	-0.0060653
	GAA-CCC	12862	E-P	N-T	9	1	10			1468.57	0.0027561
	GCC-CAA	12860	A-Q	P-P	3	-2	1			1466.57	0.000275567
	AGC-GUG	12853	S-V	A-R	11	-20	-9			1459.57	-0.00247875
	GUC-CCU	12845	V-P	S-P	-10	76	66			1451.57	0.0181662
	AAU-AUG	12830	N-M	I-Y	-28	-2	-30			1436.57	-0.00824771
	AGA-AAC	12810	R-N	E-K	4	8	12			1416.57	0.00329394
	GUU-GAG	12809	V-E	L-W	18	-43	-25			1415.57	-0.00686185
	GUC-UUU	12808	V-F	S-L	-10	20	10			1414.57	0.00274452
	AGG-AGC	12798	R-S	G-E	-10	2	-8			1404.57	-0.0021939
	CAG-CCG	12798	Q-P	S-A	2	3	5			1404.57	0.00137119
	AAG-AUA	12792	K-I	R-D	27	-38	-11			1398.57	-0.00301521
	AUA-GAU	12783	I-D	S-R	-18	-3	-21			1389.57	-0.00575225
	GCA-CCC	12779	A-P	H-T	-8	1	-7			1385.57	-0.00191682
	GCG-GGC	12775	A-G	R-G	-6	66	60			1381.57	0.0164247
	GAG-ACG	12772	E-T	R-D	4	0	4			1378.57	0.00109472
	AUU-AAU	12771	I-N	L-K	28	8	36			1377.57	0.00985174
	GCA-CCA	12768	A-P	H-T	-8	1	-7			1374.57	-0.00191517
	AGC-CAA	12757	S-Q	A-P	11	-2	9			1363.57	0.00246024
	AAU-UUG	12735	N-L	I-F	-28	20	-8			1341.57	-0.00218311
	AUA-GAG	12731	I-E	S-R	-18	4	-14			1337.57	-0.00381923
	GUC-CAC	12727	V-H	S-P	-10	-11	-21			1333.57	-0.00572705
	CGC-UCC	12716	R-S	A-L	-6	-21	-27			1322.57	-0.00735699
	UCC-AAU	12715	S-N	P-Q	4	7	11			1321.57	0.00299706
	UUU-UAU	12715	F-Y	F-L	70	0	70			1321.57	0.0190722
	UAC-GAG	12700	Y-E	T-R	-19	4	-15			1306.57	-0.00408207
	GGA-CCC	12695	G-P	D-T	1	1	2			1301.57	0.000544062
	CCG-CAG	12689	P-Q	R-A	-9	-2	-11			1295.57	-0.00299093
	CUC-UGU	12689	L-C	S-L	-21	-15	-36			1295.57	-0.00978849
	AGA-GCU	12684	R-A	E-S	4	11	15			1290.57	0.00407693
	GGC-CUU	12673	G-L	A-P	5	-23	-18			1279.57	-0.00488807
	AGG-AGG	12667	R-R	G-E	-10	4	-6			1273.57	-0.00162859
	GCC-CCG	12665	A-P	P-P	3	76	79			1271.57	0.0214397
	AUG-AGG	12652	M-R	W-E	-10	4	-6			1258.57	-0.00162666
	UUC-UUG	12646	F-L	S-L	-28	40	12			1252.57	0.00325177
	UGC-AAC	12642	C-N	A-Q	5	7	12			1248.57	0.00325074
	UUC-UCA	12630	F-S	S-L	-28	-21	-49			1236.57	-0.0132613
	UAC-AAU	12625	Y-N	T-Q	-19	7	-12			1231.57	-0.00324637
	AGG-AUG	12620	R-M	G-D	-10	-30	-40			1226.57	-0.010817
	AUC-GAC	12602	I-D	S-R	-18	-3	-21			1208.57	-0.0056708
	UCU-CUU	12601	S-L	L-S	-21	-21	-42			1207.57	-0.0113407
	UAC-ACA	12593	Y-T	T-H	-19	-3	-22			1199.57	-0.0059366
	CAC-AUU	12587	H-I	T-H	-3	-22	-25			1193.57	-0.00674292
	GGC-AAU	12579	G-N	A-Q	5	7	12			1185.57	0.00323454
	UCG-GAG	12571	S-E	R-G	-2	-8	-10			1177.57	-0.00269374
	UAC-AGA	12560	Y-R	T-Q	-19	15	-4			1166.57	-0.00107655
	ACA-GUC	12555	T-V	Q-S	0	-10	-10			1161.57	-0.00269031
	AAA-UGG	12541	K-W	N-M	8	-10	-2			1147.57	-0.000537462
	ACA-GGU	12538	T-G	Q-R	0	-10	-10			1144.57	-0.00268667
	CCU-CUC	12535	P-L	L-S	-23	-21	-44			1141.57	-0.0118185
	GUC-AGU	12520	V-S	S-Q	-10	2	-8			1126.57	-0.00214625
	AUU-GGG	12511	I-G	L-W	28	-40	-12			1117.57	-0.00321706
	GGG-ACA	12510	G-T	G-D	66	0	66			1116.57	0.0176924
	CGC-UAC	12506	R-Y	A-L	-6	0	-6			1112.57	-0.00160789
	CUU-GAC	12506	L-D	L-W	40	-52	-12			1112.57	-0.00321577
	CUU-UUG	12497	L-L	F-F	20	20	40			1103.57	0.0107115
	CUU-GGC	12496	L-G	L-W	40	-40	0			1102.57	0
	AUC-UGG	12474	I-W	S-L	-18	-7	-25			1080.57	-0.00668238
	AGG-AGA	12462	R-R	G-E	-10	4	-6			1068.57	-0.00160223
	AUG-GUC	12459	M-V	W-G	-10	-33	-43			1065.57	-0.0114799
	CUG-UAU	12459	L-Y	C-V	-15	-11	-26			1065.57	-0.00694132
	GAU-ACU	12448	D-T	I-Y	-38	-19	-57			1054.57	-0.0152041
	CUU-GCA	12448	L-A	L-C	40	5	45			1054.57	0.0120032
	GUU-AAA	12443	V-K	L-K	18	32	50			1049.57	0.0133316
	GUG-AGG	12439	V-R	W-E	-26	4	-22			1045.57	-0.005864
	UUG-CCA	12430	L-P	C-A	-15	3	-12			1036.57	-0.00319623
	UUU-UCA	12427	F-S	F-F	70	-28	42			1033.57	0.0111841
	GAC-CAU	12418	D-H	T-P	0	-11	-11			1024.57	-0.00292705
	AGU-GUC	12414	S-V	V-C	-10	0	-10			1020.57	-0.0026601
	GAU-UUA	12405	D-L	I-F	-38	20	-18			1011.57	-0.0047847
	UCA-UCC	12405	S-S	H-I	-2	-18	-20			1011.57	-0.00531634
	CCU-UUC	12395	P-F	L-F	-23	70	47			1001.57	0.0124833
	CAC-CCA	12379	H-P	T-P	-3	76	73			985.574	0.019364
	UGU-GCU	12379	C-A	V-C	0	5	5			985.574	0.0013263
	AGC-GGC	12375	S-G	A-R	11	-10	1			981.574	0.000265174
	CGA-GAA	12364	R-E	E-R	4	4	8			970.574	0.00211951
	UUC-GUG	12355	F-V	S-R	-28	-20	-48			961.574	-0.0127078
	ACU-UUG	12350	T-L	L-F	-13	20	7			956.574	0.00185247
	CAC-UGG	12333	H-W	T-L	-3	-7	-10			939.574	-0.00264274
	CCU-UUU	12330	P-F	L-F	-23	70	47			936.574	0.0124179
	GCG-GCG	12306	A-A	R-G	-6	5	-1			912.574	-0.000263695
	GCG-GUG	12305	A-V	R-G	-6	-33	-39			911.574	-0.0102833
	UAC-UUU	12292	Y-F	T-L	-19	20	1			898.574	0.000263395
	AUG-CAC	12290	M-H	C-A	-9	-8	-17			896.574	-0.00447699
	AUG-UUG	12287	M-L	C-V	-9	18	9			893.574	0.00236959
	AGG-AAU	12281	R-N	G-E	-10	9	-1			887.574	-0.00026316
	ACU-AAA	12277	T-K	L-K	-13	32	19			883.574	0.00499841
	CUU-CCC	12277	L-P	F-S	20	4	24			883.574	0.00631378
	GGU-CAG	12245	G-Q	V-S	-33	2	-31			851.574	-0.00813404
	GCU-CUC	12234	A-L	L-S	-12	-21	-33			840.574	-0.00865104
	GCA-ACA	12233	A-T	Q-N	-2	5	3			839.574	0.000786394
	CUA-AAA	12229	L-K	K-K	-21	32	11			835.574	0.0028825
	CUC-UUG	12217	L-L	S-L	-21	40	19			823.574	0.00497398
	CCC-GAC	12208	P-D	P-R	76	-3	73			814.574	0.0190965
	UCU-GGU	12165	S-G	L-W	-21	-40	-61			771.574	-0.0159011
	UAU-UUU	12163	Y-F	I-F	-7	70	63			769.574	0.0164198
	UGG-AAU	12161	W-N	G-E	-40	9	-31			767.574	-0.00807824
	AGC-GAC	12160	S-D	A-R	11	-3	8			766.574	0.00208454
	CCA-AGC	12156	P-S	Q-K	-2	1	-1			762.574	-0.000260481
	AUC-UAU	12142	I-Y	S-L	-18	0	-18			748.574	-0.00468326
	CAU-AAA	12142	H-K	I-K	-22	32	10			748.574	0.00260181
	AUG-CAA	12135	M-Q	C-A	-9	-2	-11			741.574	-0.00286034
	AUU-GGU	12123	I-G	L-W	28	-40	-12			729.574	-0.00311729
	GAU-ACA	12102	D-T	I-Y	-38	-19	-57			708.574	-0.0147815
	UGC-CAC	12102	C-H	A-P	5	-11	-6			708.574	-0.00155594
	UAC-GUG	12100	Y-V	T-R	-19	-20	-39			706.574	-0.010112
	GAU-AAC	12095	D-N	I-K	-38	8	-30			701.574	-0.00777522
	GGA-CCU	12077	G-P	D-T	1	1	2			683.574	0.000517577
	UGG-AAC	12077	W-N	G-E	-40	9	-31			683.574	-0.00802244
	UUG-CCU	12038	L-P	C-A	-15	3	-12			644.574	-0.00309543
	GUG-UGU	12034	V-C	C-V	0	0	0			640.574	0
	UUC-AGA	12023	F-R	S-Q	-28	15	-13			629.574	-0.00334921
	GGC-AGG	12022	G-R	A-Q	5	15	20			628.574	0.0051522
	CAG-AUA	12015	Q-I	R-D	15	-38	-23			621.574	-0.00592158
	GGU-CUG	12006	G-L	V-S	-33	-21	-54			612.574	-0.0138924
	CUG-CCG	12006	L-P	C-A	-15	3	-12			612.574	-0.0030872
	CCC-AGA	12001	P-R	P-Q	76	15	91			607.574	0.0234015
	UUC-CUU	11996	F-L	S-P	-28	-23	-51			602.574	-0.0131097
	UCC-GAG	11985	S-E	P-R	4	4	8			591.574	0.00205454
	AUU-UAU	11979	I-Y	F-L	10	0	10			585.574	0.00256688
	CCU-CAA	11977	P-Q	L-S	-23	2	-21			583.574	-0.00538956
	GGU-GUC	11960	G-V	V-C	-33	0	-33			566.574	-0.00845728
	AUG-UCA	11934	M-S	C-V	-9	-10	-19			540.574	-0.00485876
	UGU-AAA	11912	C-K	V-K	0	32	32			518.574	0.00816809
	CCA-GUC	11909	P-V	Q-S	-2	-10	-12			515.574	-0.00306226
	AUG-CUU	11902	M-L	C-A	-9	-12	-21			508.574	-0.00535581
	AUG-GUU	11901	M-V	W-G	-10	-33	-43			507.574	-0.0109657
	AAC-AGG	11898	N-R	T-Q	5	15	20			504.574	0.00509905
	UUC-UGU	11898	F-C	S-L	-28	-15	-43			504.574	-0.010963
	AGA-AGU	11896	R-S	E-K	4	1	5			502.574	0.00127455
	UAU-GGG	11887	Y-G	M-W	-2	-40	-42			493.574	-0.0106981
	AUC-CUU	11879	I-L	S-P	-18	-23	-41			485.574	-0.0104364
	UUC-UAU	11876	F-Y	S-L	-28	0	-28			482.574	-0.00712548
	GGA-ACU	11872	G-T	E-N	-8	5	-3			478.574	-0.000763187
	ACG-GCC	11868	T-A	R-G	-2	5	3			474.574	0.00076293
	AGA-ACA	11867	R-T	E-N	4	5	9			473.574	0.0022886
	AAA-CUA	11861	K-L	N-T	8	-13	-5			467.574	-0.0012708
	GUC-UCU	11860	V-S	S-L	-10	-21	-31			466.574	-0.00787829
	UCC-CGG	11835	S-R	P-P	4	-9	-5			441.574	-0.00126801
	CUU-UUU	11829	L-F	F-F	20	70	90			435.574	0.0228127
	GCC-GGG	11827	A-G	P-R	3	-10	-7			433.574	-0.00177402
	CAC-AAU	11827	H-N	T-Q	-3	7	4			433.574	0.00101373
	AAU-ACA	11826	N-T	I-Y	-28	-19	-47			432.574	-0.0119103
	AGU-GUU	11813	S-V	V-C	-10	0	-10			419.574	-0.00253131
	ACU-UUU	11812	T-F	L-F	-13	70	57			418.574	0.0144273
	AGU-CUG	11808	S-L	V-S	-10	-21	-31			414.574	-0.00784375
	GUU-GGC	11798	V-G	L-W	18	-40	-22			404.574	-0.00556182
	CUC-CUU	11794	L-L	S-P	-21	-23	-44			400.574	-0.0111199
	GUA-CAG	11793	V-Q	Y-T	-11	0	-11			399.574	-0.00277973
	CAC-CCU	11792	H-P	T-P	-3	76	73			398.574	0.0184457
	CGC-UGG	11792	R-W	A-L	-6	-7	-13			398.574	-0.00328486
	CAC-AGA	11788	H-R	T-Q	-3	15	12			394.574	0.00303115
	AGC-UUG	11785	S-L	A-L	11	40	51			391.574	0.0128791
	CUU-UCC	11763	L-S	F-F	20	-28	-8			369.574	-0.00201648
	AAC-UGU	11757	N-C	T-L	5	-15	-10			363.574	-0.00251931
	UGC-ACC	11756	C-T	A-H	5	-3	2			362.574	0.00050382
	AUU-CAC	11754	I-H	F-S	10	-2	8			360.574	0.00201494
	UCU-UUU	11736	S-F	L-F	-21	70	49			342.574	0.0123226
	GUU-GAC	11734	V-D	L-W	18	-52	-34			340.574	-0.00854891
	CAU-UUU	11729	H-F	I-F	-22	70	48			335.574	0.0120639
	GGG-GUC	11717	G-V	G-G	66	-33	33			323.574	0.00828545
	UAC-UGG	11715	Y-W	T-L	-19	-7	-26			321.574	-0.00652682
	AAC-UCA	11713	N-S	T-L	5	-21	-16			319.574	-0.00401582
	UUC-CAU	11713	F-H	S-P	-28	-11	-39			319.574	-0.00978855
	GUG-GGU	11702	V-G	W-G	-26	66	40			308.574	0.0100301
	GUG-UCA	11699	V-S	C-V	0	-10	-10			305.574	-0.00250689
	UGG-AGC	11699	W-S	G-E	-40	2	-38			305.574	-0.00952616
	CAA-ACA	11689	Q-T	K-N	15	5	20			295.574	0.00500948
	CUU-UCA	11688	L-S	F-F	20	-28	-8			294.574	-0.00200362
	AUC-UGU	11685	I-C	S-L	-18	-15	-33			291.574	-0.00826282
	AUC-UCA	11681	I-S	S-L	-18	-21	-39			287.574	-0.00976181
	GGA-CCA	11681	G-P	D-T	1	1	2			287.574	0.000500606
	AGG-CCC	11678	R-P	G-A	-10	3	-7			284.574	-0.00175167
	UCA-ACA	11669	S-T	Q-N	2	5	7			275.574	0.00175032
	AAG-GGU	11665	K-G	R-G	27	66	93			271.574	0.0232463
	GUC-UGC	11663	V-C	S-L	-10	-15	-25			269.574	-0.00624793
	AGA-CUG	11658	R-L	D-T	-3	-13	-16			264.574	-0.00399696
	ACU-GGU	11639	T-G	L-W	-13	-40	-53			245.574	-0.0132184
	ACA-ACU	11633	T-T	Q-N	0	5	5			239.574	0.00124637
	GCA-AUG	11633	A-M	Q-N	-2	-22	-24			239.574	-0.00598258
	GUG-CUU	11630	V-L	C-A	0	-12	-12			236.574	-0.00299052
	AAU-AUC	11621	N-I	I-Y	-28	-7	-35			227.574	-0.0087156
	CAU-GCA	11617	H-A	M-C	-13	5	-8			223.574	-0.00199145
	CAA-AAC	11614	Q-N	K-K	15	8	23			220.574	0.00572394
	UGG-GGC	11601	W-G	G-G	-40	66	26			207.574	0.0064633
	AUG-AGU	11595	M-S	W-E	-10	2	-8			201.574	-0.00198768
	CCA-AGA	11588	P-R	Q-K	-2	27	25			194.574	0.00620775
	GGG-AAU	11582	G-N	G-E	66	9	75			188.574	0.0186136
	UAC-AGU	11580	Y-S	T-Q	-19	2	-17			186.574	-0.00421836
	GCA-GGU	11576	A-G	Q-R	-2	-10	-12			182.574	-0.00297663
	AUC-CAU	11573	I-H	S-P	-18	-11	-29			179.574	-0.00719167
	CAA-AUU	11569	Q-I	K-N	15	-28	-13			175.574	-0.00322274
	AGC-UGU	11558	S-C	A-L	11	-15	-4			164.574	-0.000990669
	AGA-GUG	11550	R-V	E-S	4	-10	-6			156.574	-0.00148497
	UCU-CAA	11544	S-Q	L-S	-21	2	-19			150.574	-0.00469998
	AUA-UUU	11542	I-F	Y-I	-7	10	3			148.574	0.000741973
	AGG-GAU	11540	R-D	G-G	-10	1	-9			146.574	-0.00222553
	AAU-GUA	11539	N-V	M-C	-22	0	-22			145.574	-0.00543972
	ACC-UGU	11538	T-C	P-L	1	-15	-14			144.574	-0.00346134
	CAU-CCU	11526	H-P	I-S	-22	4	-18			132.574	-0.00444567
	GGA-ACC	11522	G-T	E-N	-8	5	-3			128.574	-0.000740687
	AGA-AUG	11519	R-M	E-N	4	-22	-18			125.574	-0.00444297
	UAU-AAG	11506	Y-K	I-K	-7	32	25			112.574	0.00616382
	UUC-CAA	11501	F-Q	S-P	-28	-2	-30			107.574	-0.00739337
	GCU-AAG	11487	A-K	L-K	-12	32	20			93.5742	0.00492292
	CAA-GUU	11477	Q-V	K-S	15	-10	5			83.5742	0.00122966
	UUG-GGA	11471	L-G	W-G	-7	66	59			77.5742	0.0145024
	UCA-UUU	11460	S-F	H-I	-2	10	8			66.5742	0.00196454
	CAC-UCC	11459	H-S	T-L	-3	-21	-24			65.5742	-0.0058931
	GAG-AUA	11456	E-I	R-D	4	-38	-34			62.5742	-0.00834637
	CCA-AGU	11445	P-S	Q-K	-2	1	-1			51.5742	-0.000245246
	GUU-GCA	11438	V-A	L-C	18	5	23			44.5742	0.0056372
	UAC-UCC	11420	Y-S	T-L	-19	-21	-40			26.5742	-0.0097884
	AAU-AAC	11413	N-N	I-K	-28	8	-20			19.5742	-0.0048912
	GAU-UAC	11398	D-Y	I-L	-38	0	-38			4.57422	-0.00928107
	CUU-GGG	11388	L-G	L-W	40	-40	0			-5.42578	0
	CCG-GGC	11378	P-G	R-G	-9	66	57			-15.4258	0.0138972
	GUU-CUU	11377	V-L	F-S	1	-21	-20			-16.4258	-0.00487577
	CCA-AAC	11373	P-N	Q-K	-2	8	6			-20.4258	0.00146222
	GGA-GUU	11365	G-V	E-S	-8	-10	-18			-28.4258	-0.00438357
	GUC-CCA	11364	V-P	S-P	-10	76	66			-29.4258	0.0160717
	UUU-CAA	11358	F-Q	F-S	70	2	72			-35.4258	0.0175235
	GUG-UUG	11356	V-L	C-V	0	18	18			-37.4258	0.0043801
	AGU-UCA	11354	S-S	V-F	-10	-28	-38			-39.4258	-0.00924524
	GCU-GUA	11352	A-V	L-C	-12	0	-12			-41.4258	-0.00291904
	UGU-CAG	11337	C-Q	V-S	0	2	2			-56.4258	0.000485863
	CCA-ACU	11324	P-T	Q-N	-2	5	3			-69.4258	0.000727959
	ACU-CCC	11323	T-P	L-S	-13	4	-9			-70.4258	-0.00218368
	GGU-GUU	11321	G-V	V-C	-33	0	-33			-72.4258	-0.00800543
	GUU-GUU	11289	V-V	L-C	18	0	18			-104.426	0.00435425
	CGG-AAA	11278	R-K	G-E	-10	12	2			-115.426	0.000483335
	AUG-UAU	11277	M-Y	C-V	-9	-11	-20			-116.426	-0.00483292
	GAA-UGC	11272	E-C	N-M	9	-9	0			-121.426	0
	GUU-GCC	11269	V-A	L-C	18	5	23			-124.426	0.00555391
	UCU-CUC	11266	S-L	L-S	-21	-21	-42			-127.426	-0.0101392
	GUU-UUG	11247	V-L	F-F	1	20	21			-146.426	0.00506106
	AUU-UUA	11246	I-L	F-F	10	20	30			-147.426	0.00722945
	GUC-UUG	11242	V-L	S-L	-10	40	30			-151.426	0.00722688
	GUA-AAG	11235	V-K	K-K	-17	32	15			-158.426	0.00361119
	UCC-GUG	11233	S-V	P-R	4	-20	-16			-160.426	-0.00385125
	UUU-UUU	11227	F-F	F-F	70	70	140			-166.426	0.0336804
	UUC-GAG	11210	F-E	S-R	-28	4	-24			-183.426	-0.00576504
	GGG-AUC	11183	G-I	G-D	66	-38	28			-210.426	0.00670968
	GGC-AGA	11172	G-R	A-Q	5	15	20			-221.426	0.00478792
	AUU-CUC	11147	I-L	F-S	10	-21	-11			-246.426	-0.00262746
	UUC-AGG	11147	F-R	S-Q	-28	15	-13			-246.426	-0.00310518
	UCC-UAU	11142	S-Y	P-L	4	0	4			-251.426	0.000955012
	UCU-AAG	11142	S-K	L-K	-21	32	11			-251.426	0.00262628
	CGG-AGC	11141	R-S	G-E	-10	2	-8			-252.426	-0.00190985
	GCG-CAG	11129	A-Q	R-A	-6	-2	-8			-264.426	-0.0019078
	GGA-AUC	11126	G-I	E-N	-8	-28	-36			-267.426	-0.00858277
	GGA-CAA	11125	G-Q	D-T	1	0	1			-268.426	0.000238389
	AGG-ACC	11114	R-T	G-D	-10	0	-10			-279.426	-0.00238153
	CAG-UUA	11114	Q-L	S-V	2	18	20			-279.426	0.00476306
	AUU-CCC	11106	I-P	F-S	10	4	14			-287.426	0.00333174
	UGC-AUG	11105	C-M	A-H	5	-13	-8			-288.426	-0.00190368
	CAU-UCU	11097	H-S	I-F	-22	-28	-50			-296.426	-0.0118894
	GAC-GGG	11088	D-G	T-R	0	-10	-10			-305.426	-0.00237596
	GCA-UCC	11086	A-S	H-I	-8	-18	-26			-307.426	-0.00617638
	CCC-GGG	11079	P-G	P-R	76	-10	66			-314.426	0.0156686
	AGC-CAU	11078	S-H	A-P	11	-11	0			-315.426	0
	AUA-AAU	11060	I-N	K-K	-21	8	-13			-333.426	-0.00308095
	AUC-CAA	11040	I-Q	S-P	-18	-2	-20			-353.426	-0.00473135
	UCU-ACA	11038	S-T	L-Y	-21	-19	-40			-355.426	-0.00946098
	GCU-ACA	11037	A-T	L-Y	-12	-19	-31			-356.426	-0.00733159
	GCU-AUU	11015	A-I	L-Y	-12	-7	-19			-378.426	-0.0044846
	AAU-UCC	11013	N-S	I-F	-28	-28	-56			-380.426	-0.0132154
	CUU-GUU	11011	L-V	L-C	40	0	40			-382.426	0.00943784
	GCU-CAA	10999	A-Q	L-S	-12	2	-10			-394.426	-0.00235689
	AGA-ACU	10998	R-T	E-N	4	5	9			-395.426	0.00212101
	UUU-CUC	10993	F-L	F-S	70	-21	49			-400.426	0.0115425
	GUG-GUA	10984	V-V	W-G	-26	-33	-59			-409.426	-0.0138867
	CGC-CGC	10973	R-R	A-P	-6	-9	-15			-420.426	-0.00352697
	GAC-ACG	10945	D-T	T-H	0	-3	-3			-448.426	-0.000703595
	UUU-CAU	10941	F-H	F-S	70	-2	68			-452.426	0.0159423
	AUU-UCC	10940	I-S	F-F	10	-28	-18			-453.426	-0.00421964
	GGU-UCU	10940	G-S	V-F	-33	-28	-61			-453.426	-0.0142999
	UCA-GUU	10939	S-V	Q-S	2	-10	-8			-454.426	-0.00187522
	AUG-GCG	10938	M-A	W-G	-10	5	-5			-455.426	-0.00117191
	UUU-UCC	10934	F-S	F-F	70	-28	42			-459.426	0.00984043
	UCG-CUG	10933	S-L	R-A	-2	-12	-14			-460.426	-0.00327984
	GGU-CCU	10921	G-P	V-S	-33	4	-29			-472.426	-0.0067865
	CAU-ACU	10912	H-T	I-Y	-22	-19	-41			-481.426	-0.00958681
	CAU-GUU	10910	H-V	M-C	-13	0	-13			-483.426	-0.00303916
	CGC-AUG	10903	R-M	A-H	-6	-13	-19			-490.426	-0.004439
	CGG-CGC	10898	R-R	G-A	-10	-6	-16			-495.426	-0.00373639
	CUU-UUC	10897	L-F	F-F	20	70	90			-496.426	0.0210153
	UAC-CGC	10883	Y-R	T-P	-19	-9	-28			-510.426	-0.00652969
	GCC-CAU	10875	A-H	P-P	3	-11	-8			-518.426	-0.00186425
	AGA-AGC	10865	R-S	E-K	4	1	5			-528.426	0.00116409
	GCA-GUC	10862	A-V	Q-S	-2	-10	-12			-531.426	-0.00279304
	CAU-GGG	10862	H-G	M-W	-13	-40	-53			-531.426	-0.0123359
	AUG-UGG	10861	M-W	C-V	-9	-26	-35			-532.426	-0.00814561
	CCU-AAG	10858	P-K	L-K	-23	32	9			-535.426	0.00209401
	AGA-GGC	10853	R-G	E-R	4	-10	-6			-540.426	-0.00139536
	CUU-AUU	10843	L-I	L-Y	40	-7	33			-550.426	0.00766742
	GGA-GUC	10836	G-V	E-S	-8	-10	-18			-557.426	-0.00417953
	CCU-UAU	10830	P-Y	L-L	-23	0	-23			-563.426	-0.00533755
	GGU-GCA	10824	G-A	V-C	-33	5	-28			-569.426	-0.00649429
	AAU-UAU	10822	N-Y	I-L	-28	0	-28			-571.426	-0.00649309
	CAC-UUU	10813	H-F	T-L	-3	20	17			-580.426	0.00393895
	UCG-GCC	10804	S-A	R-G	-2	5	3			-589.426	0.000694531
	CAU-CCA	10803	H-P	I-S	-22	4	-18			-590.426	-0.0041668
	UAU-GUC	10788	Y-V	M-C	-2	0	-2			-605.426	-0.000462335
	CCU-CAU	10772	P-H	L-S	-23	-2	-25			-621.426	-0.00577061
	AGG-ACA	10763	R-T	G-D	-10	0	-10			-630.426	-0.00230632
	CCG-CCG	10757	P-P	R-A	-9	3	-6			-636.426	-0.00138302
	UCA-CCC	10735	S-P	H-T	-2	1	-1			-658.426	-0.000230032
	UAC-AGG	10722	Y-R	T-Q	-19	15	-4			-671.426	-0.000919013
	AUC-AGA	10719	I-R	S-Q	-18	15	-3			-674.426	-0.000689067
	AGU-UUU	10702	S-F	V-F	-10	70	60			-691.426	0.0137595
	AAG-CUA	10701	K-L	S-A	1	-12	-11			-692.426	-0.00252234
	GUU-UCC	10701	V-S	F-F	1	-28	-27			-692.426	-0.00619119
	ACU-UCC	10696	T-S	L-F	-13	-28	-41			-697.426	-0.00939704
	UUG-CAA	10684	L-Q	C-A	-15	-2	-17			-709.426	-0.00389196
	CAA-CUU	10674	Q-L	N-T	7	-13	-6			-719.426	-0.00137235
	UUU-UUC	10673	F-F	F-F	70	70	140			-720.426	0.0320184
	GUU-UUU	10672	V-F	F-F	1	70	71			-721.426	0.0162364
	UAU-AAU	10672	Y-N	I-K	-7	8	1			-721.426	0.000228682
	CAC-CUU	10670	H-L	T-P	-3	-23	-26			-723.426	-0.00594461
	AGU-CCA	10668	S-P	V-S	-10	4	-6			-725.426	-0.00137158
	AGG-CCU	10660	R-P	G-A	-10	3	-7			-733.426	-0.00159897
	ACA-AUG	10659	T-M	Q-N	0	-22	-22			-734.426	-0.00502487
	UGC-UAC	10652	C-Y	A-L	5	0	5			-741.426	0.00114127
	UCC-UGU	10651	S-C	P-L	4	-15	-11			-742.426	-0.00251055
	AGU-UCC	10650	S-S	V-F	-10	-28	-38			-743.426	-0.00867199
	AAU-UUC	10648	N-F	I-F	-28	70	42			-745.426	0.00958303
	GAU-CAU	10640	D-H	I-S	-38	-2	-40			-753.426	-0.00911984
	CCC-CGC	10637	P-R	P-P	76	-9	67			-756.426	0.0152714
	CUC-AGA	10635	L-R	S-Q	-21	15	-6			-758.426	-0.00136733
	GCA-AUU	10626	A-I	Q-N	-2	-28	-30			-767.426	-0.00683088
	GCG-CCC	10620	A-P	R-A	-6	3	-3			-773.426	-0.000682703
	GGG-ACU	10619	G-T	G-D	66	0	66			-774.426	0.015018
	CAU-AAG	10614	H-K	I-K	-22	32	10			-779.426	0.00227439
	GCC-UCG	10600	A-S	P-L	3	-21	-18			-793.426	-0.0040885
	GUC-CUU	10593	V-L	S-P	-10	-23	-33			-800.426	-0.00749064
	AAU-UUA	10587	N-L	I-F	-28	20	-8			-806.426	-0.00181488
	GCA-AGA	10577	A-R	Q-K	-2	27	25			-816.426	0.00566615
	GGU-CCC	10574	G-P	V-S	-33	4	-29			-819.426	-0.00657087
	ACU-ACA	10552	T-T	L-Y	-13	-19	-32			-841.426	-0.00723553
	ACU-UUC	10551	T-F	L-F	-13	70	57			-842.426	0.0128871
	UGC-AGU	10548	C-S	A-Q	5	2	7			-845.426	0.00158217
	CCA-ACC	10546	P-T	Q-N	-2	5	3			-847.426	0.000677945
	UUU-AAC	10541	F-N	L-K	20	8	28			-852.426	0.00632449
	GUG-GCG	10538	V-A	W-G	-26	5	-21			-855.426	-0.00474202
	UUU-UUG	10532	F-L	F-F	70	20	90			-861.426	0.0203114
	UGU-GCA	10526	C-A	V-C	0	5	5			-867.426	0.00112777
	CGG-AGG	10518	R-R	G-E	-10	4	-6			-875.426	-0.00135229
	GCA-UCA	10516	A-S	H-I	-8	-18	-26			-877.426	-0.00585881
	UAU-GUU	10516	Y-V	M-C	-2	0	-2			-877.426	-0.000450678
	AAU-ACU	10514	N-T	I-Y	-28	-19	-47			-879.426	-0.0105889
	UUG-AUG	10512	L-M	W-D	-7	-30	-37			-881.426	-0.00833437
	UUU-ACU	10505	F-T	L-Y	20	-19	1			-888.426	0.000225103
	GAC-UUA	10477	D-L	T-L	0	40	40			-916.426	0.00898013
	GAU-ACC	10476	D-T	I-Y	-38	-19	-57			-917.426	-0.0127955
	GUU-CAA	10467	V-Q	F-S	1	2	3			-926.426	0.000672867
	CAA-GGG	10467	Q-G	K-R	15	-10	5			-926.426	0.00112144
	UGG-AGG	10466	W-R	G-E	-40	4	-36			-927.426	-0.00807363
	UAC-CCA	10465	Y-P	T-P	-19	76	57			-928.426	0.012782
	CUG-CUA	10456	L-L	C-A	-15	-12	-27			-937.426	-0.00604944
	CAC-UUG	10449	H-L	T-L	-3	40	37			-944.426	0.00828442
	GAG-GUA	10437	E-V	R-G	4	-33	-29			-956.426	-0.00648574
	UGU-GUC	10437	C-V	V-C	0	0	0			-956.426	0
	UCA-GGU	10435	S-G	Q-R	2	-10	-8			-958.426	-0.00178883
	AAU-CUC	10433	N-L	I-S	-28	-21	-49			-960.426	-0.0109545
	GUG-UAU	10427	V-Y	C-V	0	-11	-11			-966.426	-0.00245775
	ACC-AGA	10426	T-R	P-Q	1	15	16			-967.426	0.00357457
	AUU-UUC	10414	I-F	F-F	10	70	80			-979.426	0.0178523
	AGA-AGG	10411	R-R	E-K	4	27	31			-982.426	0.00691576
	UUU-GUA	10411	F-V	L-C	20	0	20			-982.426	0.00446178
	ACA-AGA	10387	T-R	Q-K	0	27	27			-1006.43	0.00600952
	AGG-CUC	10372	R-L	G-A	-10	-12	-22			-1021.43	-0.00488957
	ACA-AUU	10368	T-I	Q-N	0	-28	-28			-1025.43	-0.00622069
	GGA-CUU	10364	G-L	D-T	1	-13	-12			-1029.43	-0.00266498
	AAG-UUA	10362	K-L	S-V	1	18	19			-1031.43	0.00421874
	UGG-AUC	10345	W-I	G-D	-40	-38	-78			-1048.43	-0.0172906
	ACA-UCC	10341	T-S	H-I	-3	-18	-21			-1052.43	-0.00465337
	CAU-UUG	10338	H-L	I-F	-22	20	-2			-1055.43	-0.000443049
	AGA-CAA	10331	R-Q	D-T	-3	0	-3			-1062.43	-0.000664124
	CUC-CAA	10329	L-Q	S-P	-21	-2	-23			-1064.43	-0.00509063
	CGU-GUG	10323	R-V	V-C	-20	0	-20			-1070.43	-0.00442407
	ACA-AGU	10320	T-S	Q-K	0	1	1			-1073.43	0.000221139
	CGA-GAC	10320	R-D	E-R	4	-3	1			-1073.43	0.000221139
	GGC-CAU	10314	G-H	A-P	5	-11	-6			-1079.43	-0.00132606
	AAA-UGC	10308	K-C	N-M	8	-9	-1			-1085.43	-0.000220882
	AGU-CCC	10307	S-P	V-S	-10	4	-6			-1086.43	-0.00132516
	ACC-UAU	10292	T-Y	P-L	1	0	1			-1101.43	0.000220539
	GUU-UCA	10291	V-S	F-F	1	-28	-27			-1102.43	-0.00595398
	CUG-GUA	10282	L-V	W-G	-7	-33	-40			-1111.43	-0.00881299
	CCC-ACG	10271	P-T	P-H	76	-3	73			-1122.43	0.0160665
	GAG-CGA	10267	E-R	S-A	2	-6	-4			-1126.43	-0.000880013
	UAC-UAU	10267	Y-Y	T-L	-19	0	-19			-1126.43	-0.00418006
	GAC-AUA	10258	D-I	T-H	0	-22	-22			-1135.43	-0.00483583
	UCA-AGU	10256	S-S	Q-K	2	1	3			-1137.43	0.000659303
	CAA-ACU	10255	Q-T	K-N	15	5	20			-1138.43	0.00439492
	CAG-ACG	10221	Q-T	R-D	15	0	15			-1172.43	0.00328526
	CCA-AUG	10218	P-M	Q-N	-2	-22	-24			-1175.43	-0.00525488
	UCA-ACU	10210	S-T	Q-N	2	5	7			-1183.43	0.00153147
	CAA-AGU	10208	Q-S	K-K	15	1	16			-1185.43	0.00349983
	GAU-AGA	10204	D-R	I-S	-38	-2	-40			-1189.43	-0.00874613
	ACU-CAA	10200	T-Q	L-S	-13	2	-11			-1193.43	-0.00240424
	GCA-CAA	10189	A-Q	H-T	-8	0	-8			-1204.43	-0.00174666
	UCU-CAU	10187	S-H	L-S	-21	-2	-23			-1206.43	-0.00502065
	GUU-AUU	10179	V-I	L-Y	18	-7	11			-1214.43	0.00239929
	CUU-GGU	10178	L-G	L-W	40	-40	0			-1215.43	0
	CAA-AGC	10171	Q-S	K-K	15	1	16			-1222.43	0.00348714
	AGA-UUU	10165	R-F	D-I	-3	10	7			-1228.43	0.00152472
	UGG-CUC	10164	W-L	G-A	-40	-12	-52			-1229.43	-0.0113254
	UUU-AUG	10153	F-M	L-Y	20	-2	18			-1240.43	0.00391609
	AGA-CCU	10145	R-P	D-T	-3	1	-2			-1248.43	-0.000434778
	UAU-CUG	10144	Y-L	I-S	-7	-21	-28			-1249.43	-0.00608629
	AUU-ACA	10140	I-T	L-Y	28	-19	9			-1253.43	0.00195554
	UCC-CAA	10130	S-Q	P-P	4	-2	2			-1263.43	0.000434135
	GGG-CAC	10121	G-H	G-A	66	-8	58			-1272.43	0.0125787
	GCA-ACU	10119	A-T	Q-N	-2	5	3			-1274.43	0.000650496
	AAG-ACG	10117	K-T	R-D	27	0	27			-1276.43	0.00585331
	CUA-GAU	10114	L-D	S-R	-21	-3	-24			-1279.43	-0.0052014
	UCG-GUG	10110	S-V	R-G	-2	-33	-35			-1283.43	-0.00758237
	UCU-UUC	10109	S-F	L-F	-21	70	49			-1284.43	0.0106143
	GUU-CAU	10105	V-H	F-S	1	-2	-1			-1288.43	-0.000216532
	UAC-CCC	10101	Y-P	T-P	-19	76	57			-1292.43	0.0123374
	AAC-CGC	10083	N-R	T-P	5	-9	-4			-1310.43	-0.000864242
	CCU-GUA	10079	P-V	L-C	-23	0	-23			-1314.43	-0.00496742
	AGU-AAU	10074	S-N	V-K	-10	8	-2			-1319.43	-0.000431735
	ACC-CUU	10071	T-L	P-P	1	-23	-22			-1322.43	-0.00474768
	AAC-CAU	10064	N-H	T-P	5	-11	-6			-1329.43	-0.00129392
	CUU-UAU	10045	L-Y	F-L	20	0	20			-1348.43	0.00430493
	AGG-GGC	10042	R-G	G-G	-10	66	56			-1351.43	0.0120502
	CUG-ACG	10037	L-T	W-D	-7	0	-7			-1356.43	-0.00150552
	ACU-CUU	10031	T-L	L-S	-13	-21	-34			-1362.43	-0.00730817
	AUG-GGU	10030	M-G	W-G	-10	66	56			-1363.43	0.0120358
	AGG-AUC	10017	R-I	G-D	-10	-38	-48			-1376.43	-0.010303
	GGC-GGG	10017	G-G	A-R	5	-10	-5			-1376.43	-0.00107323
	GUG-AGA	10014	V-R	W-E	-26	4	-22			-1379.43	-0.0047208
	CAU-GUC	10011	H-V	M-C	-13	0	-13			-1382.43	-0.00278873
	UGU-GGU	10007	C-G	V-W	0	-40	-40			-1386.43	-0.00857728
	CAC-CGG	10000	H-R	T-P	-3	-9	-12			-1393.43	-0.00257138
	AAC-GCC	9991	N-A	T-R	5	-6	-1			-1402.43	-0.000214089
	CGG-AAC	9982	R-N	G-E	-10	9	-1			-1411.43	-0.000213896
	AGG-CCA	9960	R-P	G-A	-10	3	-7			-1433.43	-0.00149397
	GCC-GUC	9954	A-V	P-R	3	-20	-17			-1439.43	-0.00362604
	ACA-CAA	9953	T-Q	H-T	-3	0	-3			-1440.43	-0.000639825
	GAU-AUA	9936	D-I	I-Y	-38	-7	-45			-1457.43	-0.00958098	*
	UAU-AUU	9931	Y-I	I-Y	-7	-7	-14			-1462.43	-0.00297925
	CAC-UGU	9930	H-C	T-L	-3	-15	-18			-1463.43	-0.00383008
	AUA-CAG	9926	I-Q	Y-T	-7	0	-7			-1467.43	-0.00148887
	AGU-UUG	9910	S-L	V-F	-10	20	10			-1483.43	0.00212353
	UUG-CUU	9906	L-L	C-A	-15	-12	-27			-1487.43	-0.00573123
	ACA-AAC	9901	T-N	Q-K	0	8	8			-1492.43	0.00169728
	CCG-GUG	9884	P-V	R-G	-9	-33	-42			-1509.43	-0.00889545
	CCU-CAC	9875	P-H	L-S	-23	-2	-25			-1518.43	-0.00529009
	UGU-AAG	9865	C-K	V-K	0	32	32			-1528.43	0.00676445
	UAC-UUG	9862	Y-L	T-L	-19	40	21			-1531.43	0.00443782
	AAC-CGG	9861	N-R	T-P	5	-9	-4			-1532.43	-0.000845214
	CCU-UAC	9861	P-Y	L-L	-23	0	-23			-1532.43	-0.00485998
	GGU-UUU	9854	G-F	V-F	-33	70	37			-1539.43	0.00781268
	UGG-ACA	9844	W-T	G-D	-40	0	-40			-1549.43	-0.00843757
	CUU-ACU	9839	L-T	L-Y	40	-19	21			-1554.43	0.00442747
	CGG-CAC	9827	R-H	G-A	-10	-8	-18			-1566.43	-0.00379035
	UUU-ACA	9819	F-T	L-Y	20	-19	1			-1574.43	0.000210404
	UCC-CCG	9816	S-P	P-P	4	76	80			-1577.43	0.0168271
	GGA-UCU	9812	G-S	D-I	1	-18	-17			-1581.43	-0.00357431
	GGC-CAA	9808	G-Q	A-P	5	-2	3			-1585.43	0.000630503
	UGU-CUG	9808	C-L	V-S	0	-21	-21			-1585.43	-0.00441352
	GUG-CAA	9804	V-Q	C-A	0	-2	-2			-1589.43	-0.000420164
	CCC-CAA	9804	P-Q	P-P	76	-2	74			-1589.43	0.0155461
	AGG-GUG	9802	R-V	G-G	-10	-33	-43			-1591.43	-0.00903169
	GUA-AAU	9795	V-N	K-K	-17	8	-9			-1598.43	-0.001889
	GAU-CAC	9794	D-H	I-S	-38	-2	-40			-1599.43	-0.00839471
	GCU-AUG	9788	A-M	L-Y	-12	-2	-14			-1605.43	-0.00293635
	AAG-GCG	9785	K-A	R-G	27	5	32			-1608.43	0.0067096
	AUG-CAU	9779	M-H	C-A	-9	-8	-17			-1614.43	-0.00356229
	GAC-GUC	9776	D-V	T-R	0	-20	-20			-1617.43	-0.00418964
	CAA-CAU	9766	Q-H	N-T	7	-3	4			-1627.43	0.000837071
	GCA-AAC	9758	A-N	Q-K	-2	8	6			-1635.43	0.00125458
	UUG-UUU	9757	L-F	C-V	-15	1	-14			-1636.43	-0.00292705
	CAA-CCA	9755	Q-P	N-T	7	1	8			-1638.43	0.00167226
	GUC-UGG	9748	V-W	S-L	-10	-7	-17			-1645.43	-0.003551
	UUA-CAA	9748	L-Q	Y-T	0	0	0			-1645.43	0
	UUG-UCU	9747	L-S	C-V	-15	-10	-25			-1646.43	-0.00522152
	CAC-CGC	9740	H-R	T-P	-3	-9	-12			-1653.43	-0.00250453
	UGG-UUU	9739	W-F	G-V	-40	1	-39			-1654.43	-0.00813888
	CAU-UCA	9737	H-S	I-F	-22	-28	-50			-1656.43	-0.0104323
	CUC-CGC	9732	L-R	S-P	-21	-9	-30			-1661.43	-0.00625618
	UCC-CUU	9731	S-L	P-P	4	-23	-19			-1662.43	-0.00396184
	CGC-CAC	9719	R-H	A-P	-6	-11	-17			-1674.43	-0.00354043
	CCA-CUC	9708	P-L	H-T	-11	-13	-24			-1685.43	-0.0049926
	UCU-ACU	9703	S-T	L-Y	-21	-19	-40			-1690.43	-0.00831671
	UAU-GGU	9698	Y-G	M-W	-2	-40	-42			-1695.43	-0.00872805
	CGG-GCA	9696	R-A	G-G	-10	5	-5			-1697.43	-0.00103884
	CAU-CUU	9693	H-L	I-S	-22	-21	-43			-1700.43	-0.00893125
	UGU-AAU	9682	C-N	V-K	0	8	8			-1711.43	0.00165974
	CUU-CAC	9679	L-H	F-S	20	-2	18			-1714.43	0.00373326
	AAU-CAU	9678	N-H	I-S	-28	-2	-30			-1715.43	-0.00622146
	ACC-CGG	9677	T-R	P-P	1	-9	-8			-1716.43	-0.00165889
	CAA-GUC	9674	Q-V	K-S	15	-10	5			-1719.43	0.00103648
	UGC-UUU	9669	C-F	A-L	5	20	25			-1724.43	0.00517973
	GAU-AGU	9647	D-S	I-S	-38	22	-16			-1746.43	-0.00330749
	CGG-GAU	9645	R-D	G-G	-10	1	-9			-1748.43	-0.00186008
	CUC-CAU	9644	L-H	S-P	-21	-11	-32			-1749.43	-0.00661291
	UGC-UGG	9642	C-W	A-L	5	-7	-2			-1751.43	-0.000413221
	CAA-GGU	9635	Q-G	K-R	15	-10	5			-1758.43	0.0010323
	CUU-AAG	9632	L-K	L-K	40	32	72			-1761.43	0.0148605
	AGA-CCA	9621	R-P	D-T	-3	1	-2			-1772.43	-0.000412321
	UAU-UCU	9621	Y-S	I-F	-7	-28	-35			-1772.43	-0.00721563
	AGA-GUU	9615	R-V	E-S	4	-10	-6			-1778.43	-0.00123619
	CUU-AAU	9611	L-N	L-K	40	8	48			-1782.43	0.00988543
	CCA-CAA	9601	P-Q	H-T	-11	0	-11			-1792.43	-0.00226305
	AGC-UAU	9598	S-Y	A-L	11	0	11			-1795.43	0.00226235
	UGG-UUC	9598	W-F	G-V	-40	1	-39			-1795.43	-0.00802105
	UCA-AGA	9589	S-R	Q-K	2	27	29			-1804.43	0.00595878
	GUU-CUC	9587	V-L	F-S	1	-21	-20			-1806.43	-0.00410864
	CGA-GCC	9586	R-A	E-S	4	11	15			-1807.43	0.00308116
	GAG-UUA	9567	E-L	S-V	2	18	20			-1826.43	0.00410007
	GUU-CCC	9563	V-P	F-S	1	4	5			-1830.43	0.00102459
	CGA-GAU	9563	R-D	E-R	4	-3	1			-1830.43	0.000204918
	CGA-GGC	9559	R-G	E-R	4	-10	-6			-1834.43	-0.00122899
	UUG-GGC	9555	L-G	W-G	-7	66	59			-1838.43	0.01208
	UGC-AAU	9548	C-N	A-Q	5	7	12			-1845.43	0.00245516
	ACU-GUA	9524	T-V	L-C	-13	0	-13			-1869.43	-0.00265307
	GGC-GAC	9521	G-D	A-R	5	-3	2			-1872.43	0.000408036
	AUC-AGG	9520	I-R	S-Q	-18	15	-3			-1873.43	-0.000611989
	UAC-CAA	9508	Y-Q	T-P	-19	-2	-21			-1885.43	-0.00427853
	UCU-GUA	9501	S-V	L-C	-21	0	-21			-1892.43	-0.00427538
	GCA-CUU	9489	A-L	H-T	-8	-13	-21			-1904.43	-0.00426998
	AGU-CAA	9487	S-Q	V-S	-10	2	-8			-1906.43	-0.00162631
	UGC-CCA	9477	C-P	A-P	5	76	81			-1916.43	0.0164491
	GUU-UAU	9472	V-Y	F-L	1	0	1			-1921.43	0.000202968
	GUU-GGU	9465	V-G	L-W	18	-40	-22			-1928.43	-0.00446199
	ACC-ACG	9460	T-T	P-H	1	-3	-2			-1933.43	-0.000405422
	ACC-CAA	9456	T-Q	P-P	1	-2	-1			-1937.43	-0.000202625
	CUA-AAU	9454	L-N	K-K	-21	8	-13			-1939.43	-0.00263357
	ACA-GUA	9445	T-V	Q-S	0	-10	-10			-1948.43	-0.00202389
	AUA-GCA	9445	I-A	S-S	-18	11	-7			-1948.43	-0.00141673
	CAC-CAU	9444	H-H	T-P	-3	-11	-14			-1949.43	-0.00283315
	CGC-ACC	9444	R-T	A-H	-6	-3	-9			-1949.43	-0.00182131
	CCU-ACU	9440	P-T	L-Y	-23	-19	-42			-1953.43	-0.00849585
	CAU-GGU	9431	H-G	M-W	-13	-40	-53			-1962.43	-0.0107107
	CCU-ACA	9422	P-T	L-Y	-23	-19	-42			-1971.43	-0.00847965
	GCU-UUA	9408	A-L	L-F	-12	20	8			-1985.43	0.00161277
	AUU-GUA	9406	I-V	L-C	28	0	28			-1987.43	0.0056435
	AAU-CCC	9396	N-P	I-S	-28	4	-24			-1997.43	-0.00483215
	CAA-CCU	9391	Q-P	N-T	7	1	8			-2002.43	0.00160986
	UAU-UUC	9391	Y-F	I-F	-7	70	63			-2002.43	0.0126776
	UGC-GAG	9387	C-E	A-R	5	4	9			-2006.43	0.00181032
	CUU-GUC	9368	L-V	L-C	40	0	40			-2025.43	0.00802958
	UUG-ACA	9365	L-T	W-D	-7	0	-7			-2028.43	-0.00140473
	UGG-ACC	9363	W-T	G-D	-40	0	-40			-2030.43	-0.00802529
	GUG-AGU	9358	V-S	W-E	-26	2	-24			-2035.43	-0.0048126
	UCC-CAU	9346	S-H	P-P	4	-11	-7			-2047.43	-0.00140188
	UGC-CCU	9330	C-P	A-P	5	76	81			-2063.43	0.0161939
	UUU-CCC	9327	F-P	F-S	70	4	74			-2066.43	0.0147897
	GCA-AGU	9319	A-S	Q-K	-2	1	-1			-2074.43	-0.000199689
	UGG-GCU	9308	W-A	G-G	-40	5	-35			-2085.43	-0.00698088
	GGA-CUC	9298	G-L	D-T	1	-13	-12			-2095.43	-0.00239087
	CAC-GGC	9295	H-G	T-R	-3	-10	-13			-2098.43	-0.00258928
	GCA-UUG	9292	A-L	H-I	-8	28	20			-2101.43	0.00398222
	GCC-GCG	9287	A-A	P-R	3	-6	-3			-2106.43	-0.000597011
	CGC-CGG	9285	R-R	A-P	-6	-9	-15			-2108.43	-0.00298441
	GUA-GCU	9261	V-A	S-S	-10	11	1			-2132.43	0.000198447
	UAC-UGU	9251	Y-C	T-L	-19	-15	-34			-2142.43	-0.0067399
	CGU-GAG	9244	R-E	V-W	-20	-43	-63			-2149.43	-0.0124792
	CAC-UCA	9243	H-S	T-L	-3	-21	-24			-2150.43	-0.00475346
	UAC-CGG	9242	Y-R	T-P	-19	-9	-28			-2151.43	-0.0055451
	ACA-ACC	9233	T-T	Q-N	0	5	5			-2160.43	0.000989233
	CUA-CUG	9233	L-L	Y-T	0	-13	-13			-2160.43	-0.00257201
	GCU-ACU	9230	A-T	L-Y	-12	-19	-31			-2163.43	-0.00613125
	AGU-AUU	9225	S-I	V-Y	-10	-7	-17			-2168.43	-0.00336048
	CAA-AGG	9213	Q-R	K-K	15	27	42			-2180.43	0.00829156
	CAU-CAU	9212	H-H	I-S	-22	-2	-24			-2181.43	-0.00473752
	UUG-AAC	9201	L-N	W-E	-7	9	2			-2192.43	0.000394322
	CGA-GUG	9195	R-V	E-S	4	-10	-6			-2198.43	-0.00118219
	CCA-AGG	9195	P-R	Q-K	-2	27	25			-2198.43	0.00492581
	GUA-UUU	9192	V-F	Y-I	-11	10	-1			-2201.43	-0.000196968
	AUA-GAC	9180	I-D	S-R	-18	-3	-21			-2213.43	-0.00413093
	CAG-CGA	9171	Q-R	S-A	2	-6	-4			-2222.43	-0.000786072
	GUU-GGG	9167	V-G	L-W	18	-40	-22			-2226.43	-0.00432151
	UGG-AUU	9165	W-I	G-D	-40	-38	-78			-2228.43	-0.0153184
	GGU-AAA	9164	G-K	V-K	-33	32	-1			-2229.43	-0.000196368
	GCU-CAC	9160	A-H	L-S	-12	-2	-14			-2233.43	-0.00274795
	UGU-GUU	9157	C-V	V-C	0	0	0			-2236.43	0
	UGG-AGA	9156	W-R	G-E	-40	4	-36			-2237.43	-0.00706308
	GGG-UCC	9142	G-S	G-V	66	-10	56			-2251.43	0.0109702
	ACU-CAC	9141	T-H	L-S	-13	-2	-15			-2252.43	-0.00293813
	GCG-GGG	9136	A-G	R-G	-6	66	60			-2257.43	0.0117461
	CUC-GUG	9131	L-V	S-R	-21	-20	-41			-2262.43	-0.0080221
	ACA-CAC	9119	T-H	H-T	-3	-3	-6			-2274.43	-0.00117242
	CGC-AGG	9117	R-R	A-Q	-6	15	9			-2276.43	0.00175825
	GUU-GUC	9116	V-V	L-C	18	0	18			-2277.43	0.00351611
	CAU-CAA	9114	H-Q	I-S	-22	2	-20			-2279.43	-0.00390593
	GUG-CAU	9104	V-H	C-A	0	-8	-8			-2289.43	-0.00156066
	GGA-AGG	9097	G-R	E-K	-8	27	19			-2296.43	0.00370371
	UCC-CGC	9088	S-R	P-P	4	-9	-5			-2305.43	-0.000973697
	GGA-CAC	9083	G-H	D-T	1	-3	-2			-2310.43	-0.000389265
	GUU-UUC	9082	V-F	F-F	1	70	71			-2311.43	0.0138174
	UCA-CAA	9073	S-Q	H-T	-2	0	-2			-2320.43	-0.000388836
	CCA-CUU	9069	P-L	H-T	-11	-13	-24			-2324.43	-0.00466398
	UGC-CGC	9067	C-R	A-P	5	-9	-4			-2326.43	-0.000777158
	CCA-UAU	9057	P-Y	H-I	-11	-7	-18			-2336.43	-0.00349335
	ACA-AGC	9045	T-S	Q-K	0	1	1			-2348.43	0.000193818
	AAU-UAC	9043	N-Y	I-L	-28	0	-28			-2350.43	-0.00542571
	CCA-AUU	9028	P-I	Q-N	-2	-28	-30			-2365.43	-0.00580361
	CCC-UGU	9018	P-C	P-L	76	-15	61			-2375.43	0.0117876
	GCU-CAU	9010	A-H	L-S	-12	-2	-14			-2383.43	-0.00270295
	ACU-AUU	9003	T-I	L-Y	-13	-7	-20			-2390.43	-0.00385836
	ACU-CUC	8992	T-L	L-S	-13	-21	-34			-2401.43	-0.0065512
	UUU-AUC	8991	F-I	L-Y	20	-7	13			-2402.43	0.00250459
	GCA-GUA	8979	A-V	Q-S	-2	-10	-12			-2414.43	-0.00230885
	CGC-GUG	8975	R-V	A-R	-6	-20	-26			-2418.43	-0.00500027
	GAA-CGG	8971	E-R	N-T	9	-2	7			-2422.43	0.00134563
	UGC-AUU	8968	C-I	A-H	5	-22	-17			-2425.43	-0.00326686
	ACG-GGC	8967	T-G	R-G	-2	66	64			-2426.43	0.0122974
	GAC-CUA	8967	D-L	T-P	0	-23	-23			-2426.43	-0.00441937
	CCU-CGG	8965	P-R	L-S	-23	-2	-25			-2428.43	-0.0048026
	AUU-AUG	8960	I-M	L-Y	28	-2	26			-2433.43	0.00499191
	UCU-AAU	8958	S-N	L-K	-21	8	-13			-2435.43	-0.0024954
	GGU-UCC	8948	G-S	V-F	-33	-28	-61			-2445.43	-0.0116961
	UUG-AUU	8945	L-I	W-D	-7	-38	-45			-2448.43	-0.00862539
	GCU-ACC	8943	A-T	L-Y	-12	-19	-31			-2450.43	-0.0059406
	AGG-ACU	8936	R-T	G-D	-10	0	-10			-2457.43	-0.00191482
	UCU-UUA	8924	S-L	L-F	-21	20	-1			-2469.43	-0.000191225
	UAC-CCU	8923	Y-P	T-P	-19	76	57			-2470.43	0.0108986
	CCA-CAC	8919	P-H	H-T	-11	-3	-14			-2474.43	-0.00267565
	ACC-GCC	8914	T-A	P-R	1	-6	-5			-2479.43	-0.000955055
	AUC-GUC	8904	I-V	S-R	-18	-20	-38			-2489.43	-0.00725027
	CUA-CAA	8901	L-Q	Y-T	0	0	0			-2492.43	0
	UUG-GUU	8901	L-V	W-G	-7	-33	-40			-2492.43	-0.0076293
	AGA-CAU	8897	R-H	D-T	-3	-3	-6			-2496.43	-0.00114388
	UUU-ACC	8897	F-T	L-Y	20	-19	1			-2496.43	0.000190647
	UGC-AGG	8894	C-R	A-Q	5	15	20			-2499.43	0.00381165
	ACU-CAU	8890	T-H	L-S	-13	-2	-15			-2503.43	-0.00285745
	CAU-CUC	8887	H-L	I-S	-22	-21	-43			-2506.43	-0.00818859
	AGU-AAG	8886	S-K	V-K	-10	32	22			-2507.43	0.00418904
	CCA-GUA	8884	P-V	Q-S	-2	-10	-12			-2509.43	-0.00228442
	GUC-UAU	8877	V-Y	S-L	-10	0	-10			-2516.43	-0.00190218
	GGG-UCU	8874	G-S	G-V	66	-10	56			-2519.43	0.0106486
	AAC-GGC	8868	N-G	T-R	5	-10	-5			-2525.43	-0.000950126
	UGC-ACA	8858	C-T	A-H	5	-3	2			-2535.43	0.000379622
[truncated: 2,100 more rows]

## Sheet: (3)Mouse
	Table S5. The FSSs of different codon pair usages
	(3) The codon pair usages and their weighted mean FSSs of mouse
	Number of codon pairs:					2206734							Codon Usage
	Codon-pair	Observed (O)	AA-pair	AA-Frameshift	FSS1	FSS2	FSS=FSS1+FSS2			O-E	Weighted Average W=FSS*O/T		Codon	usage	Freq%		Number of over-represented Codon pairs	Number of under-represented Codon pairs	Number of Codon pairs never used	Average FSS of over-represented Codon pairs	Average FSS of under-represented Codon pairs	Average FSS of All Codon pairs	Weigted Average FSS of All Codon pairs
	GAG-GAG	6261	E-E	R-G	4	-8	-4			5722.25	-0.0113489		AAA	44236	0.0336102		1505	2591	190	-2.82649	-7.13188	-5.67188	-3.80904
	CUG-GAG	5371	L-E	W-G	-7	-8	-15			4832.25	-0.0365087		AAG	13384	0.0101691
	GAG-AAG	4982	E-K	R-E	4	12	16			4443.25	0.0361222		AAC	28319	0.0215165
	CUG-CUG	4908	L-L	C-A	-15	-12	-27			4369.25	-0.0600507		AAU	22756	0.0172898
	GAG-CUG	4580	E-L	S-A	2	-12	-10			4041.25	-0.0207547		AGA	2489	0.00189112
	AAG-AAG	4555	K-K	R-E	27	12	39			4016.25	0.0805013		AGG	1363	0.0010356
	CUG-CAG	4218	L-Q	C-A	-15	-2	-17			3679.25	-0.0324942		AGC	21131	0.0160552
	CAG-CAG	4089	Q-Q	S-A	2	-2	0			3550.25	0		AGU	11322	0.00860236
	GAA-GAG	3946	E-E	K-R	12	4	16			3407.25	0.0286106		ACA	8975	0.00681913
	GAA-GAA	3807	E-E	K-R	12	4	16			3268.25	0.0276028		ACG	18970	0.0144133
	CAG-CUG	3804	Q-L	S-A	2	-12	-10			3265.25	-0.0172381		ACC	30972	0.0235323
	AAG-GAG	3773	K-E	R-G	27	-8	19			3234.25	0.0324856		ACU	11577	0.00879611
	CAG-GAG	3729	Q-E	R-G	15	-8	7			3190.25	0.0118288		AUA	5345	0.00406109
	GAG-CAG	3498	E-Q	S-A	2	-2	0			2959.25	0		AUG	36700	0.0278844
	CUG-AAG	3457	L-K	W-E	-7	12	5			2918.25	0.00783284		AUC	33331	0.0253246
	GUG-GAG	3375	V-E	W-G	-26	-8	-34			2836.25	-0.0519999		AUU	40171	0.0305216
	GAG-GAA	3244	E-E	R-G	4	-8	-4			2705.25	-0.00588018		GAA	52330	0.0397599
	AAG-CUG	3229	K-L	S-A	1	-12	-11			2690.25	-0.0160957		GAG	23456	0.0178217
	CAG-AAG	3190	Q-K	R-E	15	12	27			2651.25	0.0390305		GAC	25214	0.0191574
	CUG-GCC	3171	L-A	W-G	-7	5	-2			2632.25	-0.00287393		GAU	42135	0.0320138
	CUG-GUG	3051	L-V	W-G	-7	-33	-40			2512.25	-0.0553034		GGA	10216	0.00776203
	AAG-AAA	3050	K-K	R-E	27	12	39			2511.25	0.0539032		GGG	14464	0.0109896
	GAU-GAG	3041	D-E	M-W	-30	-43	-73			2502.25	-0.100598		GGC	39366	0.02991
	GAC-CUG	2999	D-L	T-P	0	-23	-23			2460.25	-0.0312575		GGU	32655	0.024811
	GCC-AAG	2992	A-K	P-Q	3	15	18			2453.25	0.0244053		GCA	26535	0.0201611
	CUG-GAC	2977	L-D	W-G	-7	1	-6			2438.25	-0.00809431		GCG	44900	0.0341147
	GCC-CUG	2947	A-L	P-P	3	-23	-20			2408.25	-0.0267092		GCC	33898	0.0257554
	GAG-GAC	2908	E-D	R-G	4	1	5			2369.25	0.00658892		GCU	19999	0.0151951
	GAU-GAA	2734	D-E	M-W	-30	-43	-73			2195.25	-0.0904423		GUA	14325	0.010884
	GUG-CUG	2691	V-L	C-A	0	-12	-12			2152.25	-0.0146334		GUG	34796	0.0264377
	GCC-CAG	2672	A-Q	P-P	3	-2	1			2133.25	0.00121084		GUC	20227	0.0153683
	AAG-CAG	2643	K-Q	S-A	1	-2	-1			2104.25	-0.0011977		GUU	24031	0.0182586
	GCU-GUG	2632	A-V	L-C	-12	0	-12			2093.25	-0.0143126		CAA	20208	0.0153539
	GAA-GAU	2630	E-D	K-R	12	-3	9			2091.25	0.0107263		CAG	38152	0.0289876
	GAG-GCC	2613	E-A	R-G	4	5	9			2074.25	0.0106569		CAC	12814	0.00973597
	UUC-CUG	2608	F-L	S-P	-28	-23	-51			2069.25	-0.0602737		CAU	16937	0.0128686
	AAG-GAA	2580	K-E	R-G	27	-8	19			2041.25	0.0222138		CGA	4523	0.00343654
	AUG-GAG	2580	M-E	W-G	-10	-8	-18			2041.25	-0.0210447		CGG	6983	0.00530563
	GAG-AAA	2577	E-K	R-E	4	12	16			2038.25	0.0186846		CGC	29301	0.0222627
	GUG-AAG	2571	V-K	W-E	-26	12	-14			2032.25	-0.016311		CGU	27843	0.0211549
	GUG-GUG	2547	V-V	W-G	-26	-33	-59			2008.25	-0.0680975		CCA	11058	0.00840178
	CUG-GAA	2536	L-E	W-G	-7	-8	-15			1997.25	-0.0172381		CCG	30969	0.02353
	GAC-AAG	2514	D-K	T-Q	0	15	15			1975.25	0.0170886		CCC	7138	0.00542339
	CUG-GGC	2498	L-G	W-G	-7	66	59			1959.25	0.0667874		CCU	9128	0.00693538
	AAA-GAA	2488	K-E	K-R	32	4	36			1949.25	0.0405885		CUA	5072	0.00385366
	GAU-GAC	2484	D-D	M-W	-30	-52	-82			1945.25	-0.0923029		CUG	70390	0.0534817
	GCA-GAG	2478	A-E	Q-R	-2	4	2			1939.25	0.00224585		CUC	14702	0.0111705
	GAG-GUG	2456	E-V	R-G	4	-33	-29			1917.25	-0.0322758		CUU	14403	0.0109433
	GAA-GAC	2434	E-D	K-R	12	-3	9			1895.25	0.00992689		UAA	2678	0.00203472
	GCU-GAG	2432	A-E	L-W	-12	-43	-55			1893.25	-0.0606145		UAG	287	0.00021806
	GUG-GCC	2384	V-A	W-G	-26	5	-21			1845.25	-0.0226869		UAC	16079	0.0122167
	AUC-CUG	2379	I-L	S-P	-18	-23	-41			1840.25	-0.0442006		UAU	21055	0.0159974
	CUG-GAU	2365	L-D	W-G	-7	1	-6			1826.25	-0.00643032		UGA	1178	0.000895035
	GUG-GAC	2341	V-D	W-G	-26	1	-25			1802.25	-0.0265211		UGG	20060	0.0152414
	GCC-AUC	2332	A-I	P-H	3	-22	-19			1793.25	-0.0200785		UGC	8482	0.00644455
	CUG-GCU	2316	L-A	W-G	-7	5	-2			1777.25	-0.00209903		UGU	6706	0.00509516
	CCA-GAG	2313	P-E	Q-R	-2	4	2			1774.25	0.00209631		UCA	9154	0.00695513
	AAG-GAC	2299	K-D	R-G	27	1	28			1760.25	0.0291707		UCG	11747	0.00892527
	GAU-GUG	2283	D-V	M-C	-30	0	-30			1744.25	-0.0310368		UCC	11321	0.0086016
	GAA-AAG	2260	E-K	K-K	12	32	44			1721.25	0.0450621		UCU	10986	0.00834707
	CUC-CUG	2242	L-L	S-P	-21	-23	-44			1703.25	-0.0447032		UUA	18085	0.0137408
	CCU-GAG	2236	P-E	L-W	-23	-43	-66			1697.25	-0.0668753		UUG	17992	0.0136702
	GAG-AUG	2223	E-M	R-D	4	-30	-26			1684.25	-0.0261916		UUC	21827	0.016584
	UUC-CAG	2195	F-Q	S-P	-28	-2	-30			1656.25	-0.0298405		UUU	29304	0.0222649
	AUG-AAG	2188	M-K	W-E	-10	12	2			1649.25	0.00198302		Total	1316150	1
	GAG-AAC	2186	E-N	R-E	4	9	13			1647.25	0.0128779
	GCU-GCC	2186	A-A	L-C	-12	5	-7			1647.25	-0.00693423
	AAA-GAG	2183	K-E	K-R	32	4	36			1644.25	0.0356128
	AUC-CAG	2178	I-Q	S-P	-18	-2	-20			1639.25	-0.0197396
	GAC-AUC	2176	D-I	T-H	0	-22	-22			1637.25	-0.0216936
	CUG-CUC	2169	L-L	C-A	-15	-12	-27			1630.25	-0.0265383
	GAC-CAG	2102	D-Q	T-P	0	-2	-2			1563.25	-0.00190508
	GAG-AUC	2101	E-I	R-D	4	-38	-34			1562.25	-0.0323709
	CAG-GUG	2085	Q-V	R-G	15	-33	-18			1546.25	-0.017007
	GGC-CUG	2084	G-L	A-P	5	-23	-18			1545.25	-0.0169989
	AAC-CUG	2059	N-L	T-P	5	-23	-18			1520.25	-0.016795
	ACC-AAG	2054	T-K	P-Q	1	15	16			1515.25	0.0148926
	CAG-GCC	2048	Q-A	R-G	15	5	20			1509.25	0.0185614
	GCC-UUC	2022	A-F	P-L	3	20	23			1483.25	0.0210746
	CAG-GAA	2022	Q-E	R-G	15	-8	7			1483.25	0.006414
	GCU-GCU	2010	A-A	L-C	-12	5	-7			1471.25	-0.00637594
	GAU-GAU	2008	D-D	M-W	-30	-52	-82			1469.25	-0.0746152
	GCC-AUG	2005	A-M	P-H	3	-13	-10			1466.25	-0.00908583
	GAA-GCC	2002	E-A	K-S	12	11	23			1463.25	0.0208661
	GAG-GAU	1997	E-D	R-G	4	1	5			1458.25	0.00452479
	ACA-GAG	1992	T-E	Q-R	0	4	4			1453.25	0.00361077
	AAG-GUG	1991	K-V	R-G	27	-33	-6			1452.25	-0.00541343
	AGC-CUG	1982	S-L	A-P	11	-23	-12			1443.25	-0.0107779
	UUU-GAG	1981	F-E	L-W	20	-43	-23			1442.25	-0.0206473
	GUG-GAA	1976	V-E	W-G	-26	-8	-34			1437.25	-0.030445
	CUC-UUC	1967	L-F	S-L	-21	20	-1			1428.25	-0.000891363
	GAC-UUC	1961	D-F	T-L	0	20	20			1422.25	0.0177729
	GUG-CAG	1953	V-Q	C-A	0	-2	-2			1414.25	-0.00177004
	CAG-GAC	1953	Q-D	R-G	15	1	16			1414.25	0.0141603
	AAC-AAG	1939	N-K	T-Q	5	15	20			1400.25	0.0175735
	GAU-GGC	1937	D-G	M-W	-30	-40	-70			1398.25	-0.0614437
	CUG-CCC	1934	L-P	C-A	-15	3	-12			1395.25	-0.0105169
	AGC-AGC	1929	S-S	A-Q	11	2	13			1390.25	0.0113639
	AUG-CUG	1921	M-L	C-A	-9	-12	-21			1382.25	-0.0182809
	AAG-AUG	1908	K-M	R-D	27	-30	-3			1369.25	-0.00259388
	AAG-AAC	1903	K-N	R-E	27	9	36			1364.25	0.031045
	AUC-AUC	1899	I-I	S-H	-18	-22	-40			1360.25	-0.0344219
	CUC-AUC	1896	L-I	S-H	-21	-22	-43			1357.25	-0.0369451
	AUC-AAG	1892	I-K	S-Q	-18	15	-3			1353.25	-0.00257213
	CUC-AAG	1892	L-K	S-Q	-21	15	-6			1353.25	-0.00514425
	CCC-AAG	1876	P-K	P-Q	76	15	91			1337.25	0.0773614
	AAG-GCC	1870	K-A	R-G	27	5	32			1331.25	0.027117
	GAU-GCC	1867	D-A	M-C	-30	5	-25			1328.25	-0.0211512
	GAC-AGC	1866	D-S	T-Q	0	2	2			1327.25	0.00169119
	GUG-GCU	1862	V-A	W-G	-26	5	-21			1323.25	-0.0177194
	AAG-AUC	1860	K-I	R-D	27	-38	-11			1321.25	-0.00927162
	GGC-AAG	1849	G-K	A-Q	5	15	20			1310.25	0.0167578
	ACC-CUG	1844	T-L	P-P	1	-23	-22			1305.25	-0.0183837
	ACC-AUC	1839	T-I	P-H	1	-22	-21			1300.25	-0.0175005
	GGA-GAG	1839	G-E	E-R	-8	4	-4			1300.25	-0.00333343
	GAC-AUG	1835	D-M	T-H	0	-13	-13			1296.25	-0.0108101
	GUG-GAU	1823	V-D	W-G	-26	1	-25			1284.25	-0.0206527
	GGC-CAG	1808	G-Q	A-P	5	-2	3			1269.25	0.00245793
	UAC-CUG	1805	Y-L	T-P	-19	-23	-42			1266.25	-0.0343539
	CAG-AAA	1803	Q-K	R-E	15	12	27			1264.25	0.0220602
	GCA-GCC	1800	A-A	Q-S	-2	11	9			1261.25	0.00734117
	GCC-AGC	1795	A-S	P-Q	3	2	5			1256.25	0.0040671
	UUU-GAA	1785	F-E	L-W	20	-43	-23			1246.25	-0.0186044
	AAU-GAA	1784	N-E	M-W	-22	-43	-65			1245.25	-0.0525482
	CAG-AUG	1784	Q-M	R-D	15	-30	-15			1245.25	-0.0121265
	AAU-GAG	1780	N-E	M-W	-22	-43	-65			1241.25	-0.0524304
	GAA-CUG	1776	E-L	N-T	9	-13	-4			1237.25	-0.00321924
	GAG-GCU	1775	E-A	R-G	4	5	9			1236.25	0.00723921
	CAG-CUC	1770	Q-L	S-A	2	-12	-10			1231.25	-0.0080209
	GAG-CUC	1764	E-L	S-A	2	-12	-10			1225.25	-0.00799371
	GGC-UUC	1749	G-F	A-L	5	20	25			1210.25	0.0198144
	CCU-GUG	1749	P-V	L-C	-23	0	-23			1210.25	-0.0182292
	AGC-CAG	1747	S-Q	A-P	11	-2	9			1208.25	0.00712501
	GGC-AGC	1740	G-S	A-Q	5	2	7			1201.25	0.00551947
	GGG-AAG	1739	G-K	G-E	66	12	78			1200.25	0.0614673
	GCC-ACC	1738	A-T	P-H	3	-3	0			1199.25	0
	GCU-CUG	1730	A-L	L-S	-12	-21	-33			1191.25	-0.0258708
	UCC-CUG	1728	S-L	P-P	4	-23	-19			1189.25	-0.0148781
	CAG-AAC	1727	Q-N	R-E	15	9	24			1188.25	0.0187825
	GAG-GGC	1722	E-G	R-G	4	66	70			1183.25	0.0546237
	AAC-AUC	1721	N-I	T-H	5	-22	-17			1182.25	-0.0132581
	GGC-AUC	1721	G-I	A-H	5	-22	-17			1182.25	-0.0132581
	CAG-AUC	1720	Q-I	R-D	15	-38	-23			1181.25	-0.0179269
	AGC-AAG	1715	S-K	A-Q	11	15	26			1176.25	0.0202063
	AAA-AAG	1714	K-K	K-K	32	32	64			1175.25	0.0497097
	AAG-GAU	1705	K-D	R-G	27	1	28			1166.25	0.0216338
	GAG-AGC	1701	E-S	R-E	4	2	6			1162.25	0.00462493
	CUC-CAG	1701	L-Q	S-P	-21	-2	-23			1162.25	-0.0177289
	AAC-CAG	1697	N-Q	T-P	5	-2	3			1158.25	0.00230703
	GAU-GCU	1696	D-A	M-C	-30	5	-25			1157.25	-0.0192139
	GAA-GUG	1695	E-V	K-S	12	-10	2			1156.25	0.00153621
	UUU-GUG	1686	F-V	L-C	20	0	20			1147.25	0.0152805
	GCC-AAC	1676	A-N	P-Q	3	7	10			1137.25	0.00759493
	GCA-GAA	1675	A-E	Q-R	-2	4	2			1136.25	0.00151808
	CCA-GAA	1674	P-E	Q-R	-2	4	2			1135.25	0.00151717
	UUC-AAG	1656	F-K	S-Q	-28	15	-13			1117.25	-0.00975559
	GAG-ACC	1652	E-T	R-D	4	0	4			1113.25	0.00299447
	GAG-CCC	1650	E-P	S-A	2	3	5			1111.25	0.00373856
	GAA-GCU	1647	E-A	K-S	12	11	23			1108.25	0.0171661
	GGA-GAA	1645	G-E	E-R	-8	4	-4			1106.25	-0.00298178
	GAC-AAC	1635	D-N	T-Q	0	7	7			1096.25	0.0051864
	AAA-GAU	1630	K-D	K-R	32	-3	29			1091.25	0.0214208
	GGG-GAG	1628	G-E	G-G	66	-8	58			1089.25	0.042789
	GUC-CUG	1624	V-L	S-P	-10	-23	-33			1085.25	-0.0242857
	CAC-CUG	1622	H-L	T-P	-3	-23	-26			1083.25	-0.0191106
	AUU-GAG	1618	I-E	L-W	28	-43	-15			1079.25	-0.0109982
	UCU-GAG	1618	S-E	L-W	-21	-43	-64			1079.25	-0.0469255
	UUC-UUC	1618	F-F	S-L	-28	20	-8			1079.25	-0.00586568
	GUC-AUC	1616	V-I	S-H	-10	-22	-32			1077.25	-0.0234337
	CUG-GCA	1608	L-A	W-G	-7	5	-2			1069.25	-0.00145736
	CUG-AGC	1605	L-S	W-E	-7	2	-5			1066.25	-0.0036366
	AUG-GUG	1598	M-V	W-G	-10	-33	-43			1059.25	-0.0311383
	UUU-GAU	1598	F-D	L-W	20	-52	-32			1059.25	-0.0231727
	GAA-CAG	1589	E-Q	N-T	9	0	9			1050.25	0.00648062
	UCU-GUG	1587	S-V	L-C	-21	0	-21			1048.25	-0.0151024
	UUU-GAC	1587	F-D	L-W	20	-52	-32			1048.25	-0.0230132
	UUC-AUC	1585	F-I	S-H	-28	-22	-50			1046.25	-0.0359128
	CCC-AGC	1577	P-S	P-Q	76	2	78			1038.25	0.0557412
	GUG-GGC	1575	V-G	W-G	-26	66	40			1036.25	0.028549
	UCC-AAG	1575	S-K	P-Q	4	15	19			1036.25	0.0135608
	AAA-GAC	1574	K-D	K-R	32	-3	29			1035.25	0.0206849
	AUG-GAA	1572	M-E	W-G	-10	-8	-18			1033.25	-0.0128226
	AUG-GAC	1572	M-D	W-G	-10	1	-9			1033.25	-0.00641128
	GGA-GAC	1564	G-D	E-R	-8	-3	-11			1025.25	-0.00779614
	CAG-AGC	1564	Q-S	R-E	15	2	17			1025.25	0.0120486
	CAG-GCU	1561	Q-A	R-G	15	5	20			1022.25	0.0141476
	UAU-GAG	1551	Y-E	M-W	-2	-43	-45			1012.25	-0.0316282
	AGG-AAG	1545	R-K	G-E	-10	12	2			1006.25	0.00140026
	CCC-CAG	1545	P-Q	P-P	76	-2	74			1006.25	0.0518096
	AUG-CAG	1541	M-Q	C-A	-9	-2	-11			1002.25	-0.00768149
	GAA-GGC	1540	E-G	K-R	12	-10	2			1001.25	0.00139573
	GAG-UUC	1527	E-F	S-V	2	1	3			988.247	0.00207592
	ACU-GUG	1526	T-V	L-C	-13	0	-13			987.247	-0.00898976
	AUG-GCC	1524	M-A	W-G	-10	5	-5			985.247	-0.00345307
	GCC-AAA	1521	A-K	P-Q	3	15	18			982.247	0.0124066
	GAC-CUC	1518	D-L	T-P	0	-23	-23			979.247	-0.0158216
	CUG-AAA	1518	L-K	W-E	-7	12	5			979.247	0.00343947
	GAA-AAA	1516	E-K	K-K	12	32	44			977.247	0.0302275
	UCC-CAG	1513	S-Q	P-P	4	-2	2			974.247	0.00137126
	GAA-AAU	1512	E-N	K-K	12	8	20			973.247	0.0137035
	CAG-GGC	1509	Q-G	R-G	15	66	81			970.247	0.0553891
	GCU-GAA	1506	A-E	L-W	-12	-43	-55			967.247	-0.0375351
	UUG-GAG	1506	L-E	W-G	-7	-8	-15			967.247	-0.0102368
	CUG-CCU	1500	L-P	C-A	-15	3	-12			961.247	-0.00815685
	GCU-GAC	1495	A-D	L-W	-12	-52	-64			956.247	-0.0433582
	UCA-GAG	1495	S-E	Q-R	2	4	6			956.247	0.00406483
	UAC-CAG	1494	Y-Q	T-P	-19	-2	-21			955.247	-0.0142174
	GAU-GGA	1492	D-G	M-W	-30	-40	-70			953.247	-0.0473279
	GGC-UCC	1492	G-S	A-L	5	-21	-16			953.247	-0.0108178
	GCU-CAG	1492	A-Q	L-S	-12	2	-10			953.247	-0.00676112
	GGG-CUG	1491	G-L	G-A	66	-12	54			952.247	0.0364856
	GCA-GCU	1490	A-A	Q-S	-2	11	9			951.247	0.00607685
	GAG-AAU	1487	E-N	R-E	4	9	13			948.247	0.00876
	CUG-ACC	1487	L-T	W-D	-7	0	-7			948.247	-0.00471693
	AUC-AAC	1486	I-N	S-Q	-18	7	-11			947.247	-0.00740733
	AGU-GAG	1483	S-E	V-W	-10	-43	-53			944.247	-0.0356178
	GAA-GGA	1479	E-G	K-R	12	-10	2			940.247	0.00134044
	CCC-CUG	1475	P-L	P-P	76	-23	53			936.247	0.0354257
	CAG-GAU	1473	Q-D	R-G	15	1	16			934.247	0.01068
	AUU-GAA	1470	I-E	L-W	28	-43	-15			931.247	-0.00999214
	ACC-CAG	1465	T-Q	P-P	1	-2	-1			926.247	-0.000663877
	CAG-CCC	1463	Q-P	S-A	2	3	5			924.247	0.00331485
	UAC-AAG	1461	Y-K	T-Q	-19	15	-4			922.247	-0.00264826
	AUC-UUC	1458	I-F	S-L	-18	20	2			919.247	0.00132141
	AAG-GCU	1452	K-A	R-G	27	5	32			913.247	0.0210556
	CUG-AAC	1451	L-N	W-E	-7	9	2			912.247	0.00131507
	AAC-UUC	1446	N-F	T-L	5	20	25			907.247	0.0163817
	ACA-GAA	1444	T-E	Q-R	0	4	4			905.247	0.00261744
	CAG-CCU	1442	Q-P	S-A	2	3	5			903.247	0.00326727
	CUU-CAG	1442	L-Q	F-S	20	2	22			903.247	0.014376
	AAG-ACC	1440	K-T	R-D	27	0	27			901.247	0.0176188
	CUC-AGC	1439	L-S	S-Q	-21	2	-19			900.247	-0.0123898
	GAU-GGG	1438	D-G	M-W	-30	-40	-70			899.247	-0.0456149
	AAA-GCC	1437	K-A	K-S	32	11	43			898.247	0.0280011
	CUG-CAC	1432	L-H	C-A	-15	-8	-23			893.247	-0.0149252
	ACC-UUC	1431	T-F	P-L	1	20	21			892.247	0.0136179
	AGC-AUC	1429	S-I	A-H	11	-22	-11			890.247	-0.0071232
	CUG-AUG	1419	L-M	W-D	-7	-30	-37			880.247	-0.0237922
	CAG-UUC	1414	Q-F	S-V	2	1	3			875.247	0.0019223
	AAC-AGC	1413	N-S	T-Q	5	2	7			874.247	0.00448219
	AUC-ACC	1411	I-T	S-H	-18	-3	-21			872.247	-0.0134275
	GAC-AAA	1406	D-K	T-Q	0	15	15			867.247	0.00955711
	GAA-GCA	1405	E-A	K-S	12	11	23			866.247	0.0146438
	AAC-AAC	1400	N-N	T-Q	5	7	12			861.247	0.00761306
	CUC-AAC	1399	L-N	S-Q	-21	7	-14			860.247	-0.00887556
	AGU-GAC	1398	S-D	V-W	-10	-52	-62			859.247	-0.039278
	GCU-GGC	1397	A-G	L-W	-12	-40	-52			858.247	-0.0329192
	AAC-AUG	1396	N-M	T-H	5	-13	-8			857.247	-0.00506087
	GGU-GGC	1396	G-G	V-W	-33	-40	-73			857.247	-0.0461805
	CCU-GCC	1396	P-A	L-C	-23	5	-18			857.247	-0.011387
	AAU-GUG	1394	N-V	M-C	-22	0	-22			855.247	-0.0138975
	GAC-CCC	1390	D-P	T-P	0	76	76			851.247	0.0478717
	CCA-GCC	1389	P-A	Q-S	-2	11	9			850.247	0.00566493
	GCU-GCA	1382	A-A	L-C	-12	5	-7			843.247	-0.00438385
	CCU-CAG	1381	P-Q	L-S	-23	2	-21			842.247	-0.013142
	CGG-GAG	1380	R-E	G-G	-10	-8	-18			841.247	-0.0112565
	CCU-GAA	1380	P-E	L-W	-23	-43	-66			841.247	-0.0412737
	GAA-AAC	1379	E-N	K-K	12	8	20			840.247	0.0124981
	AUG-GCU	1378	M-A	W-G	-10	5	-5			839.247	-0.00312226
	GGG-GAC	1378	G-D	G-G	66	1	67			839.247	0.0418383
	GCC-UCC	1376	A-S	P-L	3	-21	-18			837.247	-0.0112238
	GGC-UAC	1374	G-Y	A-L	5	0	5			835.247	0.0031132
	AUC-AUG	1370	I-M	S-H	-18	-13	-31			831.247	-0.0192456
	CAA-GAA	1366	Q-E	K-R	15	4	19			827.247	0.0117613
	AAA-CUG	1365	K-L	N-T	8	-13	-5			826.247	-0.00309281
	GAU-GUC	1364	D-V	M-C	-30	0	-30			825.247	-0.0185432
	CCU-CUG	1360	P-L	L-S	-23	-21	-44			821.247	-0.027117
	CUG-GGA	1360	L-G	W-G	-7	66	59			821.247	0.0363614
	GUC-ACC	1358	V-T	S-H	-10	-3	-13			819.247	-0.00800006
	AAU-GAC	1355	N-D	M-W	-22	-52	-74			816.247	-0.0454382
	CUG-UCC	1355	L-S	C-V	-15	-10	-25			816.247	-0.0153507
	GAG-CCU	1354	E-P	S-A	2	3	5			815.247	0.00306788
	CAA-GAG	1354	Q-E	K-R	15	4	19			815.247	0.011658
	UGU-GAG	1353	C-E	V-W	0	-43	-43			814.247	-0.0263643
	AAA-GUG	1352	K-V	K-S	32	-10	22			813.247	0.0134787
	GAG-GCA	1352	E-A	R-G	4	5	9			813.247	0.00551403
	UAU-GAA	1351	Y-E	M-W	-2	-43	-45			812.247	-0.0275498
	AAG-UUC	1350	K-F	S-V	1	1	2			811.247	0.00122353
	GAG-UUU	1348	E-F	S-V	2	1	3			809.247	0.00183257
	GAC-ACC	1348	D-T	T-H	0	-3	-3			809.247	-0.00183257
	CUC-ACC	1346	L-T	S-H	-21	-3	-24			807.247	-0.0146388
	UCC-AUC	1346	S-I	P-H	4	-22	-18			807.247	-0.0109791
	GAG-AGG	1345	E-R	R-E	4	4	8			806.247	0.00487598
	GAC-AUU	1341	D-I	T-H	0	-22	-22			802.247	-0.0133691
	CUG-GGG	1341	L-G	W-G	-7	66	59			802.247	0.0358534
	CCU-GGA	1340	P-G	L-W	-23	-40	-63			801.247	-0.0382556
	CGC-CUG	1331	R-L	A-P	-6	-23	-29			792.247	-0.0174915
	AAG-CUC	1328	K-L	S-A	1	-12	-11			789.247	-0.00661974
	GAG-AUU	1327	E-I	R-D	4	-38	-34			788.247	-0.0204456
	GAG-ACA	1324	E-T	R-D	4	0	4			785.247	0.00239993
	CUU-CUG	1324	L-L	F-S	20	-21	-1			785.247	-0.000599982
	AAG-AGC	1322	K-S	R-E	27	2	29			783.247	0.0173732
	CCU-GGC	1322	P-G	L-W	-23	-40	-63			783.247	-0.0377417
	CCU-CCU	1322	P-P	L-S	-23	4	-19			783.247	-0.0113824
	GCC-UUG	1321	A-L	P-L	3	40	43			782.247	0.0257408
	AAG-AGG	1320	K-R	R-E	27	4	31			781.247	0.0185432
	GAG-CCA	1320	E-P	S-A	2	3	5			781.247	0.00299085
	AAG-AAU	1316	K-N	R-E	27	9	36			777.247	0.0214688
	GAC-AGU	1316	D-S	T-Q	0	2	2			777.247	0.00119271
	ACA-GCC	1315	T-A	Q-S	0	11	11			776.247	0.00655494
	UCC-AGC	1315	S-S	P-Q	4	2	6			776.247	0.00357542
	GUC-AAG	1313	V-K	S-Q	-10	15	5			774.247	0.00297498
	ACC-AUG	1312	T-M	P-H	1	-13	-12			773.247	-0.00713453
	ACA-GUG	1311	T-V	Q-S	0	-10	-10			772.247	-0.00594091
	AUG-GAU	1309	M-D	W-G	-10	1	-9			770.247	-0.00533866
	CAG-ACC	1309	Q-T	R-D	15	0	15			770.247	0.00889776
	ACC-ACC	1308	T-T	P-H	1	-3	-2			769.247	-0.00118546
	ACC-AAC	1307	T-N	P-Q	1	7	8			768.247	0.00473822
	GAA-AUG	1306	E-M	K-N	12	-22	-10			767.247	-0.00591825
	AAG-GGC	1302	K-G	R-G	27	66	93			763.247	0.0548711
	GAC-UAC	1301	D-Y	T-L	0	0	0			762.247	0
	GCA-GUG	1301	A-V	Q-S	-2	-10	-12			762.247	-0.00707471
	ACA-GAC	1300	T-D	Q-R	0	-3	-3			761.247	-0.00176732
	CAG-CCA	1300	Q-P	S-A	2	3	5			761.247	0.00294553
	CCU-CCA	1300	P-P	L-S	-23	4	-19			761.247	-0.011193
	GAC-UUU	1299	D-F	T-L	0	20	20			760.247	0.0117731
	UUU-GGA	1298	F-G	L-W	20	-40	-20			759.247	-0.011764
	UUC-CUC	1296	F-L	S-P	-28	-23	-51			757.247	-0.029952
	AAA-CAG	1292	K-Q	N-T	8	0	8			753.247	0.00468384
	CUG-GUC	1292	L-V	W-G	-7	-33	-40			753.247	-0.0234192
	AAG-CCA	1289	K-P	S-A	1	3	4			750.247	0.00233648
	UUU-GCC	1288	F-A	L-C	20	5	25			749.247	0.0145917
	CAC-CAG	1285	H-Q	T-P	-3	-2	-5			746.247	-0.00291154
	GUG-ACC	1283	V-T	W-D	-26	0	-26			744.247	-0.0151165
	GGC-AUG	1278	G-M	A-H	5	-13	-8			739.247	-0.00463309
	UCC-UUC	1278	S-F	P-L	4	20	24			739.247	0.0138993
	CAG-AAU	1275	Q-N	R-E	15	9	24			736.247	0.0138666
	AUU-GAC	1274	I-D	L-W	28	-52	-24			735.247	-0.0138558
	GGC-ACC	1274	G-T	A-H	5	-3	2			735.247	0.00115465
	ACU-GAG	1273	T-E	L-W	-13	-43	-56			734.247	-0.0323048
	UGC-CAG	1272	C-Q	A-P	5	-2	3			733.247	0.00172925
	AUC-AGC	1271	I-S	S-Q	-18	2	-16			732.247	-0.00921543
	CAG-UUU	1271	Q-F	S-V	2	1	3			732.247	0.00172789
	AAU-GCC	1270	N-A	M-C	-22	5	-17			731.247	-0.00978369
	ACC-AGC	1270	T-S	P-Q	1	2	3			731.247	0.00172653
	UUC-ACC	1270	F-T	S-H	-28	-3	-31			731.247	-0.0178408
	GUG-GUC	1268	V-V	W-G	-26	-33	-59			729.247	-0.0339017
	GGA-GCC	1265	G-A	E-S	-8	11	3			726.247	0.00171974
	CCC-AUC	1265	P-I	P-H	76	-22	54			726.247	0.0309552
	AAG-CCC	1263	K-P	S-A	1	3	4			724.247	0.00228936
	GCC-AUU	1263	A-I	P-H	3	-22	-19			724.247	-0.0108744
	UUG-CUG	1263	L-L	C-A	-15	-12	-27			724.247	-0.0154532
	AAU-GGC	1258	N-G	M-W	-22	-40	-62			719.247	-0.0353445
	GAC-GAG	1258	D-E	T-R	0	4	4			719.247	0.00228029
	UGC-CUG	1254	C-L	A-P	5	-23	-18			715.247	-0.0102287
	CCU-GCU	1252	P-A	L-C	-23	5	-18			713.247	-0.0102124
	UUC-AGC	1252	F-S	S-Q	-28	2	-26			713.247	-0.0147512
	GUC-UUC	1247	V-F	S-L	-10	20	10			708.247	0.00565088
	GGA-GGC	1245	G-G	E-R	-8	-10	-18			706.247	-0.0101553
	AAA-GGA	1244	K-G	K-R	32	-10	22			705.247	0.012402
	AAA-GCU	1244	K-A	K-S	32	11	43			705.247	0.0242403
	GUC-CAG	1244	V-Q	S-P	-10	-2	-12			705.247	-0.00676475
	UUC-AAC	1243	F-N	S-Q	-28	7	-21			704.247	-0.0118288
	UCA-GAA	1242	S-E	Q-R	2	4	6			703.247	0.00337694
	GAC-ACA	1241	D-T	T-H	0	-3	-3			702.247	-0.00168711
	CAG-CAC	1241	Q-H	S-A	2	-8	-6			702.247	-0.00337422
	CAC-AAG	1241	H-K	T-Q	-3	15	12			702.247	0.00674843
	UUC-UCC	1241	F-S	S-L	-28	-21	-49			702.247	-0.0275561
	CAG-AGG	1240	Q-R	R-E	15	4	19			701.247	0.0106764
	AAG-ACA	1238	K-T	R-D	27	0	27			699.247	0.0151473
	GUG-AAA	1238	V-K	W-E	-26	12	-14			699.247	-0.00785414
	CCC-AAC	1238	P-N	P-Q	76	7	83			699.247	0.0465638
	CCA-GAC	1236	P-D	Q-R	-2	-3	-5			697.247	-0.00280052
	CUG-AGG	1235	L-R	W-E	-7	4	-3			696.247	-0.00167895
	GAC-CCU	1234	D-P	T-P	0	76	76			695.247	0.042499
	CCU-GGG	1234	P-G	L-W	-23	-40	-63			695.247	-0.0352294
	UAC-AUC	1232	Y-I	T-H	-19	-22	-41			693.247	-0.0228899
	GCA-GAC	1231	A-D	Q-R	-2	-3	-5			692.247	-0.00278919
	CCU-GAC	1231	P-D	L-W	-23	-52	-75			692.247	-0.0418378
	AAG-UAC	1230	K-Y	S-V	1	-11	-10			691.247	-0.00557385
	UUG-GAA	1230	L-E	W-G	-7	-8	-15			691.247	-0.00836077
	GCC-ACA	1229	A-T	P-H	3	-3	0			690.247	0
	UAU-GAC	1224	Y-D	M-W	-2	-52	-54			685.247	-0.029952
	AAG-UUU	1221	K-F	S-V	1	1	2			682.247	0.00110661
	UGU-GAC	1221	C-D	V-W	0	-52	-52			682.247	-0.0287719
	AGU-GAA	1219	S-E	V-W	-10	-43	-53			680.247	-0.0292772
	AAC-AAA	1217	N-K	T-Q	5	15	20			678.247	0.0110299
	GAG-UAC	1217	E-Y	S-V	2	-11	-9			678.247	-0.00496344
	UCU-GAA	1217	S-E	L-W	-21	-43	-64			678.247	-0.0352956
	CAG-GCA	1216	Q-A	R-G	15	5	20			677.247	0.0110208
	CGG-CUG	1214	R-L	G-A	-10	-12	-22			675.247	-0.012103
	GCU-GUC	1213	A-V	L-C	-12	0	-12			674.247	-0.00659617
	AGC-AAC	1211	S-N	A-Q	11	7	18			672.247	0.00987795
	GCC-GAG	1211	A-E	P-R	3	4	7			672.247	0.00384142
	GUG-AAC	1206	V-N	W-E	-26	9	-17			667.247	-0.00929065
	CUC-AUG	1206	L-M	S-H	-21	-13	-34			667.247	-0.0185813
	ACA-GAU	1205	T-D	Q-R	0	-3	-3			666.247	-0.00163817
	AUG-AAA	1205	M-K	W-E	-10	12	2			666.247	0.00109211
	CAG-UAC	1205	Q-Y	S-V	2	-11	-9			666.247	-0.0049145
	GAG-CAC	1202	E-H	S-A	2	-8	-6			663.247	-0.00326818
	GAC-UGG	1202	D-W	T-L	0	-7	-7			663.247	-0.00381287
	AUU-GUG	1199	I-V	L-C	28	0	28			660.247	0.0152134
	GCU-GGA	1199	A-G	L-W	-12	-40	-52			660.247	-0.0282535
	UCU-CUG	1198	S-L	L-S	-21	-21	-42			659.247	-0.0228011
	CCA-GAU	1195	P-D	Q-R	-2	-3	-5			656.247	-0.00270762
	AAG-AUU	1194	K-I	R-D	27	-38	-11			655.247	-0.00595178
	GUG-CCC	1194	V-P	C-A	0	3	3			655.247	0.00162321
	UGG-CUG	1194	W-L	G-A	-40	-12	-52			655.247	-0.0281357
	CCA-CAG	1193	P-Q	H-T	-11	0	-11			654.247	-0.0059468
	GAC-UCC	1189	D-S	T-L	0	-21	-21			650.247	-0.0113149
	GCU-GAU	1189	A-D	L-W	-12	-52	-64			650.247	-0.0344835
	CCA-GGA	1189	P-G	Q-R	-2	-10	-12			650.247	-0.00646566
	CUC-UAC	1189	L-Y	S-L	-21	0	-21			650.247	-0.0113149
	GAG-AGA	1187	E-R	R-E	4	4	8			648.247	0.00430319
	GUG-AUG	1187	V-M	W-D	-26	-30	-56			648.247	-0.0301223
	UUU-GCU	1187	F-A	L-C	20	5	25			648.247	0.0134475
	GGU-GUG	1186	G-V	V-C	-33	0	-33			647.247	-0.0177357
	ACA-CUG	1185	T-L	H-T	-3	-13	-16			646.247	-0.00859188
	CCA-GUG	1185	P-V	Q-S	-2	-10	-12			646.247	-0.00644391
	AUC-AAA	1183	I-K	S-Q	-18	15	-3			644.247	-0.00160826
	GCU-GGG	1182	A-G	L-W	-12	-40	-52			643.247	-0.0278529
	GCC-UUU	1180	A-F	P-L	3	20	23			641.247	0.0122987
	GCA-GCA	1179	A-A	Q-S	-2	11	9			640.247	0.00480846
	GGA-GAU	1178	G-D	E-R	-8	-3	-11			639.247	-0.00587203
	GAU-GCA	1175	D-A	M-C	-30	5	-25			636.247	-0.0133115
	GGC-CUC	1175	G-L	A-P	5	-23	-18			636.247	-0.0095843
	GCA-CUG	1174	A-L	H-T	-8	-13	-21			635.247	-0.0111722
	CCA-CCU	1174	P-P	H-T	-11	1	-10			635.247	-0.00532008
	AAU-GGA	1169	N-G	M-W	-22	-40	-62			630.247	-0.032844
	UUC-AUG	1169	F-M	S-H	-28	-13	-41			630.247	-0.0217194
	AUU-GAU	1168	I-D	L-W	28	-52	-24			629.247	-0.0127029
	UUC-UAC	1167	F-Y	S-L	-28	0	-28			628.247	-0.0148074
	GCC-CUC	1166	A-L	P-P	3	-23	-20			627.247	-0.0105677
	GUG-GCA	1165	V-A	W-G	-26	5	-21			626.247	-0.0110865
	GGA-GGA	1164	G-G	E-R	-8	-10	-18			625.247	-0.00949457
	AGA-GAA	1159	R-E	E-R	4	4	8			620.247	0.00420168
	CUG-CGC	1158	L-R	C-A	-15	-6	-21			619.247	-0.0110199
	GAG-GUC	1157	E-V	R-G	4	-33	-29			618.247	-0.0152048
	CUG-CGG	1156	L-R	C-A	-15	-6	-21			617.247	-0.0110009
	AGA-GAG	1154	R-E	E-R	4	4	8			615.247	0.00418356
	AGC-UUC	1154	S-F	A-L	11	20	31			615.247	0.0162113
	GCC-UAC	1154	A-Y	P-L	3	0	3			615.247	0.00156883
	AAC-CUC	1152	N-L	T-P	5	-23	-18			613.247	-0.00939669
	GCA-GAU	1152	A-D	Q-R	-2	-3	-5			613.247	-0.00261019
	AAG-AGA	1150	K-R	R-E	27	4	31			611.247	0.0161551
	AUG-AAC	1149	M-N	W-E	-10	9	-1			610.247	-0.000520679
	UGG-AAG	1149	W-K	G-E	-40	12	-28			610.247	-0.014579
	AAG-GCA	1148	K-A	R-G	27	5	32			609.247	0.0166472
	CCC-ACC	1144	P-T	P-H	76	-3	73			605.247	0.0378442
	GUG-UCC	1143	V-S	C-V	0	-10	-10			604.247	-0.0051796
	GCA-CAG	1140	A-Q	H-T	-8	0	-8			601.247	-0.0041328
	AGC-ACC	1137	S-T	A-H	11	-3	8			598.247	0.00412193
	UCC-UCC	1137	S-S	P-L	4	-21	-17			598.247	-0.0087591
	CAG-ACA	1134	Q-T	R-D	15	0	15			595.247	0.00770822
	GAA-AUC	1133	E-I	K-N	12	-28	-16			594.247	-0.00821486
	AAA-GGC	1131	K-G	K-R	32	-10	22			592.247	0.0112755
	CCC-CCA	1131	P-P	P-P	76	76	152			592.247	0.0779034
	AUC-CUC	1130	I-L	S-P	-18	-23	-41			591.247	-0.0209948
	GGC-UUU	1129	G-F	A-L	5	20	25			590.247	0.0127904
	AAA-GCA	1128	K-A	K-S	32	11	43			589.247	0.02198
	AAG-CCU	1128	K-P	S-A	1	3	4			589.247	0.00204465
	UAU-GUG	1126	Y-V	M-C	-2	0	-2			587.247	-0.00102051
	GGC-AAA	1125	G-K	A-Q	5	15	20			586.247	0.0101961
	GUG-CUC	1123	V-L	C-A	0	-12	-12			584.247	-0.00610676
	UGU-GUG	1122	C-V	V-C	0	0	0			583.247	0
	AGU-GUG	1120	S-V	V-C	-10	0	-10			581.247	-0.00507537
	GAC-CCA	1120	D-P	T-P	0	76	76			581.247	0.0385728
	CCA-GCU	1120	P-A	Q-S	-2	11	9			581.247	0.00456784
	UCU-CAG	1120	S-Q	L-S	-21	2	-19			581.247	-0.00964321
	GAU-CUG	1119	D-L	I-S	-38	-21	-59			580.247	-0.029918
	CUG-UAC	1118	L-Y	C-V	-15	-11	-26			579.247	-0.0131724
	AUG-AUG	1115	M-M	W-D	-10	-30	-40			576.247	-0.0202109
	GGC-UGC	1114	G-C	A-L	5	-15	-10			575.247	-0.00504818
	CUG-AUC	1114	L-I	W-D	-7	-38	-45			575.247	-0.0227168
	UCU-GGA	1114	S-G	L-W	-21	-40	-61			575.247	-0.0307939
	GGA-AAG	1107	G-K	E-K	-8	32	24			568.247	0.0120395
	GGG-CAG	1107	G-Q	G-A	66	-2	64			568.247	0.0321054
	GGC-UGG	1107	G-W	A-L	5	-7	-2			568.247	-0.00100329
	ACC-AAA	1106	T-K	P-Q	1	15	16			567.247	0.00801909
	AAG-CAC	1105	K-H	S-A	1	-8	-7			566.247	-0.00350518
	AUU-GCC	1105	I-A	L-C	28	5	33			566.247	0.0165244
	CCA-GGC	1104	P-G	Q-R	-2	-10	-12			565.247	-0.00600344
	GGG-GCC	1103	G-A	G-G	66	5	71			564.247	0.0354882
	CAG-CAA	1102	Q-Q	S-A	2	-2	0			563.247	0
	CCA-CCA	1101	P-P	H-T	-11	1	-10			562.247	-0.00498927
	CUG-AAU	1101	L-N	W-E	-7	9	2			562.247	0.000997855
	AAA-AAA	1099	K-K	K-K	32	32	64			560.247	0.0318733
	UCC-AUG	1098	S-M	P-H	4	-13	-9			559.247	-0.00447811
	CAC-AGC	1094	H-S	T-Q	-3	2	-1			555.247	-0.000495755
	CCC-AAA	1094	P-K	P-Q	76	15	91			555.247	0.0451137
	CUC-CUC	1094	L-L	S-P	-21	-23	-44			555.247	-0.0218132
	AGU-GGC	1092	S-G	V-W	-10	-40	-50			553.247	-0.0247424
	CUG-UCU	1090	L-S	C-V	-15	-10	-25			551.247	-0.0123486
	UUU-GGC	1090	F-G	L-W	20	-40	-20			551.247	-0.00987885
	GGC-UCU	1089	G-S	A-L	5	-21	-16			550.247	-0.00789583
	UAC-UUC	1089	Y-F	T-L	-19	20	1			550.247	0.000493489
	ACA-CAG	1087	T-Q	H-T	-3	0	-3			548.247	-0.00147775
	GAG-UCC	1087	E-S	S-V	2	-10	-8			548.247	-0.00394067
	GAG-CGG	1086	E-R	S-A	2	-6	-4			547.247	-0.00196852
	UAC-AAC	1086	Y-N	T-Q	-19	7	-12			547.247	-0.00590556
	CGG-CAG	1085	R-Q	G-A	-10	-2	-12			546.247	-0.00590012
	CAC-AUC	1084	H-I	T-H	-3	-22	-25			545.247	-0.0122806
	AUU-GCU	1081	I-A	L-C	28	5	33			542.247	0.0161655
	CCA-CUG	1081	P-L	H-T	-11	-13	-24			542.247	-0.0117567
	ACU-CUG	1080	T-L	L-S	-13	-21	-34			541.247	-0.01664
	CCC-UUC	1080	P-F	P-L	76	20	96			541.247	0.0469835
	AAG-GUC	1079	K-V	R-G	27	-33	-6			540.247	-0.00293375
	CAG-AUU	1078	Q-I	R-D	15	-38	-23			539.247	-0.0112356
	CUG-GGU	1078	L-G	W-G	-7	66	59			539.247	0.0288218
	AUC-AUU	1077	I-I	S-H	-18	-22	-40			538.247	-0.0195221
	AUU-CAG	1077	I-Q	F-S	10	2	12			538.247	0.00585662
	GAG-ACU	1077	E-T	R-D	4	0	4			538.247	0.00195221
	CCA-CCC	1075	P-P	H-T	-11	1	-10			536.247	-0.00487145
	GUG-UUC	1073	V-F	C-V	0	1	1			534.247	0.000486239
	GAA-GGG	1072	E-G	K-R	12	-10	2			533.247	0.000971572
	GGA-CAG	1070	G-Q	D-T	1	0	1			531.247	0.000484879
	GUC-AAC	1070	V-N	S-Q	-10	7	-3			531.247	-0.00145464
	UCU-GCC	1068	S-A	L-C	-21	5	-16			529.247	-0.00774357
	AGC-UCC	1067	S-S	A-L	11	-21	-10			528.247	-0.0048352
	AGU-GCC	1067	S-A	V-C	-10	5	-5			528.247	-0.0024176
	GAG-UCU	1067	E-S	S-V	2	-10	-8			528.247	-0.00386816
	GCC-UGC	1067	A-C	P-L	3	-15	-12			528.247	-0.00580224
	GCC-UCU	1067	A-S	P-L	3	-21	-18			528.247	-0.00870336
	GCC-UGG	1066	A-W	P-L	3	-7	-4			527.247	-0.00193227
	AUC-UAC	1065	I-Y	S-L	-18	0	-18			526.247	-0.00868705
	GGC-AAC	1065	G-N	A-Q	5	7	12			526.247	0.00579136
	CGG-AAG	1065	R-K	G-E	-10	12	2			526.247	0.000965227
	CCC-AUG	1062	P-M	P-H	76	-13	63			523.247	0.030319
	AGG-CUG	1061	R-L	G-A	-10	-12	-22			522.247	-0.0105776
	GAA-AUU	1061	E-I	K-N	12	-28	-16			522.247	-0.00769282
	CAG-CUU	1061	Q-L	S-A	2	-12	-10			522.247	-0.00480801
	UUG-GAU	1058	L-D	W-G	-7	1	-6			519.247	-0.00287665
	AAC-CCC	1057	N-P	T-P	5	76	81			518.247	0.0387981
	AAC-UAC	1057	N-Y	T-L	5	0	5			518.247	0.00239494
	CUG-UUC	1056	L-F	C-V	-15	1	-14			517.247	-0.00669949
	AUC-UCC	1055	I-S	S-L	-18	-21	-39			516.247	-0.0186452
	CAU-GAG	1055	H-E	M-W	-13	-43	-56			516.247	-0.0267726
	GGG-GGC	1053	G-G	G-G	66	66	132			514.247	0.0629872
	GGU-GAC	1053	G-D	V-W	-33	-52	-85			514.247	-0.0405599
	GAA-GUC	1051	E-V	K-S	12	-10	2			512.247	0.000952539
	CUC-UCC	1051	L-S	S-L	-21	-21	-42			512.247	-0.0200033
	AGC-AAA	1050	S-K	A-Q	11	15	26			511.247	0.0123712
	GCG-CUG	1050	A-L	R-A	-6	-12	-18			511.247	-0.00856469
	AUC-ACA	1049	I-T	S-H	-18	-3	-21			510.247	-0.00998263
	AGG-AAA	1048	R-K	G-E	-10	12	2			509.247	0.00094982
	AGC-CUC	1048	S-L	A-P	11	-23	-12			509.247	-0.00569892
	GAC-UGC	1048	D-C	T-L	0	-15	-15			509.247	-0.00712365
	GAC-UUG	1048	D-L	T-L	0	40	40			509.247	0.0189964
	GUG-AUC	1048	V-I	W-D	-26	-38	-64			509.247	-0.0303942
	ACC-UAC	1046	T-Y	P-L	1	0	1			507.247	0.000474004
	AAA-AUG	1044	K-M	K-N	32	-22	10			505.247	0.00473097
	UAC-AGC	1044	Y-S	T-Q	-19	2	-17			505.247	-0.00804265
	GAU-GGU	1043	D-G	M-W	-30	-40	-70			504.247	-0.0330851
	GAU-GUU	1043	D-V	M-C	-30	0	-30			504.247	-0.0141793
	CAG-AGA	1042	Q-R	R-E	15	4	19			503.247	0.00897163
	CUG-UGG	1041	L-W	C-V	-15	-26	-41			502.247	-0.0193413
	CUG-CCA	1040	L-P	C-A	-15	3	-12			501.247	-0.00565542
	GGG-AAA	1039	G-K	G-E	66	12	78			500.247	0.0367249
	CUG-ACA	1038	L-T	W-D	-7	0	-7			499.247	-0.00329265
	CUG-CUU	1037	L-L	C-A	-15	-12	-27			498.247	-0.012688
	GAG-CAA	1036	E-Q	S-A	2	-2	0			497.247	0
	AAC-ACC	1035	N-T	T-H	5	-3	2			496.247	0.000938038
	AGC-AGU	1035	S-S	A-Q	11	2	13			496.247	0.00609725
	AGC-CCC	1034	S-P	A-P	11	76	87			495.247	0.0407652
	GAG-AGU	1034	E-S	R-E	4	2	6			495.247	0.00281139
	GUC-AUG	1033	V-M	S-H	-10	-13	-23			494.247	-0.0107666
	UAC-AUG	1033	Y-M	T-H	-19	-13	-32			494.247	-0.0149796
	AAU-GAU	1032	N-D	M-W	-22	-52	-74			493.247	-0.0346068
	UGC-AAG	1032	C-K	A-Q	5	15	20			493.247	0.00935319
	CAG-UGG	1030	Q-W	S-V	2	-26	-24			491.247	-0.0112021
	UAU-GAU	1029	Y-D	M-W	-2	-52	-54			490.247	-0.0251802
	GAG-CUU	1028	E-L	S-A	2	-12	-10			489.247	-0.00465847
	GAG-UGG	1027	E-W	S-V	2	-26	-24			488.247	-0.0111694
	GUG-UUU	1027	V-F	C-V	0	1	1			488.247	0.000465394
	UCU-GAC	1027	S-D	L-W	-21	-52	-73			488.247	-0.0339737
	CUA-CAG	1025	L-Q	Y-T	0	0	0			486.247	0
	GUG-UCU	1024	V-S	C-V	0	-10	-10			485.247	-0.00464034
	UUG-AAG	1023	L-K	W-E	-7	12	5			484.247	0.00231791
	CCU-GAU	1021	P-D	L-W	-23	-52	-75			482.247	-0.0347006
	AAU-GCU	1020	N-A	M-C	-22	5	-17			481.247	-0.00785777
	GUC-AGC	1019	V-S	S-Q	-10	2	-8			480.247	-0.00369415
	UGG-GAG	1019	W-E	G-G	-40	-8	-48			480.247	-0.0221649
	UGU-GAA	1019	C-E	V-W	0	-43	-43			480.247	-0.019856
	GGA-GCU	1018	G-A	E-S	-8	11	3			479.247	0.00138395
	ACA-GCU	1017	T-A	Q-S	0	11	11			478.247	0.00506948
	GAC-AGA	1015	D-R	T-Q	0	15	15			476.247	0.00689934
	GAC-UCU	1015	D-S	T-L	0	-21	-21			476.247	-0.00965907
	GCC-ACU	1015	A-T	P-H	3	-3	0			476.247	0
	CAG-GUC	1009	Q-V	R-G	15	-33	-18			470.247	-0.00823026
	AAC-AUU	1007	N-I	T-H	5	-22	-17			468.247	-0.00775762
	AUG-GGC	1005	M-G	W-G	-10	66	56			466.247	0.0255038
	GGC-CCC	1004	G-P	A-P	5	76	81			465.247	0.0368527
	GAC-CAC	1003	D-H	T-P	0	-11	-11			464.247	-0.0049997
	CUC-UUU	1001	L-F	S-L	-21	20	-1			462.247	-0.000453612
	UCA-GAC	1001	S-D	Q-R	2	-3	-1			462.247	-0.000453612
	AUG-GCA	996	M-A	W-G	-10	5	-5			457.247	-0.00225673
	CCU-GCA	994	P-A	L-C	-23	5	-18			455.247	-0.00810791
	GAG-CGC	993	E-R	S-A	2	-6	-4			454.247	-0.00179995
	CAG-AGU	992	Q-S	R-E	15	2	17			453.247	0.00764206
	UUU-GGG	991	F-G	L-W	20	-40	-20			452.247	-0.0089816
	ACA-GCA	990	T-A	Q-S	0	11	11			451.247	0.00493489
	ACU-GAA	988	T-E	L-W	-13	-43	-56			449.247	-0.0250723
	GAA-UUU	988	E-F	N-I	9	10	19			449.247	0.00850669
	UCC-AAC	988	S-N	P-Q	4	7	11			449.247	0.00492493
	AAU-GUC	987	N-V	M-C	-22	0	-22			448.247	-0.00983988
	GCC-GUG	987	A-V	P-R	3	-20	-17			448.247	-0.00760354
	UCU-GCU	987	S-A	L-C	-21	5	-16			448.247	-0.00715628
	GAA-GUU	986	E-V	K-S	12	-10	2			447.247	0.000893628
	GGU-GCC	985	G-A	V-C	-33	5	-28			446.247	-0.0124981
	GAG-GGG	984	E-G	R-G	4	66	70			445.247	0.0312135
	UUC-CAC	984	F-H	S-P	-28	-11	-39			445.247	-0.0173904
	GAC-AAU	983	D-N	T-Q	0	7	7			444.247	0.00311818
	GCA-AAG	983	A-K	Q-K	-2	32	30			444.247	0.0133636
	CUG-AGU	983	L-S	W-E	-7	2	-5			444.247	-0.00222727
	AGC-AUG	982	S-M	A-H	11	-13	-2			443.247	-0.000890003
	CUG-UUG	981	L-L	C-V	-15	18	3			442.247	0.00133365
	GGC-GGC	980	G-G	A-R	5	-10	-5			441.247	-0.00222048
	AAG-CAA	979	K-Q	S-A	1	-2	-1			440.247	-0.000443642
	GAA-ACA	979	E-T	K-N	12	5	17			440.247	0.00754191
	CCA-GGG	978	P-G	Q-R	-2	-10	-12			439.247	-0.00531827
	CUA-GAG	978	L-E	S-R	-21	4	-17			439.247	-0.00753421
	ACC-ACA	975	T-T	P-H	1	-3	-2			436.247	-0.000883659
	GUG-ACA	975	V-T	W-D	-26	0	-26			436.247	-0.0114876
	CAG-CGG	975	Q-R	S-A	2	-6	-4			436.247	-0.00176732
	UCA-GAU	974	S-D	Q-R	2	-3	-1			435.247	-0.000441376
	CUG-ACU	973	L-T	W-D	-7	0	-7			434.247	-0.00308646
	CUC-AUU	973	L-I	S-H	-21	-22	-43			434.247	-0.0189597
	ACU-GCC	971	T-A	L-C	-13	5	-8			432.247	-0.00352013
	AAA-AUC	967	K-I	K-N	32	-28	4			428.247	0.00175282
	GGC-CAC	966	G-H	A-P	5	-11	-6			427.247	-0.00262651
	CCA-GCA	966	P-A	Q-S	-2	11	9			427.247	0.00393976
	UCU-GAU	966	S-D	L-W	-21	-52	-73			427.247	-0.0319558
	GCA-GGC	965	A-G	Q-R	-2	-10	-12			426.247	-0.00524757
	GCC-AAU	965	A-N	P-Q	3	7	10			426.247	0.00437298
	GCC-CGG	965	A-R	P-P	3	-9	-6			426.247	-0.00262379
	CAA-GUG	965	Q-V	K-S	15	-10	5			426.247	0.00218649
	CCC-GAG	965	P-E	P-R	76	4	80			426.247	0.0349838
	AAG-UCU	964	K-S	S-V	1	-10	-9			425.247	-0.0039316
	GGC-AGU	964	G-S	A-Q	5	2	7			425.247	0.00305791
	AUC-AAU	962	I-N	S-Q	-18	7	-11			423.247	-0.00479532
	UUG-GUG	961	L-V	W-G	-7	-33	-40			422.247	-0.0174194
	UUC-UUU	961	F-F	S-L	-28	20	-8			422.247	-0.00348388
	GAU-AAA	960	D-K	I-K	-38	32	-6			421.247	-0.00261019
	UUC-AAA	957	F-K	S-Q	-28	15	-13			418.247	-0.00563774
	UUU-CUG	957	F-L	F-S	70	-21	49			418.247	0.02125
	UCU-GGC	954	S-G	L-W	-21	-40	-61			415.247	-0.0263711
	AAA-AAU	952	K-N	K-K	32	8	40			413.247	0.0172563
	GUC-CUC	949	V-L	S-P	-10	-23	-33			410.247	-0.0141916
	CUG-UGC	949	L-C	C-V	-15	0	-15			410.247	-0.00645071
	UCU-GGG	949	S-G	L-W	-21	-40	-61			410.247	-0.0262329
	AAG-UCC	948	K-S	S-V	1	-10	-9			409.247	-0.00386635
	GGA-AAA	948	G-K	E-K	-8	32	24			409.247	0.0103103
	CAG-UAU	948	Q-Y	S-V	2	-11	-9			409.247	-0.00386635
	ACA-GGA	947	T-G	Q-R	0	-10	-10			408.247	-0.00429141
	CCU-GUC	946	P-V	L-C	-23	0	-23			407.247	-0.00985982
	AAC-CCU	945	N-P	T-P	5	76	81			406.247	0.034687
	AGC-CCU	945	S-P	A-P	11	76	87			406.247	0.0372564
	GCC-AGG	945	A-R	P-Q	3	15	18			406.247	0.00770822
	UCC-AAA	945	S-K	P-Q	4	15	19			406.247	0.00813646
	CAG-UGC	944	Q-C	S-V	2	0	2			405.247	0.000855563
	AAA-AAC	942	K-N	K-K	32	8	40			403.247	0.017075
	AAG-ACU	942	K-T	R-D	27	0	27			403.247	0.0115256
	GUG-CCU	942	V-P	C-A	0	3	3			403.247	0.00128063
	AUU-GGC	940	I-G	L-W	28	-40	-12			401.247	-0.00511163
	AAC-ACA	939	N-T	T-H	5	-3	2			400.247	0.000851031
	CAG-ACU	939	Q-T	R-D	15	0	15			400.247	0.00638274
	CCA-AAG	939	P-K	Q-K	-2	32	30			400.247	0.0127655
	AGA-GAC	938	R-D	E-R	4	-3	1			399.247	0.000425063
	GAC-CUU	938	D-L	T-P	0	-23	-23			399.247	-0.00977644
	CCU-CCC	937	P-P	L-S	-23	4	-19			398.247	-0.00806758
	UGU-GCC	937	C-A	V-C	0	5	5			398.247	0.00212305
	GAG-UAU	936	E-Y	S-V	2	-11	-9			397.247	-0.00381741
	GAC-GUG	935	D-V	T-R	0	-20	-20			396.247	-0.00847406
	GCC-AGU	935	A-S	P-Q	3	2	5			396.247	0.00211852
	GUC-AUU	935	V-I	S-H	-10	-22	-32			396.247	-0.0135585
	AGG-GAG	934	R-E	G-G	-10	-8	-18			395.247	-0.0076185
	CUG-UUU	933	L-F	C-V	-15	1	-14			394.247	-0.00591915
	CAA-GAU	932	Q-D	K-R	15	-3	12			393.247	0.00506812
	UCA-GCC	932	S-A	Q-S	2	11	13			393.247	0.00549047
	GUG-ACU	931	V-T	W-D	-26	0	-26			392.247	-0.0109692
	GAC-UAU	930	D-Y	T-L	0	0	0			391.247	0
	GUG-GGG	929	V-G	W-G	-26	66	40			390.247	0.0168394
	UCC-ACC	929	S-T	P-H	4	-3	1			390.247	0.000420984
	AGU-GAU	928	S-D	V-W	-10	-52	-62			389.247	-0.0260729
	GAC-UGU	926	D-C	T-L	0	-15	-15			387.247	-0.00629437
	UAC-UAC	925	Y-Y	T-L	-19	0	-19			386.247	-0.00796426
	UGG-CAG	925	W-Q	G-A	-40	-2	-42			386.247	-0.0176052
	UUU-GCA	925	F-A	L-C	20	5	25			386.247	0.0104793
	GGC-CCU	924	G-P	A-P	5	76	81			385.247	0.0339162
	UGU-GGC	924	C-G	V-W	0	-40	-40			385.247	-0.0167487
	ACU-CAG	922	T-Q	L-S	-13	2	-11			383.247	-0.00459593
	GUG-AAU	920	V-N	W-E	-26	9	-17			381.247	-0.0070874
	UUG-GCC	920	L-A	W-G	-7	5	-2			381.247	-0.000833811
	UUC-UGC	920	F-C	S-L	-28	-15	-43			381.247	-0.0179269
	AAU-GGG	917	N-G	M-W	-22	-40	-62			378.247	-0.0257639
	CAG-CGC	917	Q-R	S-A	2	-6	-4			378.247	-0.00166218
	AUC-CAC	916	I-H	S-P	-18	-11	-29			377.247	-0.0120377
	CGC-UUC	916	R-F	A-L	-6	20	14			377.247	0.0058113
	CCC-ACA	915	P-T	P-H	76	-3	73			376.247	0.0302687
	AUC-ACU	913	I-T	S-H	-18	-3	-21			374.247	-0.00868841
	AUU-CUG	913	I-L	F-S	10	-21	-11			374.247	-0.00455107
	GAA-AGA	912	E-R	K-K	12	27	39			373.247	0.0161179
	CAG-UCC	911	Q-S	S-V	2	-10	-8			372.247	-0.00330262
	UUG-CAG	911	L-Q	C-A	-15	-2	-17			372.247	-0.00701806
	UUC-UCU	911	F-S	S-L	-28	-21	-49			372.247	-0.0202285
	GCU-GUU	910	A-V	L-C	-12	0	-12			371.247	-0.00494849
	UCU-GCA	909	S-A	L-C	-21	5	-16			370.247	-0.00659074
	AUG-ACC	908	M-T	W-D	-10	0	-10			369.247	-0.00411468
	CAA-GAC	907	Q-D	K-R	15	-3	12			368.247	0.00493218
	CGA-GAG	907	R-E	E-R	4	4	8			368.247	0.00328812
	CGC-CAG	905	R-Q	A-P	-6	-2	-8			366.247	-0.00328087
	GAA-CUC	904	E-L	N-T	9	-13	-4			365.247	-0.00163862
	GAC-ACU	902	D-T	T-H	0	-3	-3			363.247	-0.00122625
	GCC-CCA	902	A-P	P-P	3	76	79			363.247	0.0322912
	GCG-GAG	900	A-E	R-G	-6	-8	-14			361.247	-0.0057098
	AUC-CCC	899	I-P	S-P	-18	76	58			360.247	0.0236286
	UCU-CCA	899	S-P	L-S	-21	4	-17			360.247	-0.00692562
	GGG-CCC	897	G-P	G-A	66	3	69			358.247	0.0280473
	ACC-UGC	896	T-C	P-L	1	-15	-14			357.247	-0.00568442
	CCU-GGU	896	P-G	L-W	-23	-40	-63			357.247	-0.0255799
	GCC-CCU	895	A-P	P-P	3	76	79			356.247	0.0320406
	GAA-GGU	894	E-G	K-R	12	-10	2			355.247	0.000810247
	GUG-AGC	894	V-S	W-E	-26	2	-24			355.247	-0.00972297
	CAA-CAG	894	Q-Q	N-T	7	0	7			355.247	0.00283587
	GGC-AUU	893	G-I	A-H	5	-22	-17			354.247	-0.0068794
	GUU-CUG	893	V-L	F-S	1	-21	-20			354.247	-0.00809341
	GAC-AGG	892	D-R	T-Q	0	15	15			353.247	0.00606326
	GGG-GAA	892	G-E	G-G	66	-8	58			353.247	0.0234446
	CAG-UGU	891	Q-C	S-V	2	0	2			352.247	0.000807528
	ACA-GGC	889	T-G	Q-R	0	-10	-10			350.247	-0.00402858
	GGC-GAG	889	G-E	A-R	5	4	9			350.247	0.00362572
	CAC-UUC	889	H-F	T-L	-3	20	17			350.247	0.00684858
	UUG-GCU	889	L-A	W-G	-7	5	-2			350.247	-0.000805716
	UAU-GCC	887	Y-A	M-C	-2	5	3			348.247	0.00120585
	CUC-UGC	886	L-C	S-L	-21	-15	-36			347.247	-0.0144539
	AUC-CCU	885	I-P	S-P	-18	76	58			346.247	0.0232606
	GAG-UGU	885	E-C	S-V	2	0	2			346.247	0.00080209
	AGG-CAG	883	R-Q	G-A	-10	-2	-12			344.247	-0.00480167
	CAG-GGA	883	Q-G	R-G	15	66	81			344.247	0.0324112
	GAC-GAC	882	D-D	T-R	0	-3	-3			343.247	-0.00119906
	CAU-GAA	882	H-E	M-W	-13	-43	-56			343.247	-0.0223824
	UGC-AGC	881	C-S	A-Q	5	2	7			342.247	0.00279463
	AAC-CCA	880	N-P	T-P	5	76	81			341.247	0.0323011
	AAA-ACA	879	K-T	K-N	32	5	37			340.247	0.0147381
	AGC-ACA	879	S-T	A-H	11	-3	8			340.247	0.00318661
	UUG-GAC	879	L-D	W-G	-7	1	-6			340.247	-0.00238996
	AUC-GAG	878	I-E	S-R	-18	4	-14			339.247	-0.00557022
	GCC-GCC	878	A-A	P-R	3	-6	-3			339.247	-0.00119362
	AUU-GGA	876	I-G	L-W	28	-40	-12			337.247	-0.0047636
	UUU-GUC	876	F-V	L-C	20	0	20			337.247	0.00793933
	GCA-GGA	875	A-G	Q-R	-2	-10	-12			336.247	-0.00475816
	GGU-GAG	872	G-E	V-W	-33	-43	-76			333.247	-0.0300317
	GCC-CAC	872	A-H	P-P	3	-11	-8			333.247	-0.00316123
	CAU-GUG	872	H-V	M-C	-13	0	-13			333.247	-0.005137
	AAG-UAU	870	K-Y	S-V	1	-11	-10			331.247	-0.00394248
	ACC-AUU	870	T-I	P-H	1	-22	-21			331.247	-0.0082792
	GCU-GGU	870	A-G	L-W	-12	-40	-52			331.247	-0.0205009
	AAA-AUU	869	K-I	K-N	32	-28	4			330.247	0.00157518
	AUC-UGC	869	I-C	S-L	-18	-15	-33			330.247	-0.0129952
	GGA-GUG	869	G-V	E-S	-8	-10	-18			330.247	-0.0070883
	CUC-AAU	869	L-N	S-Q	-21	7	-14			330.247	-0.00551312
	AUG-UUU	868	M-F	C-V	-9	1	-8			329.247	-0.00314673
	GAG-GGA	868	E-G	R-G	4	66	70			329.247	0.0275339
	AUG-AUC	866	M-I	W-D	-10	-38	-48			327.247	-0.0188369
	GUC-ACU	866	V-T	S-H	-10	-3	-13			327.247	-0.00510166
	CUC-UCU	866	L-S	S-L	-21	-21	-42			327.247	-0.0164823
	AAG-CUU	865	K-L	S-A	1	-12	-11			326.247	-0.0043118
	ACU-GAC	865	T-D	L-W	-13	-52	-65			326.247	-0.0254788
	GAG-UGC	865	E-C	S-V	2	0	2			326.247	0.000783964
	GGG-GCU	865	G-A	G-G	66	5	71			326.247	0.0278307
	CAA-GGA	865	Q-G	K-R	15	-10	5			326.247	0.00195991
	AAC-CAC	864	N-H	T-P	5	-11	-6			325.247	-0.00234917
	GGG-AAC	864	G-N	G-E	66	9	75			325.247	0.0293647
	UCC-CCA	863	S-P	P-P	4	76	80			324.247	0.0312861
	AAG-CGG	861	K-R	S-A	1	-6	-5			322.247	-0.00195085
	AGC-UAC	860	S-Y	A-L	11	0	11			321.247	0.00428688
	CUG-AGA	859	L-R	W-E	-7	4	-3			320.247	-0.00116779
	AAC-UGC	858	N-C	T-L	5	-15	-10			319.247	-0.0038881
	GGA-CUG	858	G-L	D-T	1	-13	-12			319.247	-0.00466572
	CUC-AAA	857	L-K	S-Q	-21	15	-6			318.247	-0.00233014
	UUC-AUU	857	F-I	S-H	-28	-22	-50			318.247	-0.0194178
	GAA-CUU	856	E-L	N-T	9	-13	-4			317.247	-0.00155161
	CAG-UCU	855	Q-S	S-V	2	-10	-8			316.247	-0.0030996
	UUC-ACA	855	F-T	S-H	-28	-3	-31			316.247	-0.012011
	AAC-UGG	853	N-W	T-L	5	-7	-2			314.247	-0.000773088
	AAC-UUU	853	N-F	T-L	5	20	25			314.247	0.0096636
	GCU-CCU	853	A-P	L-S	-12	4	-8			314.247	-0.00309235
	AUC-UUU	852	I-F	S-L	-18	20	2			313.247	0.000772182
	GAA-AGC	852	E-S	K-K	12	1	13			313.247	0.00501918
	ACU-GGA	851	T-G	L-W	-13	-40	-53			312.247	-0.0204388
	GAA-CAA	851	E-Q	N-T	9	0	9			312.247	0.00347074
	CAA-GCC	851	Q-A	K-S	15	11	26			312.247	0.0100266
	CCC-AGU	850	P-S	P-Q	76	2	78			311.247	0.0300444
	AGA-AAA	849	R-K	E-K	4	32	36			310.247	0.0138503
	AGA-AAG	849	R-K	E-K	4	32	36			310.247	0.0138503
	AAG-AGU	848	K-S	R-E	27	2	29			309.247	0.0111441
	ACU-GGC	848	T-G	L-W	-13	-40	-53			309.247	-0.0203668
	GUG-GGA	848	V-G	W-G	-26	66	40			309.247	0.0153711
	GGU-GCU	846	G-A	V-C	-33	5	-28			307.247	-0.0107344
	ACC-CUC	845	T-L	P-P	1	-23	-22			306.247	-0.00842421
	ACC-UCC	845	T-S	P-L	1	-21	-20			306.247	-0.00765838
	GGC-CGC	845	G-R	A-P	5	-9	-4			306.247	-0.00153168
	CGG-GAC	845	R-D	G-G	-10	1	-9			306.247	-0.00344627
	CUG-GUU	845	L-V	W-G	-7	-33	-40			306.247	-0.0153168
	GUC-UCC	844	V-S	S-L	-10	-21	-31			305.247	-0.0118564
	CAG-CAU	844	Q-H	S-A	2	-8	-6			305.247	-0.00229479
	CUU-GAA	844	L-E	L-W	40	-43	-3			305.247	-0.0011474
	GGU-GAA	843	G-E	V-W	-33	-43	-76			304.247	-0.029033
	CUG-GCG	843	L-A	W-G	-7	5	-2			304.247	-0.000764025
	GGU-GGA	841	G-G	V-W	-33	-40	-73			302.247	-0.0278208
	CAC-AAC	841	H-N	T-Q	-3	7	4			302.247	0.00152442
	AAG-GGA	840	K-G	R-G	27	66	93			301.247	0.0354007
	AGU-GGA	840	S-G	V-W	-10	-40	-50			301.247	-0.0190327
	GGC-UAU	840	G-Y	A-L	5	0	5			301.247	0.00190327
	UAC-AAA	840	Y-K	T-Q	-19	15	-4			301.247	-0.00152261
	GAG-UUG	839	E-L	S-V	2	18	20			300.247	0.007604
	GUG-UAC	838	V-Y	C-V	0	-11	-11			299.247	-0.00417721
	CCC-UAC	835	P-Y	P-L	76	0	76			296.247	0.0287574
	CUU-CCU	835	L-P	F-S	20	4	24			296.247	0.00908129
	UUU-CAG	835	F-Q	F-S	70	2	72			296.247	0.0272439
	AAU-AAA	834	N-K	I-K	-28	32	4			295.247	0.00151174
	GAU-CAG	834	D-Q	I-S	-38	2	-36			295.247	-0.0136056
	GAU-CCU	834	D-P	I-S	-38	4	-34			295.247	-0.0128498
	CCC-CCU	834	P-P	P-P	76	76	152			295.247	0.057446
	CGC-AAG	833	R-K	A-Q	-6	15	9			294.247	0.00339733
	AAA-GUC	830	K-V	K-S	32	-10	22			291.247	0.00827467
	AGC-UGC	830	S-C	A-L	11	-15	-4			291.247	-0.00150449
	ACU-GUC	830	T-V	L-C	-13	0	-13			291.247	-0.00488958
	GCA-GGG	830	A-G	Q-R	-2	-10	-12			291.247	-0.00451346
	CGG-GCC	827	R-A	G-G	-10	5	-5			288.247	-0.00187381
	UCC-UAC	827	S-Y	P-L	4	0	4			288.247	0.00149905
	UUC-UGG	827	F-W	S-L	-28	-7	-35			288.247	-0.0131167
	ACC-CCA	826	T-P	P-P	1	76	77			287.247	0.0288218
	GUG-GUU	826	V-V	W-G	-26	-33	-59			287.247	-0.0220842
	GAA-UAU	825	E-Y	N-I	9	-7	2			286.247	0.000747711
	GAA-UUC	825	E-F	N-I	9	10	19			286.247	0.00710326
	CUA-GAA	825	L-E	S-R	-21	4	-17			286.247	-0.00635555
	CUC-AGU	825	L-S	S-Q	-21	2	-19			286.247	-0.00710326
	UAU-GGC	825	Y-G	M-W	-2	-40	-42			286.247	-0.0157019
	GCG-GCC	824	A-A	R-G	-6	5	-1			285.247	-0.000373403
	GCC-CCC	823	A-P	P-P	3	76	79			284.247	0.029463
	AGC-GAG	822	S-E	A-R	11	4	15			283.247	0.00558744
	GUU-CAG	822	V-Q	F-S	1	2	3			283.247	0.00111749
	AGC-CAC	821	S-H	A-P	11	-11	0			282.247	0
	AUG-AAU	821	M-N	W-E	-10	9	-1			282.247	-0.000372043
	GAG-CUA	821	E-L	S-A	2	-12	-10			282.247	-0.00372043
	GAU-UUC	821	D-F	I-F	-38	70	32			282.247	0.0119054
	GUA-GAG	821	V-E	S-R	-10	4	-6			282.247	-0.00223226
	CAC-AUG	821	H-M	T-H	-3	-13	-16			282.247	-0.00595269
	UGC-AUC	821	C-I	A-H	5	-22	-17			282.247	-0.00632473
	CUC-ACA	820	L-T	S-H	-21	-3	-24			281.247	-0.00891816
	GAA-ACC	819	E-T	K-N	12	5	17			280.247	0.00630932
	CUC-UGG	817	L-W	S-L	-21	-7	-28			278.247	-0.0103665
	AAG-GUU	816	K-V	R-G	27	-33	-6			277.247	-0.00221866
	CCG-GAG	816	P-E	R-G	-9	-8	-17			277.247	-0.00628621
	AGU-GGG	815	S-G	V-W	-10	-40	-50			276.247	-0.0184662
	ACU-GCU	815	T-A	L-C	-13	5	-8			276.247	-0.00295459
	CAG-UUG	815	Q-L	S-V	2	18	20			276.247	0.00738648
	CUG-UGU	815	L-C	C-V	-15	0	-15			276.247	-0.00553986
	GUA-GAA	813	V-E	S-R	-10	4	-6			274.247	-0.00221051
	CUG-CAA	813	L-Q	C-A	-15	-2	-17			274.247	-0.0062631
	UCC-AGU	813	S-S	P-Q	4	2	6			274.247	0.00221051
	AGC-UCU	812	S-S	A-L	11	-21	-10			273.247	-0.00367965
	AGA-GAU	811	R-D	E-R	4	-3	1			272.247	0.000367511
	AGG-AAC	811	R-N	G-E	-10	9	-1			272.247	-0.000367511
	GGA-AAC	811	G-N	E-K	-8	8	0			272.247	0
	CUU-GUG	810	L-V	L-C	40	0	40			271.247	0.0146823
	UCC-UCU	810	S-S	P-L	4	-21	-17			271.247	-0.00623999
	AAU-GCA	807	N-A	M-C	-22	5	-17			268.247	-0.00621688
	GUC-UAC	807	V-Y	S-L	-10	0	-10			268.247	-0.00365699
	AAC-GAG	806	N-E	T-R	5	4	9			267.247	0.00328721
	AUG-UUC	806	M-F	C-V	-9	1	-8			267.247	-0.00292197
	GAU-AAG	806	D-K	I-K	-38	32	-6			267.247	-0.00219147
	AAC-UCC	805	N-S	T-L	5	-21	-16			266.247	-0.00583668
	GUG-CAC	805	V-H	C-A	0	-8	-8			266.247	-0.00291834
	AUG-AGC	803	M-S	W-E	-10	2	-8			264.247	-0.00291109
	GAU-UUU	802	D-F	I-F	-38	70	32			263.247	0.0116299
	AAA-GGG	801	K-G	K-R	32	-10	22			262.247	0.00798556
	AAA-UAC	801	K-Y	N-I	8	-7	1			262.247	0.00036298
	GGG-ACC	801	G-T	G-D	66	0	66			262.247	0.0239567
	UUC-AGU	801	F-S	S-Q	-28	2	-26			262.247	-0.00943748
	GGC-ACA	800	G-T	A-H	5	-3	2			261.247	0.000725053
	CUC-ACU	800	L-T	S-H	-21	-3	-24			261.247	-0.00870064
	GUU-GAA	799	V-E	L-W	18	-43	-25			260.247	-0.00905184
	CAG-GGU	799	Q-G	R-G	15	66	81			260.247	0.029328
	ACC-UUU	798	T-F	P-L	1	20	21			259.247	0.00759403
	AUU-GCA	798	I-A	L-C	28	5	33			259.247	0.0119335
	UAC-ACA	798	Y-T	T-H	-19	-3	-22			259.247	-0.00795565
	UAC-ACC	798	Y-T	T-H	-19	-3	-22			259.247	-0.00795565
	UCC-UGC	798	S-C	P-L	4	-15	-11			259.247	-0.00397782
	UAU-GGA	797	Y-G	M-W	-2	-40	-42			258.247	-0.015169
	CCC-UCC	796	P-S	P-L	76	-21	55			257.247	0.0198393
	GCC-UGU	795	A-C	P-L	3	-15	-12			256.247	-0.00432313
	UCA-GUG	795	S-V	Q-S	2	-10	-8			256.247	-0.00288209
	UCC-UGG	795	S-W	P-L	4	-7	-3			256.247	-0.00108078
	ACA-AAG	794	T-K	Q-K	0	32	32			255.247	0.0115138
	CUG-CAU	794	L-H	C-A	-15	-8	-23			255.247	-0.00827558
	AAG-UGC	792	K-C	S-V	1	0	1			253.247	0.000358901
	AUC-UCU	792	I-S	S-L	-18	-21	-39			253.247	-0.0139972
	GGC-UGU	792	G-C	A-L	5	-15	-10			253.247	-0.00358901
	GCU-UUG	792	A-L	L-F	-12	20	8			253.247	0.00287121
	AAG-UGG	791	K-W	S-V	1	-26	-25			252.247	-0.00896121
	ACG-CUG	791	T-L	R-A	-2	-12	-14			252.247	-0.00501828
	GUG-AUU	791	V-I	W-D	-26	-38	-64			252.247	-0.0229407
	AUC-CCA	790	I-P	S-P	-18	76	58			251.247	0.0207637
	CUG-AUU	790	L-I	W-D	-7	-38	-45			251.247	-0.0161098
	AAA-CUC	789	K-L	N-T	8	-13	-5			250.247	-0.00178771
	GAA-ACU	789	E-T	K-N	12	5	17			250.247	0.00607821
	GAU-AUC	789	D-I	I-Y	-38	-7	-45			250.247	-0.0160894
	UCC-UUG	789	S-L	P-L	4	40	44			250.247	0.0157318
	UUC-CCU	789	F-P	S-P	-28	76	48			250.247	0.017162
	UGG-GAC	788	W-D	G-G	-40	1	-39			249.247	-0.0139265
	UUG-AAA	788	L-K	W-E	-7	12	5			249.247	0.00178544
	ACC-UUG	786	T-L	P-L	1	40	41			247.247	0.0146035
	GUC-AAA	786	V-K	S-Q	-10	15	5			247.247	0.00178091
	UCU-GUC	786	S-V	L-C	-21	0	-21			247.247	-0.00747983
	AUG-GCG	785	M-A	W-G	-10	5	-5			246.247	-0.00177865
	CUU-GAG	785	L-E	L-W	40	-43	-3			246.247	-0.00106719
	AGC-CCA	784	S-P	A-P	11	76	87			245.247	0.030909
	UCC-CUC	784	S-L	P-P	4	-23	-19			245.247	-0.00675025
	AUA-GAA	783	I-E	S-R	-18	4	-14			244.247	-0.00496752
	GGA-GCA	783	G-A	E-S	-8	11	3			244.247	0.00106447
	GCU-CUC	783	A-L	L-S	-12	-21	-33			244.247	-0.0117092
	CUC-UAU	783	L-Y	S-L	-21	0	-21			244.247	-0.00745128
	AAC-AAU	782	N-N	T-Q	5	7	12			243.247	0.00425244
	AAA-ACC	780	K-T	K-N	32	5	37			241.247	0.0130782
	AAC-AGU	780	N-S	T-Q	5	2	7			241.247	0.00247424
	AGU-GCU	780	S-A	V-C	-10	5	-5			241.247	-0.00176732
	AUC-GUG	779	I-V	S-R	-18	-20	-38			240.247	-0.0134144
	GGU-GUC	779	G-V	V-C	-33	0	-33			240.247	-0.0116493
	CAC-CUC	779	H-L	T-P	-3	-23	-26			240.247	-0.00917827
	AUC-UUG	778	I-L	S-L	-18	40	22			239.247	0.00775626
	GAA-AGU	778	E-S	K-K	12	1	13			239.247	0.00458324
	AUU-GUC	777	I-V	L-C	28	0	28			238.247	0.00985891
	CAU-GAC	777	H-D	M-W	-13	-52	-65			238.247	-0.0228868
	UGG-GUG	776	W-V	G-G	-40	-33	-73			237.247	-0.0256705
	AUG-UCU	775	M-S	C-V	-9	-10	-19			236.247	-0.00667276
	GAG-GUU	775	E-V	R-G	4	-33	-29			236.247	-0.0101847
	CAA-GCU	775	Q-A	K-S	15	11	26			236.247	0.00913114
	AAA-AGA	774	K-R	K-K	32	27	59			235.247	0.0206939
	GGC-UUG	774	G-L	A-L	5	40	45			235.247	0.0157835
	UGG-GAA	774	W-E	G-G	-40	-8	-48			235.247	-0.0168357
	UCU-CCU	773	S-P	L-S	-21	4	-17			234.247	-0.00595495
	UUC-CCC	773	F-P	S-P	-28	76	48			234.247	0.016814
	ACU-GCA	772	T-A	L-C	-13	5	-8			233.247	-0.00279871
	GGG-GAU	771	G-D	G-G	66	1	67			232.247	0.0234088
	GAU-AUU	770	D-I	I-Y	-38	-7	-45			231.247	-0.0157019
	GUG-UGC	770	V-C	C-V	0	0	0			231.247	0
	UUC-CGG	770	F-R	S-P	-28	-9	-37			231.247	-0.0129105
	GCC-CGC	769	A-R	P-P	3	-9	-6			230.247	-0.00209087
	UGC-UUC	769	C-F	A-L	5	20	25			230.247	0.00871197
	AAC-GUG	767	N-V	T-R	5	-20	-15			228.247	-0.00521359
	GGA-AAU	767	G-N	E-K	-8	8	0			228.247	0
	GGG-CCU	766	G-P	G-A	66	3	69			227.247	0.0239512
	GCU-UUC	766	A-F	L-F	-12	70	58			227.247	0.0201329
	AAA-CUU	765	K-L	N-T	8	-13	-5			226.247	-0.00173333
	AAC-AGA	765	N-R	T-Q	5	15	20			226.247	0.00693332
	UUU-AAG	765	F-K	L-K	20	32	52			226.247	0.0180266
	GAG-GGU	764	E-G	R-G	4	66	70			225.247	0.0242349
	GAA-AGG	763	E-R	K-K	12	27	39			224.247	0.0134846
	UGG-AAA	763	W-K	G-E	-40	12	-28			224.247	-0.00968128
	AAC-UUG	762	N-L	T-L	5	40	45			223.247	0.0155388
	GAA-GUA	762	E-V	K-S	12	-10	2			223.247	0.000690613
	GAA-UAC	762	E-Y	N-I	9	-7	2			223.247	0.000690613
	GUC-ACA	762	V-T	S-H	-10	-3	-13			223.247	-0.00448899
	AAA-CCA	761	K-P	N-T	8	1	9			222.247	0.00310368
	GGA-GGG	761	G-G	E-R	-8	-10	-18			222.247	-0.00620736
	AAG-CGC	760	K-R	S-A	1	-6	-5			221.247	-0.001722
	ACU-GAU	760	T-D	L-W	-13	-52	-65			221.247	-0.022386
	CGG-GAA	760	R-E	G-G	-10	-8	-18			221.247	-0.00619921
	UCA-GCU	760	S-A	Q-S	2	11	13			221.247	0.0044772
	GAU-CCC	759	D-P	I-S	-38	4	-34			220.247	-0.0116942
	UUC-ACU	758	F-T	S-H	-28	-3	-31			219.247	-0.0106483
	GAG-GCG	757	E-A	R-G	4	5	9			218.247	0.00308737
	GCU-CCC	756	A-P	L-S	-12	4	-8			217.247	-0.0027407
	GUG-UGG	756	V-W	C-V	0	-26	-26			217.247	-0.00890728
	CCU-UCC	755	P-S	L-F	-23	-28	-51			216.247	-0.0174489
	UUC-AAU	755	F-N	S-Q	-28	7	-21			216.247	-0.00718483
	AAG-UGU	754	K-C	S-V	1	0	1			215.247	0.000341681
	AAU-CAG	754	N-Q	I-S	-28	2	-26			215.247	-0.00888372
	GCU-UCU	754	A-S	L-F	-12	-28	-40			215.247	-0.0136673
	AUC-CGG	753	I-R	S-P	-18	-9	-27			214.247	-0.00921316
	CGC-AUC	753	R-I	A-H	-6	-22	-28			214.247	-0.00955439
	UUC-UUG	753	F-L	S-L	-28	40	12			214.247	0.00409474
	CAA-AAG	752	Q-K	K-K	15	32	47			213.247	0.0160164
	AAA-UUU	751	K-F	N-I	8	10	18			212.247	0.00612579
	AUU-CCU	751	I-P	F-S	10	4	14			212.247	0.00476451
	GCC-UCA	751	A-S	P-L	3	-21	-18			212.247	-0.00612579
	UUU-GGU	751	F-G	L-W	20	-40	-20			212.247	-0.00680644
	AAG-GGG	750	K-G	R-G	27	66	93			211.247	0.0316078
	AUC-GAC	750	I-D	S-R	-18	-3	-21			211.247	-0.00713724
	AGC-AAU	749	S-N	A-Q	11	7	18			210.247	0.00610948
	GGA-AGC	749	G-S	E-K	-8	1	-7			210.247	-0.00237591
	ACC-AAU	748	T-N	P-Q	1	7	8			209.247	0.0027117
	CAG-CUA	748	Q-L	S-A	2	-12	-10			209.247	-0.00338962
	UCC-ACA	748	S-T	P-H	4	-3	1			209.247	0.000338962
	AUG-CUC	747	M-L	C-A	-9	-12	-21			208.247	-0.0071087
	AUU-AAA	747	I-K	L-K	28	32	60			208.247	0.0203106
	AAA-GUU	746	K-V	K-S	32	-10	22			207.247	0.00743724
	AUC-UGG	746	I-W	S-L	-18	-7	-25			207.247	-0.0084514
	GUU-GUG	746	V-V	L-C	18	0	18			207.247	0.00608501
	AGC-UUU	745	S-F	A-L	11	20	31			206.247	0.0104657
	CAG-GUU	745	Q-V	R-G	15	-33	-18			206.247	-0.00607685
	CCC-AGG	745	P-R	P-Q	76	15	91			206.247	0.0307219
	UCA-GCA	745	S-A	Q-S	2	11	13			206.247	0.00438884
	UCU-UCC	745	S-S	L-F	-21	-28	-49			206.247	-0.0165425
	GAA-CCU	744	E-P	N-T	9	1	10			205.247	0.0033715
	GGG-GUG	744	G-V	G-G	66	-33	33			205.247	0.0111259
	GGU-GGU	744	G-G	V-W	-33	-40	-73			205.247	-0.0246119
	AUG-CCC	743	M-P	C-A	-9	3	-6			204.247	-0.00202018
	GCU-CCA	743	A-P	L-S	-12	4	-8			204.247	-0.00269357
	AUG-ACA	742	M-T	W-D	-10	0	-10			203.247	-0.00336244
	CAA-GGC	742	Q-G	K-R	15	-10	5			203.247	0.00168122
	UGU-GGG	742	C-G	V-W	0	-40	-40			203.247	-0.0134497
	ACG-GAG	740	T-E	R-G	-2	-8	-10			201.247	-0.00335337
	ACC-GUG	740	T-V	P-R	1	-20	-19			201.247	-0.00637141
	GGC-ACU	740	G-T	A-H	5	-3	2			201.247	0.000670674
	UAC-CUC	740	Y-L	T-P	-19	-23	-42			201.247	-0.0140842
	UUC-CCA	740	F-P	S-P	-28	76	48			201.247	0.0160962
	GUG-GGU	738	V-G	W-G	-26	66	40			199.247	0.0133772
	CUU-CUC	738	L-L	F-S	20	-21	-1			199.247	-0.000334431
	UCU-UCU	737	S-S	L-F	-21	-28	-49			198.247	-0.0163649
	AAU-AAG	736	N-K	I-K	-28	32	4			197.247	0.0013341
	ACU-CCA	736	T-P	L-S	-13	4	-9			197.247	-0.00300172
	GUG-CCA	736	V-P	C-A	0	3	3			197.247	0.00100057
	CUU-GGA	736	L-G	L-W	40	-40	0			197.247	0
	AAG-UCA	735	K-S	S-V	1	-10	-9			196.247	-0.00299764
	CUG-UCA	735	L-S	C-V	-15	-10	-25			196.247	-0.00832679
	CCC-UGC	734	P-C	P-L	76	-15	61			195.247	0.0202897
	CAU-CUG	733	H-L	I-S	-22	-21	-43			194.247	-0.0142831
	CCG-CUG	733	P-L	R-A	-9	-12	-21			194.247	-0.00697547
	UCA-GGA	733	S-G	Q-R	2	-10	-8			194.247	-0.00265732
	UAC-UUU	732	Y-F	T-L	-19	20	1			193.247	0.000331712
	UGU-GAU	731	C-D	V-W	0	-52	-52			192.247	-0.0172255
	GGU-CUG	730	G-L	V-S	-33	-21	-54			191.247	-0.0178635
	GAG-CAU	729	E-H	S-A	2	-8	-6			190.247	-0.00198211
	UAC-CAC	729	Y-H	T-P	-19	-11	-30			190.247	-0.00991057
	GAC-CGG	728	D-R	T-P	0	-9	-9			189.247	-0.00296909
	AAG-CAU	727	K-H	S-A	1	-8	-7			188.247	-0.00230612
	GAC-UCA	727	D-S	T-L	0	-21	-21			188.247	-0.00691837
	GUG-UGU	727	V-C	C-V	0	0	0			188.247	0
	CAC-CAC	726	H-H	T-P	-3	-11	-14			187.247	-0.0046059
	CCU-UCU	726	P-S	L-F	-23	-28	-51			187.247	-0.0167786
	GCC-UAU	725	A-Y	P-L	3	0	3			186.247	0.000985619
	CAU-GCC	725	H-A	M-C	-13	5	-8			186.247	-0.00262832
	UUC-UAU	725	F-Y	S-L	-28	0	-28			186.247	-0.00919912
	AAA-CAA	724	K-Q	N-T	8	0	8			185.247	0.00262469
	CAC-UGC	724	H-C	T-L	-3	-15	-18			185.247	-0.00590556
	AUG-UCC	723	M-S	C-V	-9	-10	-19			184.247	-0.00622504
	AUC-UAU	723	I-Y	S-L	-18	0	-18			184.247	-0.0058974
	GCC-AGA	723	A-R	P-Q	3	15	18			184.247	0.0058974
	UUA-GAA	723	L-E	S-R	-21	4	-17			184.247	-0.00556977
	CUG-CUA	721	L-L	C-A	-15	-12	-27			182.247	-0.00882163
	AAC-UGU	720	N-C	T-L	5	-15	-10			181.247	-0.00326274
	ACC-UGG	720	T-W	P-L	1	-7	-6			181.247	-0.00195764
	GGC-CGG	720	G-R	A-P	5	-9	-4			181.247	-0.0013051
	CAU-GGC	720	H-G	M-W	-13	-40	-53			181.247	-0.0172925
	CCC-UGG	719	P-W	P-L	76	-7	69			180.247	0.0224816
	GAU-UCU	718	D-S	I-F	-38	-28	-66			179.247	-0.0214743
	CUG-UAU	718	L-Y	C-V	-15	-11	-26			179.247	-0.00845956
	UCA-CUG	718	S-L	H-T	-2	-13	-15			179.247	-0.00488052
	CCC-AAU	716	P-N	P-Q	76	7	83			177.247	0.0269303
	GGU-GAU	715	G-D	V-W	-33	-52	-85			176.247	-0.0275407
	UCC-UUU	715	S-F	P-L	4	20	24			176.247	0.0077762
	AAA-ACU	714	K-T	K-N	32	5	37			175.247	0.0119715
	ACC-ACU	714	T-T	P-H	1	-3	-2			175.247	-0.00064711
	CUC-UGU	714	L-C	S-L	-21	-15	-36			175.247	-0.011648
	AGA-GCC	713	R-A	E-S	4	11	15			174.247	0.00484653
	GGA-GGU	713	G-G	E-R	-8	-10	-18			174.247	-0.00581583
	ACC-AGU	712	T-S	P-Q	1	2	3			173.247	0.000967946
	AAU-CUG	711	N-L	I-S	-28	-21	-49			172.247	-0.0157876
	CAA-CUG	711	Q-L	N-T	7	-13	-6			172.247	-0.00193317
	GUU-CCU	710	V-P	F-S	1	4	5			171.247	0.00160871
	UAU-GCU	710	Y-A	M-C	-2	5	3			171.247	0.000965227
	AUG-UAC	709	M-Y	C-V	-9	-11	-20			170.247	-0.00642579
	GGG-AUG	709	G-M	G-D	66	-30	36			170.247	0.0115664
	AAA-CCU	708	K-P	N-T	8	1	9			169.247	0.00288753
	UAC-UGC	708	Y-C	T-L	-19	-15	-34			169.247	-0.0109084
	CAC-ACC	707	H-T	T-H	-3	-3	-6			168.247	-0.0019223
	AGA-CAG	706	R-Q	D-T	-3	0	-3			167.247	-0.000959789
	AGG-GAC	706	R-D	G-G	-10	1	-9			167.247	-0.00287937
	AAG-UUG	705	K-L	S-V	1	18	19			166.247	0.00607006
	UGC-CUC	704	C-L	A-P	5	-23	-18			165.247	-0.00574242
	AUC-AGU	703	I-S	S-Q	-18	2	-16			164.247	-0.00509713
	GAA-CCA	703	E-P	N-T	9	1	10			164.247	0.0031857
	UCA-CAG	703	S-Q	H-T	-2	0	-2			164.247	-0.000637141
	AUG-ACU	702	M-T	W-D	-10	0	-10			163.247	-0.00318117
	GGA-CCC	702	G-P	D-T	1	1	2			163.247	0.000636234
	UUC-UGU	702	F-C	S-L	-28	-15	-43			163.247	-0.013679
	GAC-GGC	700	D-G	T-R	0	-10	-10			161.247	-0.00317211
	CUC-UUG	700	L-L	S-L	-21	40	19			161.247	0.00602701
	UUC-CUU	700	F-L	S-P	-28	-23	-51			161.247	-0.0161778
	AGC-ACU	699	S-T	A-H	11	-3	8			160.247	0.00253406
	GGC-CUU	698	G-L	A-P	5	-23	-18			159.247	-0.00569348
	GUG-UUG	698	V-L	C-V	0	18	18			159.247	0.00569348
	CAC-UAC	698	H-Y	T-L	-3	0	-3			159.247	-0.000948914
	CUA-AAG	698	L-K	K-K	-21	32	11			159.247	0.00347935
	UAC-AUU	698	Y-I	T-H	-19	-22	-41			159.247	-0.0129685
	GAA-CAC	697	E-H	N-T	9	-3	6			158.247	0.00189511
	ACC-CCU	696	T-P	P-P	1	76	77			157.247	0.0242857
	GGC-UCA	696	G-S	A-L	5	-21	-16			157.247	-0.00504637
	ACA-CCA	695	T-P	H-T	-3	1	-2			156.247	-0.00062989
	GAC-GCC	695	D-A	T-R	0	-6	-6			156.247	-0.00188967
	GUC-UUU	694	V-F	S-L	-10	20	10			155.247	0.00314492
	AGU-GUC	693	S-V	V-C	-10	0	-10			154.247	-0.00314039
	AUC-CGC	693	I-R	S-P	-18	-9	-27			154.247	-0.00847905
	GCA-AAA	693	A-K	Q-K	-2	32	30			154.247	0.00942116
	CAC-AAA	693	H-K	T-Q	-3	15	12			154.247	0.00376847
	CAU-CAG	693	H-Q	I-S	-22	2	-20			154.247	-0.00628078
	CUU-GGC	693	L-G	L-W	40	-40	0			154.247	0
	GGA-GUC	692	G-V	E-S	-8	-10	-18			153.247	-0.00564454
	CAC-GUG	692	H-V	T-R	-3	-20	-23			153.247	-0.00721247
	ACA-GGG	690	T-G	Q-R	0	-10	-10			151.247	-0.00312679
	GAU-CCA	690	D-P	I-S	-38	4	-34			151.247	-0.0106311
	GCU-AAG	690	A-K	L-K	-12	32	20			151.247	0.00625359
	UGC-AAA	690	C-K	A-Q	5	15	20			151.247	0.00625359
	ACU-GGG	689	T-G	L-W	-13	-40	-53			150.247	-0.016548
	GAA-CCC	689	E-P	N-T	9	1	10			150.247	0.00312226
	GGG-CUC	689	G-L	G-A	66	-12	54			150.247	0.0168602
	UGC-UCC	689	C-S	A-L	5	-21	-16			150.247	-0.00499562
	UUU-AAA	689	F-K	L-K	20	32	52			150.247	0.0162358
	GAG-UCA	688	E-S	S-V	2	-10	-8			149.247	-0.00249418
	UUU-GUU	688	F-V	L-C	20	0	20			149.247	0.00623546
	UGC-UGC	687	C-C	A-L	5	-15	-10			148.247	-0.0031132
	AUC-UGU	686	I-C	S-L	-18	-15	-33			147.247	-0.0102586
	CUU-GCU	686	L-A	L-C	40	5	45			147.247	0.013989
	UCC-AGG	686	S-R	P-Q	4	15	19			147.247	0.00590647
	AUG-GGA	685	M-G	W-G	-10	66	56			146.247	0.0173832
	CGC-UAC	685	R-Y	A-L	-6	0	-6			146.247	-0.00186248
	GCG-GUG	684	A-V	R-G	-6	-33	-39			145.247	-0.0120885
	CCC-AUU	684	P-I	P-H	76	-22	54			145.247	0.0167379
	UGC-AAC	684	C-N	A-Q	5	7	12			145.247	0.00371952
	AUG-CCU	683	M-P	C-A	-9	3	-6			144.247	-0.00185704
	GUC-CCC	683	V-P	S-P	-10	76	66			144.247	0.0204275
	AGU-CAG	681	S-Q	V-S	-10	2	-8			142.247	-0.00246881
	GUG-GUA	681	V-V	W-G	-26	-33	-59			142.247	-0.0182075
	UUG-GCA	681	L-A	W-G	-7	5	-2			142.247	-0.000617202
	AAG-GGU	680	K-G	R-G	27	66	93			141.247	0.0286577
	GGC-AAU	680	G-N	A-Q	5	7	12			141.247	0.00369777
	AGG-GAA	679	R-E	G-G	-10	-8	-18			140.247	-0.0055385
	GUC-AAU	678	V-N	S-Q	-10	7	-3			139.247	-0.000921724
	CCC-ACU	678	P-T	P-H	76	-3	73			139.247	0.0224286
	UCC-AUU	678	S-I	P-H	4	-22	-18			139.247	-0.00553034
	ACA-CCC	677	T-P	H-T	-3	1	-2			138.247	-0.000613576
	AUC-CUU	677	I-L	S-P	-18	-23	-41			138.247	-0.0125783
	GGU-GGG	677	G-G	V-W	-33	-40	-73			138.247	-0.0223955
	GUC-CCU	677	V-P	S-P	-10	76	66			138.247	0.020248
	GAC-CGC	676	D-R	T-P	0	-9	-9			137.247	-0.00275702
	AAA-GGU	675	K-G	K-R	32	-10	22			136.247	0.0067294
	AUC-GCC	675	I-A	S-R	-18	-6	-24			136.247	-0.00734117
	GAC-CAU	674	D-H	T-P	0	-11	-11			135.247	-0.00335972
	GGU-CCU	674	G-P	V-S	-33	4	-29			135.247	-0.00885743
	UAC-UGG	674	Y-W	T-L	-19	-7	-26			135.247	-0.00794115
	UUC-UCA	674	F-S	S-L	-28	-21	-49			135.247	-0.014966
	AAU-GUU	673	N-V	M-C	-22	0	-22			134.247	-0.00670946
	CGC-AGC	673	R-S	A-Q	-6	2	-4			134.247	-0.0012199
	AUG-GGG	672	M-G	W-G	-10	66	56			133.247	0.0170533
	CCU-UUC	672	P-F	L-F	-23	70	47			133.247	0.0143126
	GAA-AUA	671	E-I	K-N	12	-28	-16			132.247	-0.00486511
	GCC-CUU	671	A-L	P-P	3	-23	-20			132.247	-0.00608139
	GCU-UCC	671	A-S	L-F	-12	-28	-40			132.247	-0.0121628
	GUC-UCU	670	V-S	S-L	-10	-21	-31			131.247	-0.0094121
	UGG-GAU	670	W-D	G-G	-40	1	-39			131.247	-0.011841
	UUU-CCU	670	F-P	F-S	70	4	74			131.247	0.0224676
	AAA-UUC	669	K-F	N-I	8	10	18			130.247	0.00545693
	AAC-ACU	669	N-T	T-H	5	-3	2			130.247	0.000606326
	AGC-CGC	669	S-R	A-P	11	-9	2			130.247	0.000606326
	UGU-GCU	669	C-A	V-C	0	5	5			130.247	0.00151581
	ACC-CAC	668	T-H	P-P	1	-11	-10			129.247	-0.0030271
	GUC-UGC	668	V-C	S-L	-10	-15	-25			129.247	-0.00756774
	AGC-UGG	667	S-W	A-L	11	-7	4			128.247	0.00120903
	GAC-CAA	667	D-Q	T-P	0	-2	-2			128.247	-0.000604513
	CAA-GCA	667	Q-A	K-S	15	11	26			128.247	0.00785867
	GGA-AUG	666	G-M	E-N	-8	-22	-30			127.247	-0.0090541
	CGC-CUC	666	R-L	A-P	-6	-23	-29			127.247	-0.0087523
	UAC-CCA	666	Y-P	T-P	-19	76	57			127.247	0.0172028
	CUU-GCC	665	L-A	L-C	40	5	45			126.247	0.0135608
	UUC-GUG	665	F-V	S-R	-28	-20	-48			126.247	-0.0144648
	CCC-CGG	664	P-R	P-P	76	-9	67			125.247	0.0201601
	AGC-AGA	663	S-R	A-Q	11	15	26			124.247	0.00781154
	GGG-AGC	663	G-S	G-E	66	2	68			124.247	0.0204302
	CCC-UUG	663	P-L	P-L	76	40	116			124.247	0.0348515
	GGC-CCA	662	G-P	A-P	5	76	81			123.247	0.0242993
	CAG-GGG	662	Q-G	R-G	15	66	81			123.247	0.0242993
	CAC-UGG	662	H-W	T-L	-3	-7	-10			123.247	-0.00299991
	CAC-ACA	661	H-T	T-H	-3	-3	-6			122.247	-0.00179723
	GAU-CUC	660	D-L	I-S	-38	-21	-59			121.247	-0.017646
	GUA-CAG	660	V-Q	Y-T	-11	0	-11			121.247	-0.00328993
	CCU-GUU	660	P-V	L-C	-23	0	-23			121.247	-0.00687894
	UCA-GGC	660	S-G	Q-R	2	-10	-8			121.247	-0.00239268
	AAA-AGC	659	K-S	K-K	32	1	33			120.247	0.00985484
	AUU-AAG	659	I-K	L-K	28	32	60			120.247	0.0179179
	CCC-UCU	659	P-S	P-L	76	-21	55			120.247	0.0164247
	UAU-GCA	659	Y-A	M-C	-2	5	3			120.247	0.000895894
	UCA-AAG	659	S-K	Q-K	2	32	34			120.247	0.0101535
	AAU-GGU	658	N-G	M-W	-22	-40	-62			119.247	-0.018487
	UCC-UCA	658	S-S	P-L	4	-21	-17			119.247	-0.00506903
	ACU-CCU	657	T-P	L-S	-13	4	-9			118.247	-0.00267953
	AAC-UAU	656	N-Y	T-L	5	0	5			117.247	0.00148636
	AGC-AUU	656	S-I	A-H	11	-22	-11			117.247	-0.00326999
	CGC-UGC	656	R-C	A-L	-6	-15	-21			117.247	-0.00624271
	UAC-GAG	655	Y-E	T-R	-19	4	-15			116.247	-0.00445228
	UGU-GGA	654	C-G	V-W	0	-40	-40			115.247	-0.0118546
	AGA-GGA	653	R-G	E-R	4	-10	-6			114.247	-0.00177547
	UGG-AAC	653	W-N	G-E	-40	9	-31			114.247	-0.00917329
	UUU-UCU	653	F-S	F-F	70	-28	42			114.247	0.0124283
	GUG-AGG	651	V-R	W-E	-26	4	-22			112.247	-0.00649013
	CCA-GGU	650	P-G	Q-R	-2	-10	-12			111.247	-0.00353464
	UCU-UCA	650	S-S	L-F	-21	-28	-49			111.247	-0.0144331
	CUG-GUA	649	L-V	W-G	-7	-33	-40			110.247	-0.011764
	CUU-CCA	649	L-P	F-S	20	4	24			110.247	0.00705839
	CGC-UGG	648	R-W	A-L	-6	-7	-13			109.247	-0.00381741
	AUG-CCA	647	M-P	C-A	-9	3	-6			108.247	-0.00175916
	GAA-UCU	647	E-S	N-I	9	-18	-9			108.247	-0.00263874
	GUG-CGC	647	V-R	C-A	0	-6	-6			108.247	-0.00175916
	CGG-CCC	647	R-P	G-A	-10	3	-7			108.247	-0.00205235
	AAA-CCC	646	K-P	N-T	8	1	9			107.247	0.00263466
	AUU-UCU	646	I-S	F-F	10	-28	-18			107.247	-0.00526933
	CUC-CCU	646	L-P	S-P	-21	76	55			107.247	0.0161007
	UUC-CAU	645	F-H	S-P	-28	-11	-39			106.247	-0.0113992
	AAA-CAC	644	K-H	N-T	8	-3	5			105.247	0.00145917
	CAG-UCA	644	Q-S	S-V	2	-10	-8			105.247	-0.00233467
	CGG-GGC	644	R-G	G-G	-10	66	56			105.247	0.0163427
	AUG-GUC	643	M-V	W-G	-10	-33	-43			104.247	-0.0125294
	CUU-GAU	643	L-D	L-W	40	-52	-12			104.247	-0.00349657
	AGU-GGU	642	S-G	V-W	-10	-40	-50			103.247	-0.0145464
	UGG-GCC	642	W-A	G-G	-40	5	-35			103.247	-0.0101825
	AGG-AUC	641	R-I	G-D	-10	-38	-48			102.247	-0.0139428
	UGG-AUG	641	W-M	G-D	-40	-30	-70			102.247	-0.0203332
	AAC-UCU	640	N-S	T-L	5	-21	-16			101.247	-0.00464034
	GGA-CCU	640	G-P	D-T	1	1	2			101.247	0.000580043
	ACC-UGU	639	T-C	P-L	1	-15	-14			100.247	-0.00405395
	GCG-GCG	639	A-A	R-G	-6	5	-1			100.247	-0.000289568
	UAU-GGG	639	Y-G	M-W	-2	-40	-42			100.247	-0.0121619
	AGC-AGG	638	S-R	A-Q	11	15	26			99.2466	0.00751699
	AAA-UAU	637	K-Y	N-I	8	-7	1			98.2466	0.000288662
	AUG-AGA	637	M-R	W-E	-10	4	-6			98.2466	-0.00173197
	ACC-GAG	636	T-E	P-R	1	4	5			97.2466	0.00144104
	AUA-GAG	636	I-E	S-R	-18	4	-14			97.2466	-0.00403492
	GGC-GUG	636	G-V	A-R	5	-20	-15			97.2466	-0.00432313
	UAC-AAU	636	Y-N	T-Q	-19	7	-12			97.2466	-0.0034585
	GGG-ACA	635	G-T	G-D	66	0	66			96.2466	0.0189919
	GCU-UUU	635	A-F	L-F	-12	70	58			96.2466	0.0166898
	AUU-CCA	634	I-P	F-S	10	4	14			95.2466	0.00402223
	CAU-GGA	634	H-G	M-W	-13	-40	-53			95.2466	-0.015227
	AAC-AGG	633	N-R	T-Q	5	15	20			94.2466	0.00573699
	AAC-CAA	633	N-Q	T-P	5	-2	3			94.2466	0.000860548
	AUG-AUU	633	M-I	W-D	-10	-38	-48			94.2466	-0.0137688
	AAA-UCU	632	K-S	N-I	8	-18	-10			93.2466	-0.00286396
	ACC-UCU	632	T-S	P-L	1	-21	-20			93.2466	-0.00572792
	GUU-GAG	632	V-E	L-W	18	-43	-25			93.2466	-0.0071599
	UCC-CAC	632	S-H	P-P	4	-11	-7			93.2466	-0.00200477
	AGC-CUU	631	S-L	A-P	11	-23	-12			92.2466	-0.00343132
	AGC-UGU	631	S-C	A-L	11	-15	-4			92.2466	-0.00114377
	CCC-GUG	631	P-V	P-R	76	-20	56			92.2466	0.0160128
	CCC-CUC	631	P-L	P-P	76	-23	53			92.2466	0.015155
	CCU-CUC	631	P-L	L-S	-23	-21	-44			92.2466	-0.0125815
	UAC-AGU	631	Y-S	T-Q	-19	2	-17			92.2466	-0.00486103
	AAG-CUA	630	K-L	S-A	1	-12	-11			91.2466	-0.00314039
	AUU-GUU	630	I-V	L-C	28	0	28			91.2466	0.00799371
	ACA-AAA	629	T-K	Q-K	0	32	32			90.2466	0.00912117
	ACA-GUC	629	T-V	Q-S	0	-10	-10			90.2466	-0.00285037
	CCU-UCA	629	P-S	L-F	-23	-28	-51			90.2466	-0.0145369
	AAC-CUU	628	N-L	T-P	5	-23	-18			89.2466	-0.0051225
	AGA-AAU	628	R-N	E-K	4	8	12			89.2466	0.003415
	UAC-UCC	628	Y-S	T-L	-19	-21	-40			89.2466	-0.0113833
	GAG-ACG	627	E-T	R-D	4	0	4			88.2466	0.00113652
	CAC-GAG	627	H-E	T-R	-3	4	1			88.2466	0.00028413
	GUU-GCU	626	V-A	L-C	18	5	23			87.2466	0.00652457
	UGG-AUC	626	W-I	G-D	-40	-38	-78			87.2466	-0.0221268
	UUA-AAG	626	L-K	K-K	-21	32	11			87.2466	0.00312045
	AGA-GCU	625	R-A	E-S	4	11	15			86.2466	0.00424836
	GGA-ACA	625	G-T	E-N	-8	5	-3			86.2466	-0.000849672
	GUG-CUU	625	V-L	C-A	0	-12	-12			86.2466	-0.00339869
	GUU-GGA	624	V-G	L-W	18	-40	-22			85.2466	-0.00622096
	UCC-CCU	624	S-P	P-P	4	76	80			85.2466	0.0226217
	AGG-AUG	623	R-M	G-D	-10	-30	-40			84.2466	-0.0112927
	AGC-UCA	623	S-S	A-L	11	-21	-10			84.2466	-0.00282318
	GAA-CAU	623	E-H	N-T	9	-3	6			84.2466	0.00169391
	CUU-UCU	623	L-S	F-F	20	-28	-8			84.2466	-0.00225854
	GAU-GUA	622	D-V	M-C	-30	0	-30			83.2466	-0.00845594
	CUU-GAC	622	L-D	L-W	40	-52	-12			83.2466	-0.00338237
	AAU-CCU	621	N-P	I-S	-28	4	-24			82.2466	-0.00675387
	AGU-CUG	621	S-L	V-S	-10	-21	-31			82.2466	-0.00872375
	GAU-CUU	621	D-L	I-S	-38	-21	-59			82.2466	-0.0166033
	GGC-CAU	621	G-H	A-P	5	-11	-6			82.2466	-0.00168847
	UGU-CUG	621	C-L	V-S	0	-21	-21			82.2466	-0.00590964
	UUA-CAG	621	L-Q	Y-T	0	0	0			82.2466	0
	GUG-CGG	619	V-R	C-A	0	-6	-6			80.2466	-0.00168303
	AAA-AUA	617	K-I	K-N	32	-28	4			78.2466	0.00111839
	UCA-GGG	617	S-G	Q-R	2	-10	-8			78.2466	-0.00223679
	AUC-CAU	616	I-H	S-P	-18	-11	-29			77.2466	-0.00809522
	GGU-CAG	616	G-Q	V-S	-33	2	-31			77.2466	-0.00865351
	GCA-GUC	616	A-V	Q-S	-2	-10	-12			77.2466	-0.00334975
	CGA-GAC	616	R-D	E-R	4	-3	1			77.2466	0.000279146
	CUA-CUG	616	L-L	Y-T	0	-13	-13			77.2466	-0.00362889
	UUC-CAA	616	F-Q	S-P	-28	-2	-30			77.2466	-0.00837437
	GAG-CCG	615	E-P	S-A	2	3	5			76.2466	0.00139346
	GUU-GGC	615	V-G	L-W	18	-40	-22			76.2466	-0.00613123
	UUC-CGC	615	F-R	S-P	-28	-9	-37			76.2466	-0.0103116
	ACG-GUG	614	T-V	R-G	-2	-33	-35			75.2466	-0.00973837
	GAU-UUG	614	D-L	I-F	-38	20	-18			75.2466	-0.00500831
	AGA-AGA	613	R-R	E-K	4	27	31			74.2466	0.00861137
	AGA-GUG	613	R-V	E-S	4	-10	-6			74.2466	-0.00166672
	GCA-CCC	613	A-P	H-T	-8	1	-7			74.2466	-0.0019445
	GGG-AUC	612	G-I	G-D	66	-38	28			73.2466	0.00776532
	CAC-AGU	612	H-S	T-Q	-3	2	-1			73.2466	-0.000277333
	CGA-GAA	612	R-E	E-R	4	4	8			73.2466	0.00221866
	GGA-UUU	611	G-F	D-I	1	10	11			72.2466	0.00304568
	CUC-CAC	611	L-H	S-P	-21	-11	-32			72.2466	-0.00886015
	CUC-CCA	611	L-P	S-P	-21	76	55			72.2466	0.0152284
	UAC-GUG	611	Y-V	T-R	-19	-20	-39			72.2466	-0.0107983
	UAU-CAG	611	Y-Q	I-S	-7	2	-5			72.2466	-0.0013844
	AGA-AAC	609	R-N	E-K	4	8	12			70.2466	0.00331168
	AUA-AAG	609	I-K	K-K	-21	32	11			70.2466	0.00303571
	GAU-AUG	609	D-M	I-Y	-38	-2	-40			70.2466	-0.0110389
	AGC-CGG	608	S-R	A-P	11	-9	2			69.2466	0.000551041
	CAC-CCU	608	H-P	T-P	-3	76	73			69.2466	0.020113
	CCC-UUU	608	P-F	P-L	76	20	96			69.2466	0.0264499
	UGG-GGC	608	W-G	G-G	-40	66	26			69.2466	0.00716353
	UGC-ACC	608	C-T	A-H	5	-3	2			69.2466	0.000551041
	AGC-UUG	607	S-L	A-L	11	40	51			68.2466	0.0140284
	GGU-CCC	607	G-P	V-S	-33	4	-29			68.2466	-0.00797695
	CCA-UCC	607	P-S	H-I	-11	-18	-29			68.2466	-0.00797695
	GAA-UGU	606	E-C	N-M	9	-9	0			67.2466	0
	GAU-UAU	606	D-Y	I-L	-38	0	-38			67.2466	-0.0104353
	CUU-UUC	606	L-F	F-F	20	70	90			67.2466	0.0247153
	ACA-CCU	605	T-P	H-T	-3	1	-2			66.2466	-0.000548322
	UAU-GUC	605	Y-V	M-C	-2	0	-2			66.2466	-0.000548322
	AGA-GCA	604	R-A	E-S	4	11	15			65.2466	0.00410561
	CGU-GUG	604	R-V	V-C	-20	0	-20			65.2466	-0.00547415
	UAC-UUG	604	Y-L	T-L	-19	40	21			65.2466	0.00574786
	UUC-CGA	604	F-R	S-P	-28	-9	-37			65.2466	-0.0101272
	AUU-GGG	603	I-G	L-W	28	-40	-12			64.2466	-0.00327905
	CAC-CCC	603	H-P	T-P	-3	76	73			64.2466	0.0199476
	CAU-GAU	603	H-D	M-W	-13	-52	-65			64.2466	-0.0177615
	ACC-UCA	602	T-S	P-L	1	-21	-20			63.2466	-0.00545603
	CUG-CCG	602	L-P	C-A	-15	3	-12			63.2466	-0.00327362
	GCA-UCU	601	A-S	H-I	-8	-18	-26			62.2466	-0.00708105
	GCU-CAC	601	A-H	L-S	-12	-2	-14			62.2466	-0.00381287
	UCC-AAU	601	S-N	P-Q	4	7	11			62.2466	0.00299583
	AAU-AUC	600	N-I	I-Y	-28	-7	-35			61.2466	-0.00951633
	GGA-AUC	600	G-I	E-N	-8	-28	-36			61.2466	-0.00978822
	GGG-CCA	600	G-P	G-A	66	3	69			61.2466	0.0187608
	CCA-GUC	599	P-V	Q-S	-2	-10	-12			60.2466	-0.0032573
	AGA-CUG	598	R-L	D-T	-3	-13	-16			59.2466	-0.00433582
	GUG-UAU	598	V-Y	C-V	0	-11	-11			59.2466	-0.00298088
	AAA-AGG	595	K-R	K-K	32	27	59			56.2466	0.0159081
	CGA-GUG	595	R-V	E-S	4	-10	-6			56.2466	-0.00161778
	ACC-AGG	594	T-R	P-Q	1	15	16			55.2466	0.00430682
	GGA-CCA	593	G-P	D-T	1	1	2			54.2466	0.000537446
	CCA-UCU	593	P-S	H-I	-11	-18	-29			54.2466	-0.00779296
	GGG-GCA	592	G-A	G-G	66	5	71			53.2466	0.0190472
	GGC-AGG	592	G-R	A-Q	5	15	20			53.2466	0.0053654
	CAU-GCU	592	H-A	M-C	-13	5	-8			53.2466	-0.00214616
	UGC-CAC	592	C-H	A-P	5	-11	-6			53.2466	-0.00160962
	ACC-UAU	591	T-Y	P-L	1	0	1			52.2466	0.000267817
	AUG-AGG	591	M-R	W-E	-10	4	-6			52.2466	-0.0016069
	GAG-CGA	591	E-R	S-A	2	-6	-4			52.2466	-0.00107127
	GUC-AGU	591	V-S	S-Q	-10	2	-8			52.2466	-0.00214253
	UAU-CUG	591	Y-L	I-S	-7	-21	-28			52.2466	-0.00749886
	GGC-GCC	589	G-A	A-R	5	-6	-1			50.2466	-0.00026691
	CUC-CUU	589	L-L	S-P	-21	-23	-44			50.2466	-0.0117441
	UGC-CCC	589	C-P	A-P	5	76	81			50.2466	0.0216197
	AAG-AUA	586	K-I	R-D	27	-38	-11			47.2466	-0.00292106
	AGC-GGC	586	S-G	A-R	11	-10	1			47.2466	0.000265551
	ACA-UUU	586	T-F	H-I	-3	10	7			47.2466	0.00185886
	AUU-UUG	586	I-L	F-F	10	20	30			47.2466	0.00796652
	CGG-GUG	586	R-V	G-G	-10	-33	-43			47.2466	-0.0114187
	CUU-GGG	586	L-G	L-W	40	-40	0			47.2466	0
	GCU-CUU	585	A-L	L-S	-12	-21	-33			46.2466	-0.00874822
	GUC-CAC	585	V-H	S-P	-10	-11	-21			46.2466	-0.00556705
	UCU-CCC	585	S-P	L-S	-21	4	-17			46.2466	-0.00450666
	AGU-GCA	584	S-A	V-C	-10	5	-5			45.2466	-0.00132322
	AUC-UCA	584	I-S	S-L	-18	-21	-39			45.2466	-0.0103211
	CGC-UCC	584	R-S	A-L	-6	-21	-27			45.2466	-0.0071454
	AGG-GCC	583	R-A	G-G	-10	5	-5			44.2466	-0.00132096
	GCA-UCC	583	A-S	H-I	-8	-18	-26			44.2466	-0.00686897
	GUG-UCA	583	V-S	C-V	0	-10	-10			44.2466	-0.00264191
	CCC-AGA	583	P-R	P-Q	76	15	91			44.2466	0.0240414
	CCU-UUG	583	P-L	L-F	-23	20	-3			44.2466	-0.000792574
	CUC-CCC	583	L-P	S-P	-21	76	55			44.2466	0.0145305
	UGU-GUC	583	C-V	V-C	0	0	0			44.2466	0
	GCA-CCU	582	A-P	H-T	-8	1	-7			43.2466	-0.00184617
	GCU-AAA	582	A-K	L-K	-12	32	20			43.2466	0.00527476
	GUA-GAC	582	V-D	S-R	-10	-3	-13			43.2466	-0.0034286
	CAC-AGG	582	H-R	T-Q	-3	15	12			43.2466	0.00316486
	CGG-AAA	582	R-K	G-E	-10	12	2			43.2466	0.000527476
	CUC-CGG	582	L-R	S-P	-21	-9	-30			43.2466	-0.00791215
	UUC-AGG	582	F-R	S-Q	-28	15	-13			43.2466	-0.0034286
	AAA-GUA	581	K-V	K-S	32	-10	22			42.2466	0.00579227
	UGU-CAG	580	C-Q	V-S	0	2	2			41.2466	0.000525664
	UCG-GAG	580	S-E	R-G	-2	-8	-10			41.2466	-0.00262832
	UUU-CUC	580	F-L	F-S	70	-21	49			41.2466	0.0128788
	AGU-CCU	579	S-P	V-S	-10	4	-6			40.2466	-0.00157427
	UUA-AAA	579	L-K	K-K	-21	32	11			40.2466	0.00288617
	GGA-ACC	578	G-T	E-N	-8	5	-3			39.2466	-0.000785777
	CAC-CCA	578	H-P	T-P	-3	76	73			39.2466	0.0191206
	CAC-UGU	578	H-C	T-L	-3	-15	-18			39.2466	-0.00471466
	UUA-GAG	578	L-E	S-R	-21	4	-17			39.2466	-0.00445273
	GCC-CAA	577	A-Q	P-P	3	-2	1			38.2466	0.000261472
	CCC-CAC	577	P-H	P-P	76	-11	65			38.2466	0.0169957
	UGG-AGC	577	W-S	G-E	-40	2	-38			38.2466	-0.00993595
	AUC-CGA	576	I-R	S-P	-18	-9	-27			37.2466	-0.00704752
	CUC-AGG	576	L-R	S-Q	-21	15	-6			37.2466	-0.00156612
	CUU-CCC	576	L-P	F-S	20	4	24			37.2466	0.00626446
	UGG-AAU	576	W-N	G-E	-40	9	-31			37.2466	-0.0080916
	UCU-GUU	576	S-V	L-C	-21	0	-21			37.2466	-0.0054814
	ACA-UCU	575	T-S	H-I	-3	-18	-21			36.2466	-0.00547189
	CAC-AUU	575	H-I	T-H	-3	-22	-25			36.2466	-0.00651415
	CCU-AAG	575	P-K	L-K	-23	32	9			36.2466	0.00234509
	AUC-CAA	574	I-Q	S-P	-18	-2	-20			35.2466	-0.00520226
	GAU-UCC	574	D-S	I-F	-38	-28	-66			35.2466	-0.0171675
	GGA-AGA	573	G-R	E-K	-8	27	19			34.2466	0.00493354
	GCC-GAC	573	A-D	P-R	3	-3	0			34.2466	0
	GUA-GAU	573	V-D	S-R	-10	-3	-13			34.2466	-0.00337558
	CAC-UCC	573	H-S	T-L	-3	-21	-24			34.2466	-0.00623183
	UCC-AGA	573	S-R	P-Q	4	15	19			34.2466	0.00493354
	UCC-UAU	573	S-Y	P-L	4	0	4			34.2466	0.00103864
	AAA-CAU	572	K-H	N-T	8	-3	5			33.2466	0.00129603
	AUG-CAC	572	M-H	C-A	-9	-8	-17			33.2466	-0.00440651
	GGA-AUU	572	G-I	E-N	-8	-28	-36			33.2466	-0.00933144
	GCC-ACG	572	A-T	P-H	3	-3	0			33.2466	0
	CGA-GCC	572	R-A	E-S	4	11	15			33.2466	0.0038881
	ACU-UUC	571	T-F	L-F	-13	70	57			32.2466	0.0147489
	UCU-AAG	571	S-K	L-K	-21	32	11			32.2466	0.00284629
	GUC-CUU	570	V-L	S-P	-10	-23	-33			31.2466	-0.00852391
	CAC-AGA	570	H-R	T-Q	-3	15	12			31.2466	0.0030996
	CUU-CGG	570	L-R	F-S	20	-2	18			31.2466	0.0046494
	CCC-UCA	569	P-S	P-L	76	-21	55			30.2466	0.0141816
	UUC-GAG	569	F-E	S-R	-28	4	-24			30.2466	-0.00618833
	CGG-CUC	568	R-L	G-A	-10	-12	-22			29.2466	-0.00566267
	AAA-AGU	567	K-S	K-K	32	1	33			28.2466	0.00847905
	AGA-GGC	567	R-G	E-R	4	-10	-6			28.2466	-0.00154164
	AUU-GGU	567	I-G	L-W	28	-40	-12			28.2466	-0.00308329
	AUU-CUC	567	I-L	F-S	10	-21	-11			28.2466	-0.00282635
	CCA-GUU	567	P-V	Q-S	-2	-10	-12			28.2466	-0.00308329
	UAC-UAU	567	Y-Y	T-L	-19	0	-19			28.2466	-0.00488188
	UGG-CUC	567	W-L	G-A	-40	-12	-52			28.2466	-0.0133609
	UGC-AUG	567	C-M	A-H	5	-13	-8			28.2466	-0.00205553
	GAC-GAU	566	D-D	T-R	0	-3	-3			27.2466	-0.000769463
	GGC-AGA	566	G-R	A-Q	5	15	20			27.2466	0.00512975
	CAA-AAA	566	Q-K	K-K	15	32	47			27.2466	0.0120549
	UCC-UGU	566	S-C	P-L	4	-15	-11			27.2466	-0.00282136
	AAU-AUU	565	N-I	I-Y	-28	-7	-35			26.2466	-0.00896121
	GCG-CAG	564	A-Q	R-A	-6	-2	-8			25.2466	-0.00204465
	AUG-CUU	563	M-L	C-A	-9	-12	-21			24.2466	-0.00535769
	GCA-GGU	563	A-G	Q-R	-2	-10	-12			24.2466	-0.00306154
	CAC-UUU	563	H-F	T-L	-3	20	17			24.2466	0.00433718
	GAG-GUA	562	E-V	R-G	4	-33	-29			23.2466	-0.00738558
	GAU-AAC	562	D-N	I-K	-38	8	-30			23.2466	-0.00764025
	AUG-GUU	561	M-V	W-G	-10	-33	-43			22.2466	-0.0109315
	GAA-UGG	561	E-W	N-M	9	-10	-1			22.2466	-0.000254222
	GCU-GUA	561	A-V	L-C	-12	0	-12			22.2466	-0.00305066
	GGA-CUC	560	G-L	D-T	1	-13	-12			21.2466	-0.00304522
	GUU-GCC	560	V-A	L-C	18	5	23			21.2466	0.00583668
	UGC-UAC	560	C-Y	A-L	5	0	5			21.2466	0.00126884
	CCA-AAU	559	P-N	Q-K	-2	8	6			20.2466	0.00151989
	GAG-AUA	558	E-I	R-D	4	-38	-34			19.2466	-0.00859732
	GGA-AGU	558	G-S	E-K	-8	1	-7			19.2466	-0.00177004
	GGU-GUU	558	G-V	V-C	-33	0	-33			19.2466	-0.00834446
	GUU-UCU	558	V-S	F-F	1	-28	-27			19.2466	-0.00682728
	UAC-AGG	558	Y-R	T-Q	-19	15	-4			19.2466	-0.00101145
	UCC-ACU	558	S-T	P-H	4	-3	1			19.2466	0.000252862
	GAU-UAC	557	D-Y	I-L	-38	0	-38			18.2466	-0.00959155
	CAG-CCG	557	Q-P	S-A	2	3	5			18.2466	0.00126205
	UCU-CUC	557	S-L	L-S	-21	-21	-42			18.2466	-0.0106012
	AAA-UCC	556	K-S	N-I	8	-18	-10			17.2466	-0.00251956
	AGG-ACC	556	R-T	G-D	-10	0	-10			17.2466	-0.00251956
	AUG-AGU	556	M-S	W-E	-10	2	-8			17.2466	-0.00201565
	GUC-UUG	556	V-L	S-L	-10	40	30			17.2466	0.00755868
	CCA-AAC	556	P-N	Q-K	-2	8	6			17.2466	0.00151174
	UGU-GCA	556	C-A	V-C	0	5	5			17.2466	0.00125978
	UUC-AGA	556	F-R	S-Q	-28	15	-13			17.2466	-0.00327543
	GGG-AAU	555	G-N	G-E	66	9	75			16.2466	0.0188627
	CUA-GAC	555	L-D	S-R	-21	-3	-24			16.2466	-0.00603607
	UUG-GGC	555	L-G	W-G	-7	66	59			16.2466	0.0148387
	GUU-GAU	554	V-D	L-W	18	-52	-34			15.2466	-0.00853569
	CUC-UCA	554	L-S	S-L	-21	-21	-42			15.2466	-0.0105441
	GUC-UAU	553	V-Y	S-L	-10	0	-10			14.2466	-0.00250597
	CCA-AAA	553	P-K	Q-K	-2	32	30			14.2466	0.0075179
	UUG-CCU	553	L-P	C-A	-15	3	-12			14.2466	-0.00300716
	AGG-AGG	552	R-R	G-E	-10	4	-6			13.2466	-0.00150086
	AGC-CAA	552	S-Q	A-P	11	-2	9			13.2466	0.00225129
	UCA-AAA	551	S-K	Q-K	2	32	34			12.2466	0.00848947
	AUG-GGU	550	M-G	W-G	-10	66	56			11.2466	0.0139573
	GUA-GCC	550	V-A	S-S	-10	11	1			11.2466	0.000249237
	UGG-UUC	550	W-F	G-V	-40	1	-39			11.2466	-0.00972025
	GAA-UCC	549	E-S	N-I	9	-18	-9			10.2466	-0.00223906
	GCC-CAU	549	A-H	P-P	3	-11	-8			10.2466	-0.00199027
	CGA-GGC	549	R-G	E-R	4	-10	-6			10.2466	-0.0014927
	ACA-GUU	548	T-V	Q-S	0	-10	-10			9.24658	-0.00248331
	AAC-CGG	547	N-R	T-P	5	-9	-4			8.24658	-0.000991511
	AUC-AGA	547	I-R	S-Q	-18	15	-3			8.24658	-0.000743633
	GUA-AAG	547	V-K	K-K	-17	32	15			8.24658	0.00371816
	UUG-CCA	547	L-P	C-A	-15	3	-12			8.24658	-0.00297453
	CAC-UUG	546	H-L	T-L	-3	40	37			7.24658	0.00915471
	AAU-CCA	545	N-P	I-S	-28	4	-24			6.24658	-0.00592731
	CUU-UCC	545	L-S	F-F	20	-28	-8			6.24658	-0.00197577
	UAU-AAG	545	Y-K	I-K	-7	32	25			6.24658	0.00617428
	UCC-GUG	545	S-V	P-R	4	-20	-16			6.24658	-0.00395154
	CAC-AAU	544	H-N	T-Q	-3	7	4			5.24658	0.000986073
	GAC-AUA	543	D-I	T-H	0	-22	-22			4.24658	-0.00541343
	UAC-AGA	543	Y-R	T-Q	-19	15	-4			4.24658	-0.00098426
	AUU-CUU	542	I-L	F-S	10	-21	-11			3.24658	-0.00270173
	GGG-GUC	542	G-V	G-G	66	-33	33			3.24658	0.00810519
	UGC-UGG	542	C-W	A-L	5	-7	-2			3.24658	-0.000491224
	AGU-AAA	541	S-K	V-K	-10	32	22			2.24658	0.00539349
	GAU-AAU	541	D-N	I-K	-38	8	-30			2.24658	-0.00735476
	GUU-CUU	541	V-L	F-S	1	-21	-20			2.24658	-0.00490317
	UAC-GAC	541	Y-D	T-R	-19	-3	-22			2.24658	-0.00539349
	AUG-UUG	540	M-L	C-V	-9	18	9			1.24658	0.00220235
	AGC-GUG	539	S-V	A-R	11	-20	-9			0.246582	-0.00219827
	GCG-GGC	539	A-G	R-G	-6	66	60			0.246582	0.0146551
	GCC-GGC	539	A-G	P-R	3	-10	-7			0.246582	-0.00170977
	AUC-AGG	538	I-R	S-Q	-18	15	-3			-0.753418	-0.000731398
	GGA-GUU	538	G-V	E-S	-8	-10	-18			-0.753418	-0.00438839
	GGU-GCA	538	G-A	V-C	-33	5	-28			-0.753418	-0.00682638
	GUC-CCA	538	V-P	S-P	-10	76	66			-0.753418	0.0160907
	GAC-CGA	537	D-R	T-P	0	-9	-9			-1.75342	-0.00219011
	AUU-UUC	536	I-F	F-F	10	70	80			-2.75342	0.0194314
	AGG-AGC	535	R-S	G-E	-10	2	-8			-3.75342	-0.00193952
	AUG-UAU	534	M-Y	C-V	-9	-11	-20			-4.75342	-0.00483973
	CGG-GAU	534	R-D	G-G	-10	1	-9			-4.75342	-0.00217788
	AGG-AGA	533	R-R	G-E	-10	4	-6			-5.75342	-0.0014492
	AGC-GCC	533	S-A	A-R	11	-6	5			-5.75342	0.00120767
	CAA-GGG	533	Q-G	K-R	15	-10	5			-5.75342	0.00120767
	CCU-CAC	533	P-H	L-S	-23	-2	-25			-5.75342	-0.00603834
	CCU-CGG	533	P-R	L-S	-23	-2	-25			-5.75342	-0.00603834
	CUA-GAU	533	L-D	S-R	-21	-3	-24			-5.75342	-0.0057968
	GAC-ACG	532	D-T	T-H	0	-3	-3			-6.75342	-0.000723241
	CAG-GCG	532	Q-A	R-G	15	5	20			-6.75342	0.00482161
	CUU-CUU	532	L-L	F-S	20	-21	-1			-6.75342	-0.00024108
	ACC-AGA	531	T-R	P-Q	1	15	16			-7.75342	0.00385003
	UGC-CCA	531	C-P	A-P	5	76	81			-7.75342	0.0194908
	GUU-GAC	530	V-D	L-W	18	-52	-34			-8.75342	-0.00816591
	AAU-UUU	529	N-F	I-F	-28	70	42			-9.75342	0.0100683
	ACC-CCC	529	T-P	P-P	1	76	77			-9.75342	0.0184585
	UCU-GGU	529	S-G	L-W	-21	-40	-61			-9.75342	-0.014623
	UCU-UUC	529	S-F	L-F	-21	70	49			-9.75342	0.0117463
	ACU-GUU	528	T-V	L-C	-13	0	-13			-10.7534	-0.00311048
	ACU-UCU	528	T-S	L-F	-13	-28	-41			-10.7534	-0.00980997
	AUA-GAC	528	I-D	S-R	-18	-3	-21			-10.7534	-0.00502462
	GUU-GUC	528	V-V	L-C	18	0	18			-10.7534	0.00430682
	UUU-AUU	528	F-I	L-Y	20	-7	13			-10.7534	0.00311048
	AAC-GCC	527	N-A	T-R	5	-6	-1			-11.7534	-0.000238814
	UCC-CGG	526	S-R	P-P	4	-9	-5			-12.7534	-0.00119181
	UCA-CCA	524	S-P	H-T	-2	1	-1			-14.7534	-0.000237455
	CAG-AUA	523	Q-I	R-D	15	-38	-23			-15.7534	-0.00545104
	CAU-GGG	523	H-G	M-W	-13	-40	-53			-15.7534	-0.0125611
	AAC-CAU	522	N-H	T-P	5	-11	-6			-16.7534	-0.00141929
	AAU-CUC	522	N-L	I-S	-28	-21	-49			-16.7534	-0.0115909
	AAU-UUC	522	N-F	I-F	-28	70	42			-16.7534	0.00993504
	GAA-UUG	522	E-L	N-I	9	28	37			-16.7534	0.0087523
	CUU-CAA	522	L-Q	F-S	20	2	22			-16.7534	0.00520407
	UUU-CUU	522	F-L	F-S	70	-21	49			-16.7534	0.0115909
	UUU-UCC	522	F-S	F-F	70	-28	42			-16.7534	0.00993504
	AAA-UGU	521	K-C	N-M	8	-9	-1			-17.7534	-0.000236096
	UAC-CGC	521	Y-R	T-P	-19	-9	-28			-17.7534	-0.00661067
	UGG-UUU	521	W-F	G-V	-40	1	-39			-17.7534	-0.00920773
	CAU-GCA	520	H-A	M-C	-13	5	-8			-18.7534	-0.00188514
	ACA-AAU	519	T-N	Q-K	0	8	8			-19.7534	0.00188151
	GGU-UUC	519	G-F	V-F	-33	70	37			-19.7534	0.008702
	GUA-GCU	519	V-A	S-S	-10	11	1			-19.7534	0.000235189
	CGG-AGG	519	R-R	G-E	-10	4	-6			-19.7534	-0.00141114
	UCU-AAA	519	S-K	L-K	-21	32	11			-19.7534	0.00258708
	AGU-UCU	518	S-S	V-F	-10	-28	-38			-20.7534	-0.00891997
	ACA-UCC	518	T-S	H-I	-3	-18	-21			-20.7534	-0.00492946
	GAC-GGG	518	D-G	T-R	0	-10	-10			-20.7534	-0.00234736
	GCU-ACC	518	A-T	L-Y	-12	-19	-31			-20.7534	-0.00727682
	CGC-AUG	518	R-M	A-H	-6	-13	-19			-20.7534	-0.00445998
	AAG-ACG	517	K-T	R-D	27	0	27			-21.7534	0.00632564
	GCU-GCG	517	A-A	L-C	-12	5	-7			-21.7534	-0.00163998
	GUU-CUC	517	V-L	F-S	1	-21	-20			-21.7534	-0.00468566
	UAC-UGU	517	Y-C	T-L	-19	-15	-34			-21.7534	-0.00796562
	AUG-UGG	516	M-W	C-V	-9	-26	-35			-22.7534	-0.00818404
	UGC-UGU	516	C-C	A-L	5	-15	-10			-22.7534	-0.0023383
	AAC-UCA	515	N-S	T-L	5	-21	-16			-23.7534	-0.00373403
	CAU-GUC	515	H-V	M-C	-13	0	-13			-23.7534	-0.0030339
	UAC-CCU	515	Y-P	T-P	-19	76	57			-23.7534	0.0133025
	GCU-UCA	514	A-S	L-F	-12	-28	-40			-24.7534	-0.00931694
	CCC-UGU	514	P-C	P-L	76	-15	61			-24.7534	0.0142083
	UCU-UUG	514	S-L	L-F	-21	20	-1			-24.7534	-0.000232923
	GCA-AAU	513	A-N	Q-K	-2	8	6			-25.7534	0.00139482
	GCA-UUU	513	A-F	H-I	-8	10	2			-25.7534	0.00046494
	CAA-AAU	513	Q-N	K-K	15	8	23			-25.7534	0.00534682
	CCA-AGC	513	P-S	Q-K	-2	1	-1			-25.7534	-0.00023247
	CCG-GGC	513	P-G	R-G	-9	66	57			-25.7534	0.0132508
	AAU-AUG	512	N-M	I-Y	-28	-2	-30			-26.7534	-0.00696051
	GCA-GUU	512	A-V	Q-S	-2	-10	-12			-26.7534	-0.00278421
	CCA-ACA	512	P-T	Q-N	-2	5	3			-26.7534	0.000696051
	UUG-GGA	512	L-G	W-G	-7	66	59			-26.7534	0.013689
	GGA-CAA	511	G-Q	D-T	1	0	1			-27.7534	0.000231564
	UUU-UUC	511	F-F	F-F	70	70	140			-27.7534	0.032419
	UGG-ACC	510	W-T	G-D	-40	0	-40			-28.7534	-0.00924443
	GCA-CCA	509	A-P	H-T	-8	1	-7			-29.7534	-0.0016146
	CUU-AAG	509	L-K	L-K	40	32	72			-29.7534	0.0166073
	ACA-CUC	508	T-L	H-T	-3	-13	-16			-30.7534	-0.00368327
	CAA-GUC	508	Q-V	K-S	15	-10	5			-30.7534	0.00115102
	UAU-UUC	508	Y-F	I-F	-7	70	63			-30.7534	0.0145029
	ACU-GGU	507	T-G	L-W	-13	-40	-53			-31.7534	-0.0121768
	AUU-CCC	507	I-P	F-S	10	4	14			-31.7534	0.00321652
	GUC-UGU	507	V-C	S-L	-10	-15	-25			-31.7534	-0.00574378
	AAU-UAC	506	N-Y	I-L	-28	0	-28			-32.7534	-0.00642035
	GGA-ACU	506	G-T	E-N	-8	5	-3			-32.7534	-0.000687894
	UGC-AGU	506	C-S	A-Q	5	2	7			-32.7534	0.00160509
	UUG-CCC	506	L-P	C-A	-15	3	-12			-32.7534	-0.00275158
	GCU-AUC	505	A-I	L-Y	-12	-7	-19			-33.7534	-0.00434805
	UCC-GAG	505	S-E	P-R	4	4	8			-33.7534	0.00183076
	AAA-UCA	504	K-S	N-I	8	-18	-10			-34.7534	-0.00228392
	CAA-AUG	504	Q-M	K-N	15	-22	-7			-34.7534	-0.00159874
	CCU-AAA	504	P-K	L-K	-23	32	9			-34.7534	0.00205553
	GUU-CCA	503	V-P	F-S	1	4	5			-35.7534	0.00113969
	UAU-UUU	503	Y-F	I-F	-7	70	63			-35.7534	0.0143601
	UGG-GCU	503	W-A	G-G	-40	5	-35			-35.7534	-0.00797785
	AUU-CAA	501	I-Q	F-S	10	2	12			-37.7534	0.00272439
	GAU-UCA	501	D-S	I-F	-38	-28	-66			-37.7534	-0.0149841
	GCU-AUU	501	A-I	L-Y	-12	-7	-19			-37.7534	-0.00431361
	AUG-UCA	500	M-S	C-V	-9	-10	-19			-38.7534	-0.004305
	GGG-ACU	500	G-T	G-D	66	0	66			-38.7534	0.0149542
	CUU-GCA	500	L-A	L-C	40	5	45			-38.7534	0.0101961
	UCA-CCU	500	S-P	H-T	-2	1	-1			-38.7534	-0.000226579
	UUU-CCA	500	F-P	F-S	70	4	74			-38.7534	0.0167669
	AUA-UUU	499	I-F	Y-I	-7	10	3			-39.7534	0.000678378
	GAC-CUA	499	D-L	T-P	0	-23	-23			-39.7534	-0.0052009
	AGC-CAU	498	S-H	A-P	11	-11	0			-40.7534	0
	GAA-CUA	498	E-L	N-T	9	-13	-4			-40.7534	-0.000902691
	GGA-CAC	498	G-H	D-T	1	-3	-2			-40.7534	-0.000451346
	GUU-UUC	497	V-F	F-F	1	70	71			-41.7534	0.0159906
	CCA-UCA	497	P-S	H-I	-11	-18	-29			-41.7534	-0.00653137
	AAC-CGC	496	N-R	T-P	5	-9	-4			-42.7534	-0.000899066
	AGG-ACA	496	R-T	G-D	-10	0	-10			-42.7534	-0.00224767
	AGG-GAU	496	R-D	G-G	-10	1	-9			-42.7534	-0.0020229
	ACA-AAC	496	T-N	Q-K	0	8	8			-42.7534	0.00179813
	UAC-CCC	496	Y-P	T-P	-19	76	57			-42.7534	0.0128117
	GCC-CCG	495	A-P	P-P	3	76	79			-43.7534	0.0177208
	GUU-GGU	495	V-G	L-W	18	-40	-22			-43.7534	-0.00493489
	UUG-AUG	495	L-M	W-D	-7	-30	-37			-43.7534	-0.0082996
	UUU-AAC	495	F-N	L-K	20	8	28			-43.7534	0.00628078
	AGG-CUC	494	R-L	G-A	-10	-12	-22			-44.7534	-0.00492493
	CAG-ACG	494	Q-T	R-D	15	0	15			-44.7534	0.0033579
	CGA-GAU	494	R-D	E-R	4	-3	1			-44.7534	0.00022386
	CCG-CAG	493	P-Q	R-A	-9	-2	-11			-45.7534	-0.00245748
	CUU-UUG	493	L-L	F-F	20	20	40			-45.7534	0.00893628
	UGG-UAC	493	W-Y	G-V	-40	-11	-51			-45.7534	-0.0113938
	AAU-AAC	492	N-N	I-K	-28	8	-20			-46.7534	-0.00445908
	AGC-GAC	492	S-D	A-R	11	-3	8			-46.7534	0.00178363
	GCA-AUG	492	A-M	Q-N	-2	-22	-24			-46.7534	-0.00535089
	CUC-AGA	492	L-R	S-Q	-21	15	-6			-46.7534	-0.00133772
	UGG-ACA	492	W-T	G-D	-40	0	-40			-46.7534	-0.00891816
	UUU-AAU	492	F-N	L-K	20	8	28			-46.7534	0.00624271
	CCC-ACG	491	P-T	P-H	76	-3	73			-47.7534	0.0162426
	CCU-CUU	491	P-L	L-S	-23	-21	-44			-47.7534	-0.00979003
	ACU-UCC	490	T-S	L-F	-13	-28	-41			-48.7534	-0.00910395
	GCU-AUG	490	A-M	L-Y	-12	-2	-14			-48.7534	-0.00310867
	CGU-GAG	490	R-E	V-W	-20	-43	-63			-48.7534	-0.013989
	CCG-GUG	489	P-V	R-G	-9	-33	-42			-49.7534	-0.00930697
	CGG-GCU	488	R-A	G-G	-10	5	-5			-50.7534	-0.00110571
	CUA-GUG	488	L-V	S-S	-21	-10	-31			-50.7534	-0.00685538
	UUG-AAU	488	L-N	W-E	-7	9	2			-50.7534	0.000442283
	UUU-GUA	488	F-V	L-C	20	0	20			-50.7534	0.00442283
	AUA-GAU	487	I-D	S-R	-18	-3	-21			-51.7534	-0.00463445
	GAU-ACA	487	D-T	I-Y	-38	-19	-57			-51.7534	-0.0125792
	GAU-ACC	487	D-T	I-Y	-38	-19	-57			-51.7534	-0.0125792
	CGG-AAC	487	R-N	G-E	-10	9	-1			-51.7534	-0.000220688
	CCA-UUU	487	P-F	H-I	-11	10	-1			-51.7534	-0.000220688
	UUG-CUC	487	L-L	C-A	-15	-12	-27			-51.7534	-0.00595858
	ACA-CAC	486	T-H	H-T	-3	-3	-6			-52.7534	-0.00132141
	GCA-CAC	486	A-H	H-T	-8	-3	-11			-52.7534	-0.00242258
	CUC-CAU	485	L-H	S-P	-21	-11	-32			-53.7534	-0.00703302
	AGG-CCC	484	R-P	G-A	-10	3	-7			-54.7534	-0.0015353
	GCA-ACA	484	A-T	Q-N	-2	5	3			-54.7534	0.000657986
	UCA-UCU	484	S-S	H-I	-2	-18	-20			-54.7534	-0.00438657
	AGC-UAU	483	S-Y	A-L	11	0	11			-55.7534	0.00240763
	GUC-UGG	483	V-W	S-L	-10	-7	-17			-55.7534	-0.00372088
	CGG-AGC	483	R-S	G-E	-10	2	-8			-55.7534	-0.001751
	CGG-AUC	483	R-I	G-D	-10	-38	-48			-55.7534	-0.010506
	AGG-AAU	482	R-N	G-E	-10	9	-1			-56.7534	-0.000218422
	ACU-UUG	482	T-L	L-F	-13	20	7			-56.7534	0.00152896
	UCG-CUG	482	S-L	R-A	-2	-12	-14			-56.7534	-0.00305791
	UUG-AAC	482	L-N	W-E	-7	9	2			-56.7534	0.000436845
	ACU-CUC	481	T-L	L-S	-13	-21	-34			-57.7534	-0.00741095
	AUU-CAU	481	I-H	F-S	10	-2	8			-57.7534	0.00174375
	CCC-UAU	481	P-Y	P-L	76	0	76			-57.7534	0.0165657
	CUC-CAA	481	L-Q	S-P	-21	-2	-23			-57.7534	-0.00501329
	CUU-CGA	481	L-R	F-S	20	-2	18			-57.7534	0.00392345
	UGC-CCU	481	C-P	A-P	5	76	81			-57.7534	0.0176555
	AAG-GCG	480	K-A	R-G	27	5	32			-58.7534	0.00696051
	AUG-CAA	480	M-Q	C-A	-9	-2	-11			-58.7534	-0.00239268
	GAC-UUA	480	D-L	T-L	0	40	40			-58.7534	0.00870064
	GGC-CAA	480	G-Q	A-P	5	-2	3			-58.7534	0.000652548
	GCC-CGA	480	A-R	P-P	3	-9	-6			-58.7534	-0.0013051
	CAC-CAU	480	H-H	T-P	-3	-11	-14			-58.7534	-0.00304522
	GAC-GUC	479	D-V	T-R	0	-20	-20			-59.7534	-0.00434126
	CCA-CUC	479	P-L	H-T	-11	-13	-24			-59.7534	-0.00520951
	UAC-CUU	479	Y-L	T-P	-19	-23	-42			-59.7534	-0.00911664
	AAA-UGG	478	K-W	N-M	8	-10	-2			-60.7534	-0.000433219
	AAG-CGA	478	K-R	S-A	1	-6	-5			-60.7534	-0.00108305
	AUU-UCC	478	I-S	F-F	10	-28	-18			-60.7534	-0.00389897
	GAA-CGG	478	E-R	N-T	9	-2	7			-60.7534	0.00151627
	GGC-CGA	478	G-R	A-P	5	-9	-4			-60.7534	-0.000866439
	GCU-CGG	478	A-R	L-S	-12	-2	-14			-60.7534	-0.00303254
	CGC-UGU	478	R-C	A-L	-6	-15	-21			-60.7534	-0.0045488
	CUA-GCC	478	L-A	S-S	-21	11	-10			-60.7534	-0.0021661
	AUU-UUU	477	I-F	F-F	10	70	80			-61.7534	0.0172925
	GAA-UGC	477	E-C	N-M	9	-9	0			-61.7534	0
	GGG-GGU	477	G-G	G-G	66	66	132			-61.7534	0.0285327
	CAC-ACU	477	H-T	T-H	-3	-3	-6			-61.7534	-0.00129694
	CAU-CCU	477	H-P	I-S	-22	4	-18			-61.7534	-0.00389082
	CCC-GAC	477	P-D	P-R	76	-3	73			-61.7534	0.0157794
	CUC-CGA	477	L-R	S-P	-21	-9	-30			-61.7534	-0.0064847
	UUA-GAU	477	L-D	S-R	-21	-3	-24			-61.7534	-0.00518776
	ACA-ACA	476	T-T	Q-N	0	5	5			-62.7534	0.00107852
	AUA-AAA	476	I-K	K-K	-21	32	11			-62.7534	0.00237274
	AUU-CAC	476	I-H	F-S	10	-2	8			-62.7534	0.00172563
	GGA-UUC	476	G-F	D-I	1	10	11			-62.7534	0.00237274
	GUG-GCG	476	V-A	W-G	-26	5	-21			-62.7534	-0.00452977
	CAG-CGA	476	Q-R	S-A	2	-6	-4			-62.7534	-0.000862814
	AAC-GGC	475	N-G	T-R	5	-10	-5			-63.7534	-0.00107625
	ACC-CGG	475	T-R	P-P	1	-9	-8			-63.7534	-0.001722
	GGA-CUU	475	G-L	D-T	1	-13	-12			-63.7534	-0.002583
	CGC-UUU	475	R-F	A-L	-6	20	14			-63.7534	0.0030135
	CCG-GCC	475	P-A	R-G	-9	5	-4			-63.7534	-0.000861001
	CCC-GCC	475	P-A	P-R	76	-6	70			-63.7534	0.0150675
	UAU-GGU	475	Y-G	M-W	-2	-40	-42			-63.7534	-0.00904051
	AGU-CCC	474	S-P	V-S	-10	4	-6			-64.7534	-0.00128878
	GUG-CAA	474	V-Q	C-A	0	-2	-2			-64.7534	-0.000429594
	UAC-CGG	474	Y-R	T-P	-19	-9	-28			-64.7534	-0.00601432
	AAU-UCC	473	N-S	I-F	-28	-28	-56			-65.7534	-0.0120033
	ACU-CCC	473	T-P	L-S	-13	4	-9			-65.7534	-0.0019291
	GCA-GCG	473	A-A	Q-S	-2	11	9			-65.7534	0.0019291
	GCA-AAC	472	A-N	Q-K	-2	8	6			-66.7534	0.00128334
	GUG-AGA	472	V-R	W-E	-26	4	-22			-66.7534	-0.0047056
	CGC-CGC	472	R-R	A-P	-6	-9	-15			-66.7534	-0.00320836
	CCU-UAC	472	P-Y	L-L	-23	0	-23			-66.7534	-0.00491949
	CUG-ACG	472	L-T	W-D	-7	0	-7			-66.7534	-0.00149724
	AGG-CCU	471	R-P	G-A	-10	3	-7			-67.7534	-0.00149406
	ACA-GGU	471	T-G	Q-R	0	-10	-10			-67.7534	-0.00213438
	CAC-CGG	471	H-R	T-P	-3	-9	-12			-67.7534	-0.00256125
	AAC-GAC	470	N-D	T-R	5	-3	2			-68.7534	0.000425969
	UGC-UUU	470	C-F	A-L	5	20	25			-68.7534	0.00532461
	GGU-UCU	469	G-S	V-F	-33	-28	-61			-69.7534	-0.0129644
	GUU-GGG	469	V-G	L-W	18	-40	-22			-69.7534	-0.00467569
	CUU-CAU	469	L-H	F-S	20	-2	18			-69.7534	0.00382556
	AGG-CCA	468	R-P	G-A	-10	3	-7			-70.7534	-0.00148455
	GCU-CAA	468	A-Q	L-S	-12	2	-10			-70.7534	-0.00212078
	CGG-GCA	468	R-A	G-G	-10	5	-5			-70.7534	-0.00106039
	CGC-AGG	468	R-R	A-Q	-6	15	9			-70.7534	0.0019087
	CUU-GUC	468	L-V	L-C	40	0	40			-70.7534	0.00848312
	AAU-CCC	467	N-P	I-S	-28	4	-24			-71.7534	-0.005079
	CGG-CGC	467	R-R	G-A	-10	-6	-16			-71.7534	-0.003386
	CGC-ACC	467	R-T	A-H	-6	-3	-9			-71.7534	-0.00190462
	CCA-AUG	467	P-M	Q-N	-2	-22	-24			-71.7534	-0.005079
	CCC-GGC	467	P-G	P-R	76	-10	66			-71.7534	0.0139672
	UUU-UAU	467	F-Y	F-L	70	0	70			-71.7534	0.0148137
	CCC-CCC	466	P-P	P-P	76	76	152			-72.7534	0.0320981
	AAU-GUA	465	N-V	M-C	-22	0	-22			-73.7534	-0.00463581
	GGG-GGA	465	G-G	G-G	66	66	132			-73.7534	0.0278149
	GCC-UCG	465	A-S	P-L	3	-21	-18			-73.7534	-0.00379294
	GAG-UUA	464	E-L	S-V	2	18	20			-74.7534	0.00420531
	CUC-GUG	464	L-V	S-R	-21	-20	-41			-74.7534	-0.00862088
	CUU-CAC	464	L-H	F-S	20	-2	18			-74.7534	0.00378478
	UAC-ACU	464	Y-T	T-H	-19	-3	-22			-74.7534	-0.00462584
	UAC-CAA	464	Y-Q	T-P	-19	-2	-21			-74.7534	-0.00441558
	UGG-UGG	464	W-W	G-V	-40	-26	-66			-74.7534	-0.0138775
	UUC-GAC	464	F-D	S-R	-28	-3	-31			-74.7534	-0.00651823
	CAA-AGA	463	Q-R	K-K	15	27	42			-75.7534	0.00881212
	UGC-ACA	463	C-T	A-H	5	-3	2			-75.7534	0.000419625
	UUC-CUA	463	F-L	S-P	-28	-23	-51			-75.7534	-0.0107004
	AAU-UCU	462	N-S	I-F	-28	-28	-56			-76.7534	-0.0117241
	AUU-UAU	462	I-Y	F-L	10	0	10			-76.7534	0.00209359
	GUU-GCA	462	V-A	L-C	18	5	23			-76.7534	0.00481526
	CAA-AAC	462	Q-N	K-K	15	8	23			-76.7534	0.00481526
	CCG-CCC	462	P-P	R-A	-9	3	-6			-76.7534	-0.00125616
	UCU-CUU	462	S-L	L-S	-21	-21	-42			-76.7534	-0.00879309
	GAC-GAA	461	D-E	T-R	0	4	4			-77.7534	0.000835624
	GGU-CUC	461	G-L	V-S	-33	-21	-54			-77.7534	-0.0112809
	UGC-AAU	461	C-N	A-Q	5	7	12			-77.7534	0.00250687
	AGA-AUU	460	R-I	E-N	4	-28	-24			-78.7534	-0.00500287
	UAU-AAA	460	Y-K	I-K	-7	32	25			-78.7534	0.00521132
	UGU-GGU	460	C-G	V-W	0	-40	-40			-78.7534	-0.00833811
	GCU-ACA	459	A-T	L-Y	-12	-19	-31			-79.7534	-0.00644799
	CUU-UUU	459	L-F	F-F	20	70	90			-79.7534	0.01872
	UGU-AAA	459	C-K	V-K	0	32	32			-79.7534	0.00665599
	AAU-AAU	458	N-N	I-K	-28	8	-20			-80.7534	-0.00415093
	UUG-CUU	458	L-L	C-A	-15	-12	-27			-80.7534	-0.00560376
	UUU-UUU	458	F-F	F-F	70	70	140			-80.7534	0.0290565
	AGU-GUU	457	S-V	V-C	-10	0	-10			-81.7534	-0.00207093
	CGG-AUG	457	R-M	G-D	-10	-30	-40			-81.7534	-0.00828374
	CGU-CUG	457	R-L	V-S	-20	-21	-41			-81.7534	-0.00849083
	UAC-UCU	457	Y-S	T-L	-19	-21	-40			-81.7534	-0.00828374
	ACU-UAC	456	T-Y	L-L	-13	0	-13			-82.7534	-0.00268632
	CUU-GGU	456	L-G	L-W	40	-40	0			-82.7534	0
	AAA-CUA	455	K-L	N-T	8	-13	-5			-83.7534	-0.00103094
	AGA-AGC	455	R-S	E-K	4	1	5			-83.7534	0.00103094
	ACU-UUU	455	T-F	L-F	-13	70	57			-83.7534	0.0117527
	AUC-GAU	455	I-D	S-R	-18	-3	-21			-83.7534	-0.00432993
	GUU-UUG	455	V-L	F-F	1	20	21			-83.7534	0.00432993
	UUU-AUC	455	F-I	L-Y	20	-7	13			-83.7534	0.00268043
	AGU-UCC	454	S-S	V-F	-10	-28	-38			-84.7534	-0.00781789
	AUC-GGC	454	I-G	S-R	-18	-10	-28			-84.7534	-0.00576055
	CAU-CUC	454	H-L	I-S	-22	-21	-43			-84.7534	-0.00884656
	GCU-ACU	452	A-T	L-Y	-12	-19	-31			-86.7534	-0.00634966
	CAA-GGU	452	Q-G	K-R	15	-10	5			-86.7534	0.00102414
	UCC-CCC	452	S-P	P-P	4	76	80			-86.7534	0.0163862
	GAU-CAC	451	D-H	I-S	-38	-2	-40			-87.7534	-0.00817498
	AGA-AUG	450	R-M	E-N	4	-22	-18			-88.7534	-0.00367058
	CAA-CAA	450	Q-Q	N-T	7	0	7			-88.7534	0.00142745
	CUU-GUU	450	L-V	L-C	40	0	40			-88.7534	0.00815685
	UGG-AGG	450	W-R	G-E	-40	4	-36			-88.7534	-0.00734117
	UCG-GUG	450	S-V	R-G	-2	-33	-35			-88.7534	-0.00713724	*
	ACA-AUG	449	T-M	Q-N	0	-22	-22			-89.7534	-0.0044763
	AUU-AUU	449	I-I	L-Y	28	-7	21			-89.7534	0.00427283
	GUU-GUU	449	V-V	L-C	18	0	18			-89.7534	0.00366243
	CGA-AAG	449	R-K	E-K	4	32	36			-89.7534	0.00732485
	CGG-CGG	449	R-R	G-A	-10	-6	-16			-89.7534	-0.00325549
	CCC-CAA	449	P-Q	P-P	76	-2	74			-89.7534	0.0150566
	AGG-GUG	448	R-V	G-G	-10	-33	-43			-90.7534	-0.00872964
	GAA-UCA	448	E-S	N-I	9	-18	-9			-90.7534	-0.00182713
	GGC-GGG	448	G-G	A-R	5	-10	-5			-90.7534	-0.00101507
	UGG-GCA	448	W-A	G-G	-40	5	-35			-90.7534	-0.00710552
	GAC-CCG	447	D-P	T-P	0	76	76			-91.7534	0.0153947
	GGU-UCC	447	G-S	V-F	-33	-28	-61			-91.7534	-0.0123563
	GUA-AAA	447	V-K	K-K	-17	32	15			-91.7534	0.00303843
	CCA-ACC	447	P-T	Q-N	-2	5	3			-91.7534	0.000607685
	CUG-CGA	447	L-R	C-A	-15	-6	-21			-91.7534	-0.0042538
	GGG-UCC	446	G-S	G-V	66	-10	56			-92.7534	0.0113181
	GUC-CGG	446	V-R	S-P	-10	-9	-19			-92.7534	-0.00384006
	CAU-UUU	446	H-F	I-F	-22	70	48			-92.7534	0.00970121
	ACU-UCA	445	T-S	L-F	-13	-28	-41			-93.7534	-0.00826787
	AUG-UGC	445	M-C	C-V	-9	0	-9			-93.7534	-0.0018149
	GAU-CAA	445	D-Q	I-S	-38	2	-36			-93.7534	-0.0072596
	UUU-UUG	444	F-L	F-F	70	20	90			-94.7534	0.0181082
	AGG-UUC	443	R-F	G-V	-10	1	-9			-95.7534	-0.00180674
	ACA-UAC	443	T-Y	H-I	-3	-7	-10			-95.7534	-0.00200749
	GGG-AUU	443	G-I	G-D	66	-38	28			-95.7534	0.00562098
	CCA-CAC	443	P-H	H-T	-11	-3	-14			-95.7534	-0.00281049
	AGA-ACA	442	R-T	E-N	4	5	9			-96.7534	0.00180266
	GAC-UCG	441	D-S	T-L	0	-21	-21			-97.7534	-0.0041967
	AAA-UGC	440	K-C	N-M	8	-9	-1			-98.7534	-0.00019939
	GUA-CUG	440	V-L	Y-T	-11	-13	-24			-98.7534	-0.00478535
	UGC-UCU	440	C-S	A-L	5	-21	-16			-98.7534	-0.00319023
	UCA-UCC	440	S-S	H-I	-2	-18	-20			-98.7534	-0.00398779
	AGG-GCU	439	R-A	G-G	-10	5	-5			-99.7534	-0.000994683
	GCG-CUC	439	A-L	R-A	-6	-12	-18			-99.7534	-0.00358086
	GUU-AAA	439	V-K	L-K	18	32	50			-99.7534	0.00994683
	CCU-UUU	439	P-F	L-F	-23	70	47			-99.7534	0.00935002
	UGC-AGG	439	C-R	A-Q	5	15	20			-99.7534	0.00397873
	GCA-AGA	438	A-R	Q-K	-2	27	25			-100.753	0.00496208
	CAA-GUU	438	Q-V	K-S	15	-10	5			-100.753	0.000992417
	CGG-CCU	438	R-P	G-A	-10	3	-7			-100.753	-0.00138938
	CCA-AGU	438	P-S	Q-K	-2	1	-1			-100.753	-0.000198483
	CCU-CCG	438	P-P	L-S	-23	4	-19			-100.753	-0.00377118
	UUU-CCC	438	F-P	F-S	70	4	74			-100.753	0.0146878
	AUC-GUC	437	I-V	S-R	-18	-20	-38			-101.753	-0.00752515
	GAA-UUA	437	E-L	N-I	9	28	37			-101.753	0.00732712
	GGU-UUU	437	G-F	V-F	-33	70	37			-101.753	0.00732712
	GCA-CUC	437	A-L	H-T	-8	-13	-21			-101.753	-0.00415863
	CCU-ACC	437	P-T	L-Y	-23	-19	-42			-101.753	-0.00831727
	UUU-UCA	437	F-S	F-F	70	-28	42			-101.753	0.00831727
	AGA-GUC	436	R-V	E-S	4	-10	-6			-102.753	-0.00118546
	GCG-GCU	436	A-A	R-G	-6	5	-1			-102.753	-0.000197577
	CCC-CCG	436	P-P	P-P	76	76	152			-102.753	0.0300317
	AAG-UUA	435	K-L	S-V	1	18	19			-103.753	0.00374535
	AAC-GGG	435	N-G	T-R	5	-10	-5			-103.753	-0.000985619
	AGU-UUC	435	S-F	V-F	-10	70	60			-103.753	0.0118274
	CAU-AAG	435	H-K	I-K	-22	32	10			-103.753	0.00197124
	CCA-ACU	435	P-T	Q-N	-2	5	3			-103.753	0.000591372
	UAU-GUU	435	Y-V	M-C	-2	0	-2			-103.753	-0.000394248
	UGG-GGA	435	W-G	G-G	-40	66	26			-103.753	0.00512522
	UGU-CCU	435	C-P	V-S	0	4	4			-103.753	0.000788496
	AGU-CCA	434	S-P	V-S	-10	4	-6			-104.753	-0.00118002
	CAG-UUA	434	Q-L	S-V	2	18	20			-104.753	0.00393341
	CGA-GGA	434	R-G	E-R	4	-10	-6			-104.753	-0.00118002
	UGG-AUU	434	W-I	G-D	-40	-38	-78			-104.753	-0.0153403
	UGG-GUC	434	W-V	G-G	-40	-33	-73			-104.753	-0.014357
	AAA-UUG	433	K-L	N-I	8	28	36			-105.753	0.00706383
	GAG-CGU	433	E-R	S-A	2	-6	-4			-105.753	-0.00078487
	GGC-GAC	433	G-D	A-R	5	-3	2			-105.753	0.000392435
	CCC-GGG	433	P-G	P-R	76	-10	66			-105.753	0.0129504
	CUC-CGC	433	L-R	S-P	-21	-9	-30			-105.753	-0.00588653
	UGC-GAG	433	C-E	A-R	5	4	9			-105.753	0.00176596
	UUA-CUG	433	L-L	Y-T	0	-13	-13			-105.753	-0.00255083
	AGU-AAG	432	S-K	V-K	-10	32	22			-106.753	0.00430682
	GGU-ACC	432	G-T	V-Y	-33	-19	-52			-106.753	-0.0101797
	UCA-CCC	432	S-P	H-T	-2	1	-1			-106.753	-0.000195764
	GCC-GUC	431	A-V	P-R	3	-20	-17			-107.753	-0.00332029
	GUU-CCC	431	V-P	F-S	1	4	5			-107.753	0.000976556
	CAG-GUA	431	Q-V	R-G	15	-33	-18			-107.753	-0.0035156
	CCU-ACA	430	P-T	L-Y	-23	-19	-42			-108.753	-0.00818404
	CUC-ACG	430	L-T	S-H	-21	-3	-24			-108.753	-0.00467659
	UGG-AGA	430	W-R	G-E	-40	4	-36			-108.753	-0.00701489
	GCC-GGG	429	A-G	P-R	3	-10	-7			-109.753	-0.00136083
	CUA-AAA	429	L-K	K-K	-21	32	11			-109.753	0.00213845
	UAC-GGC	429	Y-G	T-R	-19	-10	-29			-109.753	-0.00563774
	AGG-GGC	428	R-G	G-G	-10	66	56			-110.753	0.0108613
	ACA-UCA	428	T-S	H-I	-3	-18	-21			-110.753	-0.00407299
	CAC-UAU	428	H-Y	T-L	-3	0	-3			-110.753	-0.000581855
	UCC-CUU	428	S-L	P-P	4	-23	-19			-110.753	-0.00368508
	UUG-ACC	428	L-T	W-D	-7	0	-7			-110.753	-0.00135766
	CUU-AAA	427	L-K	L-K	40	32	72			-111.753	0.0139319
	UGU-CCC	427	C-P	V-S	0	4	4			-111.753	0.000773995
	AAC-AUA	426	N-I	T-H	5	-22	-17			-112.753	-0.00328177
	AAU-UUG	426	N-L	I-F	-28	20	-8			-112.753	-0.00154436
	UUG-UCU	426	L-S	C-V	-15	-10	-25			-112.753	-0.00482614
	AUU-AAU	425	I-N	L-K	28	8	36			-113.753	0.00693332
	GCU-UAC	425	A-Y	L-L	-12	0	-12			-113.753	-0.00231111
	CUA-GCU	425	L-A	S-S	-21	11	-10			-113.753	-0.00192592
	UAC-CAU	425	Y-H	T-P	-19	-11	-30			-113.753	-0.00577777
	AUC-CUA	424	I-L	S-P	-18	-23	-41			-114.753	-0.00787771
	AUG-UGU	423	M-C	C-V	-9	0	-9			-115.753	-0.00172517
	GCC-GCU	423	A-A	P-R	3	-6	-3			-115.753	-0.000575058
	CGU-GGC	423	R-G	V-W	-20	-40	-60			-115.753	-0.0115012
	CUG-CGU	423	L-R	C-A	-15	-6	-21			-115.753	-0.00402541
	AGA-AUC	422	R-I	E-N	4	-28	-24			-116.753	-0.00458959
	ACA-UUC	422	T-F	H-I	-3	10	7			-116.753	0.00133863
	AUA-CAG	422	I-Q	Y-T	-7	0	-7			-116.753	-0.00133863
	CCA-AGA	422	P-R	Q-K	-2	27	25			-116.753	0.00478082
	AGA-AGG	421	R-R	E-K	4	27	31			-117.753	0.00591417
	GAU-ACU	421	D-T	I-Y	-38	-19	-57			-117.753	-0.0108744
	CAC-GGC	421	H-G	T-R	-3	-10	-13			-117.753	-0.00248014
	CAC-UCU	421	H-S	T-L	-3	-21	-24			-117.753	-0.00457871
	ACC-ACG	420	T-T	P-H	1	-3	-2			-118.753	-0.000380653
	GGG-CUU	420	G-L	G-A	66	-12	54			-118.753	0.0102776
	UUG-GGG	420	L-G	W-G	-7	66	59			-118.753	0.0112293
	AGU-UUU	419	S-F	V-F	-10	70	60			-119.753	0.0113924
	ACU-CAC	419	T-H	L-S	-13	-2	-15			-119.753	-0.0028481
	GGA-UCC	418	G-S	D-I	1	-18	-17			-120.753	-0.00322014
	GCA-UCA	418	A-S	H-I	-8	-18	-26			-120.753	-0.00492493
	GUG-CUA	418	V-L	C-A	0	-12	-12			-120.753	-0.00227304
	CAC-CUU	418	H-L	T-P	-3	-23	-26			-120.753	-0.00492493
	CCG-GAC	418	P-D	R-G	-9	1	-8			-120.753	-0.00151536
	UCA-AAU	418	S-N	Q-K	2	8	10			-120.753	0.0018942
	UUC-GCC	418	F-A	S-R	-28	-6	-34			-120.753	-0.00644029
	AAU-CAA	417	N-Q	I-S	-28	2	-26			-121.753	-0.00491314
	AAU-CUU	417	N-L	I-S	-28	-21	-49			-121.753	-0.00925939
	AUU-GUA	417	I-V	L-C	28	0	28			-121.753	0.00529108
	GUU-AUU	417	V-I	L-Y	18	-7	11			-121.753	0.00207864
	UCA-GUC	417	S-V	Q-S	2	-10	-8			-121.753	-0.00151174
	AGU-CUC	416	S-L	V-S	-10	-21	-31			-122.753	-0.00584393
	AUU-AAC	416	I-N	L-K	28	8	36			-122.753	0.0067865
	CCU-GUA	416	P-V	L-C	-23	0	-23			-122.753	-0.00433582
	UCU-UUU	416	S-F	L-F	-21	70	49			-122.753	0.00923718
	AAG-CCG	415	K-P	S-A	1	3	4			-123.753	0.000752243
	GUG-AGU	415	V-S	W-E	-26	2	-24			-123.753	-0.00451346
	CAC-GCC	415	H-A	T-R	-3	-6	-9			-123.753	-0.00169255
	CAU-UUC	415	H-F	I-F	-22	70	48			-123.753	0.00902691
	UGC-CGC	415	C-R	A-P	5	-9	-4			-123.753	-0.000752243
	UCU-CAC	415	S-H	L-S	-21	-2	-23			-123.753	-0.0043254
	UUU-ACC	415	F-T	L-Y	20	-19	1			-123.753	0.000188061
	AGA-UAC	414	R-Y	D-I	-3	-7	-10			-124.753	-0.00187608
	GUU-UCC	414	V-S	F-F	1	-28	-27			-124.753	-0.0050654
	CGG-CCA	414	R-P	G-A	-10	3	-7			-124.753	-0.00131325
	ACC-CUU	413	T-L	P-P	1	-23	-22			-125.753	-0.0041174
	AUC-GAA	413	I-E	S-R	-18	4	-14			-125.753	-0.00262016
	AUC-GCU	413	I-A	S-R	-18	-6	-24			-125.753	-0.00449171
	GGA-UCU	413	G-S	D-I	1	-18	-17			-125.753	-0.00318162
	UGC-UUG	413	C-L	A-L	5	40	45			-125.753	0.00842195
	ACA-AGA	412	T-R	Q-K	0	27	27			-126.753	0.00504093
	GCC-AUA	412	A-I	P-H	3	-22	-19			-126.753	-0.00354732
	CAC-CGC	412	H-R	T-P	-3	-9	-12			-126.753	-0.00224042
	CGA-CAG	412	R-Q	D-T	-3	0	-3			-126.753	-0.000560104
	UUG-GUC	412	L-V	W-G	-7	-33	-40			-126.753	-0.00746805
	AAU-ACA	411	N-T	I-Y	-28	-19	-47			-127.753	-0.00875366
	ACA-ACU	411	T-T	Q-N	0	5	5			-127.753	0.00093124
	AUG-CGG	411	M-R	C-A	-9	-6	-15			-127.753	-0.00279372
	ACG-GCC	410	T-A	R-G	-2	5	3			-128.753	0.000557385
	AUU-AUC	410	I-I	L-Y	28	-7	21			-128.753	0.00390169
	AUU-UAC	410	I-Y	F-L	10	0	10			-128.753	0.00185795
	GCU-CAU	410	A-H	L-S	-12	-2	-14			-128.753	-0.00260113
	CCU-CAA	410	P-Q	L-S	-23	2	-21			-128.753	-0.00390169
	UUG-GUU	410	L-V	W-G	-7	-33	-40			-128.753	-0.0074318
	UUU-UAC	410	F-Y	F-L	70	0	70			-128.753	0.0130056
	AGA-CCU	409	R-P	D-T	-3	1	-2			-129.753	-0.000370684
	UAU-UAC	409	Y-Y	I-L	-7	0	-7			-129.753	-0.00129739
	UCU-ACC	409	S-T	L-Y	-21	-19	-40			-129.753	-0.00741367
	GCG-GAC	408	A-D	R-G	-6	1	-5			-130.753	-0.000924443
	UGC-AUU	408	C-I	A-H	5	-22	-17			-130.753	-0.00314311
	GGG-UUU	407	G-F	G-V	66	1	67			-131.753	0.0123572
	CAU-GGU	407	H-G	M-W	-13	-40	-53			-131.753	-0.00977508
	CGG-CAC	407	R-H	G-A	-10	-8	-18			-131.753	-0.00331984
	CGC-AAC	407	R-N	A-Q	-6	7	1			-131.753	0.000184435
	AGG-AUU	406	R-I	G-D	-10	-38	-48			-132.753	-0.00883115
	ACA-GUA	406	T-V	Q-S	0	-10	-10			-132.753	-0.00183982
	GGG-CAC	406	G-H	G-A	66	-8	58			-132.753	0.010671
	GUU-UUU	406	V-F	F-F	1	70	71			-132.753	0.0130627
	CGG-GUC	406	R-V	G-G	-10	-33	-43			-132.753	-0.00791124
	UCU-ACA	406	S-T	L-Y	-21	-19	-40			-132.753	-0.00735929
	GGG-UCU	405	G-S	G-V	66	-10	56			-133.753	0.0102776
	CGC-CAC	405	R-H	A-P	-6	-11	-17			-133.753	-0.00312
	CCU-CAU	405	P-H	L-S	-23	-2	-25			-133.753	-0.00458823
	AAA-UUA	404	K-L	N-I	8	28	36			-134.753	0.00659074
	AGG-ACU	404	R-T	G-D	-10	0	-10			-134.753	-0.00183076
	ACG-GAC	404	T-D	R-G	-2	1	-1			-134.753	-0.000183076
	AUG-CAU	404	M-H	C-A	-9	-8	-17			-134.753	-0.00311229
	GAA-GCG	404	E-A	K-S	12	11	23			-134.753	0.00421075
	GGG-AGA	404	G-R	G-E	66	4	70			-134.753	0.0128153
	GCA-UUC	404	A-F	H-I	-8	10	2			-134.753	0.000366152
	AGA-CAC	403	R-H	D-T	-3	-3	-6			-135.753	-0.00109574
	ACA-ACC	403	T-T	Q-N	0	5	5			-135.753	0.000913114
	GGA-AGG	403	G-R	E-K	-8	27	19			-135.753	0.00346983
	CAA-AGC	403	Q-S	K-K	15	1	16			-135.753	0.00292197
	UCC-CGC	403	S-R	P-P	4	-9	-5			-135.753	-0.000913114
	AGA-UUU	402	R-F	D-I	-3	10	7			-136.753	0.00127519
	GUC-AGA	402	V-R	S-Q	-10	15	5			-136.753	0.000910848
	CAU-GUU	402	H-V	M-C	-13	0	-13			-136.753	-0.00236821
[truncated: 2,100 more rows]

## Sheet: (4)Xenopus
	Table S5. The FSSs of different codon pair usages
	(4) The codon pair usages and their weighted mean FSSs of xenopus
	Number of codon pairs:					3300106							Codon Usage
	Codon-pair	Observed (O)	AA-pair	AA-Frameshift	FSS1	FSS2	FSS=FSS1+FSS2			O-E	Weighted Average W=FSS*O/T		Codon	usage	Freq%		Number of over-represented Codon pairs	Number of under-represented Codon pairs	Number of Codon pairs never used	Average FSS of over-represented Codon pairs	Average FSS of under-represented Codon pairs	Average FSS of All Codon pairs	Weigted Average FSS of All Codon pairs
	GAA-GAA	7080	E-E	K-R	12	4	16			6274.31	0.0343262		AAA	44236	0.0336102		1660	2436	148	-3.12455	-6.97894	-5.67188	-3.79995
	GAG-GAG	6503	E-E	R-G	4	-8	-4			5697.31	-0.00788217		AAG	13384	0.0101691
	GAA-GAG	6112	E-E	K-R	12	4	16			5306.31	0.029633		AAC	28319	0.0215165
	GAU-GAA	6067	D-E	M-W	-30	-43	-73			5261.31	-0.134205		AAU	22756	0.0172898
	AAG-AAA	5934	K-K	R-E	27	12	39			5128.31	0.0701268		AGA	2489	0.00189112
	GAG-GAA	5622	E-E	R-G	4	-8	-4			4816.31	-0.00681433		AGG	1363	0.0010356
	AAG-AAG	5442	K-K	R-E	27	12	39			4636.31	0.0643125		AGC	21131	0.0160552
	GAA-GAU	5376	E-D	K-R	12	-3	9			4570.31	0.0146613		AGU	11322	0.00860236
	GAG-AAG	5295	E-K	R-E	4	12	16			4489.31	0.0256719		ACA	8975	0.00681913
	AAA-GAA	5101	K-E	K-R	32	4	36			4295.31	0.0556455		ACG	18970	0.0144133
	GAU-GAU	5059	D-D	M-W	-30	-52	-82			4253.31	-0.125704		ACC	30972	0.0235323
	GAU-GAG	4556	D-E	M-W	-30	-43	-73			3750.31	-0.100781		ACU	11577	0.00879611
	GAG-AAA	4452	E-K	R-E	4	12	16			3646.31	0.0215848		AUA	5345	0.00406109
	AAG-GAA	4404	K-E	R-G	27	-8	19			3598.31	0.0253555		AUG	36700	0.0278844
	CUG-GAG	4376	L-E	W-G	-7	-8	-15			3570.31	-0.0198903		AUC	33331	0.0253246
	GAA-AAG	4322	E-K	K-K	12	32	44			3516.31	0.0576248		AUU	40171	0.0305216
	CAG-CAG	4285	Q-Q	S-A	2	-2	0			3479.31	0		GAA	52330	0.0397599
	AAG-GAG	4264	K-E	R-G	27	-8	19			3458.31	0.0245495		GAG	23456	0.0178217
	GAG-CUG	4253	E-L	S-A	2	-12	-10			3447.31	-0.0128875		GAC	25214	0.0191574
	AAA-GAG	4212	K-E	K-R	32	4	36			3406.31	0.0459476		GAU	42135	0.0320138
	AAU-GAA	3922	N-E	M-W	-22	-43	-65			3116.31	-0.077249		GGA	10216	0.00776203
	GAA-AAA	3913	E-K	K-K	12	32	44			3107.31	0.0521717		GGG	14464	0.0109896
	CUG-CAG	3913	L-Q	C-A	-15	-2	-17			3107.31	-0.0201572		GGC	39366	0.02991
	CUG-GAA	3886	L-E	W-G	-7	-8	-15			3080.31	-0.0176631		GGU	32655	0.024811
	GAG-CAG	3846	E-Q	S-A	2	-2	0			3040.31	0		GCA	26535	0.0201611
	GAG-GAU	3833	E-D	R-G	4	1	5			3027.31	0.00580739		GCG	44900	0.0341147
	AAA-GAU	3738	K-D	K-R	32	-3	29			2932.31	0.032848		GCC	33898	0.0257554
	AAA-AAG	3680	K-K	K-K	32	32	64			2874.31	0.0713674		GCU	19999	0.0151951
	GCA-GAA	3632	A-E	Q-R	-2	4	2			2826.31	0.00220114		GUA	14325	0.010884
	GCA-GAG	3553	A-E	Q-R	-2	4	2			2747.31	0.00215326		GUG	34796	0.0264377
	CAG-GAG	3533	Q-E	R-G	15	-8	7			2727.31	0.007494		GUC	20227	0.0153683
	CUG-CUG	3520	L-L	C-A	-15	-12	-27			2714.31	-0.0287991		GUU	24031	0.0182586
	GAA-AAU	3481	E-N	K-K	12	8	20			2675.31	0.0210963		CAA	20208	0.0153539
	AUG-GAG	3468	M-E	W-G	-10	-8	-18			2662.31	-0.0189158		CAG	38152	0.0289876
	CAG-AAG	3453	Q-K	R-E	15	12	27			2647.31	0.0282509		CAC	12814	0.00973597
	CUG-AAG	3403	L-K	W-E	-7	12	5			2597.31	0.00515589		CAU	16937	0.0128686
	CAG-CUG	3395	Q-L	S-A	2	-12	-10			2589.31	-0.0102875		CGA	4523	0.00343654
	ACA-GAA	3365	T-E	Q-R	0	4	4			2559.31	0.00407866		CGG	6983	0.00530563
	CAG-GAA	3312	Q-E	R-G	15	-8	7			2506.31	0.00702523		CGC	29301	0.0222627
	UUU-GAU	3301	F-D	L-W	20	-52	-32			2495.31	-0.0320087		CGU	27843	0.0211549
	GAU-GGA	3291	D-G	M-W	-30	-40	-70			2485.31	-0.0698068		CCA	11058	0.00840178
	UUU-GAA	3262	F-E	L-W	20	-43	-23			2456.31	-0.0227344		CCG	30969	0.02353
	GUG-GAA	3260	V-E	W-G	-26	-8	-34			2454.31	-0.0335868		CCC	7138	0.00542339
	AAG-CAG	3259	K-Q	S-A	1	-2	-1			2453.31	-0.000987544		CCU	9128	0.00693538
	AUG-GAA	3241	M-E	W-G	-10	-8	-18			2435.31	-0.0176776		CUA	5072	0.00385366
	CUG-GAU	3234	L-D	W-G	-7	1	-6			2428.31	-0.00587981		CUG	70390	0.0534817
	CAG-AAA	3224	Q-K	R-E	15	12	27			2418.31	0.0263773		CUC	14702	0.0111705
	AAG-CUG	3217	K-L	S-A	1	-12	-11			2411.31	-0.010723		CUU	14403	0.0109433
	GUG-GAG	3214	V-E	W-G	-26	-8	-34			2408.31	-0.0331129		UAA	2678	0.00203472
	GAA-GAC	3153	E-D	K-R	12	-3	9			2347.31	0.00859881		UAG	287	0.00021806
	GAU-GAC	3148	D-D	M-W	-30	-52	-82			2342.31	-0.0782205		UAC	16079	0.0122167
	AAU-GAG	3102	N-E	M-W	-22	-43	-65			2296.31	-0.061098		UAU	21055	0.0159974
	CUG-AAA	3102	L-K	W-E	-7	12	5			2296.31	0.00469985		UGA	1178	0.000895035
	AAG-GAU	3052	K-D	R-G	27	1	28			2246.31	0.0258949		UGG	20060	0.0152414
	GAA-CUG	3041	E-L	N-T	9	-13	-4			2235.31	-0.00368594		UGC	8482	0.00644455
	CCA-GAA	3007	P-E	Q-R	-2	4	2			2201.31	0.00182237		UGU	6706	0.00509516
	AAA-AAA	2991	K-K	K-K	32	32	64			2185.31	0.0580054		UCA	9154	0.00695513
	GAA-GCA	2980	E-A	K-S	12	11	23			2174.31	0.020769		UCG	11747	0.00892527
	GCU-GCU	2979	A-A	L-C	-12	5	-7			2173.31	-0.00631889		UCC	11321	0.0086016
	GUG-GAU	2979	V-D	W-G	-26	1	-25			2173.31	-0.0225675		UCU	10986	0.00834707
	AUU-GAA	2956	I-E	L-W	28	-43	-15			2150.31	-0.0134359		UUA	18085	0.0137408
	ACA-GAG	2942	T-E	Q-R	0	4	4			2136.31	0.00356595		UUG	17992	0.0136702
	AAU-GGA	2930	N-G	M-W	-22	-40	-62			2124.31	-0.0550467		UUC	21827	0.016584
	CCA-GAG	2911	P-E	Q-R	-2	4	2			2105.31	0.00176419		UUU	29304	0.0222649
	GAU-GUG	2908	D-V	M-C	-30	0	-30			2102.31	-0.0264355		Total	1316150	1
	GAA-AUG	2900	E-M	K-N	12	-22	-10			2094.31	-0.0087876
	AUG-AAG	2899	M-K	W-E	-10	12	2			2093.31	0.00175691
	AAA-CUG	2895	K-L	N-T	8	-13	-5			2089.31	-0.00438622
	GCC-AAG	2894	A-K	P-Q	3	15	18			2088.31	0.0157849
	AUG-GAU	2858	M-D	W-G	-10	1	-9			2052.31	-0.0077943
	GAC-AAA	2843	D-K	T-Q	0	15	15			2037.31	0.0129223
	AAC-AAG	2833	N-K	T-Q	5	15	20			2027.31	0.0171691
	GAC-AAG	2830	D-K	T-Q	0	15	15			2024.31	0.0128632
	CAA-GAA	2819	Q-E	K-R	15	4	19			2013.31	0.0162301
	UAU-GAA	2807	Y-E	M-W	-2	-43	-45			2001.31	-0.038276
	AAA-GCA	2796	K-A	K-S	32	11	43			1990.31	0.0364316
	GAA-GGA	2790	E-G	K-R	12	-10	2			1984.31	0.00169085
	UUU-GAG	2789	F-E	L-W	20	-43	-23			1983.31	-0.0194379
	AAU-GAU	2775	N-D	M-W	-22	-52	-74			1969.31	-0.0622253
	GCU-GAA	2774	A-E	L-W	-12	-43	-55			1968.31	-0.0462318
	AUU-GAU	2722	I-D	L-W	28	-52	-24			1916.31	-0.0197957
	GAA-GCU	2718	E-A	K-S	12	11	23			1912.31	0.018943
	GAG-AAU	2718	E-N	R-E	4	9	13			1912.31	0.0107069
	AAC-AAA	2709	N-K	T-Q	5	15	20			1903.31	0.0164177
	GGA-GAA	2675	G-E	E-R	-8	4	-4			1869.31	-0.00324232
	GAA-CAG	2661	E-Q	N-T	9	0	9			1855.31	0.00725704
	AAG-AAC	2633	K-N	R-E	27	9	36			1827.31	0.0287227
	AAA-CAG	2628	K-Q	N-T	8	0	8			1822.31	0.0063707
	AAA-GGA	2623	K-G	K-R	32	-10	22			1817.31	0.0174861
	AUG-AAA	2617	M-K	W-E	-10	12	2			1811.31	0.00158601
	GAU-GCU	2615	D-A	M-C	-30	5	-25			1809.31	-0.01981
	AAA-AUG	2578	K-M	K-N	32	-22	10			1772.31	0.00781187
	GAG-AUG	2577	E-M	R-D	4	-30	-26			1771.31	-0.020303
	GAU-GUU	2539	D-V	M-C	-30	0	-30			1733.31	-0.0230811
	GAU-GCA	2535	D-A	M-C	-30	5	-25			1729.31	-0.0192039
	GCA-GAU	2533	A-D	Q-R	-2	-3	-5			1727.31	-0.00383776
	AAA-GCU	2530	K-A	K-S	32	11	43			1724.31	0.0329656
	AAA-GAC	2529	K-D	K-R	32	-3	29			1723.31	0.0222238
	GAA-AAC	2507	E-N	K-K	12	8	20			1701.31	0.0151935
	AAG-AUG	2500	K-M	R-D	27	-30	-3			1694.31	-0.00227265
	GAU-AAA	2499	D-K	I-K	-38	32	-6			1693.31	-0.00454349
	AAA-AAU	2498	K-N	K-K	32	8	40			1692.31	0.0302778
	ACA-GAU	2492	T-D	Q-R	0	-3	-3			1686.31	-0.00226538
	AAA-GUG	2482	K-V	K-S	32	-10	22			1676.31	0.0165461
	AUU-GAG	2481	I-E	L-W	28	-43	-15			1675.31	-0.0112769
	GAA-AUU	2480	E-I	K-N	12	-28	-16			1674.31	-0.0120239
	AAG-GAC	2479	K-D	R-G	27	1	28			1673.31	0.0210333
	UUC-CUG	2478	F-L	S-P	-28	-23	-51			1672.31	-0.0382951
	GCU-GUG	2477	A-V	L-C	-12	0	-12			1671.31	-0.00900698
	GAA-GUG	2461	E-V	K-S	12	-10	2			1655.31	0.00149147
	UUU-GUG	2460	F-V	L-C	20	0	20			1654.31	0.0149086
	GUG-AAA	2458	V-K	W-E	-26	12	-14			1652.31	-0.0104275
	GAU-AUU	2454	D-I	I-Y	-38	-7	-45			1648.31	-0.0334626
	GAG-GUG	2449	E-V	R-G	4	-33	-29			1643.31	-0.0215208
	GAG-GAC	2448	E-D	R-G	4	1	5			1642.31	0.00370897
	CAG-CAA	2447	Q-Q	S-A	2	-2	0			1641.31	0
	UCU-GAA	2443	S-E	L-W	-21	-43	-64			1637.31	-0.0473779
	GUG-CUG	2441	V-L	C-A	0	-12	-12			1635.31	-0.00887608
	AAG-AAU	2434	K-N	R-E	27	9	36			1628.31	0.0265519
	GCA-GCA	2432	A-A	Q-S	-2	11	9			1626.31	0.00663251
	GGA-GAG	2426	G-E	E-R	-8	4	-4			1620.31	-0.00294051
	GUG-AAG	2420	V-K	W-E	-26	12	-14			1614.31	-0.0102663
	GGA-AAA	2411	G-K	E-K	-8	32	24			1605.31	0.017534
	AUG-CUG	2408	M-L	C-A	-9	-12	-21			1602.31	-0.0153231
	GCC-AAA	2404	A-K	P-Q	3	15	18			1598.31	0.0131123
	UUU-GGA	2400	F-G	L-W	20	-40	-20			1594.31	-0.014545
	CCA-GAU	2384	P-D	Q-R	-2	-3	-5			1578.31	-0.00361201
	AUG-CAG	2378	M-Q	C-A	-9	-2	-11			1572.31	-0.00792641
	GCU-GCA	2374	A-A	L-C	-12	5	-7			1568.31	-0.0050356
	UUC-CAG	2369	F-Q	S-P	-28	-2	-30			1563.31	-0.0215357
	GAG-AAC	2365	E-N	R-E	4	9	13			1559.31	0.00931637
	GGA-GAU	2364	G-D	E-R	-8	-3	-11			1558.31	-0.00787975
	CAG-GAU	2360	Q-D	R-G	15	1	16			1554.31	0.0114421
	CAG-UUU	2360	Q-F	S-V	2	1	3			1554.31	0.00214539
	GCA-AAG	2354	A-K	Q-K	-2	32	30			1548.31	0.0213993
	GAC-CUG	2353	D-L	T-P	0	-23	-23			1547.31	-0.0163992
	CUG-GAC	2349	L-D	W-G	-7	1	-6			1543.31	-0.00427077
	GAA-GCC	2343	E-A	K-S	12	11	23			1537.31	0.0163295
	AGU-GAA	2339	S-E	V-W	-10	-43	-53			1533.31	-0.0375646
	GAU-GCC	2332	D-A	M-C	-30	5	-25			1526.31	-0.0176661
	CUG-GCA	2332	L-A	W-G	-7	5	-2			1526.31	-0.00141329
	CCU-GAA	2329	P-E	L-W	-23	-43	-66			1523.31	-0.0465785
	AAU-GCA	2326	N-A	M-C	-22	5	-17			1520.31	-0.011982
	CAG-AUG	2326	Q-M	R-D	15	-30	-15			1520.31	-0.0105724
	GAC-AUU	2317	D-I	T-H	0	-22	-22			1511.31	-0.0154462
	CAG-AAU	2314	Q-N	R-E	15	9	24			1508.31	0.0168286
	UCA-GAA	2299	S-E	Q-R	2	4	6			1493.31	0.00417987
	GCA-GCU	2296	A-A	Q-S	-2	11	9			1490.31	0.00626162
	UUG-GAA	2292	L-E	W-G	-7	-8	-15			1486.31	-0.0104178
	AUC-CAG	2291	I-Q	S-P	-18	-2	-20			1485.31	-0.0138844
	CAG-AAC	2285	Q-N	R-E	15	9	24			1479.31	0.0166176
	GAG-UUU	2282	E-F	S-V	2	1	3			1476.31	0.00207448
	AGC-AAA	2278	S-K	A-Q	11	15	26			1472.31	0.0179473
	AGC-AGC	2275	S-S	A-Q	11	2	13			1469.31	0.00896183
	CUG-GUG	2272	L-V	W-G	-7	-33	-40			1466.31	-0.0275385
	GUG-GUG	2270	V-V	W-G	-26	-33	-59			1464.31	-0.0405835
	UUU-GCU	2259	F-A	L-C	20	5	25			1453.31	0.0171131
	AAU-GAC	2258	N-D	M-W	-22	-52	-74			1452.31	-0.0506323
	UAU-GAU	2258	Y-D	M-W	-2	-52	-54			1452.31	-0.0369479
	CAA-GAG	2250	Q-E	K-R	15	4	19			1444.31	0.0129541
	GAA-UUU	2246	E-F	N-I	9	10	19			1440.31	0.0129311
	UCU-GAU	2241	S-D	L-W	-21	-52	-73			1435.31	-0.049572
	CUU-CAG	2239	L-Q	F-S	20	2	22			1433.31	0.0149262
	GCU-GAU	2236	A-D	L-W	-12	-52	-64			1430.31	-0.0433635
	GUG-CAG	2226	V-Q	C-A	0	-2	-2			1420.31	-0.00134905
	AGA-GAA	2223	R-E	E-R	4	4	8			1417.31	0.00538892
	AUG-GCU	2223	M-A	W-G	-10	5	-5			1417.31	-0.00336807
	AUU-GUG	2221	I-V	L-C	28	0	28			1415.31	0.0188442
	GAC-UUU	2221	D-F	T-L	0	20	20			1415.31	0.0134602
	AAU-GUG	2217	N-V	M-C	-22	0	-22			1411.31	-0.0147795
	GGA-AAG	2217	G-K	E-K	-8	32	24			1411.31	0.0161231
	GAA-ACA	2210	E-T	K-N	12	5	17			1404.31	0.0113845
	GCU-GAG	2206	A-E	L-W	-12	-43	-55			1400.31	-0.0367655
	GAG-AUU	2199	E-I	R-D	4	-38	-34			1393.31	-0.0226556
	AAA-ACA	2196	K-T	K-N	32	5	37			1390.31	0.024621
	UAU-GAG	2192	Y-E	M-W	-2	-43	-45			1386.31	-0.0298899
	AUG-GCA	2186	M-A	W-G	-10	5	-5			1380.31	-0.00331201
	GAC-AUG	2185	D-M	T-H	0	-13	-13			1379.31	-0.0086073
	GAG-AGA	2179	E-R	R-E	4	4	8			1373.31	0.00528225
	GAU-CUG	2177	D-L	I-S	-38	-21	-59			1371.31	-0.0389209
	GAU-UUU	2173	D-F	I-F	-38	70	32			1367.31	0.0210708
	AUU-GCU	2169	I-A	L-C	28	5	33			1363.31	0.0216893
	GCU-GCC	2166	A-A	L-C	-12	5	-7			1360.31	-0.0045944
	UUU-GAC	2160	F-D	L-W	20	-52	-32			1354.31	-0.0209448
	GGA-GGA	2157	G-G	E-R	-8	-10	-18			1351.31	-0.0117651
	GCC-AUG	2156	A-M	P-H	3	-13	-10			1350.31	-0.00653312
	ACU-GAA	2154	T-E	L-W	-13	-43	-56			1348.31	-0.0365516
	AAC-CAG	2143	N-Q	T-P	5	-2	3			1337.31	0.00194812
	UUG-GAU	2141	L-D	W-G	-7	1	-6			1335.31	-0.0038926
	AAC-CUG	2138	N-L	T-P	5	-23	-18			1332.31	-0.0116614
	AAA-CCA	2137	K-P	N-T	8	1	9			1331.31	0.00582799
	GAC-AGC	2135	D-S	T-Q	0	2	2			1329.31	0.0012939
	AAC-AUG	2130	N-M	T-H	5	-13	-8			1324.31	-0.00516347
	GGC-AAA	2120	G-K	A-Q	5	15	20			1314.31	0.0128481
	AGG-AAA	2115	R-K	G-E	-10	12	2			1309.31	0.00128178
	AAA-GCC	2114	K-A	K-S	32	11	43			1308.31	0.0275452
	CAG-CUU	2111	Q-L	S-A	2	-12	-10			1305.31	-0.00639676
	GAG-CAA	2109	E-Q	S-A	2	-2	0			1303.31	0
	UCU-GUG	2107	S-V	L-C	-21	0	-21			1301.31	-0.0134078
	GAA-UAU	2104	E-Y	N-I	9	-7	2			1298.31	0.00127511
	AAG-AUU	2097	K-I	R-D	27	-38	-11			1291.31	-0.00698978
	AGU-GAU	2096	S-D	V-W	-10	-52	-62			1290.31	-0.0393781
	AAG-CAA	2095	K-Q	S-A	1	-2	-1			1289.31	-0.000634828
	GCU-CUG	2092	A-L	L-S	-12	-21	-33			1286.31	-0.0209193
	UUG-GAG	2089	L-E	W-G	-7	-8	-15			1283.31	-0.00949515
	GAA-CUU	2084	E-L	N-T	9	-13	-4			1278.31	-0.00252598
	GAG-AUC	2082	E-I	R-D	4	-38	-34			1276.31	-0.0214502
	AUU-CAG	2076	I-Q	F-S	10	2	12			1270.31	0.00754885
	AAG-GUG	2075	K-V	R-G	27	-33	-6			1269.31	-0.00377261
	AUU-GGA	2071	I-G	L-W	28	-40	-12			1265.31	-0.00753067
	AAU-AAA	2070	N-K	I-K	-28	32	4			1264.31	0.00250901
	AAG-AGA	2067	K-R	R-E	27	4	31			1261.31	0.0194166
	UCU-GCU	2067	S-A	L-C	-21	5	-16			1261.31	-0.0100215
	AAA-AUU	2066	K-I	K-N	32	-28	4			1260.31	0.00250416
	AAU-GCU	2063	N-A	M-C	-22	5	-17			1257.31	-0.0106272
	AUU-GCA	2061	I-A	L-C	28	5	33			1255.31	0.0206093
	GAU-GGC	2061	D-G	M-W	-30	-40	-70			1255.31	-0.0437168
	CAG-AUU	2060	Q-I	R-D	15	-38	-23			1254.31	-0.0143571
	GGG-GAG	2053	G-E	G-G	66	-8	58			1247.31	0.0360819
	AUG-AUG	2050	M-M	W-D	-10	-30	-40			1244.31	-0.0248477
	GCU-GGA	2049	A-G	L-W	-12	-40	-52			1243.31	-0.0322862
	GAA-AGA	2046	E-R	K-K	12	27	39			1240.31	0.0241792
	GGG-AAA	2043	G-K	G-E	66	12	78			1237.31	0.0482875
	AAC-AGC	2036	N-S	T-Q	5	2	7			1230.31	0.00431865
	GAA-GUU	2036	E-V	K-S	12	-10	2			1230.31	0.0012339
	UUU-GCA	2035	F-A	L-C	20	5	25			1229.31	0.0154162
	CAA-GAU	2031	Q-D	K-R	15	-3	12			1225.31	0.00738522
	GAU-GGG	2027	D-G	M-W	-30	-40	-70			1221.31	-0.0429956
	ACC-AAG	2021	T-K	P-Q	1	15	16			1215.31	0.00979847
	AUU-AAA	2007	I-K	L-K	28	32	60			1201.31	0.0364897
	AUG-GUG	2005	M-V	W-G	-10	-33	-43			1199.31	-0.0261249
	AAA-UAU	2003	K-Y	N-I	8	-7	1			1197.31	0.00060695
	GCA-AAA	2002	A-K	Q-K	-2	32	30			1196.31	0.0181994
	GAG-GCA	2001	E-A	R-G	4	5	9			1195.31	0.0054571
	AUG-GAC	1998	M-D	W-G	-10	1	-9			1192.31	-0.00544892
	UAC-AAG	1998	Y-K	T-Q	-19	15	-4			1192.31	-0.00242174
	AAG-UUU	1996	K-F	S-V	1	1	2			1190.31	0.00120966
	CAU-GAA	1995	H-E	M-W	-13	-43	-56			1189.31	-0.0338535
	CCU-CCA	1994	P-P	L-S	-23	4	-19			1188.31	-0.0114802
	GAG-CUU	1993	E-L	S-A	2	-12	-10			1187.31	-0.0060392
	AUC-CUG	1989	I-L	S-P	-18	-23	-41			1183.31	-0.024711
	GCA-GUG	1985	A-V	Q-S	-2	-10	-12			1179.31	-0.00721795
	UCU-GCA	1975	S-A	L-C	-21	5	-16			1169.31	-0.00957545
	GCU-CAG	1968	A-Q	L-S	-12	2	-10			1162.31	-0.00596344
	AAG-AUC	1962	K-I	R-D	27	-38	-11			1156.31	-0.00653979
	GCC-AUU	1960	A-I	P-H	3	-22	-19			1154.31	-0.0112845
	GAA-AUC	1958	E-I	K-N	12	-28	-16			1152.31	-0.00949303
	GAU-CAG	1953	D-Q	I-S	-38	2	-36			1147.31	-0.0213048
	AGC-AAG	1948	S-K	A-Q	11	15	26			1142.31	0.0153474
	AUC-AAG	1948	I-K	S-Q	-18	15	-3			1142.31	-0.00177085
	CUU-CUG	1945	L-L	F-S	20	-21	-1			1139.31	-0.000589375
	CUG-GCU	1943	L-A	W-G	-7	5	-2			1137.31	-0.00117754
	UCU-GAG	1940	S-E	L-W	-21	-43	-64			1134.31	-0.037623
	AAG-CCA	1939	K-P	S-A	1	3	4			1133.31	0.00235023
	ACA-GAC	1932	T-D	Q-R	0	-3	-3			1126.31	-0.00175631
	CCU-CCU	1932	P-P	L-S	-23	4	-19			1126.31	-0.0111233
	UUU-AAA	1931	F-K	L-K	20	32	52			1125.31	0.0304269
	AAC-AUU	1929	N-I	T-H	5	-22	-17			1123.31	-0.00993695
	GCU-GUU	1929	A-V	L-C	-12	0	-12			1123.31	-0.00701432
	UCA-GAG	1928	S-E	Q-R	2	4	6			1122.31	0.00350534
	GAG-GCU	1924	E-A	R-G	4	5	9			1118.31	0.0052471
	AGA-GAG	1920	R-E	E-R	4	4	8			1114.31	0.0046544
	GCA-CAG	1916	A-Q	H-T	-8	0	-8			1110.31	-0.0046447
	AUC-AAA	1915	I-K	S-Q	-18	15	-3			1109.31	-0.00174085
	CCU-GAU	1913	P-D	L-W	-23	-52	-75			1107.31	-0.0434759
	AAC-AAC	1912	N-N	T-Q	5	7	12			1106.31	0.0069525
	GAA-CAA	1911	E-Q	N-T	9	0	9			1105.31	0.00521165
	AAU-GUU	1910	N-V	M-C	-22	0	-22			1104.31	-0.0127329
	AGG-AAG	1910	R-K	G-E	-10	12	2			1104.31	0.00115754
	CAG-GAC	1907	Q-D	R-G	15	1	16			1101.31	0.00924576
	GAC-AAU	1902	D-N	T-Q	0	7	7			1096.31	0.00403442
	GAC-CAG	1902	D-Q	T-P	0	-2	-2			1096.31	-0.00115269
	CCA-AAG	1902	P-K	Q-K	-2	32	30			1096.31	0.0172904
	GAG-AGG	1898	E-R	R-E	4	4	8			1092.31	0.00460106
	AAG-GCA	1894	K-A	R-G	27	5	32			1088.31	0.0183655
	AGU-GAG	1891	S-E	V-W	-10	-43	-53			1085.31	-0.0303696
	UAC-AAA	1891	Y-K	T-Q	-19	15	-4			1085.31	-0.00229205
	GGA-AAU	1888	G-N	E-K	-8	8	0			1082.31	0
	ACA-AAG	1883	T-K	Q-K	0	32	32			1077.31	0.0182588
	GGA-GAC	1883	G-D	E-R	-8	-3	-11			1077.31	-0.00627647
	CAG-AGA	1875	Q-R	R-E	15	4	19			1069.31	0.0107951
	GAC-AGU	1868	D-S	T-Q	0	2	2			1062.31	0.00113208
	UCC-AAA	1865	S-K	P-Q	4	15	19			1059.31	0.0107375
	GGG-AAG	1863	G-K	G-E	66	12	78			1057.31	0.0440331
	CUA-AAG	1863	L-K	K-K	-21	32	11			1057.31	0.0062098
	UAU-GGA	1857	Y-G	M-W	-2	-40	-42			1051.31	-0.0236338
	AAA-UCU	1856	K-S	N-I	8	-18	-10			1050.31	-0.00562406
	UCC-AAG	1852	S-K	P-Q	4	15	19			1046.31	0.0106627
	AAA-GUU	1851	K-V	K-S	32	-10	22			1045.31	0.0123396
	AAA-AGA	1849	K-R	K-K	32	27	59			1043.31	0.0330568
	GAA-AGU	1846	E-S	K-K	12	1	13			1040.31	0.00727189
	AAA-CAA	1844	K-Q	N-T	8	0	8			1038.31	0.00447016
	AAA-AAC	1840	K-N	K-K	32	8	40			1034.31	0.0223023
	AAC-AAU	1840	N-N	T-Q	5	7	12			1034.31	0.00669069
	GAU-CCA	1839	D-P	I-S	-38	4	-34			1033.31	-0.0189467
	CUG-AAU	1839	L-N	W-E	-7	9	2			1033.31	0.00111451
	AGA-AAA	1836	R-K	E-K	4	32	36			1030.31	0.0200284
	CAG-AUC	1836	Q-I	R-D	15	-38	-23			1030.31	-0.012796
	UUU-GUU	1835	F-V	L-C	20	0	20			1029.31	0.0111209
	GAC-ACA	1832	D-T	T-H	0	-3	-3			1026.31	-0.0016654
	UCU-GGA	1828	S-G	L-W	-21	-40	-61			1022.31	-0.0337892
	AUU-GAC	1827	I-D	L-W	28	-52	-24			1021.31	-0.0132868
	CAG-GCU	1826	Q-A	R-G	15	5	20			1020.31	0.0110663
	GAG-AGC	1822	E-S	R-E	4	2	6			1016.31	0.00331262
	ACU-GUG	1818	T-V	L-C	-13	0	-13			1012.31	-0.00716159
	AAU-GCC	1814	N-A	M-C	-22	5	-17			1008.31	-0.00934455
	UCA-GAU	1811	S-D	Q-R	2	-3	-1			1005.31	-0.00054877
	AAU-GGC	1799	N-G	M-W	-22	-40	-62			993.31	-0.0337983
	CAG-CCA	1798	Q-P	S-A	2	3	5			992.31	0.00272415
	AUC-AUU	1795	I-I	S-H	-18	-22	-40			989.31	-0.0217569
	GAG-ACA	1795	E-T	R-D	4	0	4			989.31	0.00217569
	CCA-CCA	1790	P-P	H-T	-11	1	-10			984.31	-0.00542407
	GUU-GAA	1786	V-E	L-W	18	-43	-25			980.31	-0.0135299
	AUA-GAA	1784	I-E	S-R	-18	4	-14			978.31	-0.00756824
	GUG-GAC	1784	V-D	W-G	-26	1	-25			978.31	-0.0135147
	GAC-AAC	1783	D-N	T-Q	0	7	7			977.31	0.003782
	CAA-AAG	1780	Q-K	K-K	15	32	47			974.31	0.0253507
	CUU-GAA	1780	L-E	L-W	40	-43	-3			974.31	-0.00161813
	ACA-AAA	1778	T-K	Q-K	0	32	32			972.31	0.0172407
	GAA-AUA	1777	E-I	K-N	12	-28	-16			971.31	-0.00861548
	CCC-AAA	1774	P-K	P-Q	76	15	91			968.31	0.0489178
	UUC-UUU	1774	F-F	S-L	-28	20	-8			968.31	-0.00430047
	GAU-AUG	1771	D-M	I-Y	-38	-2	-40			965.31	-0.021466
	ACA-GCA	1769	T-A	Q-S	0	11	11			963.31	0.00589648
	AAG-GCU	1767	K-A	R-G	27	5	32			961.31	0.017134
	AUG-UUU	1767	M-F	C-V	-9	1	-8			961.31	-0.0042835
	CCU-GAG	1766	P-E	L-W	-23	-43	-66			960.31	-0.0353189
	AAA-CUU	1764	K-L	N-T	8	-13	-5			958.31	-0.00267264
	GAU-UAU	1764	D-Y	I-L	-38	0	-38			958.31	-0.0203121
	AAG-CUU	1759	K-L	S-A	1	-12	-11			953.31	-0.00586315
	UUU-GCC	1755	F-A	L-C	20	5	25			949.31	0.013295
	AAG-AGG	1752	K-R	R-E	27	4	31			946.31	0.0164577
	CCA-AAA	1752	P-K	Q-K	-2	32	30			946.31	0.0159268
	GUG-UUU	1749	V-F	C-V	0	1	1			943.31	0.000529983
	AAA-AUC	1747	K-I	K-N	32	-28	4			941.31	0.00211751
	CAA-CAG	1747	Q-Q	N-T	7	0	7			941.31	0.00370564
	GGG-GAA	1743	G-E	G-G	66	-8	58			937.31	0.0306336
	GGC-AAG	1743	G-K	A-Q	5	15	20			937.31	0.0105633
	AUG-AAU	1742	M-N	W-E	-10	9	-1			936.31	-0.000527862
	GAG-GCC	1739	E-A	R-G	4	5	9			933.31	0.00474257
	UCC-CAG	1738	S-Q	P-P	4	-2	2			932.31	0.0010533
	AGU-GAC	1737	S-D	V-W	-10	-52	-62			931.31	-0.0326335
	GCC-CUG	1736	A-L	P-P	3	-23	-20			930.31	-0.0105209
	CUG-UUU	1736	L-F	C-V	-15	1	-14			930.31	-0.00736461
	GUG-GCA	1735	V-A	W-G	-26	5	-21			929.31	-0.0110406
	AAC-ACA	1734	N-T	T-H	5	-3	2			928.31	0.00105088
	AGA-GAU	1734	R-D	E-R	4	-3	1			928.31	0.000525438
	GGA-AUG	1733	G-M	E-N	-8	-22	-30			927.31	-0.015754
	CUG-GCC	1733	L-A	W-G	-7	5	-2			927.31	-0.00105027
	UGU-GAA	1733	C-E	V-W	0	-43	-43			927.31	-0.0225808
	GAU-GUC	1731	D-V	M-C	-30	0	-30			925.31	-0.0157359
	GCC-CAG	1728	A-Q	P-P	3	-2	1			922.31	0.00052362
	ACU-GAU	1727	T-D	L-W	-13	-52	-65			921.31	-0.0340156
	ACC-AAA	1726	T-K	P-Q	1	15	16			920.31	0.00836822
	AUU-GUU	1726	I-V	L-C	28	0	28			920.31	0.0146444
	UAU-GAC	1725	Y-D	M-W	-2	-52	-54			919.31	-0.0282264
	GCC-AAU	1724	A-N	P-Q	3	7	10			918.31	0.00522407
	ACA-GUG	1723	T-V	Q-S	0	-10	-10			917.31	-0.00522104
	CCA-GCA	1722	P-A	Q-S	-2	11	9			916.31	0.00469621
	CUG-GGA	1722	L-G	W-G	-7	66	59			916.31	0.0307863
	UUU-CAG	1716	F-Q	F-S	70	2	72			910.31	0.0374388
	UUG-CAG	1715	L-Q	C-A	-15	-2	-17			909.31	-0.00883456
	GAU-GGU	1712	D-G	M-W	-30	-40	-70			906.31	-0.036314
	AGA-AAG	1707	R-K	E-K	4	32	36			901.31	0.0186212
	GUU-GGA	1706	V-G	L-W	18	-40	-22			900.31	-0.011373
	GAC-AUC	1703	D-I	T-H	0	-22	-22			897.31	-0.011353
	GGA-GCA	1703	G-A	E-S	-8	11	3			897.31	0.00154813
	GAC-AGA	1702	D-R	T-Q	0	15	15			896.31	0.00773612
	GUU-CUG	1702	V-L	F-S	1	-21	-20			896.31	-0.0103148
	CCU-GGA	1702	P-G	L-W	-23	-40	-63			896.31	-0.0324917
	UUC-AAG	1701	F-K	S-Q	-28	15	-13			895.31	-0.00670069
	GGA-UUU	1700	G-F	D-I	1	10	11			894.31	0.00566648
	ACU-GCA	1698	T-A	L-C	-13	5	-8			892.31	-0.00411623
	UCU-CAG	1698	S-Q	L-S	-21	2	-19			892.31	-0.00977605
	ACU-GGA	1697	T-G	L-W	-13	-40	-53			891.31	-0.027254
	GAG-GUU	1697	E-V	R-G	4	-33	-29			891.31	-0.0149126
	ACU-GAG	1696	T-E	L-W	-13	-43	-56			890.31	-0.0287797
	UAC-CUG	1693	Y-L	T-P	-19	-23	-42			887.31	-0.0215466
	AAC-AUC	1691	N-I	T-H	5	-22	-17			885.31	-0.00871093
	GUA-GAA	1689	V-E	S-R	-10	4	-6			883.31	-0.00307081
	GAA-GGG	1687	E-G	K-R	12	-10	2			881.31	0.00102239
	GGG-CAG	1687	G-Q	G-A	66	-2	64			881.31	0.0327165
	GCA-GCC	1687	A-A	Q-S	-2	11	9			881.31	0.00460076
	GCA-GAC	1683	A-D	Q-R	-2	-3	-5			877.31	-0.00254992
	CAG-UAU	1683	Q-Y	S-V	2	-11	-9			877.31	-0.00458985
	AUU-CUG	1680	I-L	F-S	10	-21	-11			874.31	-0.00559982
	AUG-AAC	1679	M-N	W-E	-10	9	-1			873.31	-0.000508772
	GUG-GCU	1679	V-A	W-G	-26	5	-21			873.31	-0.0106842
	GUU-GAU	1678	V-D	L-W	18	-52	-34			872.31	-0.0172879
	CAG-AGC	1678	Q-S	R-E	15	2	17			872.31	0.00864396
	AAA-UUU	1677	K-F	N-I	8	10	18			871.31	0.00914698
	GAU-AUC	1677	D-I	I-Y	-38	-7	-45			871.31	-0.0228674
	AUA-AAG	1675	I-K	K-K	-21	32	11			869.31	0.00558315
	GAA-UCU	1674	E-S	N-I	9	-18	-9			868.31	-0.00456531
	UCU-GUU	1673	S-V	L-C	-21	0	-21			867.31	-0.010646
	UUG-CUG	1673	L-L	C-A	-15	-12	-27			867.31	-0.0136877
	AAC-AGA	1670	N-R	T-Q	5	15	20			864.31	0.0101209
	AAC-UUU	1670	N-F	T-L	5	20	25			864.31	0.0126511
	AAU-CAG	1669	N-Q	I-S	-28	2	-26			863.31	-0.0131493
	AAU-GGG	1663	N-G	M-W	-22	-40	-62			857.31	-0.0312432
	ACU-GCU	1663	T-A	L-C	-13	5	-8			857.31	-0.00403139
	CAG-GUG	1662	Q-V	R-G	15	-33	-18			856.31	-0.00906516
	UAC-CAG	1658	Y-Q	T-P	-19	-2	-21			852.31	-0.0105506
	CAG-UUC	1655	Q-F	S-V	2	1	3			849.31	0.0015045
	AAA-UAC	1654	K-Y	N-I	8	-7	1			848.31	0.000501196
	AAG-GUU	1654	K-V	R-G	27	-33	-6			848.31	-0.00300718
	GAC-UGG	1653	D-W	T-L	0	-7	-7			847.31	-0.00350625
	AUG-GGA	1652	M-G	W-G	-10	66	56			846.31	0.028033
	GAA-GGC	1649	E-G	K-R	12	-10	2			843.31	0.000999362
	CCU-GCU	1649	P-A	L-C	-23	5	-18			843.31	-0.00899426
	GAC-UUC	1648	D-F	T-L	0	20	20			842.31	0.00998756
	GAU-UUC	1647	D-F	I-F	-38	70	32			841.31	0.0159704
	UCU-CCA	1647	S-P	L-S	-21	4	-17			841.31	-0.00848427
	UUC-UUC	1647	F-F	S-L	-28	20	-8			841.31	-0.0039926
	CUG-AUG	1645	L-M	W-D	-7	-30	-37			839.31	-0.0184433
	AGC-AGU	1644	S-S	A-Q	11	2	13			838.31	0.00647616
	AAU-AUU	1643	N-I	I-Y	-28	-7	-35			837.31	-0.0174252
	GAC-UCU	1643	D-S	T-L	0	-21	-21			837.31	-0.0104551
	GAC-UUG	1642	D-L	T-L	0	40	40			836.31	0.0199024
	GCA-UUU	1641	A-F	H-I	-8	10	2			835.31	0.000994514
	AAG-ACU	1640	K-T	R-D	27	0	27			834.31	0.0134178
	UUU-AUU	1640	F-I	L-Y	20	-7	13			834.31	0.0064604
	UUA-AAG	1637	L-K	K-K	-21	32	11			831.31	0.00545649
	GCU-UUG	1636	A-L	L-F	-12	20	8			830.31	0.00396593
	UCU-CUG	1636	S-L	L-S	-21	-21	-42			830.31	-0.0208211
	GAC-CUU	1635	D-L	T-P	0	-23	-23			829.31	-0.0113951
	CUU-GAU	1634	L-D	L-W	40	-52	-12			828.31	-0.00594163
	ACA-UUU	1629	T-F	H-I	-3	10	7			823.31	0.00345534
	CAG-UCU	1627	Q-S	S-V	2	-10	-8			821.31	-0.00394412
	GAA-AGC	1624	E-S	K-K	12	1	13			818.31	0.00639737
	AAC-CCA	1621	N-P	T-P	5	76	81			815.31	0.0397869
	GCC-AUC	1620	A-I	P-H	3	-22	-19			814.31	-0.00932697
	CUG-AAC	1620	L-N	W-E	-7	9	2			814.31	0.000981787
	CCA-GAC	1619	P-D	Q-R	-2	-3	-5			813.31	-0.00245295
	AAA-CCU	1618	K-P	N-T	8	1	9			812.31	0.00441259
	CAG-AGG	1618	Q-R	R-E	15	4	19			812.31	0.00931546
	CAA-GCA	1617	Q-A	K-S	15	11	26			811.31	0.0127396
	AAA-GGC	1616	K-G	K-R	32	-10	22			810.31	0.010773
	AAA-ACU	1615	K-T	K-N	32	5	37			809.31	0.018107
	UCC-AGC	1615	S-S	P-Q	4	2	6			809.31	0.00293627
	CAG-CUC	1613	Q-L	S-A	2	-12	-10			807.31	-0.00488772
	CCA-CCU	1613	P-P	H-T	-11	1	-10			807.31	-0.00488772
	GAA-ACU	1611	E-T	K-N	12	5	17			805.31	0.00829882
	CAA-AAA	1611	Q-K	K-K	15	32	47			805.31	0.0229438
	CUU-GGA	1611	L-G	L-W	40	-40	0			805.31	0
	AGC-CAG	1610	S-Q	A-P	11	-2	9			804.31	0.00439077
	GUA-AAG	1610	V-K	K-K	-17	32	15			804.31	0.00731795
	ACA-GGA	1607	T-G	Q-R	0	-10	-10			801.31	-0.00486954
	ACA-CAG	1605	T-Q	H-T	-3	0	-3			799.31	-0.00145904
	GUG-GCC	1605	V-A	W-G	-26	5	-21			799.31	-0.0102133
	GAG-ACC	1604	E-T	R-D	4	0	4			798.31	0.00194418
	CUG-CAA	1604	L-Q	C-A	-15	-2	-17			798.31	-0.00826276
	GAU-AAG	1603	D-K	I-K	-38	32	-6			797.31	-0.00291445
	CAG-GCA	1603	Q-A	R-G	15	5	20			797.31	0.00971484
	AUG-UCU	1602	M-S	C-V	-9	-10	-19			796.31	-0.00922334
	CCU-CAG	1600	P-Q	L-S	-23	2	-21			794.31	-0.0101815
	UCU-UCU	1599	S-S	L-F	-21	-28	-49			793.31	-0.023742
	AAA-AUA	1598	K-I	K-N	32	-28	4			792.31	0.00193691
	GAG-CCA	1598	E-P	S-A	2	3	5			792.31	0.00242113
	GAU-UCU	1598	D-S	I-F	-38	-28	-66			792.31	-0.031959
	CAG-ACA	1598	Q-T	R-D	15	0	15			792.31	0.0072634
	GAU-AAU	1597	D-N	I-K	-38	8	-30			791.31	-0.0145177
	GAU-CCU	1596	D-P	I-S	-38	4	-34			790.31	-0.0164431
	GAA-ACC	1595	E-T	K-N	12	5	17			789.31	0.0082164
	GCA-AUG	1594	A-M	Q-N	-2	-22	-24			788.31	-0.0115924
	GCC-AAC	1594	A-N	P-Q	3	7	10			788.31	0.00483015
	UUC-AAA	1592	F-K	S-Q	-28	15	-13			786.31	-0.00627131
	UUA-AAA	1590	L-K	K-K	-21	32	11			784.31	0.00529983
	GAC-CCA	1588	D-P	T-P	0	76	76			782.31	0.0365709
	GCA-GGA	1587	A-G	Q-R	-2	-10	-12			781.31	-0.00577072
	GUC-AUU	1586	V-I	S-H	-10	-22	-32			780.31	-0.0153789
	GAG-ACU	1583	E-T	R-D	4	0	4			777.31	0.00191873
	CCA-GUG	1583	P-V	Q-S	-2	-10	-12			777.31	-0.00575618
	AAA-ACC	1582	K-T	K-N	32	5	37			776.31	0.017737
	CAC-AAG	1582	H-K	T-Q	-3	15	12			776.31	0.00575254
	CCU-GUG	1582	P-V	L-C	-23	0	-23			776.31	-0.0110257
	UUU-GGC	1581	F-G	L-W	20	-40	-20			775.31	-0.00958151
	UAU-GUG	1578	Y-V	M-C	-2	0	-2			772.31	-0.000956333
	AUC-AUG	1577	I-M	S-H	-18	-13	-31			771.31	-0.0148138
	CAA-GGA	1575	Q-G	K-R	15	-10	5			769.31	0.00238629
	GCC-UUU	1574	A-F	P-L	3	20	23			768.31	0.01097
	AAA-AGG	1573	K-R	K-K	32	27	59			767.31	0.0281224
	CAG-CAC	1573	Q-H	S-A	2	-8	-6			767.31	-0.00285991
	GGC-UUU	1570	G-F	A-L	5	20	25			764.31	0.0118936
	CCA-GGA	1570	P-G	Q-R	-2	-10	-12			764.31	-0.00570891
	CUC-CUG	1570	L-L	S-P	-21	-23	-44			764.31	-0.0209327
	GUG-AAU	1569	V-N	W-E	-26	9	-17			763.31	-0.00808247
	CCC-AAG	1569	P-K	P-Q	76	15	91			763.31	0.043265
	AAG-CCU	1568	K-P	S-A	1	3	4			762.31	0.00190055
	GAU-GUA	1568	D-V	M-C	-30	0	-30			762.31	-0.0142541
	AAG-ACA	1567	K-T	R-D	27	0	27			761.31	0.0128205
	GAA-AGG	1566	E-R	K-K	12	27	39			760.31	0.0185067
	GGA-AAC	1566	G-N	E-K	-8	8	0			760.31	0
	GGA-GCU	1566	G-A	E-S	-8	11	3			760.31	0.00142359
	AAG-AGC	1563	K-S	R-E	27	2	29			757.31	0.013735
	GAU-CUU	1556	D-L	I-S	-38	-21	-59			750.31	-0.0278185
	CCU-GCA	1556	P-A	L-C	-23	5	-18			750.31	-0.008487
	AUU-CCA	1555	I-P	F-S	10	4	14			749.31	0.00659676
	CCA-CAG	1554	P-Q	H-T	-11	0	-11			748.31	-0.00517983
	AUU-GCC	1553	I-A	L-C	28	5	33			747.31	0.0155295
	CCA-GCU	1552	P-A	Q-S	-2	11	9			746.31	0.00423259
	CAC-AAA	1547	H-K	T-Q	-3	15	12			741.31	0.00562527
	AGC-CUG	1546	S-L	A-P	11	-23	-12			740.31	-0.00562164
	CUG-CUU	1546	L-L	C-A	-15	-12	-27			740.31	-0.0126487
	UUU-CUG	1545	F-L	F-S	70	-21	49			739.31	0.0229402
	CAG-UAC	1544	Q-Y	S-V	2	-11	-9			738.31	-0.00421077
	UUG-GCU	1541	L-A	W-G	-7	5	-2			735.31	-0.000933909
	CAG-CCU	1536	Q-P	S-A	2	3	5			730.31	0.0023272
	GAA-GGU	1535	E-G	K-R	12	-10	2			729.31	0.000930273
	UUU-AAG	1534	F-K	L-K	20	32	52			728.31	0.0241713
	UAC-AAC	1533	Y-N	T-Q	-19	7	-12			727.31	-0.00557437
	UUU-AAU	1533	F-N	L-K	20	8	28			727.31	0.0130069
	GCC-AGC	1532	A-S	P-Q	3	2	5			726.31	0.00232114
	CAA-GCU	1532	Q-A	K-S	15	11	26			726.31	0.0120699
	CUG-AGC	1532	L-S	W-E	-7	2	-5			726.31	-0.00232114
	AGU-GGA	1531	S-G	V-W	-10	-40	-50			725.31	-0.0231962
	GAU-UUG	1531	D-L	I-F	-38	20	-18			725.31	-0.00835064
	ACA-GCU	1529	T-A	Q-S	0	11	11			723.31	0.0050965
	UCU-CCU	1527	S-P	L-S	-21	4	-17			721.31	-0.00786611
	AAU-CUG	1525	N-L	I-S	-28	-21	-49			719.31	-0.0226432
	AUU-AUU	1523	I-I	L-Y	28	-7	21			717.31	0.00969151
	AAA-GUA	1522	K-V	K-S	32	-10	22			716.31	0.0101463
	GGC-AGC	1522	G-S	A-Q	5	2	7			716.31	0.00322838
	CUG-UCU	1522	L-S	C-V	-15	-10	-25			716.31	-0.0115299
	GGA-ACA	1521	G-T	E-N	-8	5	-3			715.31	-0.00138268
	CUU-AAA	1521	L-K	L-K	40	32	72			715.31	0.0331844
	UCU-GCC	1521	S-A	L-C	-21	5	-16			715.31	-0.00737431
	UUC-AGC	1521	F-S	S-Q	-28	2	-26			715.31	-0.0119833
	GUA-AAA	1520	V-K	K-K	-17	32	15			714.31	0.00690887
	UAC-AGC	1518	Y-S	T-Q	-19	2	-17			712.31	-0.00781975
	GCA-CUG	1513	A-L	H-T	-8	-13	-21			707.31	-0.00962787
	GAA-CCA	1510	E-P	N-T	9	1	10			704.31	0.00457561
	GGU-GGA	1509	G-G	V-W	-33	-40	-73			703.31	-0.0333798
	CUG-ACA	1508	L-T	W-D	-7	0	-7			702.31	-0.00319869
	UCC-CUG	1505	S-L	P-P	4	-23	-19			699.31	-0.00866487
	ACC-AUG	1504	T-M	P-H	1	-13	-12			698.31	-0.00546892
	CAG-ACU	1503	Q-T	R-D	15	0	15			697.31	0.0068316
	AUU-CCU	1502	I-P	F-S	10	4	14			696.31	0.00637192
	GAG-UUC	1502	E-F	S-V	2	1	3			696.31	0.00136541
	CUC-UUC	1502	L-F	S-L	-21	20	-1			696.31	-0.000455137
	UAC-AUG	1500	Y-M	T-H	-19	-13	-32			694.31	-0.014545
	CUG-CUC	1496	L-L	C-A	-15	-12	-27			690.31	-0.0122396
	AGC-AAU	1495	S-N	A-Q	11	7	18			689.31	0.00815428
	ACC-AUU	1495	T-I	P-H	1	-22	-21			689.31	-0.00951333
	AUA-UUU	1493	I-F	Y-I	-7	10	3			687.31	0.00135723
	AUA-AAA	1491	I-K	K-K	-21	32	11			685.31	0.00496984
	UUU-GGG	1491	F-G	L-W	20	-40	-20			685.31	-0.00903607
	GUU-CAG	1490	V-Q	F-S	1	2	3			684.31	0.0013545
	AAA-UCA	1489	K-S	N-I	8	-18	-10			683.31	-0.00451198
	GGA-CAG	1489	G-Q	D-T	1	0	1			683.31	0.000451198
	GAG-AGU	1488	E-S	R-E	4	2	6			682.31	0.00270537
	AGC-ACA	1486	S-T	A-H	11	-3	8			680.31	0.00360231
	GAG-GGA	1485	E-G	R-G	4	66	70			679.31	0.031499
	GAU-AAC	1484	D-N	I-K	-38	8	-30			678.31	-0.0134905
	UGC-AAA	1484	C-K	A-Q	5	15	20			678.31	0.00899365
	AGC-AUU	1482	S-I	A-H	11	-22	-11			676.31	-0.00493984
	ACC-AAC	1482	T-N	P-Q	1	7	8			676.31	0.00359261
	GCU-AAA	1482	A-K	L-K	-12	32	20			676.31	0.00898153
	AUA-GAG	1481	I-E	S-R	-18	4	-14			675.31	-0.00628283
	AUC-ACA	1479	I-T	S-H	-18	-3	-21			673.31	-0.00941152
	CUA-CAG	1479	L-Q	Y-T	0	0	0			673.31	0
	AUG-GCC	1478	M-A	W-G	-10	5	-5			672.31	-0.00223932
	UUC-AUG	1478	F-M	S-H	-28	-13	-41			672.31	-0.0183624
	GAA-UUC	1477	E-F	N-I	9	10	19			671.31	0.00850367
	UGU-GAG	1476	C-E	V-W	0	-43	-43			670.31	-0.0192321
	UUC-AUU	1472	F-I	S-H	-28	-22	-50			666.31	-0.0223023
	UUG-GAC	1471	L-D	W-G	-7	1	-6			665.31	-0.00267446
	CUU-CCA	1470	L-P	F-S	20	4	24			664.31	0.0106906
	AUC-AGC	1467	I-S	S-Q	-18	2	-16			661.31	-0.0071125
	UCC-AUG	1467	S-M	P-H	4	-13	-9			661.31	-0.00400078
	AAU-CCA	1466	N-P	I-S	-28	4	-24			660.31	-0.0106615
	GUU-GCU	1466	V-A	L-C	18	5	23			660.31	0.0102172
	AAU-GGU	1465	N-G	M-W	-22	-40	-62			659.31	-0.0275234
	GUC-CUG	1464	V-L	S-P	-10	-23	-33			658.31	-0.0146395
	CUU-GUG	1463	L-V	L-C	40	0	40			657.31	0.0177328
	CUU-CUU	1461	L-L	F-S	20	-21	-1			655.31	-0.000442713
	UGG-AAA	1461	W-K	G-E	-40	12	-28			655.31	-0.012396
	CUU-GCU	1459	L-A	L-C	40	5	45			653.31	0.0198948
	GAA-CAU	1458	E-H	N-T	9	-3	6			652.31	0.00265082
	AAA-AGC	1457	K-S	K-K	32	1	33			651.31	0.0145695
	AAC-AGU	1457	N-S	T-Q	5	2	7			651.31	0.00309051
	AGC-AAC	1456	S-N	A-Q	11	7	18			650.31	0.00794156
	GGG-GAU	1456	G-D	G-G	66	1	67			650.31	0.0295603
	ACC-CUG	1455	T-L	P-P	1	-23	-22			649.31	-0.00969969
	AGA-GAC	1454	R-D	E-R	4	-3	1			648.31	0.000440592
	AUC-AAC	1454	I-N	S-Q	-18	7	-11			648.31	-0.00484651
	UUC-CUU	1454	F-L	S-P	-28	-23	-51			648.31	-0.0224702
	AUU-GGC	1452	I-G	L-W	28	-40	-12			646.31	-0.00527983
	UGU-GAU	1452	C-D	V-W	0	-52	-52			646.31	-0.0228793
	UUA-GAA	1452	L-E	S-R	-21	4	-17			646.31	-0.00747976
	AAU-GUC	1451	N-V	M-C	-22	0	-22			645.31	-0.00967302
	GUU-GUG	1447	V-V	L-C	18	0	18			641.31	0.00789247
	AAG-UUC	1446	K-F	S-V	1	1	2			640.31	0.000876335
	CAG-GUU	1445	Q-V	R-G	15	-33	-18			639.31	-0.00788157
	GGU-GAA	1443	G-E	V-W	-33	-43	-76			637.31	-0.0332317
	AAG-GGA	1442	K-G	R-G	27	66	93			636.31	0.0406369
	AAC-UUC	1441	N-F	T-L	5	20	25			635.31	0.0109163
	CCA-AAU	1441	P-N	Q-K	-2	8	6			635.31	0.00261992
	CUU-GCA	1440	L-A	L-C	40	5	45			634.31	0.0196357
	GAC-ACU	1439	D-T	T-H	0	-3	-3			633.31	-0.00130814
	GAG-UUG	1437	E-L	S-V	2	18	20			631.31	0.00870881
	AAU-AAU	1435	N-N	I-K	-28	8	-20			629.31	-0.00869669
	GCA-AAU	1435	A-N	Q-K	-2	8	6			629.31	0.00260901
	CUG-UAC	1435	L-Y	C-V	-15	-11	-26			629.31	-0.0113057
	CUU-CCU	1435	L-P	F-S	20	4	24			629.31	0.010436
	GGC-AUU	1433	G-I	A-H	5	-22	-17			627.31	-0.00738188
	ACU-GUU	1431	T-V	L-C	-13	0	-13			625.31	-0.00563709
	AAG-ACC	1430	K-T	R-D	27	0	27			624.31	0.0116996
	GAA-UAC	1430	E-Y	N-I	9	-7	2			624.31	0.000866639
	GGA-AUU	1430	G-I	E-N	-8	-28	-36			624.31	-0.0155995
	AAG-GCC	1429	K-A	R-G	27	5	32			623.31	0.0138565
	GUU-AAA	1428	V-K	L-K	18	32	50			622.31	0.0216357
	AGG-GAA	1425	R-E	G-G	-10	-8	-18			619.31	-0.00777248
	UUU-GGU	1424	F-G	L-W	20	-40	-20			618.31	-0.00863003
	AAG-CAC	1423	K-H	S-A	1	-8	-7			617.31	-0.00301839
	UUG-AAA	1423	L-K	W-E	-7	12	5			617.31	0.00215599
	UUG-GCA	1422	L-A	W-G	-7	5	-2			616.31	-0.000861791
	ACA-AAU	1420	T-N	Q-K	0	8	8			614.31	0.00344231
	UGG-AAG	1420	W-K	G-E	-40	12	-28			614.31	-0.0120481
	CUA-GAA	1419	L-E	S-R	-21	4	-17			613.31	-0.00730977
	ACC-AUC	1418	T-I	P-H	1	-22	-21			612.31	-0.00902335
	CAA-AAU	1418	Q-N	K-K	15	8	23			612.31	0.00988271
	CCA-ACA	1418	P-T	Q-N	-2	5	3			612.31	0.00128905
	CAU-GAG	1415	H-E	M-W	-13	-43	-56			609.31	-0.0240113
	AUC-AUC	1414	I-I	S-H	-18	-22	-40			608.31	-0.0171388
	CAC-CAG	1411	H-Q	T-P	-3	-2	-5			605.31	-0.00213781
	GCU-CUU	1410	A-L	L-S	-12	-21	-33			604.31	-0.0140995
	AAA-GGG	1409	K-G	K-R	32	-10	22			603.31	0.00939303
	CAG-GCC	1407	Q-A	R-G	15	5	20			601.31	0.008527
	GCC-ACA	1406	A-T	P-H	3	-3	0			600.31	0
	AAG-UAC	1405	K-Y	S-V	1	-11	-10			599.31	-0.00425744
	CAU-GGA	1405	H-G	M-W	-13	-40	-53			599.31	-0.0225644
	AAC-CUU	1404	N-L	T-P	5	-23	-18			598.31	-0.00765794
	GGC-AUG	1404	G-M	A-H	5	-13	-8			598.31	-0.00340353
	CAU-GAU	1404	H-D	M-W	-13	-52	-65			598.31	-0.0276537
	AUG-AUU	1402	M-I	W-D	-10	-38	-48			596.31	-0.0203921
	CUG-CAC	1402	L-H	C-A	-15	-8	-23			596.31	-0.0097712
	GUG-GUU	1400	V-V	W-G	-26	-33	-59			594.31	-0.0250295
	AUG-CCA	1399	M-P	C-A	-9	3	-6			593.31	-0.00254355
	GAG-UAU	1398	E-Y	S-V	2	-11	-9			592.31	-0.0038126
	AAA-AGU	1396	K-S	K-K	32	1	33			590.31	0.0139596
	AGA-AAU	1396	R-N	E-K	4	8	12			590.31	0.0050762
	GCU-CCA	1396	A-P	L-S	-12	4	-8			590.31	-0.00338413
	GUG-UCU	1395	V-S	C-V	0	-10	-10			589.31	-0.00422714
	CCU-GUU	1395	P-V	L-C	-23	0	-23			589.31	-0.00972241
	AAA-UCC	1394	K-S	N-I	8	-18	-10			588.31	-0.00422411
	AAG-UCU	1394	K-S	S-V	1	-10	-9			588.31	-0.0038017
	AAU-AUG	1394	N-M	I-Y	-28	-2	-30			588.31	-0.0126723
	AGC-AUG	1393	S-M	A-H	11	-13	-2			587.31	-0.000844215
	CCA-GUU	1393	P-V	Q-S	-2	-10	-12			587.31	-0.00506529
	CCA-UCU	1393	P-S	H-I	-11	-18	-29			587.31	-0.0122411
	CUG-ACU	1393	L-T	W-D	-7	0	-7			587.31	-0.00295475
	GAG-CAC	1392	E-H	S-A	2	-8	-6			586.31	-0.00253083
	GCU-GAC	1392	A-D	L-W	-12	-52	-64			586.31	-0.0269955
	AAU-AAG	1391	N-K	I-K	-28	32	4			585.31	0.00168601
	CUA-AAA	1391	L-K	K-K	-21	32	11			585.31	0.00463652
	UAC-AUU	1391	Y-I	T-H	-19	-22	-41			585.31	-0.0172816
	UUC-UCU	1390	F-S	S-L	-28	-21	-49			584.31	-0.0206387
	GCA-ACA	1389	A-T	Q-N	-2	5	3			583.31	0.00126269
	UAC-AAU	1389	Y-N	T-Q	-19	7	-12			583.31	-0.00505075
	CAA-GUG	1388	Q-V	K-S	15	-10	5			582.31	0.00210296
	UAC-AGA	1388	Y-R	T-Q	-19	15	-4			582.31	-0.00168237
	AAA-GUC	1387	K-V	K-S	32	-10	22			581.31	0.00924637
	GAG-UCU	1387	E-S	S-V	2	-10	-8			581.31	-0.00336232
	AUC-AAU	1384	I-N	S-Q	-18	7	-11			578.31	-0.00461319
	GCU-GUA	1384	A-V	L-C	-12	0	-12			578.31	-0.00503257
	GAA-GUA	1383	E-V	K-S	12	-10	2			577.31	0.000838155
	UCC-AAC	1383	S-N	P-Q	4	7	11			577.31	0.00460985
	GAG-CUC	1381	E-L	S-A	2	-12	-10			575.31	-0.00418471
	GAU-ACA	1381	D-T	I-Y	-38	-19	-57			575.31	-0.0238529
	CUC-AAG	1380	L-K	S-Q	-21	15	-6			574.31	-0.00250901
	GAG-CCU	1379	E-P	S-A	2	3	5			573.31	0.00208933
	UGU-GAC	1377	C-D	V-W	0	-52	-52			571.31	-0.0216975
	AUU-AAG	1376	I-K	L-K	28	32	60			570.31	0.0250174
	UCU-GAC	1376	S-D	L-W	-21	-52	-73			570.31	-0.0304378
	UUC-AAC	1376	F-N	S-Q	-28	7	-21			570.31	-0.00875608
	UUU-UCU	1376	F-S	F-F	70	-28	42			570.31	0.0175122
	ACU-CCA	1375	T-P	L-S	-13	4	-9			569.31	-0.00374988
	ACU-CUG	1375	T-L	L-S	-13	-21	-34			569.31	-0.0141662
	GAA-GUC	1375	E-V	K-S	12	-10	2			569.31	0.000833307
	CUG-GGC	1374	L-G	W-G	-7	66	59			568.31	0.0245647
	CUU-UCU	1374	L-S	F-F	20	-28	-8			568.31	-0.0033308
	CUC-CAG	1373	L-Q	S-P	-21	-2	-23			567.31	-0.00956909
	CCA-UUU	1371	P-F	H-I	-11	10	-1			565.31	-0.000415441
	CUC-UUU	1370	L-F	S-L	-21	20	-1			564.31	-0.000415138
	GCA-GUU	1368	A-V	Q-S	-2	-10	-12			562.31	-0.00497439
	ACA-CCA	1367	T-P	H-T	-3	1	-2			561.31	-0.000828458
	CUG-AUU	1365	L-I	W-D	-7	-38	-45			559.31	-0.018613
	ACA-CUG	1363	T-L	H-T	-3	-13	-16			557.31	-0.00660827
	GAC-ACC	1363	D-T	T-H	0	-3	-3			557.31	-0.00123905
	GCU-UUU	1358	A-F	L-F	-12	70	58			552.31	0.0238671
	AAC-ACU	1354	N-T	T-H	5	-3	2			548.31	0.00082058
	GAC-UCC	1353	D-S	T-L	0	-21	-21			547.31	-0.00860972
	CCU-UCU	1353	P-S	L-F	-23	-28	-51			547.31	-0.0209093
	UUC-UCC	1353	F-S	S-L	-28	-21	-49			547.31	-0.0200894
	GGA-GCC	1350	G-A	E-S	-8	11	3			544.31	0.00122723
	UUU-GUC	1350	F-V	L-C	20	0	20			544.31	0.00818156
	CUG-UAU	1347	L-Y	C-V	-15	-11	-26			541.31	-0.0106124
	GGG-GAC	1346	G-D	G-G	66	1	67			540.31	0.027327
	CAG-CAU	1345	Q-H	S-A	2	-8	-6			539.31	-0.00244538
	AAA-CAU	1344	K-H	N-T	8	-3	5			538.31	0.0020363
	UCC-UCU	1343	S-S	P-L	4	-21	-17			537.31	-0.00691826
	AAU-AAC	1342	N-N	I-K	-28	8	-20			536.31	-0.00813307
	UGC-AAG	1340	C-K	A-Q	5	15	20			534.31	0.00812095
	GAC-UAU	1338	D-Y	T-L	0	0	0			532.31	0
	GAU-UCC	1337	D-S	I-F	-38	-28	-66			531.31	-0.0267391
	ACA-ACA	1335	T-T	Q-N	0	5	5			529.31	0.00202266
	ACC-CAG	1335	T-Q	P-P	1	-2	-1			529.31	-0.000404532
	ACU-GAC	1334	T-D	L-W	-13	-52	-65			528.31	-0.0262749
	UCA-AAG	1334	S-K	Q-K	2	32	34			528.31	0.0137438
	AUC-CUU	1333	I-L	S-P	-18	-23	-41			527.31	-0.016561
	CUG-GUU	1332	L-V	W-G	-7	-33	-40			526.31	-0.0161449
	GGA-GUG	1331	G-V	E-S	-8	-10	-18			525.31	-0.00725977
	UUG-GUG	1330	L-V	W-G	-7	-33	-40			524.31	-0.0161207
	AGG-GAG	1326	R-E	G-G	-10	-8	-18			520.31	-0.00723249
	AUU-AAU	1326	I-N	L-K	28	8	36			520.31	0.014465
	CUG-CCA	1326	L-P	C-A	-15	3	-12			520.31	-0.00482166
	UAU-GCA	1325	Y-A	M-C	-2	5	3			519.31	0.00120451
	CAA-AUG	1324	Q-M	K-N	15	-22	-7			518.31	-0.00280839
	AAC-UGG	1323	N-W	T-L	5	-7	-2			517.31	-0.000801792
	AUC-CCA	1323	I-P	S-P	-18	76	58			517.31	0.023252
	AAU-GUA	1321	N-V	M-C	-22	0	-22			515.31	-0.00880638
	GUU-AUU	1320	V-I	L-Y	18	-7	11			514.31	0.00439986
	GCU-GGG	1319	A-G	L-W	-12	-40	-52			513.31	-0.0207836
	UCA-GAC	1318	S-D	Q-R	2	-3	-1			512.31	-0.000399381
	UUU-CCA	1318	F-P	F-S	70	4	74			512.31	0.0295542
	GGU-GAU	1317	G-D	V-W	-33	-52	-85			511.31	-0.0339216
	AAG-UAU	1316	K-Y	S-V	1	-11	-10			510.31	-0.00398775
	AAC-CAA	1316	N-Q	T-P	5	-2	3			510.31	0.00119633
	AAA-GGU	1315	K-G	K-R	32	-10	22			509.31	0.00876639
	GUU-GUU	1315	V-V	L-C	18	0	18			509.31	0.0071725
	GAU-UAC	1314	D-Y	I-L	-38	0	-38			508.31	-0.0151304
	CUA-GAG	1314	L-E	S-R	-21	4	-17			508.31	-0.00676887
	ACU-CAG	1313	T-Q	L-S	-13	2	-11			507.31	-0.00437653
	GUU-CCA	1312	V-P	F-S	1	4	5			506.31	0.00198781
	UUU-GUA	1312	F-V	L-C	20	0	20			506.31	0.00795126
	GAA-UGU	1311	E-C	N-M	9	-9	0			505.31	0
	CUC-AUU	1311	L-I	S-H	-21	-22	-43			505.31	-0.0170822
	GCU-UCU	1310	A-S	L-F	-12	-28	-40			504.31	-0.0158783
	CCU-CUG	1309	P-L	L-S	-23	-21	-44			503.31	-0.0174528
	AUU-UCU	1307	I-S	F-F	10	-28	-18			501.31	-0.00712886
	CUG-ACC	1307	L-T	W-D	-7	0	-7			501.31	-0.00277234
	AUC-ACU	1306	I-T	S-H	-18	-3	-21			500.31	-0.00831064
	UCC-AGU	1306	S-S	P-Q	4	2	6			500.31	0.00237447
	AUC-ACC	1305	I-T	S-H	-18	-3	-21			499.31	-0.00830428
	UCU-UCA	1304	S-S	L-F	-21	-28	-49			498.31	-0.0193618
	AGA-GGA	1303	R-G	E-R	4	-10	-6			497.31	-0.00236901
	GAC-UGU	1302	D-C	T-L	0	-15	-15			496.31	-0.00591799
	CUU-AUU	1302	L-I	L-Y	40	-7	33			496.31	0.0130196
	UUA-AAU	1302	L-N	K-K	-21	8	-13			496.31	-0.00512893
	GCC-UUC	1299	A-F	P-L	3	20	23			493.31	0.00905335
	CAG-UUG	1299	Q-L	S-V	2	18	20			493.31	0.00787247
	CCC-AGC	1298	P-S	P-Q	76	2	78			492.31	0.030679
	ACC-AGC	1297	T-S	P-Q	1	2	3			491.31	0.00117905
	GUU-GCA	1297	V-A	L-C	18	5	23			491.31	0.00903941
	CAG-AGU	1297	Q-S	R-E	15	2	17			491.31	0.0066813
	CUC-AGC	1297	L-S	S-Q	-21	2	-19			491.31	-0.00746734
	UUA-CAG	1297	L-Q	Y-T	0	0	0			491.31	0
	UUC-UAC	1297	F-Y	S-L	-28	0	-28			491.31	-0.0110045
	AUU-GGU	1296	I-G	L-W	28	-40	-12			490.31	-0.00471258
	UUU-AUG	1295	F-M	L-Y	20	-2	18			489.31	0.00706341
	AUU-GUA	1293	I-V	L-C	28	0	28			487.31	0.0109706
	UGC-CAG	1291	C-Q	A-P	5	-2	3			485.31	0.0011736
	GGG-CUG	1290	G-L	G-A	66	-12	54			484.31	0.0211084
	AAC-ACC	1289	N-T	T-H	5	-3	2			483.31	0.000781187
	ACC-AAU	1289	T-N	P-Q	1	7	8			483.31	0.00312475
	GUA-GAG	1289	V-E	S-R	-10	4	-6			483.31	-0.00234356
	AAC-UAC	1286	N-Y	T-L	5	0	5			480.31	0.00194842
	GUC-AAG	1286	V-K	S-Q	-10	15	5			480.31	0.00194842
	UUC-AUC	1286	F-I	S-H	-28	-22	-50			480.31	-0.0194842
	CCC-CAG	1285	P-Q	P-P	76	-2	74			479.31	0.0288142
	AGC-UUU	1283	S-F	A-L	11	20	31			477.31	0.012052
	CAA-CUG	1283	Q-L	N-T	7	-13	-6			477.31	-0.00233265
	CUU-GAG	1283	L-E	L-W	40	-43	-3			477.31	-0.00116633
	CUC-AUC	1282	L-I	S-H	-21	-22	-43			476.31	-0.0167043
	AUC-UUU	1281	I-F	S-L	-18	20	2			475.31	0.000776339
	GUC-AUG	1281	V-M	S-H	-10	-13	-23			475.31	-0.0089279
	CAG-GGA	1278	Q-G	R-G	15	66	81			472.31	0.0313681
	GAC-CCU	1277	D-P	T-P	0	76	76			471.31	0.0294088
	GGC-CUG	1277	G-L	A-P	5	-23	-18			471.31	-0.00696523
	AUG-ACA	1276	M-T	W-D	-10	0	-10			470.31	-0.00386654
	CCA-AUG	1276	P-M	Q-N	-2	-22	-24			470.31	-0.0092797
	UCU-GGG	1276	S-G	L-W	-21	-40	-61			470.31	-0.0235859
	GUU-CCU	1275	V-P	F-S	1	4	5			469.31	0.00193176
	CCC-AAC	1275	P-N	P-Q	76	7	83			469.31	0.0320672
	CAA-GAC	1274	Q-D	K-R	15	-3	12			468.31	0.00463258
	CUG-GGG	1274	L-G	W-G	-7	66	59			468.31	0.0227768
	UGG-GAA	1274	W-E	G-G	-40	-8	-48			468.31	-0.0185303
	AAA-UUC	1273	K-F	N-I	8	10	18			467.31	0.00694341
	GUG-GGA	1273	V-G	W-G	-26	66	40			467.31	0.0154298
	CAC-AUG	1272	H-M	T-H	-3	-13	-16			466.31	-0.00616707
	AUG-ACU	1271	M-T	W-D	-10	0	-10			465.31	-0.00385139
	CUG-UCC	1268	L-S	C-V	-15	-10	-25			462.31	-0.00960575
	AGC-CCA	1267	S-P	A-P	11	76	87			461.31	0.0334017
	GAA-CCU	1267	E-P	N-T	9	1	10			461.31	0.00383927
	GCA-UCU	1267	A-S	H-I	-8	-18	-26			461.31	-0.0099821
	AAU-CCU	1266	N-P	I-S	-28	4	-24			460.31	-0.00920698
	AAU-UUU	1266	N-F	I-F	-28	70	42			460.31	0.0161122
	GCU-GGU	1266	A-G	L-W	-12	-40	-52			460.31	-0.0199485
	CUG-CCU	1266	L-P	C-A	-15	3	-12			460.31	-0.00460349
	GCC-AGU	1265	A-S	P-Q	3	2	5			459.31	0.00191661
	ACA-UCU	1264	T-S	H-I	-3	-18	-21			458.31	-0.00804338
	AUC-UUC	1262	I-F	S-L	-18	20	2			456.31	0.000764824
	GUU-CUU	1261	V-L	F-S	1	-21	-20			455.31	-0.00764218
	CAG-AUA	1261	Q-I	R-D	15	-38	-23			455.31	-0.00878851
	GGC-UUC	1260	G-F	A-L	5	20	25			454.31	0.00954515
	GCU-GGC	1260	A-G	L-W	-12	-40	-52			454.31	-0.0198539
	GUG-AUG	1260	V-M	W-D	-26	-30	-56			454.31	-0.0213811
	ACA-AUG	1259	T-M	Q-N	0	-22	-22			453.31	-0.00839306
	AGU-GCA	1258	S-A	V-C	-10	5	-5			452.31	-0.001906
	AGU-GUG	1258	S-V	V-C	-10	0	-10			452.31	-0.003812
	AAC-UCU	1255	N-S	T-L	5	-21	-16			449.31	-0.00608465
	GAG-CAU	1254	E-H	S-A	2	-8	-6			448.31	-0.00227993
	GCC-ACC	1254	A-T	P-H	3	-3	0			448.31	0
	AGU-AAA	1253	S-K	V-K	-10	32	22			447.31	0.00835307
	CUG-AUC	1253	L-I	W-D	-7	-38	-45			447.31	-0.0170858
	AAA-UGU	1252	K-C	N-M	8	-9	-1			446.31	-0.000379382
	UUU-ACA	1251	F-T	L-Y	20	-19	1			445.31	0.000379079
	GGA-CUG	1250	G-L	D-T	1	-13	-12			444.31	-0.00454531
	CAA-CAA	1250	Q-Q	N-T	7	0	7			444.31	0.00265143
	CUG-AGA	1250	L-R	W-E	-7	4	-3			444.31	-0.00113633
	UAU-UUU	1250	Y-F	I-F	-7	70	63			444.31	0.0238629
	AAC-CCU	1248	N-P	T-P	5	76	81			442.31	0.0306317
	AAC-UUG	1248	N-L	T-L	5	40	45			442.31	0.0170176
	GAC-UGC	1248	D-C	T-L	0	-15	-15			442.31	-0.00567255
	AGU-GCU	1246	S-A	V-C	-10	5	-5			440.31	-0.00188782
	CAG-UGG	1246	Q-W	S-V	2	-26	-24			440.31	-0.00906153
	UCA-AAA	1245	S-K	Q-K	2	32	34			439.31	0.0128269
	AGA-AGA	1244	R-R	E-K	4	27	31			438.31	0.0116857
	AUC-UCU	1242	I-S	S-L	-18	-21	-39			436.31	-0.0146777
	GUC-AUC	1241	V-I	S-H	-10	-22	-32			435.31	-0.0120336
	UCC-AUC	1241	S-I	P-H	4	-22	-18			435.31	-0.00676887
	CUG-CCC	1240	L-P	C-A	-15	3	-12			434.31	-0.00450895
	UCC-UCC	1240	S-S	P-L	4	-21	-17			434.31	-0.00638767
	GUG-ACA	1238	V-T	W-D	-26	0	-26			432.31	-0.00975363
	AGA-GCA	1237	R-A	E-S	4	11	15			431.31	0.00562255
	UGG-GAU	1237	W-D	G-G	-40	1	-39			431.31	-0.0146186
	AAU-UCU	1236	N-S	I-F	-28	-28	-56			430.31	-0.0209739
	AUG-GUU	1235	M-V	W-G	-10	-33	-43			429.31	-0.0160919
	UCC-AUU	1235	S-I	P-H	4	-22	-18			429.31	-0.00673615
	GGC-ACA	1234	G-T	A-H	5	-3	2			428.31	0.000747855
	UAU-GCU	1234	Y-A	M-C	-2	5	3			428.31	0.00112178
	UGC-CUG	1234	C-L	A-P	5	-23	-18			428.31	-0.00673069
	UUU-AAC	1234	F-N	L-K	20	8	28			428.31	0.01047
	GAA-UGG	1233	E-W	N-M	9	-10	-1			427.31	-0.000373624
	ACA-AAC	1232	T-N	Q-K	0	8	8			426.31	0.00298657
	GAC-CAA	1231	D-Q	T-P	0	-2	-2			425.31	-0.000746037
	UCU-GGC	1231	S-G	L-W	-21	-40	-61			425.31	-0.0227541
	UAC-ACA	1230	Y-T	T-H	-19	-3	-22			424.31	-0.00819974
	UCU-GUA	1230	S-V	L-C	-21	0	-21			424.31	-0.00782702
	ACU-GCC	1227	T-A	L-C	-13	5	-8			421.31	-0.00297445
	AAG-CAU	1226	K-H	S-A	1	-8	-7			420.31	-0.00260052
	AUA-GAU	1225	I-D	S-R	-18	-3	-21			419.31	-0.0077952
	GCU-AUU	1225	A-I	L-Y	-12	-7	-19			419.31	-0.0070528
	GGA-GGC	1224	G-G	E-R	-8	-10	-18			418.31	-0.00667615
	AAU-AUC	1223	N-I	I-Y	-28	-7	-35			417.31	-0.0129708
	GAG-UAC	1222	E-Y	S-V	2	-11	-9			416.31	-0.00333262
	GAU-AUA	1222	D-I	I-Y	-38	-7	-45			416.31	-0.0166631
	UAU-GGC	1222	Y-G	M-W	-2	-40	-42			416.31	-0.0155522
	UAU-CAG	1222	Y-Q	I-S	-7	2	-5			416.31	-0.00185146
	GGC-AUC	1221	G-I	A-H	5	-22	-17			415.31	-0.0062898
	GAU-UUA	1220	D-L	I-F	-38	20	-18			414.31	-0.00665433
	UGU-GUG	1219	C-V	V-C	0	0	0			413.31	0
	GCA-CAA	1218	A-Q	H-T	-8	0	-8			412.31	-0.00295263
	UAU-AAA	1218	Y-K	I-K	-7	32	25			412.31	0.00922698
	AAC-UGC	1217	N-C	T-L	5	-15	-10			411.31	-0.00368776
	AGC-ACC	1216	S-T	A-H	11	-3	8			410.31	0.00294778
	AUA-CAG	1216	I-Q	Y-T	-7	0	-7			410.31	-0.00257931
	CUG-AGG	1216	L-R	W-E	-7	4	-3			410.31	-0.00110542
	GUA-CAG	1215	V-Q	Y-T	-11	0	-11			409.31	-0.00404987
	CCU-AAA	1215	P-K	L-K	-23	32	9			409.31	0.00331353
	CUG-UGC	1215	L-C	C-V	-15	0	-15			409.31	-0.00552255
	ACA-GUU	1214	T-V	Q-S	0	-10	-10			408.31	-0.00367867
	AUC-AGU	1214	I-S	S-Q	-18	2	-16			408.31	-0.00588587
	AUU-CUU	1214	I-L	F-S	10	-21	-11			408.31	-0.00404654
	GCU-CCU	1214	A-P	L-S	-12	4	-8			408.31	-0.00294294
	CUC-UCU	1214	L-S	S-L	-21	-21	-42			408.31	-0.0154504
	CUU-GUU	1214	L-V	L-C	40	0	40			408.31	0.0147147
	GCU-GUC	1213	A-V	L-C	-12	0	-12			407.31	-0.00441077
	UUU-CCU	1213	F-P	F-S	70	4	74			407.31	0.0271997
	AUU-UUG	1212	I-L	F-F	10	20	30			406.31	0.0110178
	CAG-ACC	1212	Q-T	R-D	15	0	15			406.31	0.00550891
	GUG-AUU	1211	V-I	W-D	-26	-38	-64			405.31	-0.0234853
	CAG-UGC	1211	Q-C	S-V	2	0	2			405.31	0.000733916
	CAC-AGC	1211	H-S	T-Q	-3	2	-1			405.31	-0.000366958
	GAA-UCC	1210	E-S	N-I	9	-18	-9			404.31	-0.00329989
	AGG-CAG	1209	R-Q	G-A	-10	-2	-12			403.31	-0.00439622
	AUU-GGG	1209	I-G	L-W	28	-40	-12			403.31	-0.00439622
	GUU-UUG	1209	V-L	F-F	1	20	21			403.31	0.00769339
	CCA-UCA	1209	P-S	H-I	-11	-18	-29			403.31	-0.0106242
	UCA-GCA	1208	S-A	Q-S	2	11	13			402.31	0.00475864
	AAA-CAC	1207	K-H	N-T	8	-3	5			401.31	0.00182873
	GAC-UAC	1207	D-Y	T-L	0	0	0			401.31	0
	CUU-UUU	1207	L-F	F-F	20	70	90			401.31	0.0329171
	CUC-AUG	1206	L-M	S-H	-21	-13	-34			400.31	-0.0124251
	UUU-CUU	1205	F-L	F-S	70	-21	49			399.31	0.0178918
	AUU-AUG	1204	I-M	L-Y	28	-2	26			398.31	0.00948576
	CUG-UUC	1204	L-F	C-V	-15	1	-14			398.31	-0.00510771
	UAC-UUU	1204	Y-F	T-L	-19	20	1			398.31	0.000364837
	UAU-GCC	1204	Y-A	M-C	-2	5	3			398.31	0.00109451
	UUC-ACU	1204	F-T	S-H	-28	-3	-31			398.31	-0.0113099
	CCA-CUG	1203	P-L	H-T	-11	-13	-24			397.31	-0.00874881
	UGG-CUG	1203	W-L	G-A	-40	-12	-52			397.31	-0.0189558
	GAC-GAG	1202	D-E	T-R	0	4	4			396.31	0.00145692
	GAC-CCC	1201	D-P	T-P	0	76	76			395.31	0.0276585
	GCA-CUU	1201	A-L	H-T	-8	-13	-21			395.31	-0.00764248
	AAA-UGG	1200	K-W	N-M	8	-10	-2			394.31	-0.000727249
	CCU-UCA	1199	P-S	L-F	-23	-28	-51			393.31	-0.0185294
	UCC-AAU	1199	S-N	P-Q	4	7	11			393.31	0.00399654
	UGG-GAG	1196	W-E	G-G	-40	-8	-48			390.31	-0.0173958
	UUG-AAG	1196	L-K	W-E	-7	12	5			390.31	0.00181206
	AAG-CUC	1195	K-L	S-A	1	-12	-11			389.31	-0.00398321
	UUC-ACC	1195	F-T	S-H	-28	-3	-31			389.31	-0.0112254
	AUG-UUG	1194	M-L	C-V	-9	18	9			388.31	0.00325626
	GUG-CCA	1194	V-P	C-A	0	3	3			388.31	0.00108542
	CCA-AAC	1194	P-N	Q-K	-2	8	6			388.31	0.00217084
	AUG-CUU	1193	M-L	C-A	-9	-12	-21			387.31	-0.00759157
	AUU-UUU	1193	I-F	F-F	10	70	80			387.31	0.0289203
	CAG-CUA	1193	Q-L	S-A	2	-12	-10			387.31	-0.00361504
	AUG-AGA	1192	M-R	W-E	-10	4	-6			386.31	-0.0021672
	AUG-CAA	1192	M-Q	C-A	-9	-2	-11			386.31	-0.00397321
	ACA-GCC	1191	T-A	Q-S	0	11	11			385.31	0.00396987
	UAU-GUU	1191	Y-V	M-C	-2	0	-2			385.31	-0.000721795
	AGC-AUC	1189	S-I	A-H	11	-22	-11			383.31	-0.00396321
	GUU-GAG	1189	V-E	L-W	18	-43	-25			383.31	-0.00900729
	GGA-AGC	1187	G-S	E-K	-8	1	-7			381.31	-0.0025178
	CCU-GCC	1187	P-A	L-C	-23	5	-18			381.31	-0.00647434
	GUA-GAU	1186	V-D	S-R	-10	-3	-13			380.31	-0.00467197
	AGU-GGC	1185	S-G	V-W	-10	-40	-50			379.31	-0.017954
	AGG-CUG	1184	R-L	G-A	-10	-12	-22			378.31	-0.00789308
	GAG-CUA	1184	E-L	S-A	2	-12	-10			378.31	-0.00358776
	GCC-ACU	1183	A-T	P-H	3	-3	0			377.31	0
	AUG-UAC	1182	M-Y	C-V	-9	-11	-20			376.31	-0.00716341
	CAU-CAG	1182	H-Q	I-S	-22	2	-20			376.31	-0.00716341
	GGA-AGA	1181	G-R	E-K	-8	27	19			375.31	0.00679948
	AAG-AUA	1179	K-I	R-D	27	-38	-11			373.31	-0.00392987
	GGU-GCU	1179	G-A	V-C	-33	5	-28			373.31	-0.0100033
	AAA-CUC	1178	K-L	N-T	8	-13	-5			372.31	-0.00178479
	UAC-AUC	1178	Y-I	T-H	-19	-22	-41			372.31	-0.0146353
	GCC-UCU	1177	A-S	P-L	3	-21	-18			371.31	-0.00641979
	AUG-UUC	1176	M-F	C-V	-9	1	-8			370.31	-0.00285082
	UUC-CUC	1176	F-L	S-P	-28	-23	-51			370.31	-0.018174
	UUC-ACA	1175	F-T	S-H	-28	-3	-31			369.31	-0.0110375
	AUC-UCC	1174	I-S	S-L	-18	-21	-39			368.31	-0.0138741
	UCU-UCC	1174	S-S	L-F	-21	-28	-49			368.31	-0.0174316
	ACC-CCA	1173	T-P	P-P	1	76	77			367.31	0.0273691
	AUG-CCU	1173	M-P	C-A	-9	3	-6			367.31	-0.00213266
	CAC-AAU	1173	H-N	T-Q	-3	7	4			367.31	0.00142177
	UUU-UUU	1173	F-F	F-F	70	70	140			367.31	0.049762
	AGU-GCC	1172	S-A	V-C	-10	5	-5			366.31	-0.0017757
	AUG-AGC	1171	M-S	W-E	-10	2	-8			365.31	-0.0028387
	ACC-ACA	1168	T-T	P-H	1	-3	-2			362.31	-0.000707856
	UCA-GUG	1168	S-V	Q-S	2	-10	-8			362.31	-0.00283142
	AAG-AGU	1167	K-S	R-E	27	2	29			361.31	0.0102551
	CAG-UCA	1167	Q-S	S-V	2	-10	-8			361.31	-0.002829
	GAA-UUG	1166	E-L	N-I	9	28	37			360.31	0.0130729
	UCC-UUC	1166	S-F	P-L	4	20	24			360.31	0.00847973
	GGA-GUU	1165	G-V	E-S	-8	-10	-18			359.31	-0.00635434
	GUG-UAU	1165	V-Y	C-V	0	-11	-11			359.31	-0.00388321
	GUC-ACC	1165	V-T	S-H	-10	-3	-13			359.31	-0.00458925
	ACU-GUA	1164	T-V	L-C	-13	0	-13			358.31	-0.00458531
	GAG-GGC	1164	E-G	R-G	4	66	70			358.31	0.0246901
	AAG-UUG	1163	K-L	S-V	1	18	19			357.31	0.00669585
	AGC-ACU	1162	S-T	A-H	11	-3	8			356.31	0.00281688
	CCC-CCA	1162	P-P	P-P	76	76	152			356.31	0.0535207
	UCU-GGU	1162	S-G	L-W	-21	-40	-61			356.31	-0.0214787
	UCA-CAG	1160	S-Q	H-T	-2	0	-2			354.31	-0.000703008
	GGU-GUU	1159	G-V	V-C	-33	0	-33			353.31	-0.0115896
	GUG-ACU	1158	V-T	W-D	-26	0	-26			352.31	-0.00912334
	UAC-AGU	1157	Y-S	T-Q	-19	2	-17			351.31	-0.00596011
	GAG-AUA	1156	E-I	R-D	4	-38	-34			350.31	-0.0119099
	UCA-UCU	1156	S-S	H-I	-2	-18	-20			350.31	-0.00700584
	UCC-UUU	1156	S-F	P-L	4	20	24			350.31	0.008407
	CCA-GCC	1155	P-A	Q-S	-2	11	9			349.31	0.0031499
	GAU-CUC	1152	D-L	I-S	-38	-21	-59			346.31	-0.0205957
	UGU-GGA	1152	C-G	V-W	0	-40	-40			346.31	-0.0139632
	CAC-AUU	1151	H-I	T-H	-3	-22	-25			345.31	-0.00871942
	UCU-CUU	1151	S-L	L-S	-21	-21	-42			345.31	-0.0146486
	CAC-ACA	1149	H-T	T-H	-3	-3	-6			343.31	-0.00208902
	UUC-AGU	1147	F-S	S-Q	-28	2	-26			341.31	-0.00903668
	AAA-CUA	1146	K-L	N-T	8	-13	-5			340.31	-0.00173631
	AAU-ACA	1146	N-T	I-Y	-28	-19	-47			340.31	-0.0163213
	CCU-GAC	1146	P-D	L-W	-23	-52	-75			340.31	-0.0260446
	UCA-GGA	1146	S-G	Q-R	2	-10	-8			340.31	-0.00277809
	AGU-GUU	1145	S-V	V-C	-10	0	-10			339.31	-0.00346959
	CAG-CCC	1144	Q-P	S-A	2	3	5			338.31	0.00173328
	CUG-AGU	1144	L-S	W-E	-7	2	-5			338.31	-0.00173328
	CUC-UCC	1144	L-S	S-L	-21	-21	-42			338.31	-0.0145595
	UUC-CCA	1144	F-P	S-P	-28	76	48			338.31	0.0166395
	GAC-AGG	1142	D-R	T-Q	0	15	15			336.31	0.00519074
	GUG-CAA	1142	V-Q	C-A	0	-2	-2			336.31	-0.000692099
	CCC-CCU	1142	P-P	P-P	76	76	152			336.31	0.0525995
	CUC-AAU	1142	L-N	S-Q	-21	7	-14			336.31	-0.00484469
	AUU-GUC	1141	I-V	L-C	28	0	28			335.31	0.0096809
	AAC-UAU	1140	N-Y	T-L	5	0	5			334.31	0.00172722
	AGG-AAC	1140	R-N	G-E	-10	9	-1			334.31	-0.000345443
	GGC-UCC	1140	G-S	A-L	5	-21	-16			334.31	-0.0055271
	GAU-UCA	1139	D-S	I-F	-38	-28	-66			333.31	-0.0227793
	UUC-AAU	1139	F-N	S-Q	-28	7	-21			333.31	-0.00724795
	CCC-AAU	1137	P-N	P-Q	76	7	83			331.31	0.0285964
	AGC-UCU	1136	S-S	A-L	11	-21	-10			330.31	-0.00344231
	GGC-AAC	1136	G-N	A-Q	5	7	12			330.31	0.00413078
	UUG-GCC	1136	L-A	W-G	-7	5	-2			330.31	-0.000688463
	GCA-AUU	1133	A-I	Q-N	-2	-28	-30			327.31	-0.0102997
	CUU-CUC	1132	L-L	F-S	20	-21	-1			326.31	-0.000343019
	UCU-AAA	1132	S-K	L-K	-21	32	11			326.31	0.00377321
	CCU-GUA	1131	P-V	L-C	-23	0	-23			325.31	-0.00788247
	GUC-CAG	1130	V-Q	S-P	-10	-2	-12			324.31	-0.00410896
	CUC-ACC	1130	L-T	S-H	-21	-3	-24			324.31	-0.00821792
	AUG-AUC	1129	M-I	W-D	-10	-38	-48			323.31	-0.0164213
	ACC-UUU	1128	T-F	P-L	1	20	21			322.31	0.00717795
	AUA-AAU	1128	I-N	K-K	-21	8	-13			322.31	-0.00444349
	CAG-UCC	1127	Q-S	S-V	2	-10	-8			321.31	-0.00273203
	AGC-UCC	1126	S-S	A-L	11	-21	-10			320.31	-0.00341201
	GGA-GGU	1126	G-G	E-R	-8	-10	-18			320.31	-0.00614162
	AGC-AGA	1125	S-R	A-Q	11	15	26			319.31	0.00886335
	CUU-UUG	1125	L-L	F-F	20	20	40			319.31	0.0136359
	UUU-UAU	1125	F-Y	F-L	70	0	70			319.31	0.0238629
	GUU-UCU	1124	V-S	F-F	1	-28	-27			318.31	-0.00919607
	GAC-CUC	1123	D-L	T-P	0	-23	-23			317.31	-0.00782672
	GGA-AGU	1123	G-S	E-K	-8	1	-7			317.31	-0.00238204
	GGA-AUC	1123	G-I	E-N	-8	-28	-36			317.31	-0.0122505
	AUC-UAC	1122	I-Y	S-L	-18	0	-18			316.31	-0.0061198
	GGC-CAG	1122	G-Q	A-P	5	-2	3			316.31	0.00101997
	UCC-CCA	1122	S-P	P-P	4	76	80			316.31	0.0271991
	GCA-CCA	1121	A-P	H-T	-8	1	-7			315.31	-0.0023778
	GUG-UCC	1121	V-S	C-V	0	-10	-10			315.31	-0.00339686
	UCU-UUG	1121	S-L	L-F	-21	20	-1			315.31	-0.000339686
	AAA-CCC	1120	K-P	N-T	8	1	9			314.31	0.00305445
	GAU-CAA	1119	D-Q	I-S	-38	2	-36			313.31	-0.0122069
	GGC-AGU	1119	G-S	A-Q	5	2	7			313.31	0.00237356
	CAA-ACA	1119	Q-T	K-N	15	5	20			313.31	0.0067816
	CAC-CUG	1117	H-L	T-P	-3	-23	-26			311.31	-0.00880032
	CUC-AAA	1117	L-K	S-Q	-21	15	-6			311.31	-0.00203084
	CUU-CAA	1117	L-Q	F-S	20	2	22			311.31	0.00744643
	GGC-AAU	1116	G-N	A-Q	5	7	12			310.31	0.00405805
	CCU-UUU	1116	P-F	L-F	-23	70	47			310.31	0.015894
	AAU-CUU	1113	N-L	I-S	-28	-21	-49			307.31	-0.0165258
	AUG-UCC	1113	M-S	C-V	-9	-10	-19			307.31	-0.00640798
	GCC-UUG	1113	A-L	P-L	3	40	43			307.31	0.0145023
	UUC-UGC	1112	F-C	S-L	-28	-15	-43			306.31	-0.0144892
	AUU-ACA	1111	I-T	L-Y	28	-19	9			305.31	0.0030299
	CAA-GCC	1110	Q-A	K-S	15	11	26			304.31	0.00874517
	GCA-UCA	1109	A-S	H-I	-8	-18	-26			303.31	-0.0087373
	GGA-GGG	1108	G-G	E-R	-8	-10	-18			302.31	-0.00604344
	UAU-CUG	1108	Y-L	I-S	-7	-21	-28			302.31	-0.00940091
	AUG-UAU	1106	M-Y	C-V	-9	-11	-20			300.31	-0.00670282
	GCU-UUC	1105	A-F	L-F	-12	70	58			299.31	0.0194206
	GCA-AAC	1104	A-N	Q-K	-2	8	6			298.31	0.00200721
	ACC-UUC	1103	T-F	P-L	1	20	21			297.31	0.00701887
	CUU-UAU	1103	L-Y	F-L	20	0	20			297.31	0.00668463
	GCU-AUG	1102	A-M	L-Y	-12	-2	-14			296.31	-0.004675
	UUU-UCA	1101	F-S	F-F	70	-28	42			295.31	0.0140123
	AAG-CCC	1100	K-P	S-A	1	3	4			294.31	0.00133329
	GGC-UCU	1100	G-S	A-L	5	-21	-16			294.31	-0.00533316
	AGC-CAA	1099	S-Q	A-P	11	-2	9			293.31	0.00299718
	ACU-GGG	1099	T-G	L-W	-13	-40	-53			293.31	-0.01765
	CAA-AAC	1099	Q-N	K-K	15	8	23			293.31	0.00765945
	ACU-CCU	1098	T-P	L-S	-13	4	-9			292.31	-0.00299445
	GUG-UUC	1098	V-F	C-V	0	1	1			292.31	0.000332717
	AAU-UAU	1097	N-Y	I-L	-28	0	-28			291.31	-0.00930758
	ACA-UCA	1097	T-S	H-I	-3	-18	-21			291.31	-0.00698068
	CUC-AGU	1097	L-S	S-Q	-21	2	-19			291.31	-0.00631586
	CCU-GGG	1096	P-G	L-W	-23	-40	-63			290.31	-0.020923
	AAC-AGG	1095	N-R	T-Q	5	15	20			289.31	0.00663615
	GAG-GGG	1095	E-G	R-G	4	66	70			289.31	0.0232265
	GUC-AAC	1095	V-N	S-Q	-10	7	-3			289.31	-0.000995423
	GUU-GCC	1095	V-A	L-C	18	5	23			289.31	0.00763157
	GUU-UUU	1095	V-F	F-F	1	70	71			289.31	0.0235583
	GGG-GUG	1094	G-V	G-G	66	-33	33			288.31	0.0109396
	UUU-ACU	1094	F-T	L-Y	20	-19	1			288.31	0.000331505
	GAA-CUC	1093	E-L	N-T	9	-13	-4			287.31	-0.00132481
	CGG-GAG	1093	R-E	G-G	-10	-8	-18			287.31	-0.00596163
	CAA-GUU	1092	Q-V	K-S	15	-10	5			286.31	0.00165449
	AAG-GGC	1091	K-G	R-G	27	66	93			285.31	0.0307454
	AGA-AUG	1089	R-M	E-N	4	-22	-18			283.31	-0.00593981
	AUG-GGC	1088	M-G	W-G	-10	66	56			282.31	0.0184624
	AUU-AAC	1088	I-N	L-K	28	8	36			282.31	0.0118687
	CCA-CAA	1088	P-Q	H-T	-11	0	-11			282.31	-0.00362655
	CUG-CAU	1088	L-H	C-A	-15	-8	-23			282.31	-0.00758279
	GAU-CCC	1087	D-P	I-S	-38	4	-34			281.31	-0.011199
	CUU-AAU	1087	L-N	L-K	40	8	48			281.31	0.0158104
	UCA-UUU	1087	S-F	H-I	-2	10	8			281.31	0.00263507
	AUU-UAU	1086	I-Y	F-L	10	0	10			280.31	0.0032908
	GUA-AAU	1086	V-N	K-K	-17	8	-9			280.31	-0.00296172
	GUC-AGC	1086	V-S	S-Q	-10	2	-8			280.31	-0.00263264
	UUC-UUG	1086	F-L	S-L	-28	40	12			280.31	0.00394896
	CAG-GGC	1085	Q-G	R-G	15	66	81			279.31	0.026631
	CUU-GGU	1085	L-G	L-W	40	-40	0			279.31	0
	CUU-UCC	1085	L-S	F-F	20	-28	-8			279.31	-0.00263022
	UAU-GGG	1085	Y-G	M-W	-2	-40	-42			279.31	-0.0138086
	GUU-GGU	1084	V-G	L-W	18	-40	-22			278.31	-0.00722643
	AUC-CCU	1083	I-P	S-P	-18	76	58			277.31	0.0190339
	CAU-UUU	1083	H-F	I-F	-22	70	48			277.31	0.0157522
	UUC-CCU	1083	F-P	S-P	-28	76	48			277.31	0.0157522
	GGC-ACC	1082	G-T	A-H	5	-3	2			276.31	0.000655737
	GUC-AAA	1082	V-K	S-Q	-10	15	5			276.31	0.00163934
	UGG-GAC	1082	W-D	G-G	-40	1	-39			276.31	-0.0127869
	UUC-UAU	1082	F-Y	S-L	-28	0	-28			276.31	-0.00918031
	CUC-AAC	1081	L-N	S-Q	-21	7	-14			275.31	-0.00458591
	GGA-CUU	1078	G-L	D-T	1	-13	-12			272.31	-0.00391987
	CCU-CUU	1078	P-L	L-S	-23	-21	-44			272.31	-0.0143729
	AUA-GAC	1077	I-D	S-R	-18	-3	-21			271.31	-0.00685342
	AGA-CUG	1076	R-L	D-T	-3	-13	-16			270.31	-0.0052168
	GGA-UAU	1076	G-Y	D-I	1	-7	-6			270.31	-0.0019563
	CAU-GCA	1076	H-A	M-C	-13	5	-8			270.31	-0.0026084
	CCU-UCC	1076	P-S	L-F	-23	-28	-51			270.31	-0.0166286
	CUU-CAU	1076	L-H	F-S	20	-2	18			270.31	0.0058689
	AUG-ACC	1075	M-T	W-D	-10	0	-10			269.31	-0.00325747
	UCA-GCU	1075	S-A	Q-S	2	11	13			269.31	0.00423471
	UCU-GUC	1075	S-V	L-C	-21	0	-21			269.31	-0.00684069
	GCC-UCC	1074	A-S	P-L	3	-21	-18			268.31	-0.00585799
	CCC-AUG	1074	P-M	P-H	76	-13	63			268.31	0.020503
	CUG-UGG	1074	L-W	C-V	-15	-26	-41			268.31	-0.0133432
	AAC-UCC	1073	N-S	T-L	5	-21	-16			267.31	-0.00520226
	AGC-UUC	1072	S-F	A-L	11	20	31			266.31	0.01007
	GCU-ACA	1071	A-T	L-Y	-12	-19	-31			265.31	-0.0100606
	CAC-AGA	1070	H-R	T-Q	-3	15	12			264.31	0.00389078
	CAG-UGU	1069	Q-C	S-V	2	0	2			263.31	0.000647858
	AGU-GGG	1068	S-G	V-W	-10	-40	-50			262.31	-0.0161813
	ACU-GGC	1068	T-G	L-W	-13	-40	-53			262.31	-0.0171522
	GUC-AAU	1068	V-N	S-Q	-10	7	-3			262.31	-0.000970878
	CAC-AAC	1068	H-N	T-Q	-3	7	4			262.31	0.0012945
	UGG-CAG	1068	W-Q	G-A	-40	-2	-42			262.31	-0.0135923
	UUU-AUC	1068	F-I	L-Y	20	-7	13			262.31	0.00420714
	GAG-UGG	1067	E-W	S-V	2	-26	-24			261.31	-0.00775975
	UAC-ACC	1067	Y-T	T-H	-19	-3	-22			261.31	-0.0071131
	GUC-ACU	1065	V-T	S-H	-10	-3	-13			259.31	-0.00419532
	AGA-AAC	1063	R-N	E-K	4	8	12			257.31	0.00386533
	AGA-CAG	1063	R-Q	D-T	-3	0	-3			257.31	-0.000966333
	GGU-GGC	1063	G-G	V-W	-33	-40	-73			257.31	-0.0235141
	GGU-GGU	1063	G-G	V-W	-33	-40	-73			257.31	-0.0235141
	CAA-AGA	1062	Q-R	K-K	15	27	42			256.31	0.0135159
	UCC-ACU	1062	S-T	P-H	4	-3	1			256.31	0.000321808
	AUC-UGC	1061	I-C	S-L	-18	-15	-33			255.31	-0.0106097
	AUG-AGG	1059	M-R	W-E	-10	4	-6			253.31	-0.00192539
	GUC-ACA	1059	V-T	S-H	-10	-3	-13			253.31	-0.00417168
	CAU-GUG	1059	H-V	M-C	-13	0	-13			253.31	-0.00417168
	CCU-GGU	1059	P-G	L-W	-23	-40	-63			253.31	-0.0202166
	AGG-GAU	1058	R-D	G-G	-10	1	-9			252.31	-0.00288536
	GAA-CUA	1058	E-L	N-T	9	-13	-4			252.31	-0.00128238
	GUG-AAC	1058	V-N	W-E	-26	9	-17			252.31	-0.00545013
	CAU-GCU	1058	H-A	M-C	-13	5	-8			252.31	-0.00256477
	UAC-CCA	1058	Y-P	T-P	-19	76	57			252.31	0.018274
	AGA-GCU	1057	R-A	E-S	4	11	15			251.31	0.00480439
	CAU-GUU	1057	H-V	M-C	-13	0	-13			251.31	-0.00416381
	UUG-UUU	1057	L-F	C-V	-15	1	-14			251.31	-0.0044841
	UAU-UAU	1056	Y-Y	I-L	-7	0	-7			250.31	-0.00223993
	ACU-AAA	1054	T-K	L-K	-13	32	19			248.31	0.00606829
	ACU-GGU	1054	T-G	L-W	-13	-40	-53			248.31	-0.0169273
	GUC-UUU	1053	V-F	S-L	-10	20	10			247.31	0.00319081
	AGC-CUU	1052	S-L	A-P	11	-23	-12			246.31	-0.00382533
	GGC-UAC	1052	G-Y	A-L	5	0	5			246.31	0.00159389
	AAA-UUA	1051	K-L	N-I	8	28	36			245.31	0.0114651
	GGG-AAC	1051	G-N	G-E	66	9	75			245.31	0.0238856
	CUA-AAU	1051	L-N	K-K	-21	8	-13			245.31	-0.00414017
	ACC-ACC	1049	T-T	P-H	1	-3	-2			243.31	-0.000635737
	GGC-UGC	1049	G-C	A-L	5	-15	-10			243.31	-0.00317869
	UAC-UUC	1049	Y-F	T-L	-19	20	1			243.31	0.000317869
	GAA-UCA	1047	E-S	N-I	9	-18	-9			241.31	-0.00285536
	GGA-UUC	1047	G-F	D-I	1	10	11			241.31	0.00348989
	GGU-GCA	1047	G-A	V-C	-33	5	-28			241.31	-0.00888335
	GGG-GCA	1046	G-A	G-G	66	5	71			240.31	0.0225041
	GAG-UCC	1045	E-S	S-V	2	-10	-8			239.31	-0.00253325
	CUU-UUC	1045	L-F	F-F	20	70	90			239.31	0.0284991
	ACC-UAC	1043	T-Y	P-L	1	0	1			237.31	0.00031605
	CUG-UCA	1042	L-S	C-V	-15	-10	-25			236.31	-0.00789369
	CUU-GGC	1041	L-G	L-W	40	-40	0			235.31	0
	AUA-AAC	1040	I-N	K-K	-21	8	-13			234.31	-0.00409684
	AAC-UGU	1039	N-C	T-L	5	-15	-10			233.31	-0.00314838
	AGC-CCU	1039	S-P	A-P	11	76	87			233.31	0.0273909
	CCU-UUG	1039	P-L	L-F	-23	20	-3			233.31	-0.000944515
	AGG-AAU	1038	R-N	G-E	-10	9	-1			232.31	-0.000314535
	UUA-GAG	1038	L-E	S-R	-21	4	-17			232.31	-0.0053471
	AUU-UUA	1037	I-L	F-F	10	20	30			231.31	0.00942697
	GAG-CCC	1037	E-P	S-A	2	3	5			231.31	0.00157116
	GUG-CUU	1037	V-L	C-A	0	-12	-12			231.31	-0.00377079
	GCA-GGG	1034	A-G	Q-R	-2	-10	-12			228.31	-0.00375988
	UUU-UUC	1034	F-F	F-F	70	70	140			228.31	0.0438653
	AAU-UCA	1033	N-S	I-F	-28	-28	-56			227.31	-0.0175291
	ACC-AGU	1033	T-S	P-Q	1	2	3			227.31	0.000939061
	GAA-UUA	1033	E-L	N-I	9	28	37			227.31	0.0115817
	GAC-CAU	1033	D-H	T-P	0	-11	-11			227.31	-0.00344322
	GCU-UUA	1033	A-L	L-F	-12	20	8			227.31	0.00250416
	CCC-AGU	1031	P-S	P-Q	76	2	78			225.31	0.0243683
	AUC-UUG	1029	I-L	S-L	-18	40	22			223.31	0.00685978
	CUG-GUC	1029	L-V	W-G	-7	-33	-40			223.31	-0.0124723
	GUU-UAU	1028	V-Y	F-L	1	0	1			222.31	0.000311505
	AAC-CCC	1027	N-P	T-P	5	76	81			221.31	0.0252074
	AAU-UUG	1027	N-L	I-F	-28	20	-8			221.31	-0.00248962
	GAA-CAC	1027	E-H	N-T	9	-3	6			221.31	0.00186721
	CUU-GCC	1026	L-A	L-C	40	5	45			220.31	0.0139905
	UUC-UGU	1026	F-C	S-L	-28	-15	-43			220.31	-0.0133687
	GGG-AAU	1025	G-N	G-E	66	9	75			219.31	0.0232947
	AAG-UCA	1024	K-S	S-V	1	-10	-9			218.31	-0.00279264
	UGG-AUG	1024	W-M	G-D	-40	-30	-70			218.31	-0.0217205
	AAC-CUC	1023	N-L	T-P	5	-23	-18			217.31	-0.00557982
	ACA-GGG	1023	T-G	Q-R	0	-10	-10			217.31	-0.0030999
	GCC-AGA	1023	A-R	P-Q	3	15	18			217.31	0.00557982
	CAU-GAC	1023	H-D	M-W	-13	-52	-65			217.31	-0.0201494
	UCA-UCA	1022	S-S	H-I	-2	-18	-20			216.31	-0.00619374
	GCC-UAC	1021	A-Y	P-L	3	0	3			215.31	0.000928152
	GCU-UCA	1021	A-S	L-F	-12	-28	-40			215.31	-0.0123754
	CUC-ACU	1021	L-T	S-H	-21	-3	-24			215.31	-0.00742522
	UUG-GGA	1020	L-G	W-G	-7	66	59			214.31	0.0182358
	UUA-GAU	1019	L-D	S-R	-21	-3	-24			213.31	-0.00741067
	AGU-UCU	1017	S-S	V-F	-10	-28	-38			211.31	-0.0117105
	ACC-ACU	1016	T-T	P-H	1	-3	-2			210.31	-0.000615738
	GUU-AAU	1016	V-N	L-K	18	8	26			210.31	0.00800459
	UUC-CAU	1016	F-H	S-P	-28	-11	-39			210.31	-0.0120069
	AAG-UCC	1015	K-S	S-V	1	-10	-9			209.31	-0.00276809
	UCC-ACA	1015	S-T	P-H	4	-3	1			209.31	0.000307566
	AUA-AUG	1014	I-M	K-N	-21	-22	-43			208.31	-0.0132123
	CUG-UGU	1014	L-C	C-V	-15	0	-15			208.31	-0.00460894
	CUU-AUG	1014	L-M	L-Y	40	-2	38			208.31	0.011676
	GAG-GUC	1013	E-V	R-G	4	-33	-29			207.31	-0.00890184
	UGG-AAU	1013	W-N	G-E	-40	9	-31			207.31	-0.00951575
	UCA-AAU	1013	S-N	Q-K	2	8	10			207.31	0.0030696
	UUU-UUG	1013	F-L	F-F	70	20	90			207.31	0.0276264
	CCU-GGC	1011	P-G	L-W	-23	-40	-63			205.31	-0.0193003
	AGG-AGA	1010	R-R	G-E	-10	4	-6			204.31	-0.0018363
	AGU-CAG	1010	S-Q	V-S	-10	2	-8			204.31	-0.00244841
	AUG-GCG	1010	M-A	W-G	-10	5	-5			204.31	-0.00153025
	GCC-CUU	1010	A-L	P-P	3	-23	-20			204.31	-0.00612102
	AAA-UGC	1009	K-C	N-M	8	-9	-1			203.31	-0.000305748
	AUG-UCA	1009	M-S	C-V	-9	-10	-19			203.31	-0.00580921
	AAU-AUA	1008	N-I	I-Y	-28	-7	-35			202.31	-0.0106906
	GCU-UCC	1008	A-S	L-F	-12	-28	-40			202.31	-0.0122178
	AAG-CGC	1007	K-R	S-A	1	-6	-5			201.31	-0.00152571
	GGA-UCU	1006	G-S	D-I	1	-18	-17			200.31	-0.00518226
	GCA-GUA	1005	A-V	Q-S	-2	-10	-12			199.31	-0.00365443
	AGG-GAC	1004	R-D	G-G	-10	1	-9			198.31	-0.00273809
	GGA-AUA	1004	G-I	E-N	-8	-28	-36			198.31	-0.0109524
	AUU-UCA	1003	I-S	F-F	10	-28	-18			197.31	-0.00547073
	GUC-UUC	1003	V-F	S-L	-10	20	10			197.31	0.0030393
	UCU-UUU	1003	S-F	L-F	-21	70	49			197.31	0.0148926
	UGC-UUU	1002	C-F	A-L	5	20	25			196.31	0.00759067
	UUC-CAA	1002	F-Q	S-P	-28	-2	-30			196.31	-0.0091088
	GCU-AAG	1001	A-K	L-K	-12	32	20			195.31	0.00606647
	CCA-ACU	1001	P-T	Q-N	-2	5	3			195.31	0.000909971
	GGU-GCC	1000	G-A	V-C	-33	5	-28			194.31	-0.00848458
	CAC-AGU	1000	H-S	T-Q	-3	2	-1			194.31	-0.000303021
	AUG-GGG	999	M-G	W-G	-10	66	56			193.31	0.0169522
	GCC-UAU	998	A-Y	P-L	3	0	3			192.31	0.000907244
	UAU-AUU	998	Y-I	I-Y	-7	-7	-14			192.31	-0.0042338
	CAU-AAA	996	H-K	I-K	-22	32	10			190.31	0.00301808
	UGU-GGG	996	C-G	V-W	0	-40	-40			190.31	-0.0120723
	AAG-CUA	994	K-L	S-A	1	-12	-11			188.31	-0.00331323
	AAU-UAC	994	N-Y	I-L	-28	0	-28			188.31	-0.00843367
	AUG-CAC	994	M-H	C-A	-9	-8	-17			188.31	-0.00512044
	CAA-AUU	994	Q-I	K-N	15	-28	-13			188.31	-0.00391563
	UUG-CUU	994	L-L	C-A	-15	-12	-27			188.31	-0.00813247
	GGA-CAA	993	G-Q	D-T	1	0	1			187.31	0.000300899
	CGC-AAG	993	R-K	A-Q	-6	15	9			187.31	0.00270809
	GGC-UAU	992	G-Y	A-L	5	0	5			186.31	0.00150298
	GUG-AUC	992	V-I	W-D	-26	-38	-64			186.31	-0.0192382
	UAU-UAC	992	Y-Y	I-L	-7	0	-7			186.31	-0.00210417
	CUG-CGC	991	L-R	C-A	-15	-6	-21			185.31	-0.00630616
	UGU-GCU	991	C-A	V-C	0	5	5			185.31	0.00150147
	UCC-UUG	991	S-L	P-L	4	40	44			185.31	0.0132129
	GAA-UGC	990	E-C	N-M	9	-9	0			184.31	0
	UGC-AUU	990	C-I	A-H	5	-22	-17			184.31	-0.00509984
	ACC-CCU	989	T-P	P-P	1	76	77			183.31	0.0230759
	GAC-AUA	989	D-I	T-H	0	-22	-22			183.31	-0.00659312
	GAU-CAU	989	D-H	I-S	-38	-2	-40			183.31	-0.0119875
	GUC-AGU	989	V-S	S-Q	-10	2	-8			183.31	-0.0023975
	UUC-UGG	989	F-W	S-L	-28	-7	-35			183.31	-0.0104891
	ACA-AUU	988	T-I	Q-N	0	-28	-28			182.31	-0.00838276
	GAC-GAU	988	D-D	T-R	0	-3	-3			182.31	-0.000898153
	GGC-CUU	988	G-L	A-P	5	-23	-18			182.31	-0.00538892
	CUU-GGG	988	L-G	L-W	40	-40	0			182.31	0
	AUA-CUG	987	I-L	Y-T	-7	-13	-20			181.31	-0.00598163
	GCC-AUA	987	A-I	P-H	3	-22	-19			181.31	-0.00568254
	GUG-GUC	987	V-V	W-G	-26	-33	-59			181.31	-0.0176458
	GGU-GUG	986	G-V	V-C	-33	0	-33			180.31	-0.00985968
	CCA-AGU	986	P-S	Q-K	-2	1	-1			180.31	-0.000298778
	UCC-CCU	986	S-P	P-P	4	76	80			180.31	0.0239023
	GGA-UAC	985	G-Y	D-I	1	-7	-6			179.31	-0.00179085
	CAU-CUG	985	H-L	I-S	-22	-21	-43			179.31	-0.0128344
	UCC-ACC	985	S-T	P-H	4	-3	1			179.31	0.000298475
	GGA-ACC	984	G-T	E-N	-8	5	-3			178.31	-0.000894517
	GGC-UGG	984	G-W	A-L	5	-7	-2			178.31	-0.000596344
	CUU-AAG	984	L-K	L-K	40	32	72			178.31	0.0214684
	UCC-UAC	984	S-Y	P-L	4	0	4			178.31	0.00119269
	AAU-CAA	983	N-Q	I-S	-28	2	-26			177.31	-0.0077446
	AAG-GUC	982	K-V	R-G	27	-33	-6			176.31	-0.0017854
	GGU-GAC	982	G-D	V-W	-33	-52	-85			176.31	-0.0252931
	GUU-GAC	981	V-D	L-W	18	-52	-34			175.31	-0.0101069
	GUU-GGC	981	V-G	L-W	18	-40	-22			175.31	-0.00653979
	UAC-UUG	980	Y-L	T-L	-19	40	21			174.31	0.00623616
	GCC-AGG	979	A-R	P-Q	3	15	18			173.31	0.00533983
	UAC-AGG	979	Y-R	T-Q	-19	15	-4			173.31	-0.00118663
	GUG-ACC	977	V-T	W-D	-26	0	-26			171.31	-0.00769733
	UUG-CCA	977	L-P	C-A	-15	3	-12			171.31	-0.00355261
	AAG-UGG	976	K-W	S-V	1	-26	-25			170.31	-0.0073937
	CUG-UUG	976	L-L	C-V	-15	18	3			170.31	0.000887244
	AGU-UUU	975	S-F	V-F	-10	70	60			169.31	0.0177267
	CAC-UUU	974	H-F	T-L	-3	20	17			168.31	0.00501741
	UAU-GGU	974	Y-G	M-W	-2	-40	-42			168.31	-0.012396
	AAG-GGU	973	K-G	R-G	27	66	93			167.31	0.02742
	AGA-ACA	973	R-T	E-N	4	5	9			167.31	0.00265355
	ACU-UCU	973	T-S	L-F	-13	-28	-41			167.31	-0.0120884
	CAA-AGG	973	Q-R	K-K	15	27	42			167.31	0.0123832
	CAC-AUC	973	H-I	T-H	-3	-22	-25			167.31	-0.00737098
	AGU-CUG	972	S-L	V-S	-10	-21	-31			166.31	-0.00913062
	GGG-AUG	972	G-M	G-D	66	-30	36			166.31	0.0106033
	CUU-UCA	972	L-S	F-F	20	-28	-8			166.31	-0.00235629
	GAU-ACU	971	D-T	I-Y	-38	-19	-57			165.31	-0.0167713
	GCU-CUC	971	A-L	L-S	-12	-21	-33			165.31	-0.00970969
	GUG-GGC	971	V-G	W-G	-26	66	40			165.31	0.0117693
	UAC-ACU	971	Y-T	T-H	-19	-3	-22			165.31	-0.00647313
	UCA-CUG	971	S-L	H-T	-2	-13	-15			165.31	-0.00441349
	AAU-UUC	970	N-F	I-F	-28	70	42			164.31	0.0123451
	GAG-UGC	970	E-C	S-V	2	0	2			164.31	0.00058786
	CCA-AGC	970	P-S	Q-K	-2	1	-1			164.31	-0.00029393
	CUU-ACA	970	L-T	L-Y	40	-19	21			164.31	0.00617253
	AAC-AUA	969	N-I	T-H	5	-22	-17			163.31	-0.00499166
	ACU-AUU	969	T-I	L-Y	-13	-7	-20			163.31	-0.00587254
	GGA-ACU	969	G-T	E-N	-8	5	-3			163.31	-0.000880881
	ACU-UUG	968	T-L	L-F	-13	20	7			162.31	0.00205327
	AAC-CAU	966	N-H	T-P	5	-11	-6			160.31	-0.00175631
	GAU-CAC	966	D-H	I-S	-38	-2	-40			160.31	-0.0117087
	GUC-CUU	966	V-L	S-P	-10	-23	-33			160.31	-0.00965969
	AGA-GUG	965	R-V	E-S	4	-10	-6			159.31	-0.00175449
	AUU-CAA	965	I-Q	F-S	10	2	12			159.31	0.00350898
	CCA-UAU	965	P-Y	H-I	-11	-7	-18			159.31	-0.00526347
	CCA-GUA	964	P-V	Q-S	-2	-10	-12			158.31	-0.00350534
	AUU-UCC	963	I-S	F-F	10	-28	-18			157.31	-0.00525256
	GCA-AGA	963	A-R	Q-K	-2	27	25			157.31	0.00729522
	GUG-CCU	963	V-P	C-A	0	3	3			157.31	0.000875426
	GUU-UUC	963	V-F	F-F	1	70	71			157.31	0.0207184
	CCU-ACA	963	P-T	L-Y	-23	-19	-42			157.31	-0.012256
	CUC-ACA	962	L-T	S-H	-21	-3	-24			156.31	-0.00699614
	AUC-UAU	961	I-Y	S-L	-18	0	-18			155.31	-0.00524165
	UUG-CCU	961	L-P	C-A	-15	3	-12			155.31	-0.00349443
	GGC-AGA	960	G-R	A-Q	5	15	20			154.31	0.00581799
	CAG-UUA	960	Q-L	S-V	2	18	20			154.31	0.00581799
	CCC-CUG	959	P-L	P-P	76	-23	53			153.31	0.0154016
	UGC-AGC	959	C-S	A-Q	5	2	7			153.31	0.00203418
	UUC-CAC	959	F-H	S-P	-28	-11	-39			153.31	-0.0113333
	AAG-UGC	958	K-C	S-V	1	0	1			152.31	0.000290294
	GUG-UAC	958	V-Y	C-V	0	-11	-11			152.31	-0.00319323
	CAA-AGC	958	Q-S	K-K	15	1	16			152.31	0.0046447
	CAC-CCA	956	H-P	T-P	-3	76	73			150.31	0.0211472
	UUU-UCC	956	F-S	F-F	70	-28	42			150.31	0.0121669
	ACC-UCU	955	T-S	P-L	1	-21	-20			149.31	-0.00578769
	AUC-CAA	955	I-Q	S-P	-18	-2	-20			149.31	-0.00578769
	GAU-ACC	955	D-T	I-Y	-38	-19	-57			149.31	-0.0164949
	GUA-UUU	955	V-F	Y-I	-11	10	-1			149.31	-0.000289385
	AUU-CAU	954	I-H	F-S	10	-2	8			148.31	0.00231265
	AUU-UUC	954	I-F	F-F	10	70	80			148.31	0.0231265
	UGC-AGU	954	C-S	A-Q	5	2	7			148.31	0.00202357
	AUA-GCA	953	I-A	S-S	-18	11	-7			147.31	-0.00202145
	UCU-ACA	952	S-T	L-Y	-21	-19	-40			146.31	-0.011539
	CCC-AUU	951	P-I	P-H	76	-22	54			145.31	0.0155613
	GCA-CCU	950	A-P	H-T	-8	1	-7			144.31	-0.00201509
	GUA-ACA	950	V-T	K-N	-17	5	-12			144.31	-0.00345443
	CUG-CUA	950	L-L	C-A	-15	-12	-27			144.31	-0.00777248
	UUG-UCU	950	L-S	C-V	-15	-10	-25			144.31	-0.00719674
	UAU-UUC	949	Y-F	I-F	-7	70	63			143.31	0.0181167
	UGU-GCC	949	C-A	V-C	0	5	5			143.31	0.00143783
	AGA-AUU	948	R-I	E-N	4	-28	-24			142.31	-0.00689432
	GUU-ACA	948	V-T	L-Y	18	-19	-1			142.31	-0.000287264
	GUU-AUG	946	V-M	L-Y	18	-2	16			140.31	0.00458652
	ACA-CAA	945	T-Q	H-T	-3	0	-3			139.31	-0.000859063
	UUG-GUU	945	L-V	W-G	-7	-33	-40			139.31	-0.0114542
	AUC-AGA	944	I-R	S-Q	-18	15	-3			138.31	-0.000858154
	GGA-CCA	944	G-P	D-T	1	1	2			138.31	0.000572103
	AUC-CUC	943	I-L	S-P	-18	-23	-41			137.31	-0.0117157
	AUU-CAC	942	I-H	F-S	10	-2	8			136.31	0.00228356
	GGA-GUC	942	G-V	E-S	-8	-10	-18			136.31	-0.00513802
	CGG-GAA	942	R-E	G-G	-10	-8	-18			136.31	-0.00513802
	AGC-UGC	941	S-C	A-L	11	-15	-4			135.31	-0.00114057
	CUU-GAC	941	L-D	L-W	40	-52	-12			135.31	-0.00342171
	AUU-AUC	940	I-I	L-Y	28	-7	21			134.31	0.00598163
	AAA-UUG	939	K-L	N-I	8	28	36			133.31	0.0102433
	CUA-CUG	939	L-L	Y-T	0	-13	-13			133.31	-0.00369897
	AAU-UCC	937	N-S	I-F	-28	-28	-56			131.31	-0.0159001
	UUU-CAU	935	F-H	F-S	70	-2	68			129.31	0.019266
	AGA-AGG	934	R-R	E-K	4	27	31			128.31	0.00877366
	GCA-ACU	934	A-T	Q-N	-2	5	3			128.31	0.000849064
	ACA-CCU	930	T-P	H-T	-3	1	-2			124.31	-0.000563618
	CCU-UUC	930	P-F	L-F	-23	70	47			124.31	0.013245
	CUG-GUA	930	L-V	W-G	-7	-33	-40			124.31	-0.0112724
	UGC-AAU	930	C-N	A-Q	5	7	12			124.31	0.00338171
	CAA-AGU	929	Q-S	K-K	15	1	16			123.31	0.0045041
	CAG-GUC	929	Q-V	R-G	15	-33	-18			123.31	-0.00506711
	GCC-GAG	928	A-E	P-R	3	4	7			122.31	0.00196842
	GUU-GUA	928	V-V	L-C	18	0	18			122.31	0.00506166
	AGG-AGG	926	R-R	G-E	-10	4	-6			120.31	-0.00168358
	AGC-CCC	926	S-P	A-P	11	76	87			120.31	0.0244119
	GCA-AGU	925	A-S	Q-K	-2	1	-1			119.31	-0.000280294
	CCA-GGG	923	P-G	Q-R	-2	-10	-12			117.31	-0.00335626
	UGG-AAC	923	W-N	G-E	-40	9	-31			117.31	-0.00867033
	CUA-AUG	921	L-M	K-N	-21	-22	-43			115.31	-0.0120005
	GCC-CCA	920	A-P	P-P	3	76	79			114.31	0.0220235
	CUC-CUU	920	L-L	S-P	-21	-23	-44			114.31	-0.0122663
	UCU-CUC	920	S-L	L-S	-21	-21	-42			114.31	-0.0117087
	UAC-UGC	919	Y-C	T-L	-19	-15	-34			113.31	-0.00946818
	GAG-GGU	918	E-G	R-G	4	66	70			112.31	0.0194721
	UCC-CUU	918	S-L	P-P	4	-23	-19			112.31	-0.00528528
	UUA-AAC	918	L-N	K-K	-21	8	-13			112.31	-0.00361625
	GGC-ACU	917	G-T	A-H	5	-3	2			111.31	0.00055574
	GUC-UCU	917	V-S	S-L	-10	-21	-31			111.31	-0.00861397
	CUG-GGU	917	L-G	W-G	-7	66	59			111.31	0.0163943
	ACU-UUU	916	T-F	L-F	-13	70	57			110.31	0.0158213
	GGA-UCA	916	G-S	D-I	1	-18	-17			110.31	-0.00471864
	ACA-CUU	915	T-L	H-T	-3	-13	-16			109.31	-0.00443622
	CCA-CUU	915	P-L	H-T	-11	-13	-24			109.31	-0.00665433
	CUA-GAU	915	L-D	S-R	-21	-3	-24			109.31	-0.00665433
	UAC-UAC	915	Y-Y	T-L	-19	0	-19			109.31	-0.00526801
	UUG-CAA	915	L-Q	C-A	-15	-2	-17			109.31	-0.00471348
	AGG-CAA	913	R-Q	G-A	-10	-2	-12			107.31	-0.00331989
	ACA-GUA	912	T-V	Q-S	0	-10	-10			106.31	-0.00276355
	CAU-GGC	912	H-G	M-W	-13	-40	-53			106.31	-0.0146468
	CCC-ACA	912	P-T	P-H	76	-3	73			106.31	0.0201739
	UUC-AGA	912	F-R	S-Q	-28	15	-13			106.31	-0.00359261
	GGA-CCU	911	G-P	D-T	1	1	2			105.31	0.000552103
	GUG-UGC	910	V-C	C-V	0	0	0			104.31	0
	UGG-AUU	910	W-I	G-D	-40	-38	-78			104.31	-0.0215084
	UCC-AGA	909	S-R	P-Q	4	15	19			103.31	0.00523347
	AGC-UCA	907	S-S	A-L	11	-21	-10			101.31	-0.0027484
	AUG-GGU	907	M-G	W-G	-10	66	56			101.31	0.015391
	GGG-ACA	907	G-T	G-D	66	0	66			101.31	0.0181394
	GCU-UAU	907	A-Y	L-L	-12	0	-12			101.31	-0.00329808
	ACA-UUC	906	T-F	H-I	-3	10	7			100.31	0.00192176
	CCA-CCC	906	P-P	H-T	-11	1	-10			100.31	-0.00274537
	CUU-GUA	906	L-V	L-C	40	0	40			100.31	0.0109815
	AAG-GGG	905	K-G	R-G	27	66	93			99.3101	0.0255037
	UGU-GGC	905	C-G	V-W	0	-40	-40			99.3101	-0.0109693
	AGC-UAC	904	S-Y	A-L	11	0	11			98.3101	0.00301324
	CAA-GGC	904	Q-G	K-R	15	-10	5			98.3101	0.00136965
	CAG-GGG	904	Q-G	R-G	15	66	81			98.3101	0.0221884
	AUA-ACA	903	I-T	K-N	-21	5	-16			97.3101	-0.00437804
	GCC-UGG	903	A-W	P-L	3	-7	-4			97.3101	-0.00109451
	CGC-CUG	903	R-L	A-P	-6	-23	-29			97.3101	-0.0079352
	CUC-UAU	903	L-Y	S-L	-21	0	-21			97.3101	-0.00574618
	AGC-UUG	902	S-L	A-L	11	40	51			96.3101	0.0139396
	CCC-AUC	902	P-I	P-H	76	-22	54			96.3101	0.0147595
	CCU-GUC	902	P-V	L-C	-23	0	-23			96.3101	-0.00628646
	UUA-CUG	902	L-L	Y-T	0	-13	-13			96.3101	-0.00355322
	GUU-UUA	901	V-L	F-F	1	20	21			95.3101	0.00573345
	CCC-ACC	901	P-T	P-H	76	-3	73			95.3101	0.0199306
	UUA-AUG	901	L-M	K-N	-21	-22	-43			95.3101	-0.0117399
	GGC-UUG	900	G-L	A-L	5	40	45			94.3101	0.0122723
	GUA-GCA	900	V-A	S-S	-10	11	1			94.3101	0.000272719
	CCC-UUU	900	P-F	P-L	76	20	96			94.3101	0.026181
	UAU-GUC	900	Y-V	M-C	-2	0	-2			94.3101	-0.000545437
	UCU-AUG	900	S-M	L-Y	-21	-2	-23			94.3101	-0.00627253
	AUC-CAU	899	I-H	S-P	-18	-11	-29			93.3101	-0.00790005
	CAU-CCA	899	H-P	I-S	-22	4	-18			93.3101	-0.00490348
	AAC-CAC	898	N-H	T-P	5	-11	-6			92.3101	-0.00163267
	AGA-GCC	898	R-A	E-S	4	11	15			92.3101	0.00408169
	GUU-CAU	898	V-H	F-S	1	-2	-1			92.3101	-0.000272112
	ACU-GUC	897	T-V	L-C	-13	0	-13			91.3101	-0.00353352
	GGU-UUU	897	G-F	V-F	-33	70	37			91.3101	0.0100569
	GUU-UCC	897	V-S	F-F	1	-28	-27			91.3101	-0.00733886
	UGG-UUU	895	W-F	G-V	-40	1	-39			89.3101	-0.0105769
	GAG-UUA	894	E-L	S-V	2	18	20			88.3101	0.00541801
	CCU-CCC	894	P-P	L-S	-23	4	-19			88.3101	-0.00514711
	UAC-CAA	894	Y-Q	T-P	-19	-2	-21			88.3101	-0.00568891
	UGC-AAC	894	C-N	A-Q	5	7	12			88.3101	0.0032508
	ACU-ACA	893	T-T	L-Y	-13	-19	-32			87.3101	-0.00865912
	CUC-UAC	893	L-Y	S-L	-21	0	-21			87.3101	-0.00568254
	UAU-AAU	892	Y-N	I-K	-7	8	1			86.3101	0.000270294
	UCA-CCA	892	S-P	H-T	-2	1	-1			86.3101	-0.000270294
	AUG-UGG	891	M-W	C-V	-9	-26	-35			85.3101	-0.0094497
	GGU-AAA	891	G-K	V-K	-33	32	-1			85.3101	-0.000269991
	GUA-CUG	891	V-L	Y-T	-11	-13	-24			85.3101	-0.00647979
	CAA-CUU	891	Q-L	N-T	7	-13	-6			85.3101	-0.00161995
	AGC-GAG	890	S-E	A-R	11	4	15			84.3101	0.00404532
	ACA-ACU	890	T-T	Q-N	0	5	5			84.3101	0.00134844
	GAG-UGU	890	E-C	S-V	2	0	2			84.3101	0.000539377
	CAU-GCC	890	H-A	M-C	-13	5	-8			84.3101	-0.00215751
	CAU-UCU	890	H-S	I-F	-22	-28	-50			84.3101	-0.0134844
	AGA-UUU	889	R-F	D-I	-3	10	7			83.3101	0.0018857
	AGU-GGU	889	S-G	V-W	-10	-40	-50			83.3101	-0.0134693
	GUG-UUG	889	V-L	C-V	0	18	18			83.3101	0.00484894
	GGU-UCU	888	G-S	V-F	-33	-28	-61			82.3101	-0.016414
	AGC-AGG	887	S-R	A-Q	11	15	26			81.3101	0.00698826
	GCC-CCU	887	A-P	P-P	3	76	79			81.3101	0.0212336
	CAC-CUU	887	H-L	T-P	-3	-23	-26			81.3101	-0.00698826
	CCA-GUC	887	P-V	Q-S	-2	-10	-12			81.3101	-0.00322535
	UGC-AUG	887	C-M	A-H	5	-13	-8			81.3101	-0.00215023
	AGU-CCA	886	S-P	V-S	-10	4	-6			80.3101	-0.00161086
	ACU-CUU	886	T-L	L-S	-13	-21	-34			80.3101	-0.00912819
	GGG-GGC	886	G-G	G-G	66	66	132			80.3101	0.0354389
	GCU-AAU	886	A-N	L-K	-12	8	-4			80.3101	-0.0010739
	GCC-UGC	885	A-C	P-L	3	-15	-12			79.3101	-0.00321808
	CAA-GGG	885	Q-G	K-R	15	-10	5			79.3101	0.00134087
	UUU-UAC	884	F-Y	F-L	70	0	70			78.3101	0.0187509
	AGG-UUU	883	R-F	G-V	-10	1	-9			77.3101	-0.0024081
	CCU-AUU	883	P-I	L-Y	-23	-7	-30			77.3101	-0.00802701
	UGU-GCA	883	C-A	V-C	0	5	5			77.3101	0.00133784
	UCC-UCA	882	S-S	P-L	4	-21	-17			76.3101	-0.00454349
	GUG-CCC	881	V-P	C-A	0	3	3			75.3101	0.000800883
	AAU-UUA	880	N-L	I-F	-28	20	-8			74.3101	-0.00213326
	AAG-UUA	879	K-L	S-V	1	18	19			73.3101	0.00506075
	AUG-AGU	879	M-S	W-E	-10	2	-8			73.3101	-0.00213084
	CUG-CGG	878	L-R	C-A	-15	-6	-21			72.3101	-0.00558709
	UAU-UUG	878	Y-L	I-F	-7	20	13			72.3101	0.00345868
	GUU-GGG	877	V-G	L-W	18	-40	-22			71.3101	-0.00584648
	UUU-CUC	877	F-L	F-S	70	-21	49			71.3101	0.0130217
	AUC-CAC	876	I-H	S-P	-18	-11	-29			70.3101	-0.00769793
	GAA-CCC	876	E-P	N-T	9	1	10			70.3101	0.00265446
	GUG-GGG	876	V-G	W-G	-26	66	40			70.3101	0.0106178
	AGA-AGC	875	R-S	E-K	4	1	5			69.3101	0.00132571
	AUU-ACU	875	I-T	L-Y	28	-19	9			69.3101	0.00238629
	GAU-CUA	874	D-L	I-S	-38	-21	-59			68.3101	-0.0156256
	GUG-GUA	874	V-V	W-G	-26	-33	-59			68.3101	-0.0156256
	AUU-CUC	873	I-L	F-S	10	-21	-11			67.3101	-0.00290991
	AUU-UAC	873	I-Y	F-L	10	0	10			67.3101	0.00264537
	GCA-GUC	873	A-V	Q-S	-2	-10	-12			67.3101	-0.00317444
	ACA-AGU	872	T-S	Q-K	0	1	1			66.3101	0.000264234
	ACC-UCC	872	T-S	P-L	1	-21	-20			66.3101	-0.00528468
	GCU-CAU	872	A-H	L-S	-12	-2	-14			66.3101	-0.00369928
	CCA-UUC	872	P-F	H-I	-11	10	-1			66.3101	-0.000264234
	UUU-AUA	870	F-I	L-Y	20	-7	13			64.3101	0.00342716
	UUU-CAA	870	F-Q	F-S	70	2	72			64.3101	0.0189812
	ACC-UGC	869	T-C	P-L	1	-15	-14			63.3101	-0.00368655
	CGC-AAA	869	R-K	A-Q	-6	15	9			63.3101	0.00236992
	AUC-UGU	868	I-C	S-L	-18	-15	-33			62.3101	-0.00867972
	GGA-AGG	868	G-R	E-K	-8	27	19			62.3101	0.00499742
	UGC-ACA	868	C-T	A-H	5	-3	2			62.3101	0.000526044
	AGG-ACA	867	R-T	G-D	-10	0	-10			61.3101	-0.00262719
	CCU-UAU	867	P-Y	L-L	-23	0	-23			61.3101	-0.00604253
	UUG-AAU	867	L-N	W-E	-7	9	2			61.3101	0.000525438
	UUC-UCA	866	F-S	S-L	-28	-21	-49			60.3101	-0.0128584
	GGG-UUU	865	G-F	G-V	66	1	67			59.3101	0.0175616
	UAU-CCA	865	Y-P	I-S	-7	4	-3			59.3101	-0.000786338
	GGA-CAU	863	G-H	D-T	1	-3	-2			57.3101	-0.000523014
	CUU-CCC	863	L-P	F-S	20	4	24			57.3101	0.00627616
	UGU-GUU	863	C-V	V-C	0	0	0			57.3101	0
	AGU-AAC	862	S-N	V-K	-10	8	-2			56.3101	-0.000522407
	GAG-CGC	862	E-R	S-A	2	-6	-4			56.3101	-0.00104481
	CAA-CCA	862	Q-P	N-T	7	1	8			56.3101	0.00208963
	GGA-UCC	861	G-S	D-I	1	-18	-17			55.3101	-0.00443531
	GCA-AUA	861	A-I	Q-N	-2	-28	-30			55.3101	-0.00782702
	UAC-CUU	861	Y-L	T-P	-19	-23	-42			55.3101	-0.0109578
	AUU-CCC	860	I-P	F-S	10	4	14			54.3101	0.00364837
	UGG-GUG	860	W-V	G-G	-40	-33	-73			54.3101	-0.0190236
	CAA-GGU	859	Q-G	K-R	15	-10	5			53.3101	0.00130147
	CUU-ACU	859	L-T	L-Y	40	-19	21			53.3101	0.00546619
	AUG-CCC	858	M-P	C-A	-9	3	-6			52.3101	-0.00155995
	UCA-ACA	858	S-T	Q-N	2	5	7			52.3101	0.00181994
	AAG-UGU	857	K-C	S-V	1	0	1			51.3101	0.000259689
	AUC-UGG	857	I-W	S-L	-18	-7	-25			51.3101	-0.00649222
	CGC-CAG	857	R-Q	A-P	-6	-2	-8			51.3101	-0.00207751
	CCA-AGA	857	P-R	Q-K	-2	27	25			51.3101	0.00649222
	AGG-AUG	856	R-M	G-D	-10	-30	-40			50.3101	-0.0103754
	UCC-UGC	856	S-C	P-L	4	-15	-11			50.3101	-0.00285324
	CGA-GAG	855	R-E	E-R	4	4	8			49.3101	0.00207266
	UCU-CCC	855	S-P	L-S	-21	4	-17			49.3101	-0.0044044
	GCA-UUG	854	A-L	H-I	-8	28	20			48.3101	0.00517559
	GCG-CUG	854	A-L	R-A	-6	-12	-18			48.3101	-0.00465803
	CUC-UGC	854	L-C	S-L	-21	-15	-36			48.3101	-0.00931606
	ACU-UCA	852	T-S	L-F	-13	-28	-41			46.3101	-0.0105851
	UCU-AUU	852	S-I	L-Y	-21	-7	-28			46.3101	-0.00722886
	CUU-CUA	851	L-L	F-S	20	-21	-1			45.3101	-0.000257871
	ACA-AGC	850	T-S	Q-K	0	1	1			44.3101	0.000257567
	ACC-UUG	850	T-L	P-L	1	40	41			44.3101	0.0105603
	AAC-GAG	849	N-E	T-R	5	4	9			43.3101	0.00231538
	ACA-UAU	849	T-Y	H-I	-3	-7	-10			43.3101	-0.00257264
	UCU-UUC	849	S-F	L-F	-21	70	49			43.3101	0.012606
	AUA-UCU	848	I-S	Y-I	-7	-18	-25			42.3101	-0.00642404
	GAG-UCA	848	E-S	S-V	2	-10	-8			42.3101	-0.00205569
	GCA-UAU	848	A-Y	H-I	-8	-7	-15			42.3101	-0.00385442
	CAA-ACU	848	Q-T	K-N	15	5	20			42.3101	0.00513923
	UUC-CUA	848	F-L	S-P	-28	-23	-51			42.3101	-0.013105
	AAC-UCA	847	N-S	T-L	5	-21	-16			41.3101	-0.00410653
	AGA-GUU	847	R-V	E-S	4	-10	-6			41.3101	-0.00153995
	AUG-UGC	847	M-C	C-V	-9	0	-9			41.3101	-0.00230993
	CAG-GGU	847	Q-G	R-G	15	66	81			41.3101	0.0207893
	UCC-UAU	846	S-Y	P-L	4	0	4			40.3101	0.00102542
	GGG-GGA	845	G-G	G-G	66	66	132			39.3101	0.0337989
	CCA-GGU	845	P-G	Q-R	-2	-10	-12			39.3101	-0.00307263
	CUC-CUC	845	L-L	S-P	-21	-23	-44			39.3101	-0.0112663
	GAC-GAC	843	D-D	T-R	0	-3	-3			37.3101	-0.000766339
	GUU-UCA	842	V-S	F-F	1	-28	-27			36.3101	-0.00688887
	CCA-AUU	842	P-I	Q-N	-2	-28	-30			36.3101	-0.0076543
	AUU-AUA	841	I-I	L-Y	28	-7	21			35.3101	0.00535165
	GGU-CAG	841	G-Q	V-S	-33	2	-31			35.3101	-0.00790005
	GGU-CUG	841	G-L	V-S	-33	-21	-54			35.3101	-0.0137614
	CGG-CAG	841	R-Q	G-A	-10	-2	-12			35.3101	-0.00305808
	ACA-GUC	840	T-V	Q-S	0	-10	-10			34.3101	-0.00254537
	CAU-UAU	840	H-Y	I-L	-22	0	-22			34.3101	-0.00559982
	GCC-CAA	839	A-Q	P-P	3	-2	1			33.3101	0.000254234
	GUG-AGA	839	V-R	W-E	-26	4	-22			33.3101	-0.00559315
	UAC-UGG	839	Y-W	T-L	-19	-7	-26			33.3101	-0.00661009
	ACA-UUA	838	T-L	H-I	-3	28	25			32.3101	0.00634828
	GUU-AAG	838	V-K	L-K	18	32	50			32.3101	0.0126966
	CCA-UCC	837	P-S	H-I	-11	-18	-29			31.3101	-0.00735522
	AUG-CAU	836	M-H	C-A	-9	-8	-17			30.3101	-0.00430653
	CUU-AUC	836	L-I	L-Y	40	-7	33			30.3101	0.00835973
	CUA-AAC	835	L-N	K-K	-21	8	-13			29.3101	-0.00328929
	UCU-UUA	835	S-L	L-F	-21	20	-1			29.3101	-0.000253022
	GUC-UCC	833	V-S	S-L	-10	-21	-31			27.3101	-0.0078249
	CCU-CAA	833	P-Q	L-S	-23	2	-21			27.3101	-0.00530074
	CUU-CAC	833	L-H	F-S	20	-2	18			27.3101	0.00454349
	CCU-UUA	832	P-L	L-F	-23	20	-3			26.3101	-0.000756339
	UCU-AAU	832	S-N	L-K	-21	8	-13			26.3101	-0.00327747
	ACA-AGA	831	T-R	Q-K	0	27	27			25.3101	0.00679887
	AUC-CCC	831	I-P	S-P	-18	76	58			25.3101	0.014605
	GGG-AUC	830	G-I	G-D	66	-38	28			24.3101	0.0070422
	GGU-UUG	830	G-L	V-F	-33	20	-13			24.3101	-0.00326959
	CAU-AUU	830	H-I	I-Y	-22	-7	-29			24.3101	-0.00729371
	UAU-UCU	828	Y-S	I-F	-7	-28	-35			22.3101	-0.00878154
	GGG-CAA	827	G-Q	G-A	66	-2	64			21.3101	0.0160383
	UGG-GCA	827	W-A	G-G	-40	5	-35			21.3101	-0.00877093
	UGU-AAA	827	C-K	V-K	0	32	32			21.3101	0.00801914
	UCU-CAA	827	S-Q	L-S	-21	2	-19			21.3101	-0.00476136
	GUU-AUC	826	V-I	L-Y	18	-7	11			20.3101	0.00275324
	UGC-UGC	826	C-C	A-L	5	-15	-10			20.3101	-0.00250295
	AAU-ACU	823	N-T	I-Y	-28	-19	-47			17.3101	-0.0117211
	AAU-CUC	823	N-L	I-S	-28	-21	-49			17.3101	-0.0122199
	AGU-UUG	823	S-L	V-F	-10	20	10			17.3101	0.00249386
	GUG-UCA	823	V-S	C-V	0	-10	-10			17.3101	-0.00249386
	AGU-AAU	821	S-N	V-K	-10	8	-2			15.3101	-0.00049756
	CAU-UUG	821	H-L	I-F	-22	20	-2			15.3101	-0.00049756
	CUG-AUA	821	L-I	W-D	-7	-38	-45			15.3101	-0.0111951
	ACU-UUC	820	T-F	L-F	-13	70	57			14.3101	0.0141632
	GAC-CAC	820	D-H	T-P	0	-11	-11			14.3101	-0.00273325
	GGA-GUA	820	G-V	E-S	-8	-10	-18			14.3101	-0.00447258
	GGU-GAG	820	G-E	V-W	-33	-43	-76			14.3101	-0.0188842
	GUA-GAC	820	V-D	S-R	-10	-3	-13			14.3101	-0.0032302
	CAA-AUA	820	Q-I	K-N	15	-28	-13			14.3101	-0.0032302
	CAU-CUU	820	H-L	I-S	-22	-21	-43			14.3101	-0.0106845
	GCU-CAA	819	A-Q	L-S	-12	2	-10			13.3101	-0.00248174
	GUA-AUG	819	V-M	K-N	-17	-22	-39			13.3101	-0.00967878
	CAU-UUC	819	H-F	I-F	-22	70	48			13.3101	0.0119123
	CCA-GGC	819	P-G	Q-R	-2	-10	-12			13.3101	-0.00297809
	AGU-AUU	818	S-I	V-Y	-10	-7	-17			12.3101	-0.0042138
	CAC-AGG	818	H-R	T-Q	-3	15	12			12.3101	0.00297445
	CUU-UUA	818	L-L	F-F	20	20	40			12.3101	0.00991483
	CAC-UGG	817	H-W	T-L	-3	-7	-10			11.3101	-0.00247568
	UAU-AUG	817	Y-M	I-Y	-7	-2	-9			11.3101	-0.00222811
	UUA-UUU	817	L-F	Y-I	0	10	10			11.3101	0.00247568
	ACU-UUA	815	T-L	L-F	-13	20	7			9.31006	0.00172873
	GCA-UUA	815	A-L	H-I	-8	28	20			9.31006	0.00493924
	GUG-UGU	815	V-C	C-V	0	0	0			9.31006	0
	ACC-CUU	814	T-L	P-P	1	-23	-22			8.31006	-0.00542649
	GGG-GCU	814	G-A	G-G	66	5	71			8.31006	0.0175128
	CUU-GUC	814	L-V	L-C	40	0	40			8.31006	0.00986635
	UGC-ACU	814	C-T	A-H	5	-3	2			8.31006	0.000493317
	GUG-CAC	812	V-H	C-A	0	-8	-8			6.31006	-0.00196842
	UAC-UAU	812	Y-Y	T-L	-19	0	-19			6.31006	-0.004675
	UAU-ACA	812	Y-T	I-Y	-7	-19	-26			6.31006	-0.00639737
	ACA-GGU	811	T-G	Q-R	0	-10	-10			5.31006	-0.0024575
	GUC-CCU	811	V-P	S-P	-10	76	66			5.31006	0.0162195
	GUU-GUC	811	V-V	L-C	18	0	18			5.31006	0.00442349
	CCC-ACU	811	P-T	P-H	76	-3	73			5.31006	0.0179397
	CCC-UCU	811	P-S	P-L	76	-21	55			5.31006	0.0135162
	AAU-CAC	810	N-H	I-S	-28	-2	-30			4.31006	-0.0073634
	GUG-AGC	810	V-S	W-E	-26	2	-24			4.31006	-0.00589072
	AGU-GUC	809	S-V	V-C	-10	0	-10			3.31006	-0.00245144
	CAC-UUG	809	H-L	T-L	-3	40	37			3.31006	0.00907031
	UUG-CAC	808	L-H	C-A	-15	-8	-23			2.31006	-0.00563133
	UUU-UUA	808	F-L	F-F	70	20	90			2.31006	0.0220357
	GAG-GUA	807	E-V	R-G	4	-33	-29			1.31006	-0.00709159
	UGC-UUC	807	C-F	A-L	5	20	25			1.31006	0.00611344
	UCC-AGG	805	S-R	P-Q	4	15	19			-0.689941	0.0046347
	AUG-GUC	804	M-V	W-G	-10	-33	-43			-1.68994	-0.010476
	AUU-CUA	804	I-L	F-S	10	-21	-11			-1.68994	-0.00267991
	GGG-GCC	804	G-A	G-G	66	5	71			-1.68994	0.0172976
	UAU-GUA	804	Y-V	M-C	-2	0	-2			-1.68994	-0.000487257
	GCA-GGU	803	A-G	Q-R	-2	-10	-12			-2.68994	-0.00291991
	CGG-AAA	803	R-K	G-E	-10	12	2			-2.68994	0.000486651
	AGA-CUU	801	R-L	D-T	-3	-13	-16			-4.68994	-0.00388351
	ACA-UUG	801	T-L	H-I	-3	28	25			-4.68994	0.00606799
	GGU-GGG	801	G-G	V-W	-33	-40	-73			-4.68994	-0.0177185
	CAC-ACU	801	H-T	T-H	-3	-3	-6			-4.68994	-0.00145632
	UAC-UCC	801	Y-S	T-L	-19	-21	-40			-4.68994	-0.00970878
	UCU-AAG	801	S-K	L-K	-21	32	11			-4.68994	0.00266991
	UUU-ACC	801	F-T	L-Y	20	-19	1			-4.68994	0.000242719
	UUG-AUG	800	L-M	W-D	-7	-30	-37			-5.68994	-0.00896941
	GAC-UCA	799	D-S	T-L	0	-21	-21			-6.68994	-0.00508438
	GUG-UGG	799	V-W	C-V	0	-26	-26			-6.68994	-0.00629495
	UCA-UCC	799	S-S	H-I	-2	-18	-20			-6.68994	-0.00484227
	CAC-CAU	798	H-H	T-P	-3	-11	-14			-7.68994	-0.00338535
	CUC-UUG	797	L-L	S-L	-21	40	19			-8.68994	0.00458864
	ACC-AUA	796	T-I	P-H	1	-22	-21			-9.68994	-0.00506529
	CAU-CCU	796	H-P	I-S	-22	4	-18			-9.68994	-0.00434168
	CAC-UGC	795	H-C	T-L	-3	-15	-18			-10.6899	-0.00433622
	CAC-UUC	795	H-F	T-L	-3	20	17			-10.6899	0.00409532
	UAU-AUC	795	Y-I	I-Y	-7	-7	-14			-10.6899	-0.00337262
	UCA-CCU	795	S-P	H-T	-2	1	-1			-10.6899	-0.000240901
	AGA-GGC	793	R-G	E-R	4	-10	-6			-12.6899	-0.00144177
	ACA-AUA	793	T-I	Q-N	0	-28	-28			-12.6899	-0.00672827
	CCU-CAU	793	P-H	L-S	-23	-2	-25			-12.6899	-0.00600738
	UGC-CUU	793	C-L	A-P	5	-23	-18			-12.6899	-0.00432532
	AGC-UGG	792	S-W	A-L	11	-7	4			-13.6899	0.000959969
	GCA-UUC	791	A-F	H-I	-8	10	2			-14.6899	0.000479379
	UGG-AGA	791	W-R	G-E	-40	4	-36			-14.6899	-0.00862881
	UCA-GCC	791	S-A	Q-S	2	11	13			-14.6899	0.00311596
	UCC-UGG	791	S-W	P-L	4	-7	-3			-14.6899	-0.000719068
	GGU-UAU	790	G-Y	V-L	-33	0	-33			-15.6899	-0.00789975
	AGU-CCU	789	S-P	V-S	-10	4	-6			-16.6899	-0.0014345
	CCC-UUC	789	P-F	P-L	76	20	96			-16.6899	0.022952
	UAC-UGU	789	Y-C	T-L	-19	-15	-34			-16.6899	-0.00812883
	UGG-CUU	788	W-L	G-A	-40	-12	-52			-17.6899	-0.0124166
	AUG-AUA	787	M-I	W-D	-10	-38	-48			-18.6899	-0.0114469
	GCA-CAU	787	A-H	H-T	-8	-3	-11			-18.6899	-0.00262325
	CCU-AAU	787	P-N	L-K	-23	8	-15			-18.6899	-0.00357716
	UUC-AGG	786	F-R	S-Q	-28	15	-13			-19.6899	-0.00309626
	AUA-GUG	785	I-V	S-S	-18	-10	-28			-20.6899	-0.00666039
	GGG-AUU	785	G-I	G-D	66	-38	28			-20.6899	0.00666039
	GUG-CUC	785	V-L	C-A	0	-12	-12			-20.6899	-0.00285445
	AGG-AUU	784	R-I	G-D	-10	-38	-48			-21.6899	-0.0114033
	CAA-ACC	784	Q-T	K-N	15	5	20			-21.6899	0.00475136
	GUA-GCU	783	V-A	S-S	-10	11	1			-22.6899	0.000237265
	GUC-UAU	783	V-Y	S-L	-10	0	-10			-22.6899	-0.00237265
	UCC-CUC	783	S-L	P-P	4	-23	-19			-22.6899	-0.00450804
	AGA-CCA	782	R-P	D-T	-3	1	-2			-23.6899	-0.000473924
	GGU-GUC	782	G-V	V-C	-33	0	-33			-23.6899	-0.00781975
	GGU-UUC	782	G-F	V-F	-33	70	37			-23.6899	0.0087676
	UUA-GCA	781	L-A	S-S	-21	11	-10			-24.6899	-0.00236659
	AUA-GCU	780	I-A	S-S	-18	11	-7			-25.6899	-0.00165449
	GCU-CAC	780	A-H	L-S	-12	-2	-14			-25.6899	-0.00330898
	CCA-UAC	780	P-Y	H-I	-11	-7	-18			-25.6899	-0.00425441
	AGA-AUA	778	R-I	E-N	4	-28	-24			-27.6899	-0.005658
	AGC-CAC	778	S-H	A-P	11	-11	0			-27.6899	0
	GCG-GAG	778	A-E	R-G	-6	-8	-14			-27.6899	-0.0033005
	CAU-CAC	778	H-H	I-S	-22	-2	-24			-27.6899	-0.005658
	UAU-CCU	778	Y-P	I-S	-7	4	-3			-27.6899	-0.00070725
	UUG-UAU	778	L-Y	C-V	-15	-11	-26			-27.6899	-0.0061295
	GAG-CGG	777	E-R	S-A	2	-6	-4			-28.6899	-0.000941788
	UUC-CCC	777	F-P	S-P	-28	76	48			-28.6899	0.0113015
	ACU-AUG	776	T-M	L-Y	-13	-2	-15			-29.6899	-0.00352716
	UCA-GUU	776	S-V	Q-S	2	-10	-8			-29.6899	-0.00188115
	GGU-AUU	775	G-I	V-Y	-33	-7	-40			-30.6899	-0.00939364
	GAC-CUA	774	D-L	T-P	0	-23	-23			-31.6899	-0.00539437
	GGC-UGU	774	G-C	A-L	5	-15	-10			-31.6899	-0.00234538
	GCC-CUC	774	A-L	P-P	3	-23	-20			-31.6899	-0.00469076
	GCU-ACU	774	A-T	L-Y	-12	-19	-31			-31.6899	-0.00727068
	AUG-GUA	773	M-V	W-G	-10	-33	-43			-32.6899	-0.0100721
	GUA-GUG	773	V-V	S-S	-10	-10	-20			-32.6899	-0.0046847
	CCG-GAG	773	P-E	R-G	-9	-8	-17			-32.6899	-0.00398199
	CUC-CCU	773	L-P	S-P	-21	76	55			-32.6899	0.0128829
	GCC-UGU	772	A-C	P-L	3	-15	-12			-33.6899	-0.00280718
	CAU-GGG	772	H-G	M-W	-13	-40	-53			-33.6899	-0.0123984
	AGU-UCC	771	S-S	V-F	-10	-28	-38			-34.6899	-0.0088779
	ACA-GGC	771	T-G	Q-R	0	-10	-10			-34.6899	-0.00233629
	AUA-UUC	771	I-F	Y-I	-7	10	3			-34.6899	0.000700887
	CAU-UAC	771	H-Y	I-L	-22	0	-22			-34.6899	-0.00513983
	UAC-UCU	771	Y-S	T-L	-19	-21	-40			-34.6899	-0.00934515
	GGG-AGC	770	G-S	G-E	66	2	68			-35.6899	0.0158662
	GGC-UCA	770	G-S	A-L	5	-21	-16			-35.6899	-0.00373321
	GUU-ACU	769	V-T	L-Y	18	-19	-1			-36.6899	-0.000233023
	CUC-CCA	769	L-P	S-P	-21	76	55			-36.6899	0.0128163
	GAC-UUA	768	D-L	T-L	0	40	40			-37.6899	0.00930879
	GUA-UCU	768	V-S	Y-I	-11	-18	-29			-37.6899	-0.00674887
	GUU-CAA	768	V-Q	F-S	1	2	3			-37.6899	0.000698159
	CAU-CAU	768	H-H	I-S	-22	-2	-24			-37.6899	-0.00558528
	UAU-AAC	768	Y-N	I-K	-7	8	1			-37.6899	0.00023272
	AUA-CCA	767	I-P	Y-T	-7	1	-6			-38.6899	-0.0013945
	AUG-CUC	767	M-L	C-A	-9	-12	-21			-38.6899	-0.00488075
	GAG-CGA	767	E-R	S-A	2	-6	-4			-38.6899	-0.000929667
	CAG-CGC	767	Q-R	S-A	2	-6	-4			-38.6899	-0.000929667
	CCA-AUC	767	P-I	Q-N	-2	-28	-30			-38.6899	-0.0069725
	AGC-UGU	766	S-C	A-L	11	-15	-4			-39.6899	-0.000928455
	GGU-CUU	766	G-L	V-S	-33	-21	-54			-39.6899	-0.0125341
	GUC-CCA	766	V-P	S-P	-10	76	66			-39.6899	0.0153195
	UAU-AAG	766	Y-K	I-K	-7	32	25			-39.6899	0.00580284
	UGG-ACA	766	W-T	G-D	-40	0	-40			-39.6899	-0.00928455
	AGA-GGG	765	R-G	E-R	4	-10	-6			-40.6899	-0.00139086
	CUC-CAU	764	L-H	S-P	-21	-11	-32			-41.6899	-0.00740825
	UGC-AUC	764	C-I	A-H	5	-22	-17			-41.6899	-0.00393563
	AAG-GUA	763	K-V	R-G	27	-33	-6			-42.6899	-0.00138723
	AGC-CAU	763	S-H	A-P	11	-11	0			-42.6899	0
	GGA-CAC	763	G-H	D-T	1	-3	-2			-42.6899	-0.000462409
	UCA-AAC	763	S-N	Q-K	2	8	10			-42.6899	0.00231205
	ACC-AGA	762	T-R	P-Q	1	15	16			-43.6899	0.00369443
	CCA-ACC	762	P-T	Q-N	-2	5	3			-43.6899	0.000692705
	CUU-UAC	762	L-Y	F-L	20	0	20			-43.6899	0.00461803
	UUA-AUU	762	L-I	K-N	-21	-28	-49			-43.6899	-0.0113142
	AUC-AUA	761	I-I	S-H	-18	-22	-40			-44.6899	-0.00922395
	CCU-AUG	761	P-M	L-Y	-23	-2	-25			-44.6899	-0.00576497
	UAC-CCU	761	Y-P	T-P	-19	76	57			-44.6899	0.0131441
	CAA-AUC	760	Q-I	K-N	15	-28	-13			-45.6899	-0.00299384
	CCU-CUC	760	P-L	L-S	-23	-21	-44			-45.6899	-0.010133
	UCA-AUG	760	S-M	Q-N	2	-22	-20			-45.6899	-0.00460591
	AAC-CUA	758	N-L	T-P	5	-23	-18			-47.6899	-0.00413441
	AGA-CAA	758	R-Q	D-T	-3	0	-3			-47.6899	-0.000689069
	CUA-CAA	758	L-Q	Y-T	0	0	0			-47.6899	0
	UGC-CCA	758	C-P	A-P	5	76	81			-47.6899	0.0186049
	UUA-ACA	758	L-T	K-N	-21	5	-16			-47.6899	-0.00367503
	AAU-CCC	757	N-P	I-S	-28	4	-24			-48.6899	-0.00550528
	AGA-AGU	757	R-S	E-K	4	1	5			-48.6899	0.00114693
	AGU-UCA	757	S-S	V-F	-10	-28	-38			-48.6899	-0.00871669
	UCA-GGG	757	S-G	Q-R	2	-10	-8			-48.6899	-0.00183509
	UCC-UGU	757	S-C	P-L	4	-15	-11			-48.6899	-0.00252325
	ACA-UAC	756	T-Y	H-I	-3	-7	-10			-49.6899	-0.00229084
	CAA-GUA	756	Q-V	K-S	15	-10	5			-49.6899	0.00114542
	UGU-CAG	756	C-Q	V-S	0	2	2			-49.6899	0.000458167
	CCA-CAU	755	P-H	H-T	-11	-3	-14			-50.6899	-0.00320293
	UCA-AGU	755	S-S	Q-K	2	1	3			-50.6899	0.000686342
	GGU-CCU	753	G-P	V-S	-33	4	-29			-52.6899	-0.00661706
	UCU-CAU	753	S-H	L-S	-21	-2	-23			-52.6899	-0.00524801
	GCA-AUC	752	A-I	Q-N	-2	-28	-30			-53.6899	-0.00683614
	UUG-AUU	751	L-I	W-D	-7	-38	-45			-54.6899	-0.0102406
	GCC-CCC	750	A-P	P-P	3	76	79			-55.6899	0.017954	*
	GUC-AGA	749	V-R	S-Q	-10	15	5			-56.6899	0.00113481
	UCC-CAA	749	S-Q	P-P	4	-2	2			-56.6899	0.000453925
	UCC-CAU	748	S-H	P-P	4	-11	-7			-57.6899	-0.00158662
	ACC-UAU	747	T-Y	P-L	1	0	1			-58.6899	0.000226356
	CAU-UUA	747	H-L	I-F	-22	20	-2			-58.6899	-0.000452713
	UGC-UGU	747	C-C	A-L	5	-15	-10			-58.6899	-0.00226356
	AUC-CGC	746	I-R	S-P	-18	-9	-27			-59.6899	-0.00610344
	GAC-GAA	746	D-E	T-R	0	4	4			-59.6899	0.000904213
	UGU-CUG	746	C-L	V-S	0	-21	-21			-59.6899	-0.00474712
	GGU-UCC	744	G-S	V-F	-33	-28	-61			-61.6899	-0.0137523
	CAA-UAU	744	Q-Y	N-I	7	-7	0			-61.6899	0
	UUU-CAC	744	F-H	F-S	70	-2	68			-61.6899	0.0153304
	CAC-CAA	742	H-Q	T-P	-3	-2	-5			-63.6899	-0.00112421
	AUA-AUU	741	I-I	K-N	-21	-28	-49			-64.6899	-0.0110024
	CAA-GUC	741	Q-V	K-S	15	-10	5			-64.6899	0.00112269
	CAC-CCU	741	H-P	T-P	-3	76	73			-64.6899	0.0163913
	CUU-AAC	741	L-N	L-K	40	8	48			-64.6899	0.0107778
	AUA-CAA	739	I-Q	Y-T	-7	0	-7			-66.6899	-0.00156753
	AUA-UAU	739	I-Y	Y-I	-7	-7	-14			-66.6899	-0.00313505
	AUG-UGU	739	M-C	C-V	-9	0	-9			-66.6899	-0.00201539
	AUG-UUA	739	M-L	C-V	-9	18	9			-66.6899	0.00201539
	AUC-UCA	739	I-S	S-L	-18	-21	-39			-66.6899	-0.00873336
	UAC-CUC	739	Y-L	T-P	-19	-23	-42			-66.6899	-0.00940515
	UCU-ACU	739	S-T	L-Y	-21	-19	-40			-66.6899	-0.00895729
	CAA-CAU	738	Q-H	N-T	7	-3	4			-67.6899	0.000894517
	CGA-GAA	738	R-E	E-R	4	4	8			-67.6899	0.00178903
	GCA-AGC	737	A-S	Q-K	-2	1	-1			-68.6899	-0.000223326
	GUG-CAU	737	V-H	C-A	0	-8	-8			-68.6899	-0.00178661
	CGG-CUG	737	R-L	G-A	-10	-12	-22			-68.6899	-0.00491318
	UGG-GGA	737	W-G	G-G	-40	66	26			-68.6899	0.00580648
	CGG-GAC	736	R-D	G-G	-10	1	-9			-69.6899	-0.00200721
	AGG-CUU	735	R-L	G-A	-10	-12	-22			-70.6899	-0.00489984
	UAC-CAU	735	Y-H	T-P	-19	-11	-30			-70.6899	-0.0066816
	UAU-UCA	735	Y-S	I-F	-7	-28	-35			-70.6899	-0.0077952
	AGA-UAU	733	R-Y	D-I	-3	-7	-10			-72.6899	-0.00222114
	AGC-GAC	733	S-D	A-R	11	-3	8			-72.6899	0.00177691
	ACU-AAG	733	T-K	L-K	-13	32	19			-72.6899	0.00422017
	UGC-ACC	733	C-T	A-H	5	-3	2			-72.6899	0.000444228
	AAU-CAU	731	N-H	I-S	-28	-2	-30			-74.6899	-0.00664524
	AGC-UAU	731	S-Y	A-L	11	0	11			-74.6899	0.00243659
	GGC-CAU	731	G-H	A-P	5	-11	-6			-74.6899	-0.00132905
	GUC-CAU	731	V-H	S-P	-10	-11	-21			-74.6899	-0.00465167
	GCA-UCC	730	A-S	H-I	-8	-18	-26			-75.6899	-0.00575133
	UUG-UAC	730	L-Y	C-V	-15	-11	-26			-75.6899	-0.00575133
	AGU-UAC	728	S-Y	V-L	-10	0	-10			-77.6899	-0.00220599
	GUU-AUA	727	V-I	L-Y	18	-7	11			-78.6899	0.00242326
	UUG-UUG	727	L-L	C-V	-15	18	3			-78.6899	0.000660888
	ACA-UCC	726	T-S	H-I	-3	-18	-21			-79.6899	-0.00461985
	ACC-UCA	726	T-S	P-L	1	-21	-20			-79.6899	-0.00439986
	GUU-CCC	726	V-P	F-S	1	4	5			-79.6899	0.00109996
	CAU-GGU	725	H-G	M-W	-13	-40	-53			-80.6899	-0.0116436
	CCA-UUG	725	P-L	H-I	-11	28	17			-80.6899	0.00373473
	UGC-AGA	725	C-R	A-Q	5	15	20			-80.6899	0.0043938
	AGU-UUA	724	S-L	V-F	-10	20	10			-81.6899	0.00219387
	ACA-AGG	724	T-R	Q-K	0	27	27			-81.6899	0.00592345
	GGC-CAA	724	G-Q	A-P	5	-2	3			-81.6899	0.000658161
	UCA-CAA	724	S-Q	H-T	-2	0	-2			-81.6899	-0.000438774
	UCC-AUA	724	S-I	P-H	4	-22	-18			-81.6899	-0.00394896
	UCC-CCC	724	S-P	P-P	4	76	80			-81.6899	0.017551
	UUG-AAC	724	L-N	W-E	-7	9	2			-81.6899	0.000438774
	UUG-GGC	724	L-G	W-G	-7	66	59			-81.6899	0.0129438
	UUG-GGG	723	L-G	W-G	-7	66	59			-82.6899	0.0129259
	AGU-ACA	722	S-T	V-Y	-10	-19	-29			-83.6899	-0.00634464
	GGC-AGG	722	G-R	A-Q	5	15	20			-83.6899	0.00437562
	GGC-CUC	722	G-L	A-P	5	-23	-18			-83.6899	-0.00393806
	GUC-UUG	721	V-L	S-L	-10	40	30			-84.6899	0.00655433
	CAU-GUC	721	H-V	M-C	-13	0	-13			-84.6899	-0.00284021
	GUU-ACC	720	V-T	L-Y	18	-19	-1			-85.6899	-0.000218175
	CCA-AGG	720	P-R	Q-K	-2	27	25			-85.6899	0.00545437
	CUA-ACA	720	L-T	K-N	-21	5	-16			-85.6899	-0.0034908
	CUC-UCA	720	L-S	S-L	-21	-21	-42			-85.6899	-0.00916334
	GGA-UGG	718	G-W	D-M	1	-10	-9			-87.6899	-0.00195812
	GGU-UAC	718	G-Y	V-L	-33	0	-33			-87.6899	-0.00717977
	CCC-UCC	718	P-S	P-L	76	-21	55			-87.6899	0.0119663
	CUC-AGG	717	L-R	S-Q	-21	15	-6			-88.6899	-0.00130359
	AGG-GCA	716	R-A	G-G	-10	5	-5			-89.6899	-0.00108481
	AGA-UAC	715	R-Y	D-I	-3	-7	-10			-90.6899	-0.0021666
	GCC-GCC	715	A-A	P-R	3	-6	-3			-90.6899	-0.000649979
	UUA-CCA	714	L-P	Y-T	0	1	1			-91.6899	0.000216357
	GCU-AUC	713	A-I	L-Y	-12	-7	-19			-92.6899	-0.00410502
	CAC-CAC	713	H-H	T-P	-3	-11	-14			-92.6899	-0.00302475
	CAU-GUA	713	H-V	M-C	-13	0	-13			-92.6899	-0.0028087
	AAU-CUA	712	N-L	I-S	-28	-21	-49			-93.6899	-0.0105718
	AGU-GUA	712	S-V	V-C	-10	0	-10			-93.6899	-0.00215751
	GCC-UCA	712	A-S	P-L	3	-21	-18			-93.6899	-0.00388351
	AGC-CUC	711	S-L	A-P	11	-23	-12			-94.6899	-0.00258537
	ACC-GAG	711	T-E	P-R	1	4	5			-94.6899	0.00107724
	CCC-CAA	711	P-Q	P-P	76	-2	74			-94.6899	0.0159431
	UCA-CUU	711	S-L	H-T	-2	-13	-15			-94.6899	-0.00323171
	GAC-GUG	710	D-V	T-R	0	-20	-20			-95.6899	-0.00430289
	UAU-UCC	710	Y-S	I-F	-7	-28	-35			-95.6899	-0.00753006
	GGC-CCA	708	G-P	A-P	5	76	81			-97.6899	0.0173776
	GCC-GUG	708	A-V	P-R	3	-20	-17			-97.6899	-0.00364716
	CGG-GAU	708	R-D	G-G	-10	1	-9			-97.6899	-0.00193085
	CGC-UUU	708	R-F	A-L	-6	20	14			-97.6899	0.00300354
	UUA-CAA	708	L-Q	Y-T	0	0	0			-97.6899	0
	CCU-UAC	707	P-Y	L-L	-23	0	-23			-98.6899	-0.00492742
	UCA-UUG	707	S-L	H-I	-2	28	26			-98.6899	0.00557012
	AGU-UUC	706	S-F	V-F	-10	70	60			-99.6899	0.012836
	ACA-UGG	706	T-W	H-M	-3	-10	-13			-99.6899	-0.00278112
	AGG-CCA	705	R-P	G-A	-10	3	-7			-100.69	-0.00149541
	UUA-UCU	705	L-S	Y-I	0	-18	-18			-100.69	-0.00384533
	AGU-CUU	704	S-L	V-S	-10	-21	-31			-101.69	-0.00661312
	CAC-ACC	703	H-T	T-H	-3	-3	-6			-102.69	-0.00127814
	CAU-UCC	703	H-S	I-F	-22	-28	-50			-102.69	-0.0106512
	UAU-UUA	702	Y-L	I-F	-7	20	13			-103.69	0.00276537
	AGU-AUG	701	S-M	V-Y	-10	-2	-12			-104.69	-0.00254901
	GUA-CAA	701	V-Q	Y-T	-11	0	-11			-104.69	-0.00233659
	UUU-AGU	701	F-S	L-S	20	22	42			-104.69	0.00892153
	GAU-AGU	700	D-S	I-S	-38	22	-16			-105.69	-0.00339383
	UCC-CAC	700	S-H	P-P	4	-11	-7			-105.69	-0.0014848
	AGA-ACU	699	R-T	E-N	4	5	9			-106.69	0.0019063
	GCU-UAC	699	A-Y	L-L	-12	0	-12			-106.69	-0.00254174
	CCA-AUA	699	P-I	Q-N	-2	-28	-30			-106.69	-0.00635434
	AUC-CUA	698	I-L	S-P	-18	-23	-41			-107.69	-0.00867184
	CUU-AUA	698	L-I	L-Y	40	-7	33			-107.69	0.00697978
	CUU-UGU	697	L-C	F-L	20	-15	5			-108.69	0.00105603
	UGC-CAA	697	C-Q	A-P	5	-2	3			-108.69	0.000633616
	GUU-CUC	696	V-L	F-S	1	-21	-20			-109.69	-0.00421805
	UAC-AUA	696	Y-I	T-H	-19	-22	-41			-109.69	-0.00864699
	UUA-GGA	696	L-G	S-R	-21	-10	-31			-109.69	-0.00653797
	UUU-CUA	696	F-L	F-S	70	-21	49			-109.69	0.0103342
	GGG-CUU	695	G-L	G-A	66	-12	54			-110.69	0.0113724
	GUA-ACU	695	V-T	K-N	-17	5	-12			-110.69	-0.00252719
	AGG-AGC	694	R-S	G-E	-10	2	-8			-111.69	-0.00168237
	ACA-AUC	693	T-I	Q-N	0	-28	-28			-112.69	-0.00587981
	GUA-AUU	693	V-I	K-N	-17	-28	-45			-112.69	-0.0094497
	AGU-AAG	692	S-K	V-K	-10	32	22			-113.69	0.00461319
	CCU-CAC	692	P-H	L-S	-23	-2	-25			-113.69	-0.00524226
	UUG-GGU	692	L-G	W-G	-7	66	59			-113.69	0.0123717
	GGG-CAC	691	G-H	G-A	66	-8	58			-114.69	0.0121445
	GCA-AGG	691	A-R	Q-K	-2	27	25			-114.69	0.00523468
	GUU-CUA	690	V-L	F-S	1	-21	-20			-115.69	-0.00418168
	CCU-ACU	690	P-T	L-Y	-23	-19	-42			-115.69	-0.00878154
	ACC-UGU	689	T-C	P-L	1	-15	-14			-116.69	-0.00292294
	GAU-AGC	689	D-S	I-S	-38	22	-16			-116.69	-0.0033405
	GCU-CCC	689	A-P	L-S	-12	4	-8			-116.69	-0.00167025
	UAC-GAG	689	Y-E	T-R	-19	4	-15			-116.69	-0.00313172
	UAC-CCC	689	Y-P	T-P	-19	76	57			-116.69	0.0119005
	GCC-CAU	688	A-H	P-P	3	-11	-8			-117.69	-0.00166783
	GCU-CUA	688	A-L	L-S	-12	-21	-33			-117.69	-0.00687978
	UAU-CAA	688	Y-Q	I-S	-7	2	-5			-117.69	-0.00104239
	UUG-UCA	688	L-S	C-V	-15	-10	-25			-117.69	-0.00521195
	GUA-CCA	687	V-P	Y-T	-11	1	-10			-118.69	-0.00208175
	CUC-UGG	687	L-W	S-L	-21	-7	-28			-118.69	-0.0058289
	UAU-CUU	687	Y-L	I-S	-7	-21	-28			-118.69	-0.0058289
	ACC-CAA	686	T-Q	P-P	1	-2	-1			-119.69	-0.000207872
	GGU-GUA	686	G-V	V-C	-33	0	-33			-119.69	-0.00685978
	GCC-GAC	686	A-D	P-R	3	-3	0			-119.69	0
	CAU-UCA	685	H-S	I-F	-22	-28	-50			-120.69	-0.0103785
	GGG-GUU	684	G-V	G-G	66	-33	33			-121.69	0.00683978
	GUA-AAC	684	V-N	K-K	-17	8	-9			-121.69	-0.00186539
	ACU-UAC	683	T-Y	L-L	-13	0	-13			-122.69	-0.00269052
	ACC-CUC	681	T-L	P-P	1	-23	-22			-124.69	-0.00453985
	CAG-GUA	681	Q-V	R-G	15	-33	-18			-124.69	-0.00371443
	ACG-GAG	680	T-E	R-G	-2	-8	-10			-125.69	-0.00206054
	CUG-UUA	680	L-L	C-V	-15	18	3			-125.69	0.000618162
	GUG-GGU	679	V-G	W-G	-26	66	40			-126.69	0.00823004
	UGC-UCU	679	C-S	A-L	5	-21	-16			-126.69	-0.00329202
	AGA-GGU	677	R-G	E-R	4	-10	-6			-128.69	-0.00123087
	ACU-UCC	677	T-S	L-F	-13	-28	-41			-128.69	-0.00841094
	GGG-CCA	677	G-P	G-A	66	3	69			-128.69	0.014155
	GUG-AGG	677	V-R	W-E	-26	4	-22			-128.69	-0.00451319
	UGC-UUG	677	C-L	A-L	5	40	45			-128.69	0.00923152
	ACU-CUC	676	T-L	L-S	-13	-21	-34			-129.69	-0.00696462
	AUG-CUA	676	M-L	C-A	-9	-12	-21			-129.69	-0.00430168
	CCC-AGA	676	P-R	P-Q	76	15	91			-129.69	0.0186406
	UGC-UCC	676	C-S	A-L	5	-21	-16			-129.69	-0.00327747
	UGU-GGU	676	C-G	V-W	0	-40	-40			-129.69	-0.00819368
	UCU-CAC	676	S-H	L-S	-21	-2	-23			-129.69	-0.00471136
	GUG-CUA	675	V-L	C-A	0	-12	-12			-130.69	-0.00245447
	UGG-UAC	675	W-Y	G-V	-40	-11	-51			-130.69	-0.0104315
	UUG-UCC	675	L-S	C-V	-15	-10	-25			-130.69	-0.00511347
	AGA-AUC	674	R-I	E-N	4	-28	-24			-131.69	-0.00490166
	ACC-CCC	674	T-P	P-P	1	76	77			-131.69	0.0157262
	CCA-UGG	674	P-W	H-M	-11	-10	-21			-131.69	-0.00428895
	CUA-GCA	674	L-A	S-S	-21	11	-10			-131.69	-0.00204236
	UCU-UAU	674	S-Y	L-L	-21	0	-21			-131.69	-0.00428895
	ACA-CAU	673	T-H	H-T	-3	-3	-6			-132.69	-0.0012236
	AUA-GGA	673	I-G	S-R	-18	-10	-28			-132.69	-0.00571012
	UGU-UUG	673	C-L	V-F	0	20	20			-132.69	0.00407866
	AGA-UCU	672	R-S	D-I	-3	-18	-21			-133.69	-0.00427623
	AUA-ACU	672	I-T	K-N	-21	5	-16			-133.69	-0.00325808
	GUU-UAC	672	V-Y	F-L	1	0	1			-133.69	0.00020363
	GCA-GGC	671	A-G	Q-R	-2	-10	-12			-134.69	-0.00243992
	GUC-UGC	671	V-C	S-L	-10	-15	-25			-134.69	-0.00508317
	CGG-AAG	670	R-K	G-E	-10	12	2			-135.69	0.000406048
	UCA-ACU	669	S-T	Q-N	2	5	7			-136.69	0.00141905
	UCA-GUA	669	S-V	Q-S	2	-10	-8			-136.69	-0.00162177
	CAU-AAU	668	H-N	I-K	-22	8	-14			-137.69	-0.00283385
	ACU-AAU	667	T-N	L-K	-13	8	-5			-138.69	-0.00101057
	GUC-UAC	667	V-Y	S-L	-10	0	-10			-138.69	-0.00202115
	UAC-CAC	667	Y-H	T-P	-19	-11	-30			-138.69	-0.00606344
	CAU-CAA	666	H-Q	I-S	-22	2	-20			-139.69	-0.00403623
	CAC-UAU	665	H-Y	T-L	-3	0	-3			-140.69	-0.000604526
[truncated: 2,100 more rows]

## Sheet: (5)Zebrafish
	Table S5. The FSSs of different codon pair usages
	(5) The codon pair usages and their weighted mean FSSs of zebrafish
	Number of codon pairs:					6538512							Codon Usage
	Codon-pair	Observed (O)	AA-pair	AA-Frameshift	FSS1	FSS2	FSS=FSS1+FSS2			O-E	Weighted Average W=FSS*O/T		Codon	usage	Freq%		Number of over-represented Codon pairs	Number of under-represented Codon pairs	Number of Codon pairs never used	Average FSS of over-represented Codon pairs	Average FSS of under-represented Codon pairs	Average FSS of All Codon pairs	Weigted Average FSS of All Codon pairs
	GAG-GAG	20534	E-E	R-G	4	-8	-4			18937.7	-0.0125619		AAA	44236	0.0336102		1493	2603	148	-4.86609	-6.08533	-5.67188	-5.18276
	CUG-GAG	16894	L-E	W-G	-7	-8	-15			15297.7	-0.0387565		AAG	13384	0.0101691
	CUG-CUG	13814	L-L	C-A	-15	-12	-27			12217.7	-0.0570433		AAC	28319	0.0215165
	GAG-CUG	13403	E-L	S-A	2	-12	-10			11806.7	-0.0204985		AAU	22756	0.0172898
	GAG-AAG	13084	E-K	R-E	4	12	16			11487.7	0.0320171		AGA	2489	0.00189112
	AAG-AAG	12364	K-K	R-E	27	12	39			10767.7	0.0737471		AGG	1363	0.0010356
	GUG-GAG	11995	V-E	W-G	-26	-8	-34			10398.7	-0.0623735		AGC	21131	0.0160552
	CAG-CAG	11756	Q-Q	S-A	2	-2	0			10159.7	0		AGU	11322	0.00860236
	CUG-CAG	11539	L-Q	C-A	-15	-2	-17			9942.68	-0.0300012		ACA	8975	0.00681913
	CUG-AAG	10931	L-K	W-E	-7	12	5			9334.68	0.00835894		ACG	18970	0.0144133
	CAG-GAG	10861	Q-E	R-G	15	-8	7			9264.68	0.0116276		ACC	30972	0.0235323
	GAA-GAG	10818	E-E	K-R	12	4	16			9221.68	0.0264721		ACU	11577	0.00879611
	AAA-GAG	10726	K-E	K-R	32	4	36			9129.68	0.0590556		AUA	5345	0.00406109
	GAG-CAG	10557	E-Q	S-A	2	-2	0			8960.68	0		AUG	36700	0.0278844
	GAU-GAG	10297	D-E	M-W	-30	-43	-73			8700.68	-0.114962		AUC	33331	0.0253246
	GAG-AAA	10227	E-K	R-E	4	12	16			8630.68	0.0250259		AUU	40171	0.0305216
	GAG-GAA	10100	E-E	R-G	4	-8	-4			8503.68	-0.00617878		GAA	52330	0.0397599
	AAG-AAA	10064	K-K	R-E	27	12	39			8467.68	0.0600283		GAG	23456	0.0178217
	AUG-GAG	10061	M-E	W-G	-10	-8	-18			8464.68	-0.0276971		GAC	25214	0.0191574
	AAG-GAG	9771	K-E	R-G	27	-8	19			8174.68	0.0283932		GAU	42135	0.0320138
	CAG-CUG	9547	Q-L	S-A	2	-12	-10			7950.68	-0.0146012		GGA	10216	0.00776203
	GAG-GAC	9267	E-D	R-G	4	1	5			7670.68	0.00708647		GGG	14464	0.0109896
	CUG-GAC	8899	L-D	W-G	-7	1	-6			7302.68	-0.00816608		GGC	39366	0.02991
	CUG-GUG	8782	L-V	W-G	-7	-33	-40			7185.68	-0.0537248		GGU	32655	0.024811
	GAU-GAA	8623	D-E	M-W	-30	-43	-73			7026.68	-0.0962725		GCA	26535	0.0201611
	GAU-GAU	8554	D-D	M-W	-30	-52	-82			6957.68	-0.107276		GCG	44900	0.0341147
	GAG-GAU	8163	E-D	R-G	4	1	5			6566.68	0.00624225		GCC	33898	0.0257554
	GGA-GAG	8033	G-E	E-R	-8	4	-4			6436.68	-0.00491427		GCU	19999	0.0151951
	GAG-GUG	7990	E-V	R-G	4	-33	-29			6393.68	-0.0354377		GUA	14325	0.010884
	CAG-AAG	7970	Q-K	R-E	15	12	27			6373.68	0.0329112		GUG	34796	0.0264377
	GUG-GUG	7938	V-V	W-G	-26	-33	-59			6341.68	-0.0716282		GUC	20227	0.0153683
	GUG-CUG	7670	V-L	C-A	0	-12	-12			6073.68	-0.0140766		GUU	24031	0.0182586
	GAG-AUG	7629	E-M	R-D	4	-30	-26			6032.68	-0.0303363		CAA	20208	0.0153539
	GAG-AUC	7527	E-I	R-D	4	-38	-34			5930.68	-0.0391401		CAG	38152	0.0289876
	AAA-GAC	7485	K-D	K-R	32	-3	29			5888.68	0.0331979		CAC	12814	0.00973597
	AAG-CUG	7405	K-L	S-A	1	-12	-11			5808.68	-0.0124577		CAU	16937	0.0128686
	GAA-GAA	7369	E-E	K-R	12	4	16			5772.68	0.0180322		CGA	4523	0.00343654
	GCU-CUG	7368	A-L	L-S	-12	-21	-33			5771.68	-0.0371864		CGG	6983	0.00530563
	AUG-AAG	7266	M-K	W-E	-10	12	2			5669.68	0.00222252		CGC	29301	0.0222627
	GAC-CUG	7251	D-L	T-P	0	-23	-23			5654.68	-0.0255063		CGU	27843	0.0211549
	CUG-GAU	7237	L-D	W-G	-7	1	-6			5640.68	-0.00664096		CCA	11058	0.00840178
	GCA-GAG	7215	A-E	Q-R	-2	4	2			5618.68	0.00220692		CCG	30969	0.02353
	GAC-AUC	7127	D-I	T-H	0	-22	-22			5530.68	-0.0239801		CCC	7138	0.00542339
	GUG-AAG	7042	V-K	W-E	-26	12	-14			5445.68	-0.015078		CCU	9128	0.00693538
	GAU-CUG	7035	D-L	I-S	-38	-21	-59			5438.68	-0.06348		CUA	5072	0.00385366
	GAU-GAC	7008	D-D	M-W	-30	-52	-82			5411.68	-0.0878879		CUG	70390	0.0534817
	GUG-GAC	6923	V-D	W-G	-26	1	-25			5326.68	-0.0264701		CUC	14702	0.0111705
	GAG-AAC	6873	E-N	R-E	4	9	13			5276.68	0.013665		CUU	14403	0.0109433
	UUU-GAG	6754	F-E	L-W	20	-43	-23			5157.68	-0.023758		UAA	2678	0.00203472
	AAA-CUG	6709	K-L	N-T	8	-13	-5			5112.68	-0.00513037		UAG	287	0.00021806
	GAU-GUG	6702	D-V	M-C	-30	0	-30			5105.68	-0.0307501		UAC	16079	0.0122167
	AAG-CAG	6495	K-Q	S-A	1	-2	-1			4898.68	-0.000993345		UAU	21055	0.0159974
	GGA-GGA	6446	G-G	E-R	-8	-10	-18			4849.68	-0.0177453		UGA	1178	0.000895035
	AAA-GAA	6441	K-E	K-R	32	4	36			4844.68	0.0354631		UGG	20060	0.0152414
	AUG-CUG	6432	M-L	C-A	-9	-12	-21			4835.68	-0.0206579		UGC	8482	0.00644455
	AUC-AUC	6427	I-I	S-H	-18	-22	-40			4830.68	-0.0393178		UGU	6706	0.00509516
	AAC-AUC	6375	N-I	T-H	5	-22	-17			4778.68	-0.0165749		UCA	9154	0.00695513
	GAA-GAU	6353	E-D	K-R	12	-3	9			4756.68	0.00874465		UCG	11747	0.00892527
	CAG-AAA	6262	Q-K	R-E	15	12	27			4665.68	0.0258582		UCC	11321	0.0086016
	CCA-GAG	6185	P-E	Q-R	-2	4	2			4588.68	0.00189187		UCU	10986	0.00834707
	GAU-GGA	6182	D-G	M-W	-30	-40	-70			4585.68	-0.0661833		UUA	18085	0.0137408
	AAG-AUC	6132	K-I	R-D	27	-38	-11			4535.68	-0.0103161		UUG	17992	0.0136702
	AAC-CUG	6112	N-L	T-P	5	-23	-18			4515.68	-0.0168258		UUC	21827	0.016584
	GAG-UUU	6105	E-F	S-V	2	1	3			4508.68	0.0028011		UUU	29304	0.0222649
	GCC-AUC	6103	A-I	P-H	3	-22	-19			4506.68	-0.0177345		Total	1316150	1
	GCC-AAA	6093	A-K	P-Q	3	15	18			4496.68	0.0167735
	AAA-CAG	6092	K-Q	N-T	8	0	8			4495.68	0.00745368
	GAA-GAC	6088	E-D	K-R	12	-3	9			4491.68	0.00837989
	UCU-CUG	6071	S-L	L-S	-21	-21	-42			4474.68	-0.0389969
	AAG-AAC	6069	K-N	R-E	27	9	36			4472.68	0.0334149
	CUG-GCC	6030	L-A	W-G	-7	5	-2			4433.68	-0.00184446
	UUC-CUG	6020	F-L	S-P	-28	-23	-51			4423.68	-0.0469556
	AGC-AGC	6016	S-S	A-Q	11	2	13			4419.68	0.0119611
	ACA-GAG	5994	T-E	Q-R	0	4	4			4397.68	0.00366689
	GAC-AAA	5941	D-K	T-Q	0	15	15			4344.68	0.0136292
	CAG-GUG	5941	Q-V	R-G	15	-33	-18			4344.68	-0.0163551
	AAG-AUG	5919	K-M	R-D	27	-30	-3			4322.68	-0.00271576
	AUC-CUG	5910	I-L	S-P	-18	-23	-41			4313.68	-0.0370589
	GAC-AAG	5894	D-K	T-Q	0	15	15			4297.68	0.0135214
	GCU-GUG	5894	A-V	L-C	-12	0	-12			4297.68	-0.0108171
	AAA-AAG	5880	K-K	K-K	32	32	64			4283.68	0.0575544
	CAG-GAC	5878	Q-D	R-G	15	1	16			4281.68	0.0143837
	GUG-GAU	5868	V-D	W-G	-26	1	-25			4271.68	-0.0224363
	GAG-CUC	5864	E-L	S-A	2	-12	-10			4267.68	-0.0089684
	GAC-AUG	5850	D-M	T-H	0	-13	-13			4253.68	-0.0116311
	GAC-AGC	5839	D-S	T-Q	0	2	2			4242.68	0.00178603
	UUC-AUC	5829	F-I	S-H	-28	-22	-50			4232.68	-0.0445744
	AAA-GAU	5801	K-D	K-R	32	-3	29			4204.68	0.0257289
	AAU-GAG	5757	N-E	M-W	-22	-43	-65			4160.68	-0.0572309
	CAG-AUG	5712	Q-M	R-D	15	-30	-15			4115.68	-0.0131039
	AUG-CAG	5621	M-Q	C-A	-9	-2	-11			4024.68	-0.00945643
	GCU-CAG	5618	A-Q	L-S	-12	2	-10			4021.68	-0.00859217
	CAG-AUC	5617	Q-I	R-D	15	-38	-23			4020.68	-0.0197585
	UUU-GUG	5614	F-V	L-C	20	0	20			4017.68	0.0171721
	AUG-GAC	5581	M-D	W-G	-10	1	-9			3984.68	-0.00768202
	AAC-AAC	5574	N-N	T-Q	5	7	12			3977.68	0.0102299
	AAA-GUG	5551	K-V	K-S	32	-10	22			3954.68	0.0186773
	AGA-GAG	5540	R-E	E-R	4	4	8			3943.68	0.0067783
	GGA-GAC	5505	G-D	E-R	-8	-3	-11			3908.68	-0.00926128
	AUG-GUG	5502	M-V	W-G	-10	-33	-43			3905.68	-0.0361835
	AUC-CAG	5500	I-Q	S-P	-18	-2	-20			3903.68	-0.0168234
	GAA-AAG	5496	E-K	K-K	12	32	44			3899.68	0.0369846
	GCU-GAG	5494	A-E	L-W	-12	-43	-55			3897.68	-0.0462139
	CUC-AUC	5459	L-I	S-H	-21	-22	-43			3862.68	-0.0359007
	CUG-AAA	5435	L-K	W-E	-7	12	5			3838.68	0.00415614
	GCC-AUG	5430	A-M	P-H	3	-13	-10			3833.68	-0.00830464
	GUG-CAG	5426	V-Q	C-A	0	-2	-2			3829.68	-0.0016597
	GCU-GCU	5370	A-A	L-C	-12	5	-7			3773.68	-0.00574901
	GAG-GCC	5367	E-A	R-G	4	5	9			3770.68	0.00738746
	GAG-AGA	5344	E-R	R-E	4	4	8			3747.68	0.00653849
	CUG-AUG	5340	L-M	W-D	-7	-30	-37			3743.68	-0.0302179
	GAC-AAC	5336	D-N	T-Q	0	7	7			3739.68	0.00571261
	GAG-AGC	5316	E-S	R-E	4	2	6			3719.68	0.00487817
	AAC-AUG	5302	N-M	T-H	5	-13	-8			3705.68	-0.0064871
	GGA-GAA	5292	G-E	E-R	-8	4	-4			3695.68	-0.00323743
	AAC-AAG	5271	N-K	T-Q	5	15	20			3674.68	0.0161229
	ACC-AUC	5260	T-I	P-H	1	-22	-21			3663.68	-0.0168938
	AAC-AGC	5257	N-S	T-Q	5	2	7			3660.68	0.00562804
	AUU-GAG	5254	I-E	L-W	28	-43	-15			3657.68	-0.0120532
	GAA-AAC	5253	E-N	K-K	12	8	20			3656.68	0.0160679
	GCU-GAA	5240	A-E	L-W	-12	-43	-55			3643.68	-0.0440773
	AUC-AAC	5237	I-N	S-Q	-18	7	-11			3640.68	-0.00881041
	GAG-GCU	5213	E-A	R-G	4	5	9			3616.68	0.00717549
	GUG-UUU	5205	V-F	C-V	0	1	1			3608.68	0.000796053
	CAG-AAC	5161	Q-N	R-E	15	9	24			3564.68	0.0189438
	UUC-CAG	5140	F-Q	S-P	-28	-2	-30			3543.68	-0.0235833
	CUG-GAA	5123	L-E	W-G	-7	-8	-15			3526.68	-0.0117527
	AUC-AAG	5117	I-K	S-Q	-18	15	-3			3520.68	-0.00234778
	GCC-AAG	5117	A-K	P-Q	3	15	18			3520.68	0.0140867
	AAG-GAC	5084	K-D	R-G	27	1	28			3487.68	0.0217713
	CUG-CUC	5082	L-L	C-A	-15	-12	-27			3485.68	-0.0209855
	CUG-GCU	5061	L-A	W-G	-7	5	-2			3464.68	-0.00154806
	UCA-GAG	4990	S-E	Q-R	2	4	6			3393.68	0.00457902
	AUG-AUG	4981	M-M	W-D	-10	-30	-40			3384.68	-0.0304718
	GAC-GAG	4973	D-E	T-R	0	4	4			3376.68	0.00304228
	UUC-UUC	4973	F-F	S-L	-28	20	-8			3376.68	-0.00608456
	AAC-AAA	4966	N-K	T-Q	5	15	20			3369.68	0.01519
	AUC-AUG	4948	I-M	S-H	-18	-13	-31			3351.68	-0.0234592
	CAG-CUC	4936	Q-L	S-A	2	-12	-10			3339.68	-0.00754912
	GAA-GUG	4935	E-V	K-S	12	-10	2			3338.68	0.00150952
	AAG-GUG	4930	K-V	R-G	27	-33	-6			3333.68	-0.00452397
	GAC-UUC	4922	D-F	T-L	0	20	20			3325.68	0.0150554
	UUU-GAC	4883	F-D	L-W	20	-52	-32			3286.68	-0.0238978
	GAC-CAG	4880	D-Q	T-P	0	-2	-2			3283.68	-0.00149269
	GCU-GGA	4877	A-G	L-W	-12	-40	-52			3280.68	-0.0387862
	CCU-CCA	4877	P-P	L-S	-23	4	-19			3280.68	-0.0141719
	GAU-GCU	4874	D-A	M-C	-30	5	-25			3277.68	-0.0186357
	AAC-CAG	4864	N-Q	T-P	5	-2	3			3267.68	0.0022317
	GUC-AUC	4860	V-I	S-H	-10	-22	-32			3263.68	-0.0237852
	GGA-GAU	4848	G-D	E-R	-8	-3	-11			3251.68	-0.00815598
	CUU-CAG	4848	L-Q	F-S	20	2	22			3251.68	0.016312
	AAU-GAA	4838	N-E	M-W	-22	-43	-65			3241.68	-0.048095
	AAA-GGA	4829	K-G	K-R	32	-10	22			3232.68	0.016248
	GAG-UUC	4804	E-F	S-V	2	1	3			3207.68	0.00220417
	AAG-GAA	4775	K-E	R-G	27	-8	19			3178.68	0.0138755
	CUG-AAC	4775	L-N	W-E	-7	9	2			3178.68	0.00146058
	AUC-AAA	4773	I-K	S-Q	-18	15	-3			3176.68	-0.00218995
	CUC-AAC	4773	L-N	S-Q	-21	7	-14			3176.68	-0.0102198
	AAA-GCC	4751	K-A	K-S	32	11	43			3154.68	0.0312446
	UCU-GAG	4712	S-E	L-W	-21	-43	-64			3115.68	-0.0461218
	UAU-GAG	4695	Y-E	M-W	-2	-43	-45			3098.68	-0.0323124
	UCC-AGC	4683	S-S	P-Q	4	2	6			3086.68	0.00429731
	UAC-CUG	4668	Y-L	T-P	-19	-23	-42			3071.68	-0.0299848
	CCC-AAA	4663	P-K	P-Q	76	15	91			3066.68	0.0648975
	GAG-AUU	4650	E-I	R-D	4	-38	-34			3053.68	-0.0241798
	AUC-AGC	4642	I-S	S-Q	-18	2	-16			3045.68	-0.0113592
	GUG-GCC	4621	V-A	W-G	-26	5	-21			3024.68	-0.0148415
	CUC-UUC	4618	L-F	S-L	-21	20	-1			3021.68	-0.000706277
	ACC-AAA	4616	T-K	P-Q	1	15	16			3019.68	0.0112955
	CUG-GGC	4582	L-G	W-G	-7	66	59			2985.68	0.0413455
	CAG-AGC	4574	Q-S	R-E	15	2	17			2977.68	0.0118923
	CCU-CCU	4573	P-P	L-S	-23	4	-19			2976.68	-0.0132885
	UAC-AUC	4563	Y-I	T-H	-19	-22	-41			2966.68	-0.0286125
	GAU-CAG	4560	D-Q	I-S	-38	2	-36			2963.68	-0.0251066
	CAG-GAU	4556	Q-D	R-G	15	1	16			2959.68	0.0111487
	UUU-GAU	4555	F-D	L-W	20	-52	-32			2958.68	-0.0222925
	CAG-GCC	4548	Q-A	R-G	15	5	20			2951.68	0.0139114
	AAU-GUG	4541	N-V	M-C	-22	0	-22			2944.68	-0.015279
	AAU-GGA	4531	N-G	M-W	-22	-40	-62			2934.68	-0.0429642
	UCU-GUG	4529	S-V	L-C	-21	0	-21			2932.68	-0.014546
	AAU-GAC	4526	N-D	M-W	-22	-52	-74			2929.68	-0.0512233
	ACA-GAC	4515	T-D	Q-R	0	-3	-3			2918.68	-0.00207157
	CUG-AUC	4509	L-I	W-D	-7	-38	-45			2912.68	-0.0310323
	CAG-GAA	4496	Q-E	R-G	15	-8	7			2899.68	0.00481333
	GGA-AAG	4488	G-K	E-K	-8	32	24			2891.68	0.0164735
	AAA-AAC	4470	K-N	K-K	32	8	40			2873.68	0.0273457
	GGC-AUC	4459	G-I	A-H	5	-22	-17			2862.68	-0.0115933
	AAC-UUC	4458	N-F	T-L	5	20	25			2861.68	0.0170452
	AUC-UUC	4446	I-F	S-L	-18	20	2			2849.68	0.00135994
	AAG-AGC	4436	K-S	R-E	27	2	29			2839.68	0.0196748
	CCU-CUG	4435	P-L	L-S	-23	-21	-44			2838.68	-0.0298447
	GAA-CUG	4427	E-L	N-T	9	-13	-4			2830.68	-0.00270826
	AAA-GCU	4424	K-A	K-S	32	11	43			2827.68	0.0290941
	UUG-GAG	4418	L-E	W-G	-7	-8	-15			2821.68	-0.0101353
	AAA-GCA	4413	K-A	K-S	32	11	43			2816.68	0.0290217
	GUG-AUG	4407	V-M	W-D	-26	-30	-56			2810.68	-0.0377444
	CCU-CAG	4406	P-Q	L-S	-23	2	-21			2809.68	-0.0141509
	CUC-AAA	4403	L-K	S-Q	-21	15	-6			2806.68	-0.00404037
	AUG-AAC	4400	M-N	W-E	-10	9	-1			2803.68	-0.000672936
	UCU-CAG	4399	S-Q	L-S	-21	2	-19			2802.68	-0.0127829
	CAG-UUU	4396	Q-F	S-V	2	1	3			2799.68	0.00201697
	CCU-GAG	4395	P-E	L-W	-23	-43	-66			2798.68	-0.0443633
	AAC-ACA	4383	N-T	T-H	5	-3	2			2786.68	0.00134067
	GAA-GGA	4375	E-G	K-R	12	-10	2			2778.68	0.00133822
	AUG-GAU	4367	M-D	W-G	-10	1	-9			2770.68	-0.006011
	GAG-AAU	4365	E-N	R-E	4	9	13			2768.68	0.00867858
	UCC-AUC	4365	S-I	P-H	4	-22	-18			2768.68	-0.0120165
	GUG-GCU	4347	V-A	W-G	-26	5	-21			2750.68	-0.0139614
	GCU-GAU	4328	A-D	L-W	-12	-52	-64			2731.68	-0.0423632
	GAC-AUU	4326	D-I	T-H	0	-22	-22			2729.68	-0.0145556
	UUC-AGC	4326	F-S	S-Q	-28	2	-26			2729.68	-0.0172021
	UUC-AAC	4321	F-N	S-Q	-28	7	-21			2724.68	-0.0138779
	GAG-AGG	4311	E-R	R-E	4	4	8			2714.68	0.00527459
	GAA-CAG	4306	E-Q	N-T	9	0	9			2709.68	0.00592704
	GCA-GAA	4301	A-E	Q-R	-2	4	2			2704.68	0.00131559
	GAA-AAA	4293	E-K	K-K	12	32	44			2696.68	0.0288891
	CAG-GCU	4284	Q-A	R-G	15	5	20			2687.68	0.0131039
	UGU-GUG	4274	C-V	V-C	0	0	0			2677.68	0
	CCU-GAA	4270	P-E	L-W	-23	-43	-66			2673.68	-0.0431015
	GGA-AAC	4254	G-N	E-K	-8	8	0			2657.68	0
	CUU-CUG	4254	L-L	F-S	20	-21	-1			2657.68	-0.000650607
	AAG-GAU	4250	K-D	R-G	27	1	28			2653.68	0.0181999
	GUU-CUG	4244	V-L	F-S	1	-21	-20			2647.68	-0.0129815
	GAC-AGU	4232	D-S	T-Q	0	2	2			2635.68	0.00129448
	AGC-AAA	4226	S-K	A-Q	11	15	26			2629.68	0.0168044
	AUU-CAG	4218	I-Q	F-S	10	2	12			2621.68	0.00774121
	ACU-GAG	4214	T-E	L-W	-13	-43	-56			2617.68	-0.0360914
	UCC-AAA	4211	S-K	P-Q	4	15	19			2614.68	0.0122366
	CUG-UCC	4200	L-S	C-V	-15	-10	-25			2603.68	-0.0160587
	CUG-UUU	4192	L-F	C-V	-15	1	-14			2595.68	-0.00897574
	GUC-AAA	4188	V-K	S-Q	-10	15	5			2591.68	0.00320256
	GCA-GUG	4187	A-V	Q-S	-2	-10	-12			2590.68	-0.00768432
	AUC-ACA	4185	I-T	S-H	-18	-3	-21			2588.68	-0.0134411
	AGG-AAG	4180	R-K	G-E	-10	12	2			2583.68	0.00127858
	GAC-AGA	4177	D-R	T-Q	0	15	15			2580.68	0.00958246
	UUC-ACC	4177	F-T	S-H	-28	-3	-31			2580.68	-0.0198037
	GGU-CUG	4168	G-L	V-S	-33	-21	-54			2571.68	-0.0344225
	GCA-GAU	4143	A-D	Q-R	-2	-3	-5			2546.68	-0.00316815
	CAG-AGA	4143	Q-R	R-E	15	4	19			2546.68	0.012039
	UUC-AUG	4142	F-M	S-H	-28	-13	-41			2545.68	-0.0259726
	GAG-GGA	4134	E-G	R-G	4	66	70			2537.68	0.0442578
	GCA-GAC	4121	A-D	Q-R	-2	-3	-5			2524.68	-0.00315133
	GAG-GGC	4120	E-G	R-G	4	66	70			2523.68	0.0441079
	AAG-AGA	4117	K-R	R-E	27	4	31			2520.68	0.0195193
	UUU-CUG	4106	F-L	F-S	70	-21	49			2509.68	0.0307706
	GAC-ACA	4104	D-T	T-H	0	-3	-3			2507.68	-0.001883
	GAA-GCU	4098	E-A	K-S	12	11	23			2501.68	0.0144152
	GUU-CAG	4097	V-Q	F-S	1	2	3			2500.68	0.00187979
	AAA-CUC	4091	K-L	N-T	8	-13	-5			2494.68	-0.00312839
	GAU-AAA	4089	D-K	I-K	-38	32	-6			2492.68	-0.00375223
	AGU-CUG	4084	S-L	V-S	-10	-21	-31			2487.68	-0.0193628
	AUC-ACC	4080	I-T	S-H	-18	-3	-21			2483.68	-0.0131039
	GAG-ACC	4078	E-T	R-D	4	0	4			2481.68	0.00249476
	CAG-UUC	4067	Q-F	S-V	2	1	3			2470.68	0.00186602
	AAG-UUU	4044	K-F	S-V	1	1	2			2447.68	0.00123698
	AGA-GAC	4040	R-D	E-R	4	-3	1			2443.68	0.000617878
	ACU-CUG	4040	T-L	L-S	-13	-21	-34			2443.68	-0.0210078
	UUC-AAG	4036	F-K	S-Q	-28	15	-13			2439.68	-0.00802446
	AUG-GCU	4019	M-A	W-G	-10	5	-5			2422.68	-0.00307333
	GGA-CAG	4011	G-Q	D-T	1	0	1			2414.68	0.000613442
	CUG-ACC	4011	L-T	W-D	-7	0	-7			2414.68	-0.0042941
	GAC-UUU	4001	D-F	T-L	0	20	20			2404.68	0.0122383
	GUG-GAA	3990	V-E	W-G	-26	-8	-34			2393.68	-0.0207478
	UCU-GAA	3988	S-E	L-W	-21	-43	-64			2391.68	-0.0390352
	GCC-AAC	3987	A-N	P-Q	3	7	10			2390.68	0.00609772
	ACU-GAA	3975	T-E	L-W	-13	-43	-56			2378.68	-0.0340444
	ACA-GAA	3972	T-E	Q-R	0	4	4			2375.68	0.00242991
	AUU-CUG	3965	I-L	F-S	10	-21	-11			2368.68	-0.00667048
	GGU-GGA	3964	G-G	V-W	-33	-40	-73			2367.68	-0.0442566
	CCU-GGA	3964	P-G	L-W	-23	-40	-63			2367.68	-0.038194
	GAU-GUU	3962	D-V	M-C	-30	0	-30			2365.68	-0.0181784
	GCC-AUU	3958	A-I	P-H	3	-22	-19			2361.68	-0.0115014
	AAG-AGG	3954	K-R	R-E	27	4	31			2357.68	0.0187465
	GAU-GCC	3948	D-A	M-C	-30	5	-25			2351.68	-0.0150952
	GGC-AAA	3946	G-K	A-Q	5	15	20			2349.68	0.01207
	AAU-CUG	3942	N-L	I-S	-28	-21	-49			2345.68	-0.0295416
	GCU-GCA	3936	A-A	L-C	-12	5	-7			2339.68	-0.0042138
	CAG-AGG	3921	Q-R	R-E	15	4	19			2324.68	0.0113939
	GAG-CUU	3920	E-L	S-A	2	-12	-10			2323.68	-0.00599525
	UCU-GGA	3920	S-G	L-W	-21	-40	-61			2323.68	-0.036571
	GAG-UCU	3916	E-S	S-V	2	-10	-8			2319.68	-0.0047913
	CUC-CUG	3907	L-L	S-P	-21	-23	-44			2310.68	-0.0262916
	ACU-GGA	3906	T-G	L-W	-13	-40	-53			2309.68	-0.0316613
	GUG-UCU	3906	V-S	C-V	0	-10	-10			2309.68	-0.00597384
	GGA-AAA	3905	G-K	E-K	-8	32	24			2308.68	0.0143335
	GCA-GCA	3905	A-A	Q-S	-2	11	9			2308.68	0.00537508
	GAU-GGC	3900	D-G	M-W	-30	-40	-70			2303.68	-0.0417526
	GUC-AAC	3895	V-N	S-Q	-10	7	-3			2298.68	-0.0017871
	AUC-GAG	3892	I-E	S-R	-18	4	-14			2295.68	-0.00833339
	AUU-GUG	3879	I-V	L-C	28	0	28			2282.68	0.0166111
	GGC-UUC	3873	G-F	A-L	5	20	25			2276.68	0.0148084
	GAC-ACC	3870	D-T	T-H	0	-3	-3			2273.68	-0.00177563
	GAC-UCU	3863	D-S	T-L	0	-21	-21			2266.68	-0.012407
	CUG-UCU	3861	L-S	C-V	-15	-10	-25			2264.68	-0.0147625
	GCC-UUC	3855	A-F	P-L	3	20	23			2258.68	0.0135604
	GGU-GUG	3850	G-V	V-C	-33	0	-33			2253.68	-0.019431
	GCA-GGA	3850	A-G	Q-R	-2	-10	-12			2253.68	-0.00706583
	CUG-GUC	3847	L-V	W-G	-7	-33	-40			2250.68	-0.0235344
	GUG-AAA	3840	V-K	W-E	-26	12	-14			2243.68	-0.00822205
	GGC-AGC	3838	G-S	A-Q	5	2	7			2241.68	0.00410889
	ACU-GUG	3835	T-V	L-C	-13	0	-13			2238.68	-0.00762482
	AGC-AUC	3833	S-I	A-H	11	-22	-11			2236.68	-0.00644841
	CUG-GGA	3825	L-G	W-G	-7	66	59			2228.68	0.0345147
	AAA-CAC	3817	K-H	N-T	8	-3	5			2220.68	0.00291886
	CCA-GAA	3815	P-E	Q-R	-2	4	2			2218.68	0.00116693
	ACA-GAU	3814	T-D	Q-R	0	-3	-3			2217.68	-0.00174994
	AUG-GCC	3812	M-A	W-G	-10	5	-5			2215.68	-0.00291504
	CUG-UUC	3812	L-F	C-V	-15	1	-14			2215.68	-0.0081621
	AAA-AAA	3811	K-K	K-K	32	32	64			2214.68	0.0373027
	UAC-AAC	3811	Y-N	T-Q	-19	7	-12			2214.68	-0.00699425
	AAU-GAU	3807	N-D	M-W	-22	-52	-74			2210.68	-0.0430859
	CAA-GAG	3796	Q-E	K-R	15	4	19			2199.68	0.0110306
	AAA-ACA	3792	K-T	K-N	32	5	37			2195.68	0.0214581
	UAC-AGC	3788	Y-S	T-Q	-19	2	-17			2191.68	-0.00984872
	UAC-AAG	3784	Y-K	T-Q	-19	15	-4			2187.68	-0.0023149
	GAA-AUG	3783	E-M	K-N	12	-22	-10			2186.68	-0.00578572
	AAA-AUG	3772	K-M	K-N	32	-22	10			2175.68	0.0057689
	UUC-CUC	3771	F-L	S-P	-28	-23	-51			2174.68	-0.0294136
	CCU-GUG	3769	P-V	L-C	-23	0	-23			2172.68	-0.0132579
	AAA-AUC	3766	K-I	K-N	32	-28	4			2169.68	0.00230389
	GGC-CUG	3766	G-L	A-P	5	-23	-18			2169.68	-0.0103675
	CUC-AAG	3765	L-K	S-Q	-21	15	-6			2168.68	-0.00345491
	CUC-AGC	3762	L-S	S-Q	-21	2	-19			2165.68	-0.0109318
	AAA-GGC	3757	K-G	K-R	32	-10	22			2160.68	0.0126411
	UUU-GGA	3754	F-G	L-W	20	-40	-20			2157.68	-0.0114827
	CUG-CAC	3749	L-H	C-A	-15	-8	-23			2152.68	-0.0131876
	CUG-AGC	3741	L-S	W-E	-7	2	-5			2144.68	-0.00286074
	CCA-GAC	3731	P-D	Q-R	-2	-3	-5			2134.68	-0.0028531
	UCA-GAC	3725	S-D	Q-R	2	-3	-1			2128.68	-0.000569701
	AAC-UAC	3723	N-Y	T-L	5	0	5			2126.68	0.00284698
	ACC-AAC	3719	T-N	P-Q	1	7	8			2122.68	0.00455027
	ACC-AGC	3715	T-S	P-Q	1	2	3			2118.68	0.00170452
	GAA-GCC	3715	E-A	K-S	12	11	23			2118.68	0.013068
	UUU-GAA	3714	F-E	L-W	20	-43	-23			2117.68	-0.0130644
	AGC-AGU	3709	S-S	A-Q	11	2	13			2112.68	0.00737431
	CCU-GAU	3706	P-D	L-W	-23	-52	-75			2109.68	-0.0425097
	GGA-GUG	3700	G-V	E-S	-8	-10	-18			2103.68	-0.0101858
	GCA-GCU	3700	A-A	Q-S	-2	11	9			2103.68	0.0050929
	AGU-GAA	3696	S-E	V-W	-10	-43	-53			2099.68	-0.0299591
	GAC-UAC	3693	D-Y	T-L	0	0	0			2096.68	0
	UUC-UCC	3688	F-S	S-L	-28	-21	-49			2091.68	-0.0276381
	AAG-AUU	3686	K-I	R-D	27	-38	-11			2089.68	-0.00620111
	UCU-GAU	3685	S-D	L-W	-21	-52	-73			2088.68	-0.0411416
	CUG-GCA	3683	L-A	W-G	-7	5	-2			2086.68	-0.00112656
	ACA-GUG	3680	T-V	Q-S	0	-10	-10			2083.68	-0.00562819
	AUU-GAC	3674	I-D	L-W	28	-52	-24			2077.68	-0.0134856
	ACA-CAG	3664	T-Q	H-T	-3	0	-3			2067.68	-0.00168112
	GGG-AAG	3663	G-K	G-E	66	12	78			2066.68	0.0436971
	GCC-ACA	3663	A-T	P-H	3	-3	0			2066.68	0
	CUC-CAG	3663	L-Q	S-P	-21	-2	-23			2066.68	-0.012885
	AAG-ACC	3660	K-T	R-D	27	0	27			2063.68	0.0151135
	AAC-ACC	3660	N-T	T-H	5	-3	2			2063.68	0.00111952
	AUC-AUU	3659	I-I	S-H	-18	-22	-40			2062.68	-0.0223843
	CAC-AUC	3657	H-I	T-H	-3	-22	-25			2060.68	-0.0139825
	GAG-GUC	3653	E-V	R-G	4	-33	-29			2056.68	-0.016202
	ACC-AUG	3644	T-M	P-H	1	-13	-12			2047.68	-0.00668776
	AUU-GAA	3640	I-E	L-W	28	-43	-15			2043.68	-0.00835052
	GUC-CUG	3636	V-L	S-P	-10	-23	-33			2039.68	-0.018351
	GGC-AUG	3634	G-M	A-H	5	-13	-8			2037.68	-0.00444627
	CCU-GCU	3632	P-A	L-C	-23	5	-18			2035.68	-0.00999861
	UCU-GCU	3632	S-A	L-C	-21	5	-16			2035.68	-0.00888765
	GGA-GCU	3630	G-A	E-S	-8	11	3			2033.68	0.00166552
	AUC-UAC	3627	I-Y	S-L	-18	0	-18			2030.68	-0.00998484
	UAC-AUG	3627	Y-M	T-H	-19	-13	-32			2030.68	-0.0177508
	AAA-CCA	3626	K-P	N-T	8	1	9			2029.68	0.00499104
	ACA-CUG	3622	T-L	H-T	-3	-13	-16			2025.68	-0.00886318
	AUU-GAU	3620	I-D	L-W	28	-52	-24			2023.68	-0.0132874
	CUG-CCC	3617	L-P	C-A	-15	3	-12			2020.68	-0.00663821
	UUU-CAG	3615	F-Q	F-S	70	2	72			2018.68	0.0398072
	AUG-AUC	3608	M-I	W-D	-10	-38	-48			2011.68	-0.0264868
	GUC-AAG	3605	V-K	S-Q	-10	15	5			2008.68	0.00275674
	GAC-UGG	3594	D-W	T-L	0	-7	-7			1997.68	-0.00384766
	CAC-AUG	3594	H-M	T-H	-3	-13	-16			1997.68	-0.00879466
	UAU-GUG	3594	Y-V	M-C	-2	0	-2			1997.68	-0.00109933
	GUG-AAC	3592	V-N	W-E	-26	9	-17			1995.68	-0.00933913
	GAU-GCA	3589	D-A	M-C	-30	5	-25			1992.68	-0.0137225
	UCU-CCA	3589	S-P	L-S	-21	4	-17			1992.68	-0.00933133
	AGU-GUG	3587	S-V	V-C	-10	0	-10			1990.68	-0.00548596
	AGA-GAA	3582	R-E	E-R	4	4	8			1985.68	0.00438265
	UCC-UCC	3582	S-S	P-L	4	-21	-17			1985.68	-0.00931313
	UGU-GAG	3574	C-E	V-W	0	-43	-43			1977.68	-0.0235041
	AGG-AAA	3572	R-K	G-E	-10	12	2			1975.68	0.0010926
	CAG-UAC	3562	Q-Y	S-V	2	-11	-9			1965.68	-0.00490295
	AAG-UUC	3556	K-F	S-V	1	1	2			1959.68	0.00108771
	GAG-AGU	3551	E-S	R-E	4	2	6			1954.68	0.00325854
	UUC-AAA	3543	F-K	S-Q	-28	15	-13			1946.68	-0.00704426
	GUG-AUC	3542	V-I	W-D	-26	-38	-64			1945.68	-0.0346697
	GUG-UGU	3526	V-C	C-V	0	0	0			1929.68	0
	AAA-UAC	3521	K-Y	N-I	8	-7	1			1924.68	0.000538502
	GAG-UAC	3511	E-Y	S-V	2	-11	-9			1914.68	-0.00483275
	ACC-ACC	3510	T-T	P-H	1	-3	-2			1913.68	-0.00107364
	GCU-GCC	3505	A-A	L-C	-12	5	-7			1908.68	-0.00375238
	GUG-GUC	3496	V-V	W-G	-26	-33	-59			1899.68	-0.031546
	ACC-AAG	3494	T-K	P-Q	1	15	16			1897.68	0.00854996
	CAG-AAU	3494	Q-N	R-E	15	9	24			1897.68	0.0128249
	AUG-AAA	3493	M-K	W-E	-10	12	2			1896.68	0.00106844
	AGA-GGA	3490	R-G	E-R	4	-10	-6			1893.68	-0.00320256
	GAC-ACU	3483	D-T	T-H	0	-3	-3			1886.68	-0.00159807
	UUU-GCU	3481	F-A	L-C	20	5	25			1884.68	0.0133096
	CAG-CAC	3478	Q-H	S-A	2	-8	-6			1881.68	-0.00319155
	GUC-AUG	3476	V-M	S-H	-10	-13	-23			1879.68	-0.0122272
	AAA-ACC	3474	K-T	K-N	32	5	37			1877.68	0.0196586
	CAC-CUG	3474	H-L	T-P	-3	-23	-26			1877.68	-0.0138142
	CCA-GAU	3472	P-D	Q-R	-2	-3	-5			1875.68	-0.00265504
	CUC-AUG	3471	L-M	S-H	-21	-13	-34			1874.68	-0.0180491
	AAG-GCU	3469	K-A	R-G	27	5	32			1872.68	0.0169776
	GCU-AAA	3463	A-K	L-K	-12	32	20			1866.68	0.0105926
	GAG-ACU	3454	E-T	R-D	4	0	4			1857.68	0.00211302
	GCC-AGC	3454	A-S	P-Q	3	2	5			1857.68	0.00264127
	AUG-GCA	3452	M-A	W-G	-10	5	-5			1855.68	-0.00263974
	GAC-GAC	3452	D-D	T-R	0	-3	-3			1855.68	-0.00158385
	UAC-CAG	3450	Y-Q	T-P	-19	-2	-21			1853.68	-0.0110805
	GCC-CUG	3445	A-L	P-P	3	-23	-20			1848.68	-0.0105376
	CUG-UAC	3444	L-Y	C-V	-15	-11	-26			1847.68	-0.0136949
	CCC-AUC	3438	P-I	P-H	76	-22	54			1841.68	0.0283936
	GAA-AUC	3437	E-I	K-N	12	-28	-16			1840.68	-0.00841048
	CAG-CCU	3431	Q-P	S-A	2	3	5			1834.68	0.00262369
	CAG-AUU	3427	Q-I	R-D	15	-38	-23			1830.68	-0.0120549
	GAA-GCA	3423	E-A	K-S	12	11	23			1826.68	0.0120408
	GCU-GAC	3420	A-D	L-W	-12	-52	-64			1823.68	-0.0334755
	UCC-ACC	3415	S-T	P-H	4	-3	1			1818.68	0.00052229
	ACC-ACA	3407	T-T	P-H	1	-3	-2			1810.68	-0.00104213
	GGU-CAG	3406	G-Q	V-S	-33	2	-31			1809.68	-0.0161483
	GAG-CAC	3401	E-H	S-A	2	-8	-6			1804.68	-0.00312089
	AGC-AAG	3398	S-K	A-Q	11	15	26			1801.68	0.0135119
	AGU-GAG	3396	S-E	V-W	-10	-43	-53			1799.68	-0.0275274
	AUC-ACU	3390	I-T	S-H	-18	-3	-21			1793.68	-0.0108878
	UAU-GAC	3390	Y-D	M-W	-2	-52	-54			1793.68	-0.0279972
	GCU-GUU	3385	A-V	L-C	-12	0	-12			1788.68	-0.00621242
	GAG-GUU	3381	E-V	R-G	4	-33	-29			1784.68	-0.0149956
	CUC-ACC	3377	L-T	S-H	-21	-3	-24			1780.68	-0.0123955
	GCC-ACC	3376	A-T	P-H	3	-3	0			1779.68	0
	GGA-GCC	3375	G-A	E-S	-8	11	3			1778.68	0.00154852
	CAU-GAG	3374	H-E	M-W	-13	-43	-56			1777.68	-0.0288971
	AAG-AAU	3369	K-N	R-E	27	9	36			1772.68	0.0185492
	UCA-GAU	3369	S-D	Q-R	2	-3	-1			1772.68	-0.000515255
	UCA-GUG	3367	S-V	Q-S	2	-10	-8			1770.68	-0.00411959
	AGC-AUG	3366	S-M	A-H	11	-13	-2			1769.68	-0.00102959
	GUG-GGC	3360	V-G	W-G	-26	66	40			1763.68	0.0205551
	AAG-GCC	3358	K-A	R-G	27	5	32			1761.68	0.0164343
	GUG-UCC	3358	V-S	C-V	0	-10	-10			1761.68	-0.00513573
	AUG-UUU	3350	M-F	C-V	-9	1	-8			1753.68	-0.00409879
	GUG-UUC	3338	V-F	C-V	0	1	1			1741.68	0.000510514
	AAC-AUU	3335	N-I	T-H	5	-22	-17			1738.68	-0.00867093
	CAG-ACC	3331	Q-T	R-D	15	0	15			1734.68	0.00764165
	CCA-CAG	3331	P-Q	H-T	-11	0	-11			1734.68	-0.00560387
	CAC-AGC	3328	H-S	T-Q	-3	2	-1			1731.68	-0.000508984
	AGC-ACA	3327	S-T	A-H	11	-3	8			1730.68	0.00407065
	AGA-CAG	3324	R-Q	D-T	-3	0	-3			1727.68	-0.00152512
	GUG-GUU	3322	V-V	W-G	-26	-33	-59			1725.68	-0.0299759
	UCC-AAC	3314	S-N	P-Q	4	7	11			1717.68	0.00557527
	UUC-UAC	3314	F-Y	S-L	-28	0	-28			1717.68	-0.0141916
	UCC-AUG	3313	S-M	P-H	4	-13	-9			1716.68	-0.00456021
	AUC-CUC	3312	I-L	S-P	-18	-23	-41			1715.68	-0.020768
	GGG-AAA	3311	G-K	G-E	66	12	78			1714.68	0.039498
	GGA-CUG	3310	G-L	D-T	1	-13	-12			1713.68	-0.00607478
	AGC-AAC	3309	S-N	A-Q	11	7	18			1712.68	0.00910941
	CAG-GGC	3309	Q-G	R-G	15	66	81			1712.68	0.0409924
	ACC-UUC	3308	T-F	P-L	1	20	21			1711.68	0.0106244
	UAU-CUG	3306	Y-L	I-S	-7	-21	-28			1709.68	-0.0141573
	GAG-GCA	3304	E-A	R-G	4	5	9			1707.68	0.00454782
	AAA-CCU	3297	K-P	N-T	8	1	9			1700.68	0.00453819
	CCA-GGA	3293	P-G	Q-R	-2	-10	-12			1696.68	-0.00604358
	GAC-UCC	3283	D-S	T-L	0	-21	-21			1686.68	-0.0105441
	AGU-GAC	3282	S-D	V-W	-10	-52	-62			1685.68	-0.0311208
	AUG-GGC	3280	M-G	W-G	-10	66	56			1683.68	0.028092
	CAU-CUG	3280	H-L	I-S	-22	-21	-43			1683.68	-0.0215707
	GCA-CAG	3277	A-Q	H-T	-8	0	-8			1680.68	-0.00400947
	UGU-CUG	3268	C-L	V-S	0	-21	-21			1671.68	-0.010496
	GUC-AUU	3263	V-I	S-H	-10	-22	-32			1666.68	-0.0159694
	CUG-AAU	3262	L-N	W-E	-7	9	2			1665.68	0.000997781
	AAU-GGC	3261	N-G	M-W	-22	-40	-62			1664.68	-0.0309217
	UAU-GAA	3260	Y-E	M-W	-2	-43	-45			1663.68	-0.0224363
	GAA-AAU	3256	E-N	K-K	12	8	20			1659.68	0.00995945
	AAA-CCC	3247	K-P	N-T	8	1	9			1650.68	0.00446937
	CAG-UCU	3247	Q-S	S-V	2	-10	-8			1650.68	-0.00397277
	AAC-ACU	3242	N-T	T-H	5	-3	2			1645.68	0.000991663
	CCC-AGC	3242	P-S	P-Q	76	2	78			1645.68	0.0386749
	GAU-GUC	3232	D-V	M-C	-30	0	-30			1635.68	-0.0148291
	CCA-GUG	3231	P-V	Q-S	-2	-10	-12			1634.68	-0.00592979
	AGC-CUG	3224	S-L	A-P	11	-23	-12			1627.68	-0.00591694
	AUG-GAA	3222	M-E	W-G	-10	-8	-18			1625.68	-0.00886991
	GAU-UUC	3217	D-F	I-F	-38	70	32			1620.68	0.0157443
	GCG-CUG	3217	A-L	R-A	-6	-12	-18			1620.68	-0.00885614
	GAC-CUC	3213	D-L	T-P	0	-23	-23			1616.68	-0.0113021
	CUG-CCU	3213	L-P	C-A	-15	3	-12			1616.68	-0.00589675
	GGC-UCU	3210	G-S	A-L	5	-21	-16			1613.68	-0.007855
	AUU-AAA	3205	I-K	L-K	28	32	60			1608.68	0.0294104
	GAG-GGU	3201	E-G	R-G	4	66	70			1604.68	0.0342693
	GAG-CCC	3201	E-P	S-A	2	3	5			1604.68	0.0024478
	UCU-CCU	3200	S-P	L-S	-21	4	-17			1603.68	-0.00831994
	AAG-ACU	3193	K-T	R-D	27	0	27			1596.68	0.0131851
	AAC-AGA	3185	N-R	T-Q	5	15	20			1588.68	0.00974228
	CUG-CGC	3183	L-R	C-A	-15	-6	-21			1586.68	-0.010223
	CUG-GGU	3180	L-G	W-G	-7	66	59			1583.68	0.0286946
	GAG-CCU	3179	E-P	S-A	2	3	5			1582.68	0.00243098
	CAA-CAG	3179	Q-Q	N-T	7	0	7			1582.68	0.00340337
	ACA-GGA	3170	T-G	Q-R	0	-10	-10			1573.68	-0.0048482
	GAG-UGU	3169	E-C	S-V	2	0	2			1572.68	0.000969334
	GAC-AAU	3168	D-N	T-Q	0	7	7			1571.68	0.0033916
	AAU-GCU	3167	N-A	M-C	-22	5	-17			1570.68	-0.00823414
	CAC-AAG	3167	H-K	T-Q	-3	15	12			1570.68	0.00581233
	AGU-GAU	3166	S-D	V-W	-10	-52	-62			1569.68	-0.0300209
	AAU-AAA	3165	N-K	I-K	-28	32	4			1568.68	0.00193622
	AAA-GUC	3161	K-V	K-S	32	-10	22			1564.68	0.0106358
	UCU-GAC	3158	S-D	L-W	-21	-52	-73			1561.68	-0.0352579
	AAU-CAG	3153	N-Q	I-S	-28	2	-26			1556.68	-0.0125377
	CUG-GUU	3152	L-V	W-G	-7	-33	-40			1555.68	-0.0192827
	GAG-ACG	3151	E-T	R-D	4	0	4			1554.68	0.00192766
	CUC-UAC	3149	L-Y	S-L	-21	0	-21			1552.68	-0.0101138
	UAC-ACC	3146	Y-T	T-H	-19	-3	-22			1549.68	-0.0105853
	AGC-CAG	3141	S-Q	A-P	11	-2	9			1544.68	0.00432346
	ACU-GAU	3135	T-D	L-W	-13	-52	-65			1538.68	-0.0311653
	GCU-CCA	3132	A-P	L-S	-12	4	-8			1535.68	-0.00383206
	AGA-GAU	3131	R-D	E-R	4	-3	1			1534.68	0.000478855
	CAG-UGU	3129	Q-C	S-V	2	0	2			1532.68	0.000957098
	UUC-ACU	3129	F-T	S-H	-28	-3	-31			1532.68	-0.014835
	GUC-CAG	3128	V-Q	S-P	-10	-2	-12			1531.68	-0.00574076
	AUC-UCC	3126	I-S	S-L	-18	-21	-39			1529.68	-0.0186455
	UUU-AAA	3126	F-K	L-K	20	32	52			1529.68	0.0248607
	CCC-AAC	3118	P-N	P-Q	76	7	83			1521.68	0.03958
	AAG-AGU	3116	K-S	R-E	27	2	29			1519.68	0.0138203
	CGU-CUG	3116	R-L	V-S	-20	-21	-41			1519.68	-0.019539
	UUC-AUU	3113	F-I	S-H	-28	-22	-50			1516.68	-0.0238051
	UAU-GAU	3106	Y-D	M-W	-2	-52	-54			1509.68	-0.0256517
	GCU-CCU	3105	A-P	L-S	-12	4	-8			1508.68	-0.00379903
	GAU-GGU	3101	D-G	M-W	-30	-40	-70			1504.68	-0.0331987
	CAG-CUU	3090	Q-L	S-A	2	-12	-10			1493.68	-0.00472585
	GCC-AAU	3079	A-N	P-Q	3	7	10			1482.68	0.00470902
	UAC-AAA	3079	Y-K	T-Q	-19	15	-4			1482.68	-0.00188361
	CAC-ACA	3078	H-T	T-H	-3	-3	-6			1481.68	-0.0028245
	AUG-AGC	3076	M-S	W-E	-10	2	-8			1479.68	-0.00376355
	CAG-AGU	3074	Q-S	R-E	15	2	17			1477.68	0.00799234
	CAG-UAU	3073	Q-Y	S-V	2	-11	-9			1476.68	-0.00422986
	UUC-AGA	3070	F-R	S-Q	-28	15	-13			1473.68	-0.00610384
	GUC-ACC	3069	V-T	S-H	-10	-3	-13			1472.68	-0.00610185
	CAC-AAC	3069	H-N	T-Q	-3	7	4			1472.68	0.00187749
	GCG-GAG	3067	A-E	R-G	-6	-8	-14			1470.68	-0.00656694
	UUC-AGU	3066	F-S	S-Q	-28	2	-26			1469.68	-0.0121918
	CAC-AAA	3059	H-K	T-Q	-3	15	12			1462.68	0.00561412
	GGC-AAG	3055	G-K	A-Q	5	15	20			1458.68	0.00934463
	GUU-GUG	3050	V-V	L-C	18	0	18			1453.68	0.00839641
	GAC-UGC	3047	D-C	T-L	0	-15	-15			1450.68	-0.00699012
	UCU-GCA	3042	S-A	L-C	-21	5	-16			1445.68	-0.0074439
	GGA-GCA	3040	G-A	E-S	-8	11	3			1443.68	0.00139481
	CCU-GCA	3040	P-A	L-C	-23	5	-18			1443.68	-0.00836888
	UCC-UUC	3039	S-F	P-L	4	20	24			1442.68	0.0111548
	ACA-GCA	3038	T-A	Q-S	0	11	11			1441.68	0.00511095
	GUC-AGC	3038	V-S	S-Q	-10	2	-8			1441.68	-0.00371705
	UUC-ACA	3037	F-T	S-H	-28	-3	-31			1440.68	-0.0143988
	CUG-AGG	3032	L-R	W-E	-7	4	-3			1435.68	-0.00139114
	ACU-CAG	3021	T-Q	L-S	-13	2	-11			1424.68	-0.00508235
	GGC-UCC	3021	G-S	A-L	5	-21	-16			1424.68	-0.00739251
	AAA-CAA	3018	K-Q	N-T	8	0	8			1421.68	0.00369258
	GCU-CUU	3013	A-L	L-S	-12	-21	-33			1416.68	-0.0152067
	AGC-UUC	3009	S-F	A-L	11	20	31			1412.68	0.0142661
	GCA-GCC	3008	A-A	Q-S	-2	11	9			1411.68	0.00414039
	GUU-CCU	3008	V-P	F-S	1	4	5			1411.68	0.00230022
	AAG-CUC	3007	K-L	S-A	1	-12	-11			1410.68	-0.0050588
	AGC-UCU	3007	S-S	A-L	11	-21	-10			1410.68	-0.00459891
	GUG-ACC	3007	V-T	W-D	-26	0	-26			1410.68	-0.0119572
	UAC-UUC	3002	Y-F	T-L	-19	20	1			1405.68	0.000459126
	UGG-CUG	2997	W-L	G-A	-40	-12	-52			1400.68	-0.0238348
	CCU-GAC	2995	P-D	L-W	-23	-52	-75			1398.68	-0.0343541
	AGU-CAG	2994	S-Q	V-S	-10	2	-8			1397.68	-0.00366322
	AGC-UCC	2990	S-S	A-L	11	-21	-10			1393.68	-0.00457291
	AUG-UCU	2990	M-S	C-V	-9	-10	-19			1393.68	-0.00868852
	GUC-UUC	2985	V-F	S-L	-10	20	10			1388.68	0.00456526
	CUG-AUU	2983	L-I	W-D	-7	-38	-45			1386.68	-0.0205299
	GCC-AGU	2981	A-S	P-Q	3	2	5			1384.68	0.00227957
	CUG-CUU	2978	L-L	C-A	-15	-12	-27			1381.68	-0.0122973
	AAU-GCA	2976	N-A	M-C	-22	5	-17			1379.68	-0.00773754
	AUG-ACC	2974	M-T	W-D	-10	0	-10			1377.68	-0.00454844
	AUU-GCU	2974	I-A	L-C	28	5	33			1377.68	0.0150098
	CAU-CAG	2974	H-Q	I-S	-22	2	-20			1377.68	-0.00909687
	GAG-CAA	2973	E-Q	S-A	2	-2	0			1376.68	0
	GUG-GCA	2967	V-A	W-G	-26	5	-21			1370.68	-0.00952923
	AAC-GAG	2963	N-E	T-R	5	4	9			1366.68	0.00407845
	CAG-ACU	2963	Q-T	R-D	15	0	15			1366.68	0.00679742
	GAG-CGC	2962	E-R	S-A	2	-6	-4			1365.68	-0.00181203
	GGC-UUU	2961	G-F	A-L	5	20	25			1364.68	0.0113214
	AUC-GAC	2960	I-D	S-R	-18	-3	-21			1363.68	-0.00950675
	UUG-CUG	2957	L-L	C-A	-15	-12	-27			1360.68	-0.0122106
	AAC-UUU	2956	N-F	T-L	5	20	25			1359.68	0.0113023
	AAC-UCU	2955	N-S	T-L	5	-21	-16			1358.68	-0.007231
	CAG-CAA	2955	Q-Q	S-A	2	-2	0			1358.68	0
	AAC-CUC	2953	N-L	T-P	5	-23	-18			1356.68	-0.00812937
	AUC-AGU	2947	I-S	S-Q	-18	2	-16			1350.68	-0.00721143
	GGC-CAG	2945	G-Q	A-P	5	-2	3			1348.68	0.00135122
	CCA-CCA	2942	P-P	H-T	-11	1	-10			1345.68	-0.00449949
	UCC-UCU	2942	S-S	P-L	4	-21	-17			1345.68	-0.00764914
	UCA-GAA	2940	S-E	Q-R	2	4	6			1343.68	0.00269786
	UGG-GAG	2939	W-E	G-G	-40	-8	-48			1342.68	-0.0215756
	GGU-GAA	2938	G-E	V-W	-33	-43	-76			1341.68	-0.0341497
	CUU-CCU	2931	L-P	F-S	20	4	24			1334.68	0.0107584
	CUC-AUU	2930	L-I	S-H	-21	-22	-43			1333.68	-0.0192689
	ACA-CAC	2926	T-H	H-T	-3	-3	-6			1329.68	-0.00268501
	GAC-GUG	2925	D-V	T-R	0	-20	-20			1328.68	-0.00894699
	GGA-GGC	2924	G-G	E-R	-8	-10	-18			1327.68	-0.00804954
	UCC-AGU	2922	S-S	P-Q	4	2	6			1325.68	0.00268134
	UUU-GCC	2916	F-A	L-C	20	5	25			1319.68	0.0111493
	GCA-CUG	2915	A-L	H-T	-8	-13	-21			1318.68	-0.00936222
	AAC-UGC	2907	N-C	T-L	5	-15	-10			1310.68	-0.00444597
	GAC-UGU	2906	D-C	T-L	0	-15	-15			1309.68	-0.00666665
	GAG-UAU	2902	E-Y	S-V	2	-11	-9			1305.68	-0.00399449
	UCC-ACA	2898	S-T	P-H	4	-3	1			1301.68	0.00044322
	AAC-UCC	2890	N-S	T-L	5	-21	-16			1293.68	-0.00707195
	AGC-GAG	2890	S-E	A-R	11	4	15			1293.68	0.00662995
	CUG-UGU	2889	L-C	C-V	-15	0	-15			1292.68	-0.00662765
	GCC-ACU	2888	A-T	P-H	3	-3	0			1291.68	0
	AGU-GGA	2887	S-G	V-W	-10	-40	-50			1290.68	-0.0220769
	GCC-CAG	2887	A-Q	P-P	3	-2	1			1290.68	0.000441538
	CAC-CAG	2886	H-Q	T-P	-3	-2	-5			1289.68	-0.00220692
	CAU-GUG	2884	H-V	M-C	-13	0	-13			1287.68	-0.00573403
	CUG-UUG	2883	L-L	C-V	-15	18	3			1286.68	0.00132278
	UUC-UCU	2881	F-S	S-L	-28	-21	-49			1284.68	-0.0215904
	AUG-GGA	2879	M-G	W-G	-10	66	56			1282.68	0.0246576
	AAC-AGU	2874	N-S	T-Q	5	2	7			1277.68	0.00307685
	GAA-GGC	2874	E-G	K-R	12	-10	2			1277.68	0.000879099
	CAG-CCC	2868	Q-P	S-A	2	3	5			1271.68	0.00219316
	UGU-GGA	2868	C-G	V-W	0	-40	-40			1271.68	-0.0175453
	AAC-CCU	2863	N-P	T-P	5	76	81			1266.68	0.0354672
	AUG-UUC	2862	M-F	C-V	-9	1	-8			1265.68	-0.00350171
	GUG-GGA	2860	V-G	W-G	-26	66	40			1263.68	0.0174963
	GUG-UUG	2860	V-L	C-V	0	18	18			1263.68	0.00787335
	UAU-GGA	2855	Y-G	M-W	-2	-40	-42			1258.68	-0.018339
	CUC-ACA	2854	L-T	S-H	-21	-3	-24			1257.68	-0.0104758
	CAG-ACA	2848	Q-T	R-D	15	0	15			1251.68	0.0065336
	CCA-GCA	2847	P-A	Q-S	-2	11	9			1250.68	0.00391878
	UCC-AAG	2844	S-K	P-Q	4	15	19			1247.68	0.00826427
	AAC-AAU	2843	N-N	T-Q	5	7	12			1246.68	0.0052177
	GAU-CCA	2841	D-P	I-S	-38	4	-34			1244.68	-0.0147731
	UAU-CAG	2839	Y-Q	I-S	-7	2	-5			1242.68	-0.00217098
	GAC-CCU	2838	D-P	T-P	0	76	76			1241.68	0.0329873
	CUG-AGA	2835	L-R	W-E	-7	4	-3			1238.68	-0.00130075
	CUG-CCA	2832	L-P	C-A	-15	3	-12			1235.68	-0.00519751
	AGA-CUG	2831	R-L	D-T	-3	-13	-16			1234.68	-0.00692757
	AGC-ACU	2830	S-T	A-H	11	-3	8			1233.68	0.00346256
	GAG-ACA	2828	E-T	R-D	4	0	4			1231.68	0.00173006
	UAC-AGA	2822	Y-R	T-Q	-19	15	-4			1225.68	-0.00172639
	AUG-UAC	2819	M-Y	C-V	-9	-11	-20			1222.68	-0.00862276
	AUC-UCU	2819	I-S	S-L	-18	-21	-39			1222.68	-0.0168144
	AGC-ACC	2818	S-T	A-H	11	-3	8			1221.68	0.00344788
	UGU-GAC	2818	C-D	V-W	0	-52	-52			1221.68	-0.0224112
	AGC-AGA	2815	S-R	A-Q	11	15	26			1218.68	0.0111937
	AUC-AAU	2813	I-N	S-Q	-18	7	-11			1216.68	-0.00473242
	CUC-AGU	2809	L-S	S-Q	-21	2	-19			1212.68	-0.00816256
	AUC-CAC	2807	I-H	S-P	-18	-11	-29			1210.68	-0.0124498
	UUU-GGC	2805	F-G	L-W	20	-40	-20			1208.68	-0.00857993
	GUG-AUU	2800	V-I	W-D	-26	-38	-64			1203.68	-0.0274068
	CCC-AUG	2800	P-M	P-H	76	-13	63			1203.68	0.0269786
	UGU-GAA	2799	C-E	V-W	0	-43	-43			1202.68	-0.0184074
	GUG-CUC	2795	V-L	C-A	0	-12	-12			1198.68	-0.00512961
	CAG-UGG	2794	Q-W	S-V	2	-26	-24			1197.68	-0.0102555
	AAG-CCU	2793	K-P	S-A	1	3	4			1196.68	0.00170865
	GCU-CUC	2791	A-L	L-S	-12	-21	-33			1194.68	-0.0140862
	AGA-AAG	2790	R-K	E-K	4	32	36			1193.68	0.0153613
	GAC-CCC	2787	D-P	T-P	0	76	76			1190.68	0.0323945
	UGG-AAG	2787	W-K	G-E	-40	12	-28			1190.68	-0.0119348
	AUC-GCC	2786	I-A	S-R	-18	-6	-24			1189.68	-0.0102262
	CGA-GAG	2780	R-E	E-R	4	4	8			1183.68	0.00340139
	ACU-GAC	2779	T-D	L-W	-13	-52	-65			1182.68	-0.0276263
	GAG-UCC	2778	E-S	S-V	2	-10	-8			1181.68	-0.00339894
	GGA-AUG	2777	G-M	E-N	-8	-22	-30			1180.68	-0.0127414
	GGC-AGU	2777	G-S	A-Q	5	2	7			1180.68	0.002973
	GGC-ACA	2775	G-T	A-H	5	-3	2			1178.68	0.000848817
	AAC-UGG	2773	N-W	T-L	5	-7	-2			1176.68	-0.000848205
	GAU-AAG	2757	D-K	I-K	-38	32	-6			1160.68	-0.00252993
	UAC-ACA	2757	Y-T	T-H	-19	-3	-22			1160.68	-0.00927642
	AUU-GGA	2753	I-G	L-W	28	-40	-12			1156.68	-0.00505253
	CCA-CCU	2746	P-P	H-T	-11	1	-10			1149.68	-0.00419973
	CAG-GGU	2744	Q-G	R-G	15	66	81			1147.68	0.0339931
	CUC-AAU	2744	L-N	S-Q	-21	7	-14			1147.68	-0.00587534
	AAG-GGC	2743	K-G	R-G	27	66	93			1146.68	0.0390148
	AUC-UGC	2743	I-C	S-L	-18	-15	-33			1146.68	-0.013844
	AAG-UAC	2741	K-Y	S-V	1	-11	-10			1144.68	-0.00419209
	AUU-CCU	2740	I-P	F-S	10	4	14			1143.68	0.00586678
	UUG-AAG	2736	L-K	W-E	-7	12	5			1139.68	0.00209222
	AAC-CCA	2734	N-P	T-P	5	76	81			1137.68	0.0338692
	UCA-GGA	2733	S-G	Q-R	2	-10	-8			1136.68	-0.00334388
	AGA-AAA	2732	R-K	E-K	4	32	36			1135.68	0.015042
	GCC-AGA	2732	A-R	P-Q	3	15	18			1135.68	0.00752098
	CCG-CUG	2732	P-L	R-A	-9	-12	-21			1135.68	-0.00877447
	GCA-AAG	2730	A-K	Q-K	-2	32	30			1133.68	0.0125258
	GAA-AGC	2729	E-S	K-K	12	1	13			1132.68	0.00542585
	CCA-AAC	2728	P-N	Q-K	-2	8	6			1131.68	0.00250332
	AAC-GGC	2726	N-G	T-R	5	-10	-5			1129.68	-0.00208457
	AAA-AGA	2725	K-R	K-K	32	27	59			1128.68	0.0245889
	CGC-UUC	2723	R-F	A-L	-6	20	14			1126.68	0.00583038
	GUU-GAG	2721	V-E	L-W	18	-43	-25			1124.68	-0.0104037
	GUC-ACA	2716	V-T	S-H	-10	-3	-13			1119.68	-0.00540001
	CUG-ACA	2716	L-T	W-D	-7	0	-7			1119.68	-0.0029077
	GAA-ACA	2711	E-T	K-N	12	5	17			1114.68	0.00704855
	GGA-GGU	2709	G-G	E-R	-8	-10	-18			1112.68	-0.00745766
	CAA-GAA	2705	Q-E	K-R	15	4	19			1108.68	0.00786035
	CAG-GUC	2705	Q-V	R-G	15	-33	-18			1108.68	-0.00744665
	GAC-GGC	2700	D-G	T-R	0	-10	-10			1103.68	-0.00412938
	ACC-AUU	2699	T-I	P-H	1	-22	-21			1102.68	-0.00866849
	CCU-AAA	2692	P-K	L-K	-23	32	9			1095.68	0.00370543
	UGU-GAU	2691	C-D	V-W	0	-52	-52			1094.68	-0.0214012
	GCU-UUG	2690	A-L	L-F	-12	20	8			1093.68	0.00329127
	GAA-AGA	2688	E-R	K-K	12	27	39			1091.68	0.016033
	CUG-UCA	2686	L-S	C-V	-15	-10	-25			1089.68	-0.0102699
	GAU-CCU	2684	D-P	I-S	-38	4	-34			1087.68	-0.0139567
	CAG-UCC	2684	Q-S	S-V	2	-10	-8			1087.68	-0.00328393
	AAU-GCC	2674	N-A	M-C	-22	5	-17			1077.68	-0.00695235
	GAG-CCA	2674	E-P	S-A	2	3	5			1077.68	0.00204481
	AAG-UCU	2671	K-S	S-V	1	-10	-9			1074.68	-0.00367652
	GGC-AUU	2670	G-I	A-H	5	-22	-17			1073.68	-0.00694195
	AUG-AAU	2667	M-N	W-E	-10	9	-1			1070.68	-0.000407891
	ACG-CUG	2666	T-L	R-A	-2	-12	-14			1069.68	-0.00570833
	CAG-CCA	2665	Q-P	S-A	2	3	5			1068.68	0.00203793
	CUC-UCC	2661	L-S	S-L	-21	-21	-42			1064.68	-0.0170929
	CUG-UGG	2660	L-W	C-V	-15	-26	-41			1063.68	-0.0166796
	ACA-GCU	2659	T-A	Q-S	0	11	11			1062.68	0.00447334
	GCU-GGU	2653	A-G	L-W	-12	-40	-52			1056.68	-0.021099
	CUG-ACU	2653	L-T	W-D	-7	0	-7			1056.68	-0.00284025
	AAA-AGC	2652	K-S	K-K	32	1	33			1055.68	0.0133847
	UUG-GAU	2652	L-D	W-G	-7	1	-6			1055.68	-0.00243358
	AAA-ACU	2648	K-T	K-N	32	5	37			1051.68	0.0149844
	AAA-AAU	2645	K-N	K-K	32	8	40			1048.68	0.0161811
	AUC-AGA	2645	I-R	S-Q	-18	15	-3			1048.68	-0.00121358
	UCC-AGA	2642	S-R	P-Q	4	15	19			1045.68	0.00767728
	GAG-UUG	2641	E-L	S-V	2	18	20			1044.68	0.00807829
	UUG-GAC	2640	L-D	W-G	-7	1	-6			1043.68	-0.00242257
	GAC-CCA	2638	D-P	T-P	0	76	76			1041.68	0.0306626
	CAA-AAC	2634	Q-N	K-K	15	8	23			1037.68	0.00926541
	ACU-GCU	2633	T-A	L-C	-13	5	-8			1036.68	-0.00322153
	GCG-GUG	2631	A-V	R-G	-6	-33	-39			1034.68	-0.015693
	GAC-GAU	2629	D-D	T-R	0	-3	-3			1032.68	-0.00120624
	GGC-UGG	2629	G-W	A-L	5	-7	-2			1032.68	-0.000804158
	UUC-UGC	2629	F-C	S-L	-28	-15	-43			1032.68	-0.0172894
	GUG-AAU	2625	V-N	W-E	-26	9	-17			1028.68	-0.00682495
	GAG-GCG	2623	E-A	R-G	4	5	9			1026.68	0.00361045
	ACC-CUG	2622	T-L	P-P	1	-23	-22			1025.68	-0.00882219
	GAA-ACC	2622	E-T	K-N	12	5	17			1025.68	0.00681715
	CAC-ACU	2613	H-T	T-H	-3	-3	-6			1016.68	-0.00239779
	UUU-GUU	2611	F-V	L-C	20	0	20			1014.68	0.00798653
	UUU-GCA	2608	F-A	L-C	20	5	25			1011.68	0.00997169
	CUG-UAU	2607	L-Y	C-V	-15	-11	-26			1010.68	-0.0103666
	UUC-UUU	2606	F-F	S-L	-28	20	-8			1009.68	-0.00318849
	AAA-GGU	2598	K-G	K-R	32	-10	22			1001.68	0.00874144
	CAC-AGA	2598	H-R	T-Q	-3	15	12			1001.68	0.00476806
	CUC-ACU	2597	L-T	S-H	-21	-3	-24			1000.68	-0.00953244
	GGC-ACC	2595	G-T	A-H	5	-3	2			998.684	0.000793759
	UCU-GCC	2592	S-A	L-C	-21	5	-16			995.684	-0.00634273
	GGU-GGU	2590	G-G	V-W	-33	-40	-73			993.684	-0.0289164
	UCU-UCA	2589	S-S	L-F	-21	-28	-49			992.684	-0.0194021
	AAG-CUU	2586	K-L	S-A	1	-12	-11			989.684	-0.00435053
	GGU-GAG	2585	G-E	V-W	-33	-43	-76			988.684	-0.0300466
	AAA-GUU	2584	K-V	K-S	32	-10	22			987.684	0.00869433
	GAG-UGG	2583	E-W	S-V	2	-26	-24			986.684	-0.00948106
	GUC-ACU	2579	V-T	S-H	-10	-3	-13			982.684	-0.00512762
	AUC-UUU	2577	I-F	S-L	-18	20	2			980.684	0.000788253
	GUU-GGA	2576	V-G	L-W	18	-40	-22			979.684	-0.00866742
	ACU-CCA	2574	T-P	L-S	-13	4	-9			977.684	-0.00354301
	GCU-UUC	2571	A-F	L-F	-12	70	58			974.684	0.0228061
	CCC-ACA	2571	P-T	P-H	76	-3	73			974.684	0.0287042
	GAU-GGG	2570	D-G	M-W	-30	-40	-70			973.684	-0.0275139
	CGC-AAG	2569	R-K	A-Q	-6	15	9			972.684	0.00353613
	CUU-GAG	2569	L-E	L-W	40	-43	-3			972.684	-0.00117871
	AUG-AGG	2565	M-R	W-E	-10	4	-6			968.684	-0.00235375
	CUA-CAG	2565	L-Q	Y-T	0	0	0			968.684	0
	GGC-AAC	2560	G-N	A-Q	5	7	12			963.684	0.00469832
	GGU-GAU	2559	G-D	V-W	-33	-52	-85			962.684	-0.0332667
	ACC-AAU	2552	T-N	P-Q	1	7	8			955.684	0.00312242
	ACU-AAA	2551	T-K	L-K	-13	32	19			954.684	0.00741285
	GGC-UAC	2551	G-Y	A-L	5	0	5			954.684	0.00195075
	CAG-CAU	2550	Q-H	S-A	2	-8	-6			953.684	-0.00233998
	AAG-ACA	2549	K-T	R-D	27	0	27			952.684	0.0105258
	GAU-UUU	2549	D-F	I-F	-38	70	32			952.684	0.012475
	AGU-AAA	2547	S-K	V-K	-10	32	22			950.684	0.00856984
	ACU-GCA	2546	T-A	L-C	-13	5	-8			949.684	-0.00311508
	CAG-UGC	2546	Q-C	S-V	2	0	2			949.684	0.00077877
	CAG-GUU	2542	Q-V	R-G	15	-33	-18			945.684	-0.00699792
	GUU-UUG	2541	V-L	F-F	1	20	21			944.684	0.00816103
	AAU-GUU	2538	N-V	M-C	-22	0	-22			941.684	-0.00853956
	AGA-AAC	2538	R-N	E-K	4	8	12			941.684	0.00465794
	GAU-AUU	2538	D-I	I-Y	-38	-7	-45			941.684	-0.0174673
	ACC-UGC	2533	T-C	P-L	1	-15	-14			936.684	-0.00542356
	UAC-UAC	2533	Y-Y	T-L	-19	0	-19			936.684	-0.00736054
	CCC-AAG	2529	P-K	P-Q	76	15	91			932.684	0.0351975
	AAA-UAU	2525	K-Y	N-I	8	-7	1			928.684	0.000386173
	UUG-GCU	2525	L-A	W-G	-7	5	-2			928.684	-0.000772347
	CUC-UCU	2524	L-S	S-L	-21	-21	-42			927.684	-0.0162129
	AAG-GUU	2521	K-V	R-G	27	-33	-6			924.684	-0.00231337
	AUG-GCG	2520	M-A	W-G	-10	5	-5			923.684	-0.00192704
	ACA-GCC	2519	T-A	Q-S	0	11	11			922.684	0.00423781
	UCC-ACU	2519	S-T	P-H	4	-3	1			922.684	0.000385256
	GAG-CAU	2518	E-H	S-A	2	-8	-6			921.684	-0.00231062
	GGA-AAU	2514	G-N	E-K	-8	8	0			917.684	0
	GCU-GUC	2502	A-V	L-C	-12	0	-12			905.684	-0.00459187
	CCA-CUG	2501	P-L	H-T	-11	-13	-24			904.684	-0.00918007
	AAC-CAC	2499	N-H	T-P	5	-11	-6			902.684	-0.00229318
	UUG-GUG	2496	L-V	W-G	-7	-33	-40			899.684	-0.0152695
	GUC-AAU	2494	V-N	S-Q	-10	7	-3			897.684	-0.0011443
	CCC-ACC	2493	P-T	P-H	76	-3	73			896.684	0.0278334
	UCA-CAG	2486	S-Q	H-T	-2	0	-2			889.684	-0.000760418
	AAA-UCU	2483	K-S	N-I	8	-18	-10			886.684	-0.0037975
	CCU-GUU	2479	P-V	L-C	-23	0	-23			882.684	-0.00872018
	GAC-UAU	2469	D-Y	T-L	0	0	0			872.684	0
	CAG-GCA	2466	Q-A	R-G	15	5	20			869.684	0.007543
	CAC-UUC	2462	H-F	T-L	-3	20	17			865.684	0.00640115
	GUU-GAA	2460	V-E	L-W	18	-43	-25			863.684	-0.00940581
	GGU-GCU	2457	G-A	V-C	-33	5	-28			860.684	-0.0105217
	UAC-GAG	2456	Y-E	T-R	-19	4	-15			859.684	-0.00563431
	AUC-CCA	2454	I-P	S-P	-18	76	58			857.684	0.0217683
	GGU-GUU	2453	G-V	V-C	-33	0	-33			856.684	-0.0123803
	CAA-GAC	2452	Q-D	K-R	15	-3	12			855.684	0.00450011
	CUG-GCG	2452	L-A	W-G	-7	5	-2			855.684	-0.000750018
	AAG-GGU	2443	K-G	R-G	27	66	93			846.684	0.0347478
	UGC-AUC	2443	C-I	A-H	5	-22	-17			846.684	-0.00635175
	CAG-GGA	2442	Q-G	R-G	15	66	81			845.684	0.0302518
	AUG-GGU	2441	M-G	W-G	-10	66	56			844.684	0.0209063
	CAG-ACG	2441	Q-T	R-D	15	0	15			844.684	0.0055999
	CCU-GGU	2441	P-G	L-W	-23	-40	-63			844.684	-0.0235196
	GUG-ACU	2437	V-T	W-D	-26	0	-26			840.684	-0.00969058
	CUG-AGU	2436	L-S	W-E	-7	2	-5			839.684	-0.00186281
	UUU-AAG	2435	F-K	L-K	20	32	52			838.684	0.0193653
	CAC-ACC	2433	H-T	T-H	-3	-3	-6			836.684	-0.00223262
	CCG-GAG	2430	P-E	R-G	-9	-8	-17			833.684	-0.00631795
	AUU-GCA	2429	I-A	L-C	28	5	33			832.684	0.0122592
	CUG-CAU	2423	L-H	C-A	-15	-8	-23			826.684	-0.00852319
	AAA-UCC	2422	K-S	N-I	8	-18	-10			825.684	-0.00370421
	GAU-UUG	2422	D-L	I-F	-38	20	-18			825.684	-0.00666757
	CUG-UGC	2421	L-C	C-V	-15	0	-15			824.684	-0.00555402
	ACC-ACU	2419	T-T	P-H	1	-3	-2			822.684	-0.000739924
	CCA-AAG	2418	P-K	Q-K	-2	32	30			821.684	0.0110943
	UGG-CAG	2418	W-Q	G-A	-40	-2	-42			821.684	-0.015532
	UGC-AAA	2416	C-K	A-Q	5	15	20			819.684	0.00739006
	AAG-CCA	2413	K-P	S-A	1	3	4			816.684	0.00147618
	CCC-AGU	2413	P-S	P-Q	76	2	78			816.684	0.0287854
	GAU-UAC	2412	D-Y	I-L	-38	0	-38			815.684	-0.0140179
	CUC-CUC	2411	L-L	S-P	-21	-23	-44			814.684	-0.0162245
	UUU-GUC	2411	F-V	L-C	20	0	20			814.684	0.00737477
	GGG-GAG	2405	G-E	G-G	66	-8	58			808.684	0.0213336
	UUC-GAG	2402	F-E	S-R	-28	4	-24			805.684	-0.00881668
	AGG-GAG	2400	R-E	G-G	-10	-8	-18			803.684	-0.00660701
	GCC-UCC	2400	A-S	P-L	3	-21	-18			803.684	-0.00660701
	GAU-CUC	2398	D-L	I-S	-38	-21	-59			801.684	-0.0216383
	GCC-GAG	2396	A-E	P-R	3	4	7			799.684	0.00256511
	ACG-GAG	2393	T-E	R-G	-2	-8	-10			796.684	-0.00365985
	CCA-GCU	2393	P-A	Q-S	-2	11	9			796.684	0.00329387
	CCU-GCC	2393	P-A	L-C	-23	5	-18			796.684	-0.00658774
	UGU-CAG	2393	C-Q	V-S	0	2	2			796.684	0.000731971
	AGU-GCU	2389	S-A	V-C	-10	5	-5			792.684	-0.00182687
	AAC-CCC	2387	N-P	T-P	5	76	81			790.684	0.0295705
	UAC-AGU	2387	Y-S	T-Q	-19	2	-17			790.684	-0.00620615
	CUG-CGG	2383	L-R	C-A	-15	-6	-21			786.684	-0.00765358
	GAC-CAC	2378	D-H	T-P	0	-11	-11			781.684	-0.0040006
	GGU-UUG	2377	G-L	V-F	-33	20	-13			780.684	-0.004726
	CAU-GAA	2377	H-E	M-W	-13	-43	-56			780.684	-0.0203581
	CUC-AGA	2374	L-R	S-Q	-21	15	-6			777.684	-0.00217848
	UGC-AAG	2373	C-K	A-Q	5	15	20			776.684	0.00725853
	UUC-UGG	2373	F-W	S-L	-28	-7	-35			776.684	-0.0127024
	ACU-CCU	2372	T-P	L-S	-13	4	-9			775.684	-0.00326496
	UCU-AAA	2372	S-K	L-K	-21	32	11			775.684	0.00399051
	AUG-UCC	2369	M-S	C-V	-9	-10	-19			772.684	-0.00688398
	ACU-GUU	2367	T-V	L-C	-13	0	-13			770.684	-0.00470612
	GAC-UUG	2366	D-L	T-L	0	40	40			769.684	0.0144742
	GAA-GUU	2365	E-V	K-S	12	-10	2			768.684	0.000723406
	UUG-CAG	2363	L-Q	C-A	-15	-2	-17			766.684	-0.00614375
	GCC-UUU	2356	A-F	P-L	3	20	23			759.684	0.00828751
	AAG-CAC	2355	K-H	S-A	1	-8	-7			758.684	-0.00252122
	AGG-AAC	2355	R-N	G-E	-10	9	-1			758.684	-0.000360174
	UAC-UGC	2355	Y-C	T-L	-19	-15	-34			758.684	-0.0122459
	GGC-UGC	2354	G-C	A-L	5	-15	-10			757.684	-0.00360021
	AUG-CCU	2350	M-P	C-A	-9	3	-6			753.684	-0.00215645
	UAC-AUU	2349	Y-I	T-H	-19	-22	-41			752.684	-0.0147295
	UUU-GGU	2349	F-G	L-W	20	-40	-20			752.684	-0.00718512
	AUC-GCU	2347	I-A	S-R	-18	-6	-24			750.684	-0.0086148
	GUU-GAU	2344	V-D	L-W	18	-52	-34			747.684	-0.0121887
	GGA-UAC	2343	G-Y	D-I	1	-7	-6			746.684	-0.00215003
	AAA-UCA	2340	K-S	N-I	8	-18	-10			743.684	-0.0035788
	ACA-CCA	2340	T-P	H-T	-3	1	-2			743.684	-0.000715759
	CGC-AUC	2337	R-I	A-H	-6	-22	-28			740.684	-0.0100078
	GCA-AAC	2334	A-N	Q-K	-2	8	6			737.684	0.00214177
	GAG-CGA	2332	E-R	S-A	2	-6	-4			735.684	-0.00142662
	GGC-AGA	2331	G-R	A-Q	5	15	20			734.684	0.00713006
	AAC-GUG	2329	N-V	T-R	5	-20	-15			732.684	-0.00534296
	GCU-UUU	2328	A-F	L-F	-12	70	58			731.684	0.0206506
	GAU-CUU	2327	D-L	I-S	-38	-21	-59			730.684	-0.0209976
	GGU-GAC	2325	G-D	V-W	-33	-52	-85			728.684	-0.0302248
	CGC-AAA	2325	R-K	A-Q	-6	15	9			728.684	0.00320027
	GGC-ACU	2322	G-T	A-H	5	-3	2			725.684	0.000710253
	AUC-GGC	2321	I-G	S-R	-18	-10	-28			724.684	-0.00993926
	GGA-GUC	2317	G-V	E-S	-8	-10	-18			720.684	-0.00637852
	UCU-GUU	2316	S-V	L-C	-21	0	-21			719.684	-0.00743839
	UCC-CAG	2315	S-Q	P-P	4	-2	2			718.684	0.000708112
	AUG-AUU	2313	M-I	W-D	-10	-38	-48			716.684	-0.01698
	ACA-AAC	2312	T-N	Q-K	0	8	8			715.684	0.00282878
	GAC-GUC	2309	D-V	T-R	0	-20	-20			712.684	-0.00706277
	GUC-AGU	2306	V-S	S-Q	-10	2	-8			709.684	-0.00282144
	GAA-GGU	2305	E-G	K-R	12	-10	2			708.684	0.000705053
	GUG-CCU	2303	V-P	C-A	0	3	3			706.684	0.00105666
	UGG-GAC	2303	W-D	G-G	-40	1	-39			706.684	-0.0137366
	GUG-AGC	2302	V-S	W-E	-26	2	-24			705.684	-0.00844963
	UCA-CUG	2302	S-L	H-T	-2	-13	-15			705.684	-0.00528102
	AAU-AAG	2301	N-K	I-K	-28	32	4			704.684	0.00140766
	GAA-UAU	2298	E-Y	N-I	9	-7	2			701.684	0.000702912
	ACA-AAG	2297	T-K	Q-K	0	32	32			700.684	0.0112417
	GUG-UAC	2296	V-Y	C-V	0	-11	-11			699.684	-0.00386265
	AUG-AGA	2294	M-R	W-E	-10	4	-6			697.684	-0.00210507
	AAG-GCA	2293	K-A	R-G	27	5	32			696.684	0.0112221
	GAU-UCA	2292	D-S	I-F	-38	-28	-66			695.684	-0.0231355
	GGG-AUG	2292	G-M	G-D	66	-30	36			695.684	0.0126194
	AAG-CCC	2291	K-P	S-A	1	3	4			694.684	0.00140154
	AGC-UCA	2291	S-S	A-L	11	-21	-10			694.684	-0.00350386
	GAC-AGG	2287	D-R	T-Q	0	15	15			690.684	0.00524661
	GAA-GUC	2286	E-V	K-S	12	-10	2			689.684	0.000699242
	CUA-GAG	2283	L-E	S-R	-21	4	-17			686.684	-0.00593575
	UCC-UCA	2280	S-S	P-L	4	-21	-17			683.684	-0.00592795
	AGA-GUG	2277	R-V	E-S	4	-10	-6			680.684	-0.00208947
	GGA-CAC	2274	G-H	D-T	1	-3	-2			677.684	-0.000695571
	GCA-AAA	2274	A-K	Q-K	-2	32	30			677.684	0.0104336
	AUU-GGC	2270	I-G	L-W	28	-40	-12			673.684	-0.00416609
	UUU-UUC	2268	F-F	F-F	70	70	140			671.684	0.0485615
	AUA-GAG	2266	I-E	S-R	-18	4	-14			669.684	-0.00485187
	GAU-AUG	2266	D-M	I-Y	-38	-2	-40			669.684	-0.0138625
	UAC-ACU	2264	Y-T	T-H	-19	-3	-22			667.684	-0.00761764
	UCA-GCU	2264	S-A	Q-S	2	11	13			667.684	0.00450133
	GUG-CCC	2261	V-P	C-A	0	3	3			664.684	0.00103739
	CCC-UUC	2261	P-F	P-L	76	20	96			664.684	0.0331965
	UCC-AUU	2261	S-I	P-H	4	-22	-18			664.684	-0.00622435
	CAA-GUG	2260	Q-V	K-S	15	-10	5			663.684	0.00172822
	CUC-UUU	2259	L-F	S-L	-21	20	-1			662.684	-0.000345491
	CAC-UGC	2258	H-C	T-L	-3	-15	-18			661.684	-0.00621609
	GUG-GCG	2255	V-A	W-G	-26	5	-21			658.684	-0.00724247
	CAA-GAU	2255	Q-D	K-R	15	-3	12			658.684	0.00413856
	UUC-CAC	2255	F-H	S-P	-28	-11	-39			658.684	-0.0134503
	GAC-GGA	2254	D-G	T-R	0	-10	-10			657.684	-0.00344727
	GAU-UAU	2254	D-Y	I-L	-38	0	-38			657.684	-0.0130996
	AAG-GUC	2250	K-V	R-G	27	-33	-6			653.684	-0.00206469
	GAA-CAA	2250	E-Q	N-T	9	0	9			653.684	0.00309703
	GAU-AAC	2248	D-N	I-K	-38	8	-30			651.684	-0.0103143
	GCC-UCU	2246	A-S	P-L	3	-21	-18			649.684	-0.00618306
	AGC-GAC	2243	S-D	A-R	11	-3	8			646.684	0.00274436
	CUG-CAA	2242	L-Q	C-A	-15	-2	-17			645.684	-0.00582916
	UCA-UCU	2242	S-S	H-I	-2	-18	-20			645.684	-0.00685783
	UCA-GCA	2241	S-A	Q-S	2	11	13			644.684	0.0044556
	GAG-CCG	2240	E-P	S-A	2	3	5			643.684	0.00171293
	GUG-UAU	2240	V-Y	C-V	0	-11	-11			643.684	-0.00376844
	CCA-GCC	2240	P-A	Q-S	-2	11	9			643.684	0.00308327
	AGC-UAC	2239	S-Y	A-L	11	0	11			642.684	0.00376676
	GCC-UGC	2239	A-C	P-L	3	-15	-12			642.684	-0.00410919
	UGC-CAG	2237	C-Q	A-P	5	-2	3			640.684	0.00102638
	GAA-UAC	2236	E-Y	N-I	9	-7	2			639.684	0.000683948
	UCU-GUC	2236	S-V	L-C	-21	0	-21			639.684	-0.00718145
	CAG-CCG	2234	Q-P	S-A	2	3	5			637.684	0.00170834
	AUC-GUG	2233	I-V	S-R	-18	-20	-38			636.684	-0.0129776
	CGU-GUG	2233	R-V	V-C	-20	0	-20			636.684	-0.0068303
	CCA-AAA	2230	P-K	Q-K	-2	32	30			633.684	0.0102317
	AUG-ACA	2229	M-T	W-D	-10	0	-10			632.684	-0.00340903
	CUC-UGC	2229	L-C	S-L	-21	-15	-36			632.684	-0.0122725
	UUC-AAU	2227	F-N	S-Q	-28	7	-21			630.684	-0.00715254
	GGA-AUC	2226	G-I	E-N	-8	-28	-36			629.684	-0.012256
	AGA-GCC	2225	R-A	E-S	4	11	15			628.684	0.00510437
	AGC-AUU	2224	S-I	A-H	11	-22	-11			627.684	-0.00374152
	AUU-GUU	2224	I-V	L-C	28	0	28			627.684	0.00952388
	GUG-CUU	2223	V-L	C-A	0	-12	-12			626.684	-0.00407983
	GGA-GUU	2214	G-V	E-S	-8	-10	-18			617.684	-0.00609496
	CAU-GGA	2214	H-G	M-W	-13	-40	-53			617.684	-0.0179463
	GAG-UGC	2211	E-C	S-V	2	0	2			614.684	0.000676301
	CUG-ACG	2211	L-T	W-D	-7	0	-7			614.684	-0.00236705
	AUG-UUG	2209	M-L	C-V	-9	18	9			612.684	0.0030406
	AUU-GGU	2209	I-G	L-W	28	-40	-12			612.684	-0.00405413
	AGG-AGA	2207	R-R	G-E	-10	4	-6			610.684	-0.00202523
	AAG-GGA	2206	K-G	R-G	27	66	93			609.684	0.0313769
	GUG-GGU	2204	V-G	W-G	-26	66	40			607.684	0.0134832
	AAG-CAA	2203	K-Q	S-A	1	-2	-1			606.684	-0.000336927
	GCA-UCU	2203	A-S	H-I	-8	-18	-26			606.684	-0.0087601
	GAU-AUC	2197	D-I	I-Y	-38	-7	-45			600.684	-0.0151204
	AAA-CAU	2196	K-H	N-T	8	-3	5			599.684	0.00167928
	GGC-UGU	2196	G-C	A-L	5	-15	-10			599.684	-0.00335856
	UUU-CCU	2196	F-P	F-S	70	4	74			599.684	0.0248534
	UUU-AAC	2195	F-N	L-K	20	8	28			598.684	0.00939969
	GUG-UGG	2191	V-W	C-V	0	-26	-26			594.684	-0.00871238
	CAC-AGU	2191	H-S	T-Q	-3	2	-1			594.684	-0.000335092
	CAU-GAU	2190	H-D	M-W	-13	-52	-65			593.684	-0.021771
	GCC-UAC	2188	A-Y	P-L	3	0	3			591.684	0.0010039
	AAC-GAC	2187	N-D	T-R	5	-3	2			590.684	0.00066896
	AAU-GGU	2187	N-G	M-W	-22	-40	-62			590.684	-0.0207377
	UCC-UAC	2185	S-Y	P-L	4	0	4			588.684	0.0013367
	UCU-CUC	2185	S-L	L-S	-21	-21	-42			588.684	-0.0140353
	GGU-GGC	2182	G-G	V-W	-33	-40	-73			585.684	-0.0243612
	CAA-AAG	2182	Q-K	K-K	15	32	47			585.684	0.0156846
	UGC-AGC	2182	C-S	A-Q	5	2	7			585.684	0.00233601
	UGG-AAA	2180	W-K	G-E	-40	12	-28			583.684	-0.00933546
	UGG-AUG	2180	W-M	G-D	-40	-30	-70			583.684	-0.0233386
	GAA-CAC	2179	E-H	N-T	9	-3	6			582.684	0.00199954
	GAC-GCC	2178	D-A	T-R	0	-6	-6			581.684	-0.00199862
	AAA-CUU	2177	K-L	N-T	8	-13	-5			580.684	-0.00166475
	AGC-AAU	2177	S-N	A-Q	11	7	18			580.684	0.00599311
	AGU-CCU	2174	S-P	V-S	-10	4	-6			577.684	-0.00199495
	GUA-GAG	2172	V-E	S-R	-10	4	-6			575.684	-0.00199311
	CAG-CGC	2172	Q-R	S-A	2	-6	-4			575.684	-0.00132874
	GUU-GCU	2168	V-A	L-C	18	5	23			571.684	0.0076262
	GUU-UUC	2168	V-F	F-F	1	70	71			571.684	0.0235417
	UUC-CCU	2168	F-P	S-P	-28	76	48			571.684	0.0159155
	AAU-GUC	2160	N-V	M-C	-22	0	-22			563.684	-0.00726771
	CUU-GUG	2159	L-V	L-C	40	0	40			562.684	0.0132079
	GAU-AAU	2158	D-N	I-K	-38	8	-30			561.684	-0.00990134
	GGA-UUU	2152	G-F	D-I	1	10	11			555.684	0.0036204
	GGA-ACA	2147	G-T	E-N	-8	5	-3			550.684	-0.000985087
	ACC-AGU	2146	T-S	P-Q	1	2	3			549.684	0.000984628
	CGC-AGC	2146	R-S	A-Q	-6	2	-4			549.684	-0.00131284
	ACC-UAC	2143	T-Y	P-L	1	0	1			546.684	0.00032775
	CCU-GUC	2143	P-V	L-C	-23	0	-23			546.684	-0.00753826
	UUC-AGG	2143	F-R	S-Q	-28	15	-13			546.684	-0.00426076
	AGA-GCU	2142	R-A	E-S	4	11	15			545.684	0.00491396
	CCG-GUG	2140	P-V	R-G	-9	-33	-42			543.684	-0.0137462
	CUG-CCG	2140	L-P	C-A	-15	3	-12			543.684	-0.0039275
	AGG-CUG	2139	R-L	G-A	-10	-12	-22			542.684	-0.00719705
	CAG-UUG	2136	Q-L	S-V	2	18	20			539.684	0.0065336
	UCA-AAG	2136	S-K	Q-K	2	32	34			539.684	0.0111071
	AAG-UGU	2135	K-C	S-V	1	0	1			538.684	0.000326527
	CAG-UCA	2133	Q-S	S-V	2	-10	-8			536.684	-0.00260977
	AUG-CUC	2132	M-L	C-A	-9	-12	-21			535.684	-0.00684743
	AAU-AAC	2130	N-N	I-K	-28	8	-20			533.684	-0.00651524
	GAA-ACU	2130	E-T	K-N	12	5	17			533.684	0.00553796
	CCU-UCA	2130	P-S	L-F	-23	-28	-51			533.684	-0.0166139
	UCA-GCC	2130	S-A	Q-S	2	11	13			533.684	0.00423491
	AAA-UGG	2126	K-W	N-M	8	-10	-2			529.684	-0.000650301
	AUC-UGU	2126	I-C	S-L	-18	-15	-33			529.684	-0.01073
	GCU-GGC	2124	A-G	L-W	-12	-40	-52			527.684	-0.0168919
	GUG-UGC	2123	V-C	C-V	0	0	0			526.684	0
	AUG-ACU	2121	M-T	W-D	-10	0	-10			524.684	-0.00324386
	GCU-CAA	2115	A-Q	L-S	-12	2	-10			518.684	-0.00323468
	CUU-AAA	2113	L-K	L-K	40	32	72			516.684	0.0232677
	CCC-AAU	2111	P-N	P-Q	76	7	83			514.684	0.0267971
	UCC-UGC	2111	S-C	P-L	4	-15	-11			514.684	-0.00355142
	AAU-CCA	2108	N-P	I-S	-28	4	-24			511.684	-0.00773754
	GUC-UAC	2108	V-Y	S-L	-10	0	-10			511.684	-0.00322398
	UCU-UCU	2108	S-S	L-F	-21	-28	-49			511.684	-0.0157975
	ACG-GUG	2107	T-V	R-G	-2	-33	-35			510.684	-0.0112786
	AUC-UGG	2103	I-W	S-L	-18	-7	-25			506.684	-0.00804082
	GGU-UUC	2103	G-F	V-F	-33	70	37			506.684	0.0119004
	GUU-AAA	2103	V-K	L-K	18	32	50			506.684	0.0160816
	AGC-UUU	2102	S-F	A-L	11	20	31			505.684	0.00996588
	GCC-GUG	2101	A-V	P-R	3	-20	-17			504.684	-0.00546256
	UUC-UGU	2101	F-C	S-L	-28	-15	-43			504.684	-0.0138171
	AGU-GUU	2099	S-V	V-C	-10	0	-10			502.684	-0.00321021
	CAU-GAC	2099	H-D	M-W	-13	-52	-65			502.684	-0.0208664
	CGG-CUG	2099	R-L	G-A	-10	-12	-22			502.684	-0.00706246
	AAG-UAU	2098	K-Y	S-V	1	-11	-10			501.684	-0.00320868
	AUC-CCU	2098	I-P	S-P	-18	76	58			501.684	0.0186104
	AAC-GGA	2097	N-G	T-R	5	-10	-5			500.684	-0.00160358
	GAC-CUU	2096	D-L	T-P	0	-23	-23			499.684	-0.00737293
	CGC-AUG	2095	R-M	A-H	-6	-13	-19			498.684	-0.00608778
	GUU-UCU	2093	V-S	F-F	1	-28	-27			496.684	-0.00864279
	UCU-GGC	2093	S-G	L-W	-21	-40	-61			496.684	-0.0195263
	AGU-CCA	2092	S-P	V-S	-10	4	-6			495.684	-0.0019197
	AUC-CGC	2091	I-R	S-P	-18	-9	-27			494.684	-0.00863453
	GCU-UCA	2090	A-S	L-F	-12	-28	-40			493.684	-0.0127858
	GAA-CCA	2089	E-P	N-T	9	1	10			492.684	0.00319492
	AGG-CAG	2088	R-Q	G-A	-10	-2	-12			491.684	-0.00383206
	AAC-UGU	2086	N-C	T-L	5	-15	-10			489.684	-0.00319033
	ACC-UCC	2086	T-S	P-L	1	-21	-20			489.684	-0.00638066
	CUA-AAG	2086	L-K	K-K	-21	32	11			489.684	0.00350936
	ACC-CAG	2085	T-Q	P-P	1	-2	-1			488.684	-0.00031888
	ACA-GGC	2081	T-G	Q-R	0	-10	-10			484.684	-0.00318268
	CUU-GAA	2081	L-E	L-W	40	-43	-3			484.684	-0.000954804
	GUG-CCA	2080	V-P	C-A	0	3	3			483.684	0.000954346
	UAC-AGG	2078	Y-R	T-Q	-19	15	-4			481.684	-0.00127124
	GAA-CUC	2075	E-L	N-T	9	-13	-4			478.684	-0.0012694
	GAC-CGC	2073	D-R	T-P	0	-9	-9			476.684	-0.0028534
	CAC-GAG	2073	H-E	T-R	-3	4	1			476.684	0.000317045
	GGA-UCU	2071	G-S	D-I	1	-18	-17			474.684	-0.00538456
	GCC-CUC	2070	A-L	P-P	3	-23	-20			473.684	-0.00633172
	AGC-UGC	2067	S-C	A-L	11	-15	-4			470.684	-0.00126451
	ACA-GUC	2067	T-V	Q-S	0	-10	-10			470.684	-0.00316127
	GGG-CUG	2067	G-L	G-A	66	-12	54			470.684	0.0170709
	ACA-UUU	2066	T-F	H-I	-3	10	7			469.684	0.00221182
	CGG-CAG	2066	R-Q	G-A	-10	-2	-12			469.684	-0.00379169
	AAC-GCC	2063	N-A	T-R	5	-6	-1			466.684	-0.000315515
	GAA-AUU	2063	E-I	K-N	12	-28	-16			466.684	-0.00504824
	AUG-CCA	2061	M-P	C-A	-9	3	-6			464.684	-0.00189126
	CCA-UCA	2061	P-S	H-I	-11	-18	-29			464.684	-0.00914107
	GGU-AAA	2057	G-K	V-K	-33	32	-1			460.684	-0.000314598
	CCU-CAA	2056	P-Q	L-S	-23	2	-21			459.684	-0.00660334
	UAC-UGG	2055	Y-W	T-L	-19	-7	-26			458.684	-0.00817158
	GCU-GUA	2054	A-V	L-C	-12	0	-12			457.684	-0.00376967
	GAG-CGU	2051	E-R	S-A	2	-6	-4			454.684	-0.00125472
	CCG-CAG	2050	P-Q	R-A	-9	-2	-11			453.684	-0.0034488
	AUG-CCC	2049	M-P	C-A	-9	3	-6			452.684	-0.00188024
	GUU-UAC	2048	V-Y	F-L	1	0	1			451.684	0.000313221
	UCA-UCA	2048	S-S	H-I	-2	-18	-20			451.684	-0.00626442
	AAA-UUC	2045	K-F	N-I	8	10	18			448.684	0.00562972
	UAU-AAA	2045	Y-K	I-K	-7	32	25			448.684	0.00781906
	CCC-ACU	2043	P-T	P-H	76	-3	73			446.684	0.0228093
	UCC-CUG	2041	S-L	P-P	4	-23	-19			444.684	-0.00593086
	GUG-ACA	2038	V-T	W-D	-26	0	-26			441.684	-0.00810398
	CCA-UCU	2037	P-S	H-I	-11	-18	-29			440.684	-0.00903462
	CCC-AUU	2037	P-I	P-H	76	-22	54			440.684	0.0168231
	UGU-GCU	2037	C-A	V-C	0	5	5			440.684	0.00155769
	UCU-GGU	2033	S-G	L-W	-21	-40	-61			436.684	-0.0189665
	GCU-CAU	2031	A-H	L-S	-12	-2	-14			434.684	-0.0043487
	UAU-GGC	2030	Y-G	M-W	-2	-40	-42			433.684	-0.0130397
	AAG-UCC	2029	K-S	S-V	1	-10	-9			432.684	-0.00279284
	GGA-UUC	2029	G-F	D-I	1	10	11			432.684	0.00341347
	AAU-CCU	2028	N-P	I-S	-28	4	-24			431.684	-0.0074439
	CAA-GGA	2027	Q-G	K-R	15	-10	5			430.684	0.00155005
	AGC-GGC	2026	S-G	A-R	11	-10	1			429.684	0.000309856
	GAG-CGG	2023	E-R	S-A	2	-6	-4			426.684	-0.00123759
	AUG-AGU	2022	M-S	W-E	-10	2	-8			425.684	-0.00247396
	CGC-UAC	2019	R-Y	A-L	-6	0	-6			422.684	-0.00185272
	GAA-AGU	2018	E-S	K-K	12	1	13			421.684	0.00401223
	AUU-CAC	2017	I-H	F-S	10	-2	8			420.684	0.00246784
	UUU-GGG	2017	F-G	L-W	20	-40	-20			420.684	-0.0061696
	CCA-GGC	2016	P-G	Q-R	-2	-10	-12			419.684	-0.00369992
	AUG-GUU	2015	M-V	W-G	-10	-33	-43			418.684	-0.0132515
	UUU-UAC	2015	F-Y	F-L	70	0	70			418.684	0.0215722
	CCA-CCC	2014	P-P	H-T	-11	1	-10			417.684	-0.00308021
	UAC-GAC	2014	Y-D	T-R	-19	-3	-22			417.684	-0.00677647
	AUG-CAC	2013	M-H	C-A	-9	-8	-17			416.684	-0.00523376
	AUC-UCA	2013	I-S	S-L	-18	-21	-39			416.684	-0.0120069
	UCC-AAU	2012	S-N	P-Q	4	7	11			415.684	0.00338487
	AUG-UCA	2009	M-S	C-V	-9	-10	-19			412.684	-0.00583787
	UUC-GAC	2008	F-D	S-R	-28	-3	-31			411.684	-0.00952021
	GGC-GAG	2005	G-E	A-R	5	4	9			408.684	0.0027598
	CUU-CCA	2005	L-P	F-S	20	4	24			408.684	0.00735947
	UGG-AAC	2005	W-N	G-E	-40	9	-31			408.684	-0.00950599
	GAU-CAC	2004	D-H	I-S	-38	-2	-40			407.684	-0.0122597
	CCU-CUU	2003	P-L	L-S	-23	-21	-44			406.684	-0.0134789
	UGG-AUC	2003	W-I	G-D	-40	-38	-78			406.684	-0.0238944
	AUU-AAG	1998	I-K	L-K	28	32	60			401.684	0.0183344
	GAC-GAA	1998	D-E	T-R	0	4	4			401.684	0.0012223
	GGC-UCA	1998	G-S	A-L	5	-21	-16			401.684	-0.00488919
	UGG-GUG	1997	W-V	G-G	-40	-33	-73			400.684	-0.0222957
	AUG-GUC	1996	M-V	W-G	-10	-33	-43			399.684	-0.0131265
	CAC-AUU	1995	H-I	T-H	-3	-22	-25			398.684	-0.00762788
	AGU-GCC	1993	S-A	V-C	-10	5	-5			396.684	-0.00152405
	UGC-CUG	1993	C-L	A-P	5	-23	-18			396.684	-0.00548657
	AGA-AGA	1992	R-R	E-K	4	27	31			395.684	0.00944435
	GGU-UUU	1992	G-F	V-F	-33	70	37			395.684	0.0112723
	AUU-UUG	1991	I-L	F-F	10	20	30			394.684	0.00913511
	UGU-AAA	1991	C-K	V-K	0	32	32			394.684	0.00974411
	UGG-GAU	1990	W-D	G-G	-40	1	-39			393.684	-0.0118697
	GAC-ACG	1988	D-T	T-H	0	-3	-3			391.684	-0.000912134
	CUU-GGA	1988	L-G	L-W	40	-40	0			391.684	0
	ACA-AAA	1986	T-K	Q-K	0	32	32			389.684	0.00971964
	UAC-AAU	1986	Y-N	T-Q	-19	7	-12			389.684	-0.00364487
	UAC-UUU	1986	Y-F	T-L	-19	20	1			389.684	0.000303739
	GCC-UGG	1985	A-W	P-L	3	-7	-4			388.684	-0.00121434
	UAU-UUC	1985	Y-F	I-F	-7	70	63			388.684	0.0191259
	GGG-AAC	1984	G-N	G-E	66	9	75			387.684	0.0227575
	AAA-AUU	1983	K-I	K-N	32	-28	4			386.684	0.00121312
	UCA-AAC	1982	S-N	Q-K	2	8	10			385.684	0.00303127
	CCC-AGA	1978	P-R	P-Q	76	15	91			381.684	0.0275289
	UUU-CUC	1978	F-L	F-S	70	-21	49			381.684	0.0148233
	UUG-GCC	1977	L-A	W-G	-7	5	-2			380.684	-0.000604725
	CUU-UUC	1976	L-F	F-F	20	70	90			379.684	0.0271988
	ACA-ACA	1975	T-T	Q-N	0	5	5			378.684	0.00151028
	ACC-GAG	1974	T-E	P-R	1	4	5			377.684	0.00150952
	ACU-GUC	1973	T-V	L-C	-13	0	-13			376.684	-0.00392276
	AGG-AUG	1968	R-M	G-D	-10	-30	-40			371.684	-0.0120394
	ACA-CCU	1967	T-P	H-T	-3	1	-2			370.684	-0.000601666
	GCA-GGU	1964	A-G	Q-R	-2	-10	-12			367.684	-0.00360449
	UGC-AUG	1961	C-M	A-H	5	-13	-8			364.684	-0.00239932
	AUU-CCA	1960	I-P	F-S	10	4	14			363.684	0.00419667
	ACC-AGA	1959	T-R	P-Q	1	15	16			362.684	0.00479375
	GCG-CAG	1957	A-Q	R-A	-6	-2	-8			360.684	-0.00239443
	CCU-GGC	1956	P-G	L-W	-23	-40	-63			359.684	-0.0188465
	AAC-CUU	1955	N-L	T-P	5	-23	-18			358.684	-0.00538196
	GCC-GUC	1955	A-V	P-R	3	-20	-17			358.684	-0.00508296
	GAA-UCU	1954	E-S	N-I	9	-18	-9			357.684	-0.0026896
	CGC-UCC	1953	R-S	A-L	-6	-21	-27			356.684	-0.00806468
	AGC-UGU	1951	S-C	A-L	11	-15	-4			354.684	-0.00119354
	AUU-UUC	1950	I-F	F-F	10	70	80			353.684	0.0238586
	ACU-GCC	1949	T-A	L-C	-13	5	-8			352.684	-0.00238464
	UUG-GAA	1949	L-E	W-G	-7	-8	-15			352.684	-0.0044712
	UUU-CCA	1949	F-P	F-S	70	4	74			352.684	0.0220579
	AUA-AAG	1948	I-K	K-K	-21	32	11			351.684	0.0032772
	GAU-CAU	1947	D-H	I-S	-38	-2	-40			350.684	-0.011911
	GAC-UCA	1946	D-S	T-L	0	-21	-21			349.684	-0.00625005
	GUG-CAC	1946	V-H	C-A	0	-8	-8			349.684	-0.00238097
	UAU-GCU	1946	Y-A	M-C	-2	5	3			349.684	0.000892864
	GGA-CCA	1945	G-P	D-T	1	1	2			348.684	0.000594937
	AGA-GCA	1943	R-A	E-S	4	11	15			346.684	0.00445744
	GUG-ACG	1943	V-T	W-D	-26	0	-26			346.684	-0.00772622
	CUU-GCU	1942	L-A	L-C	40	5	45			345.684	0.0133654
	GUG-UCA	1941	V-S	C-V	0	-10	-10			344.684	-0.00296857
	AAC-UAU	1940	N-Y	T-L	5	0	5			343.684	0.00148352
	CUU-GAU	1940	L-D	L-W	40	-52	-12			343.684	-0.00356044
	GGA-AGC	1938	G-S	E-K	-8	1	-7			341.684	-0.00207478
	AGC-UGG	1936	S-W	A-L	11	-7	4			339.684	0.00118437
	ACU-CUU	1936	T-L	L-S	-13	-21	-34			339.684	-0.0100671
	CAA-GCU	1933	Q-A	K-S	15	11	26			336.684	0.00768646
	AUU-GCC	1931	I-A	L-C	28	5	33			334.684	0.0097458
	AUC-GUC	1930	I-V	S-R	-18	-20	-38			333.684	-0.0112166
	UGC-AAC	1925	C-N	A-Q	5	7	12			328.684	0.00353291
	CUU-CAU	1923	L-H	F-S	20	-2	18			326.684	0.00529387
	ACA-UCA	1922	T-S	H-I	-3	-18	-21			325.684	-0.00617296
	GCC-GCC	1922	A-A	P-R	3	-6	-3			325.684	-0.000881852
	GAA-CUU	1920	E-L	N-T	9	-13	-4			323.684	-0.00117458
	CGC-AGA	1919	R-R	A-Q	-6	15	9			322.684	0.00264143
	CUU-CUC	1919	L-L	F-S	20	-21	-1			322.684	-0.000293492
	ACA-UCU	1917	T-S	H-I	-3	-18	-21			320.684	-0.00615691
	GUU-GUU	1917	V-V	L-C	18	0	18			320.684	0.00527735
	AAA-CUA	1914	K-L	N-T	8	-13	-5			317.684	-0.00146364
	AAG-CGC	1914	K-R	S-A	1	-6	-5			317.684	-0.00146364
	CGC-UGG	1914	R-W	A-L	-6	-7	-13			317.684	-0.00380545
	CAG-CGG	1911	Q-R	S-A	2	-6	-4			314.684	-0.00116907
	CAG-GCG	1908	Q-A	R-G	15	5	20			311.684	0.00583619
	UGC-AGU	1908	C-S	A-Q	5	2	7			311.684	0.00204267
	AGU-GGC	1906	S-G	V-W	-10	-40	-50			309.684	-0.0145752
	GCC-UGU	1906	A-C	P-L	3	-15	-12			309.684	-0.00349804
	AUG-UGG	1903	M-W	C-V	-9	-26	-35			306.684	-0.0101866
	UAC-GGC	1903	Y-G	T-R	-19	-10	-29			306.684	-0.0084403
	AAC-CGC	1902	N-R	T-P	5	-9	-4			305.684	-0.00116357
	CAC-UAC	1902	H-Y	T-L	-3	0	-3			305.684	-0.000872676
	CCA-AUG	1902	P-M	Q-N	-2	-22	-24			305.684	-0.0069814
	AGU-UUC	1901	S-F	V-F	-10	70	60			304.684	0.0174443
	GAU-UCU	1900	D-S	I-F	-38	-28	-66			303.684	-0.0191787
	CUG-GGG	1900	L-G	W-G	-7	66	59			303.684	0.0171446
	CUU-CAC	1895	L-H	F-S	20	-2	18			298.684	0.00521678
	CCU-CUC	1894	P-L	L-S	-23	-21	-44			297.684	-0.0127454
	AGU-UUG	1893	S-L	V-F	-10	20	10			296.684	0.00289515
	GAG-UCA	1893	E-S	S-V	2	-10	-8			296.684	-0.00231612
	ACC-UUU	1892	T-F	P-L	1	20	21			295.684	0.00607661
	CGC-UGC	1892	R-C	A-L	-6	-15	-21			295.684	-0.00607661
	UGC-UUC	1887	C-F	A-L	5	20	25			290.684	0.00721494
	CAA-AAA	1886	Q-K	K-K	15	32	47			289.684	0.0135569
	AAA-CGC	1885	K-R	N-T	8	-2	6			288.684	0.00172975
	UAC-UCC	1885	Y-S	T-L	-19	-21	-40			288.684	-0.0115317
	AAC-AGG	1884	N-R	T-Q	5	15	20			287.684	0.00576278
	ACC-UCU	1884	T-S	P-L	1	-21	-20			287.684	-0.00576278
	GGA-GGG	1883	G-G	E-R	-8	-10	-18			286.684	-0.00518375
	GUU-CAC	1883	V-H	F-S	1	-2	-1			286.684	-0.000287986
	CAC-AAU	1883	H-N	T-Q	-3	7	4			286.684	0.00115194
	CCU-CAU	1883	P-H	L-S	-23	-2	-25			286.684	-0.00719965
	UUU-AAU	1883	F-N	L-K	20	8	28			286.684	0.00806361
	UCU-UUC	1882	S-F	L-F	-21	70	49			285.684	0.0141038
	AAC-UCA	1880	N-S	T-L	5	-21	-16			283.684	-0.00460044
	GCU-CAC	1879	A-H	L-S	-12	-2	-14			282.684	-0.00402324
	CGG-GAG	1879	R-E	G-G	-10	-8	-18			282.684	-0.00517274
	AGU-GCA	1877	S-A	V-C	-10	5	-5			280.684	-0.00143534
	GAG-GGG	1877	E-G	R-G	4	66	70			280.684	0.0200948
	AAC-GUC	1875	N-V	T-R	5	-20	-15			278.684	-0.00430144
	GGG-CAG	1875	G-Q	G-A	66	-2	64			278.684	0.0183528
	UUG-AAA	1875	L-K	W-E	-7	12	5			278.684	0.00143381
	GCA-GUU	1872	A-V	Q-S	-2	-10	-12			275.684	-0.00343564
	GCA-UUU	1869	A-F	H-I	-8	10	2			272.684	0.00057169
	GAA-UGG	1867	E-W	N-M	9	-10	-1			270.684	-0.000285539
	GAC-GCU	1867	D-A	T-R	0	-6	-6			270.684	-0.00171323
	GGA-CAA	1867	G-Q	D-T	1	0	1			270.684	0.000285539
	UUA-GAG	1866	L-E	S-R	-21	4	-17			269.684	-0.00485156
	AAU-AAU	1865	N-N	I-K	-28	8	-20			268.684	-0.00570466
	GGA-UAU	1862	G-Y	D-I	1	-7	-6			265.684	-0.00170865
	GUC-AGA	1860	V-R	S-Q	-10	15	5			263.684	0.00142234
	ACU-GGU	1857	T-G	L-W	-13	-40	-53			260.684	-0.0150525
	CAA-GCC	1857	Q-A	K-S	15	11	26			260.684	0.00738425
	AAG-UGG	1856	K-W	S-V	1	-26	-25			259.684	-0.00709642
	AAG-ACG	1855	K-T	R-D	27	0	27			258.684	0.00766
	AAC-UUG	1854	N-L	T-L	5	40	45			257.684	0.0127598
	UCU-UUG	1854	S-L	L-F	-21	20	-1			257.684	-0.000283551
	GCA-AUG	1853	A-M	Q-N	-2	-22	-24			256.684	-0.00680155
	GUC-UCC	1853	V-S	S-L	-10	-21	-31			256.684	-0.00878533
	AAC-CAA	1851	N-Q	T-P	5	-2	3			254.684	0.000849276
	UUU-AUU	1851	F-I	L-Y	20	-7	13			254.684	0.0036802
	CAA-ACA	1849	Q-T	K-N	15	5	20			252.684	0.00565572
	CAA-CAA	1844	Q-Q	N-T	7	0	7			247.684	0.00197415
	CCA-ACA	1844	P-T	Q-N	-2	5	3			247.684	0.000846064
	CAC-UGG	1842	H-W	T-L	-3	-7	-10			245.684	-0.00281715
	UUC-GGC	1842	F-G	S-R	-28	-10	-38			245.684	-0.0107052
	GAA-GGG	1841	E-G	K-R	12	-10	2			244.684	0.000563125
	AUG-CUU	1836	M-L	C-A	-9	-12	-21			239.684	-0.00589675
	GUU-CUU	1836	V-L	F-S	1	-21	-20			239.684	-0.00561596
	CAU-GCU	1836	H-A	M-C	-13	5	-8			239.684	-0.00224638
	AUU-CCC	1835	I-P	F-S	10	4	14			238.684	0.00392903
	AUG-UAU	1834	M-Y	C-V	-9	-11	-20			237.684	-0.00560984
	GGA-CUC	1833	G-L	D-T	1	-13	-12			236.684	-0.00336407
	CAU-CAC	1833	H-H	I-S	-22	-2	-24			236.684	-0.00672814
	UCU-CUU	1833	S-L	L-S	-21	-21	-42			236.684	-0.0117742
	AAA-AGU	1832	K-S	K-K	32	1	33			235.684	0.00924614
	AUC-UAU	1832	I-Y	S-L	-18	0	-18			235.684	-0.00504335
	CCC-UCC	1829	P-S	P-L	76	-21	55			232.684	0.015385
	UGC-ACA	1829	C-T	A-H	5	-3	2			232.684	0.000559455
	UGC-UGC	1829	C-C	A-L	5	-15	-10			232.684	-0.00279727
	GUC-CUC	1828	V-L	S-P	-10	-23	-33			231.684	-0.00922595
	UGC-AGA	1828	C-R	A-Q	5	15	20			231.684	0.00559149
	CAC-CAC	1824	H-H	T-P	-3	-11	-14			227.684	-0.00390548
	UAC-CUC	1823	Y-L	T-P	-19	-23	-42			226.684	-0.01171
	GCA-GGC	1822	A-G	Q-R	-2	-10	-12			225.684	-0.00334388
	ACC-CUC	1821	T-L	P-P	1	-23	-22			224.684	-0.00612708
	GGA-CCU	1821	G-P	D-T	1	1	2			224.684	0.000557007
	UUA-CAG	1821	L-Q	Y-T	0	0	0			224.684	0
	CGG-GAC	1820	R-D	G-G	-10	1	-9			223.684	-0.00250516
	AAA-GGG	1818	K-G	K-R	32	-10	22			221.684	0.00611699
	UGC-ACU	1818	C-T	A-H	5	-3	2			221.684	0.00055609
	AUU-GUC	1817	I-V	L-C	28	0	28			220.684	0.00778098
	GGU-GCA	1817	G-A	V-C	-33	5	-28			220.684	-0.00778098
	AGG-AGG	1815	R-R	G-E	-10	4	-6			218.684	-0.00166552
	ACU-GGC	1815	T-G	L-W	-13	-40	-53			218.684	-0.0147121
	GCU-UCU	1812	A-S	L-F	-12	-28	-40			215.684	-0.0110851
	GUG-CGC	1811	V-R	C-A	0	-6	-6			214.684	-0.00166185
	UGU-GUU	1811	C-V	V-C	0	0	0			214.684	0
	CAA-GCA	1809	Q-A	K-S	15	11	26			212.684	0.00719338
	GGU-CUU	1808	G-L	V-S	-33	-21	-54			211.684	-0.0149318
	GUA-AAG	1807	V-K	K-K	-17	32	15			210.684	0.00414544
	ACA-CAA	1805	T-Q	H-T	-3	0	-3			208.684	-0.00082817
	UAC-GCC	1804	Y-A	T-R	-19	-6	-25			207.684	-0.00689759
	CCC-UCU	1803	P-S	P-L	76	-21	55			206.684	0.0151663
	AGU-UUU	1802	S-F	V-F	-10	70	60			205.684	0.0165359
	GUU-GAC	1801	V-D	L-W	18	-52	-34			204.684	-0.00936513
	AGC-CCU	1798	S-P	A-P	11	76	87			201.684	0.0239238
	UUC-UCA	1797	F-S	S-L	-28	-21	-49			200.684	-0.0134668
	AAA-UUU	1796	K-F	N-I	8	10	18			199.684	0.00494424
	GAU-CAA	1796	D-Q	I-S	-38	2	-36			199.684	-0.00988849
	CGC-UCU	1794	R-S	A-L	-6	-21	-27			197.684	-0.00740811
	CUG-CGU	1794	L-R	C-A	-15	-6	-21			197.684	-0.00576186
	CCA-GGU	1793	P-G	Q-R	-2	-10	-12			196.684	-0.00329066
	UGG-UUU	1790	W-F	G-V	-40	1	-39			193.684	-0.0106767
	UCA-UCC	1788	S-S	H-I	-2	-18	-20			191.684	-0.00546913
	AAA-UGC	1785	K-C	N-M	8	-9	-1			188.684	-0.000272998
	GGU-CCU	1785	G-P	V-S	-33	4	-29			188.684	-0.00791694
	UCA-AAA	1785	S-K	Q-K	2	32	34			188.684	0.00928193
	AAG-CAU	1780	K-H	S-A	1	-8	-7			183.684	-0.00190563
	GCA-UCA	1779	A-S	H-I	-8	-18	-26			182.684	-0.00707409
	GAC-CCG	1777	D-P	T-P	0	76	76			180.684	0.0206549
	AUC-GAU	1776	I-D	S-R	-18	-3	-21			179.684	-0.00570405
	CUU-UCU	1776	L-S	F-F	20	-28	-8			179.684	-0.00217297
	UUC-CCC	1774	F-P	S-P	-28	76	48			177.684	0.0130231
	AAG-UUG	1773	K-L	S-V	1	18	19			176.684	0.00515209
	GUC-UUU	1772	V-F	S-L	-10	20	10			175.684	0.0027101
	GAU-GUA	1771	D-V	M-C	-30	0	-30			174.684	-0.0081257
	CAA-AUG	1769	Q-M	K-N	15	-22	-7			172.684	-0.00189386
	CUU-UAC	1769	L-Y	F-L	20	0	20			172.684	0.00541102
	UAU-UAC	1769	Y-Y	I-L	-7	0	-7			172.684	-0.00189386
	AGG-GAA	1768	R-E	G-G	-10	-8	-18			171.684	-0.00486716
	CCU-UUC	1768	P-F	L-F	-23	70	47			171.684	0.0127087
	ACG-CAG	1765	T-Q	R-A	-2	-2	-4			168.684	-0.00107976
	AAU-GGG	1764	N-G	M-W	-22	-40	-62			167.684	-0.0167267
	UGC-ACC	1763	C-T	A-H	5	-3	2			166.684	0.000539266
	CCU-CAC	1762	P-H	L-S	-23	-2	-25			165.684	-0.00673701
	UAU-GCC	1762	Y-A	M-C	-2	5	3			165.684	0.000808441
	ACA-UAC	1759	T-Y	H-I	-3	-7	-10			162.684	-0.00269021
	ACC-UCA	1759	T-S	P-L	1	-21	-20			162.684	-0.00538043
	AUU-CUC	1758	I-L	F-S	10	-21	-11			161.684	-0.00295755
	GGA-ACC	1758	G-T	E-N	-8	5	-3			161.684	-0.000806606
	GUU-UAU	1758	V-Y	F-L	1	0	1			161.684	0.000268869
	UUC-GCC	1757	F-A	S-R	-28	-6	-34			160.684	-0.00913633
	GCU-UUA	1753	A-L	L-F	-12	20	8			156.684	0.00214483
	AAA-UGU	1751	K-C	N-M	8	-9	-1			154.684	-0.000267798
	AUU-UAC	1750	I-Y	F-L	10	0	10			153.684	0.00267645
	CCA-GUC	1750	P-V	Q-S	-2	-10	-12			153.684	-0.00321174
	AAU-AUU	1749	N-I	I-Y	-28	-7	-35			152.684	-0.00936222
	UUC-CCA	1749	F-P	S-P	-28	76	48			152.684	0.0128396
	ACU-UUC	1747	T-F	L-F	-13	70	57			150.684	0.0152296
	GCA-CCA	1747	A-P	H-T	-8	1	-7			150.684	-0.0018703
	ACA-CUC	1743	T-L	H-T	-3	-13	-16			146.684	-0.00426519
	GGC-CUC	1743	G-L	A-P	5	-23	-18			146.684	-0.00479834
	AAA-AGG	1742	K-R	K-K	32	27	59			145.684	0.0157189
	GUC-UCU	1741	V-S	S-L	-10	-21	-31			144.684	-0.00825432
	GGA-AGU	1740	G-S	E-K	-8	1	-7			143.684	-0.00186281
	UUA-AAG	1740	L-K	K-K	-21	32	11			143.684	0.00292727
	AAG-UCA	1737	K-S	S-V	1	-10	-9			140.684	-0.00239091
	CAC-UUU	1737	H-F	T-L	-3	20	17			140.684	0.00451617
	UCC-UGG	1737	S-W	P-L	4	-7	-3			140.684	-0.00079697
	AAG-UGC	1734	K-C	S-V	1	0	1			137.684	0.000265198
	CGU-CAG	1733	R-Q	V-S	-20	2	-18			136.684	-0.00477081
	UUU-CUU	1733	F-L	F-S	70	-21	49			136.684	0.0129872
	UGC-UCC	1732	C-S	A-L	5	-21	-16			135.684	-0.00423827
	UGU-UUG	1730	C-L	V-F	0	20	20			133.684	0.00529172
	GGU-CCA	1729	G-P	V-S	-33	4	-29			132.684	-0.00766856
	GUC-UGC	1728	V-C	S-L	-10	-15	-25			131.684	-0.00660701
	GUU-UUU	1726	V-F	F-F	1	70	71			129.684	0.0187422
	UAU-GCA	1726	Y-A	M-C	-2	5	3			129.684	0.000791923
	AGA-CUC	1725	R-L	D-T	-3	-13	-16			128.684	-0.00422114
	GAC-CAA	1725	D-Q	T-P	0	-2	-2			128.684	-0.000527643
	AGC-CUC	1724	S-L	A-P	11	-23	-12			127.684	-0.00316402
	AUU-AUU	1723	I-I	L-Y	28	-7	21			126.684	0.00553383
	CAA-CUG	1723	Q-L	N-T	7	-13	-6			126.684	-0.00158109
	AGC-GGA	1720	S-G	A-R	11	-10	1			123.684	0.000263057
	GUU-CUC	1718	V-L	F-S	1	-21	-20			121.684	-0.00525502
	ACA-GGU	1717	T-G	Q-R	0	-10	-10			120.684	-0.00262598
	GGA-CCC	1717	G-P	D-T	1	1	2			120.684	0.000525196
	GUG-AGG	1717	V-R	W-E	-26	4	-22			120.684	-0.00577716
	CGA-GAC	1715	R-D	E-R	4	-3	1			118.684	0.000262292
	AUC-UUG	1714	I-L	S-L	-18	40	22			117.684	0.00576706
	GUU-GGU	1714	V-G	L-W	18	-40	-22			117.684	-0.00576706
	UGC-UCU	1714	C-S	A-L	5	-21	-16			117.684	-0.00419423
	CCU-CCC	1713	P-P	L-S	-23	4	-19			116.684	-0.00497774
	AUG-UGU	1712	M-C	C-V	-9	0	-9			115.684	-0.0023565
	GUU-CAU	1711	V-H	F-S	1	-2	-1			114.684	-0.00026168
	CAA-GGC	1711	Q-G	K-R	15	-10	5			114.684	0.0013084
	AAA-AUA	1708	K-I	K-N	32	-28	4			111.684	0.00104489
	GCC-GCU	1708	A-A	P-R	3	-6	-3			111.684	-0.000783665
	AUA-CAG	1707	I-Q	Y-T	-7	0	-7			110.684	-0.00182748
	UAC-UCU	1707	Y-S	T-L	-19	-21	-40			110.684	-0.0104427
	GCA-GCG	1705	A-A	Q-S	-2	11	9			108.684	0.00234686
	AGA-CAC	1704	R-H	D-T	-3	-3	-6			107.684	-0.00156366
[truncated: 2,704 more rows]

## Sheet: (6)Friutfly
	Table S5. The FSSs of different codon pair usages
[truncated: 4,099 more rows]

[truncated: 5 more sheets: (7)Nematode, (8)Arabidopsis, (9)Yeast, (10)Ecoli, (11)EqualUsage]
